# Supplementary material for: Comparative transcriptome analyses of oleaginous Botryococcus braunii race A reveal significant differences in gene expression upon cobalt enrichment
Source: Biotechnol Biofuels. 2018 Dec 18;11:333. doi: 10.1186/s13068-018-1331-5 (PMC6297975; doi:10.1186/s13068-018-1331-5)
Supplement: Supplementary file 2 — Additional file 2: Dataset S1. Annotation of the de novo-assembled unigenes from NCBI nr database. [file 13068_2018_1331_MOESM2_ESM.xls]

unigene_ID	unigene_length	protein_ID	protein_description	protein_length	E-value	score	alignment	identity	identity percent	unigene_start	unigene_end	protein_start	protein_end	unigene_frame	protein_frame
Contig_27545	1142	gi|552830369|ref|XP_005847887.1|	gi|552830369|ref|XP_005847887.1| hypothetical protein CHLNCDRAFT_145241 [Chlorella variabilis]	327	2e-34	341	204	103	39.71	645	118	42	245	-3	0
Contig_126014	1229	gi|552848669|ref|XP_005852155.1|	gi|552848669|ref|XP_005852155.1| hypothetical protein CHLNCDRAFT_133300 [Chlorella variabilis]	706	4e-69	608	353	197	41.64	1227	175	329	632	-3	0
Contig_137122	433	gi|302835976|ref|XP_002949549.1|	gi|302835976|ref|XP_002949549.1| hypothetical protein VOLCADRAFT_59329 [Volvox carteri f. nagariensis]	194	3e-30	287	88	71	63.64	268	5	33	118	-1	0
Contig_51794	2835	gi|697130770|ref|XP_009619439.1|	gi|697130770|ref|XP_009619439.1| PREDICTED: serine/threonine-protein kinase EDR1 [Nicotiana tomentosiformis]	750	1e-150	1214	762	412	36.48	2393	192	7	738	-2	0
Contig_85535	552	gi|545369174|ref|XP_005649344.1|	gi|545369174|ref|XP_005649344.1| hypothetical protein COCSUDRAFT_28369 [Coccomyxa subellipsoidea C-169]	323	1e-15	191	147	81	34.01	442	11	172	316	-3	0
Contig_92654	571	gi|302850303|ref|XP_002956679.1|	gi|302850303|ref|XP_002956679.1| hypothetical protein VOLCADRAFT_67235 [Volvox carteri f. nagariensis]	582	2e-80	657	190	151	63.16	571	2	320	509	-1	0
Contig_13471	437	gi|552845506|ref|XP_005851369.1|	gi|552845506|ref|XP_005851369.1| hypothetical protein CHLNCDRAFT_33737 [Chlorella variabilis]	427	8e-77	617	144	127	84.03	436	5	129	272	-2	0
Contig_63603	967	gi|168019724|ref|XP_001762394.1|	gi|168019724|ref|XP_001762394.1| predicted protein [Physcomitrella patens]	289	7e-62	524	293	180	40.96	943	68	3	282	-1	0
Contig_3236	4099	gi|545374210|ref|XP_005651415.1|	gi|545374210|ref|XP_005651415.1| hypothetical protein COCSUDRAFT_32295 [Coccomyxa subellipsoidea C-169]	191	3e-50	465	201	131	53.73	3902	3372	1	191	-3	0
Contig_243143	437	gi|573956799|ref|XP_006660627.1|	gi|573956799|ref|XP_006660627.1| PREDICTED: probable CCR4-associated factor 1 homolog 7-like [Oryza brachyantha]	280	5e-26	263	65	58	69.23	196	2	14	78	-2	0
Contig_410814	404	gi|357133449|ref|XP_003568337.1|	gi|357133449|ref|XP_003568337.1| PREDICTED: probable anion transporter 2, chloroplastic-like [Brachypodium distachyon]	541	3e-13	173	135	74	32.59	402	1	353	485	-3	0
Contig_116031	1775	gi|255541696|ref|XP_002511912.1|	gi|255541696|ref|XP_002511912.1| bmru protein, putative [Ricinus communis]	368	1e-14	198	141	72	28.37	28	450	201	340	1	0
Contig_172184	681	gi|694391284|ref|XP_009371169.1|	gi|694391284|ref|XP_009371169.1| PREDICTED: IN2-2 protein-like [Pyrus x bretschneideri]	218	1e-19	220	64	51	64.06	652	461	9	71	-3	0
Second_Contig709	1665	gi|685313469|ref|XP_009147324.1|	gi|685313469|ref|XP_009147324.1| PREDICTED: aspartic proteinase-like protein 2 [Brassica rapa]	489	2e-27	301	365	173	30.41	1028	3	55	397	-2	0
Contig_2250	3568	gi|545372524|ref|XP_005650723.1|	gi|545372524|ref|XP_005650723.1| hypothetical protein COCSUDRAFT_8646, partial [Coccomyxa subellipsoidea C-169]	138	5e-57	509	133	113	70.68	525	923	6	138	3	0
Contig_123495	1149	gi|460412168|ref|XP_004251474.1|	gi|460412168|ref|XP_004251474.1| PREDICTED: probable protein phosphatase 2C 55-like [Solanum lycopersicum]	377	8e-61	529	293	168	41.30	938	96	84	370	-2	0
Contig_346631	491	gi|449465366|ref|XP_004150399.1|	gi|449465366|ref|XP_004150399.1| PREDICTED: dihydrolipoyllysine-residue acetyltransferase component of pyruvate dehydrogenase complex-like [Cucumis sativus]	464	1e-27	280	109	75	55.05	437	111	17	125	-1	0
Contig_294237	1311	gi|308798723|ref|XP_003074141.1|	gi|308798723|ref|XP_003074141.1| unnamed protein product [Ostreococcus tauri]	2122	1e-20	248	175	95	34.86	545	21	10	184	-2	0
Contig_102605	451	gi|357161160|ref|XP_003578999.1|	gi|357161160|ref|XP_003578999.1| PREDICTED: ADP-ribosylation factor 1-like [Brachypodium distachyon]	181	5e-30	285	115	81	49.57	346	2	15	127	-1	0
Contig_101979	756	gi|672116231|ref|XP_008781272.1|	gi|672116231|ref|XP_008781272.1| PREDICTED: SEC1 family transport protein SLY1-like [Phoenix dactylifera]	623	2e-72	612	246	171	48.78	712	2	1	246	-3	0
Contig_246468	1967	gi|302834692|ref|XP_002948908.1|	gi|302834692|ref|XP_002948908.1| hypothetical protein VOLCADRAFT_89249 [Volvox carteri f. nagariensis]	961	2e-22	268	249	125	31.73	1859	1158	142	378	-1	0
Contig_307635	924	gi|302834543|ref|XP_002948834.1|	gi|302834543|ref|XP_002948834.1| hypothetical protein VOLCADRAFT_80356 [Volvox carteri f. nagariensis]	774	8e-07	133	304	123	27.30	97	897	300	587	1	0
Contig_59432	3026	gi|159468548|ref|XP_001692436.1|	gi|159468548|ref|XP_001692436.1| dicer-like protein [Chlamydomonas reinhardtii]	3556	2e-07	147	141	63	38.30	2305	2712	3277	3396	1	0
Contig_251593	582	gi|645265542|ref|XP_008238201.1|	gi|645265542|ref|XP_008238201.1| PREDICTED: multiple myeloma tumor-associated protein 2 homolog [Prunus mume]	228	1e-09	144	64	41	46.88	457	266	9	71	-3	0
Contig_35310	1861	gi|159470863|ref|XP_001693576.1|	gi|159470863|ref|XP_001693576.1| mitochondrial F1F0 ATP synthase associated 31.2 kDa protein [Chlamydomonas reinhardtii]	325	1e-66	580	308	200	47.08	1541	621	25	325	-3	0
Contig_326794	510	gi|573924144|ref|XP_006649640.1|	gi|573924144|ref|XP_006649640.1| PREDICTED: neutral alpha-glucosidase AB-like [Oryza brachyantha]	921	7e-58	508	172	119	55.81	2	505	290	461	2	0
Contig_141590	1194	gi|685266131|ref|XP_009118308.1|	gi|685266131|ref|XP_009118308.1| PREDICTED: histidine--tRNA ligase-like [Brassica rapa]	871	4e-34	353	403	183	32.26	1192	2	154	489	-3	0
Contig_13954	745	gi|545362592|ref|XP_005646512.1|	gi|545362592|ref|XP_005646512.1| UDP-Glycosyltransferase/glycogen phosphorylase [Coccomyxa subellipsoidea C-169]	1243	4e-52	479	266	147	44.36	743	3	116	373	-3	0
Contig_68808	11561	gi|159469123|ref|XP_001692717.1|	gi|159469123|ref|XP_001692717.1| flagellar inner arm dynein 1 heavy chain beta [Chlamydomonas reinhardtii]	4525	0.0	11001	2667	2283	76.23	7942	44	1879	4525	-2	0
Contig_239654	653	gi|659096834|ref|XP_008449312.1|	gi|659096834|ref|XP_008449312.1| PREDICTED: 1,2-dihydroxy-3-keto-5-methylthiopentene dioxygenase 4 [Cucumis melo]	187	2e-28	280	80	60	60.00	647	408	101	180	-1	0
Contig_362291	1207	gi|255078392|ref|XP_002502776.1|	gi|255078392|ref|XP_002502776.1| predicted protein [Micromonas sp. RCC299]	168	3e-07	131	74	40	41.89	367	146	95	161	-1	0
Contig_59758	3510	gi|302832672|ref|XP_002947900.1|	gi|302832672|ref|XP_002947900.1| histone H3 Lys 4 methyltransferase [Volvox carteri f. nagariensis]	2171	3e-76	724	297	167	48.48	1679	2566	792	1016	2	0
Contig_57003	527	gi|657966667|ref|XP_008375032.1|	gi|657966667|ref|XP_008375032.1| PREDICTED: calmodulin-like [Malus domestica]	149	4e-22	230	146	85	32.88	478	41	11	146	-2	0
Contig_41367	769	gi|545371440|ref|XP_005650281.1|	gi|545371440|ref|XP_005650281.1| hypothetical protein COCSUDRAFT_40018 [Coccomyxa subellipsoidea C-169]	4971	1e-07	138	137	61	43.07	537	160	4476	4611	-2	0
Contig_29884	2307	gi|302830578|ref|XP_002946855.1|	gi|302830578|ref|XP_002946855.1| vacuolar H+ ATPase V0 sector, subunit D [Volvox carteri f. nagariensis]	351	0.0	1678	351	331	86.04	2072	1020	1	351	-2	0
Contig_11575	7330	gi|657983806|ref|XP_008383980.1|	gi|657983806|ref|XP_008383980.1| PREDICTED: probable copper-transporting ATPase HMA5 [Malus domestica]	986	2e-107	968	658	337	37.23	1139	2998	128	705	2	0
Contig_115911	794	gi|168011598|ref|XP_001758490.1|	gi|168011598|ref|XP_001758490.1| predicted protein [Physcomitrella patens]	222	8e-71	573	221	150	50.68	686	45	3	222	-1	0
Contig_133895	668	gi|15217828|ref|NP_171769.1|	gi|15217828|ref|NP_171769.1| importin alpha isoform 6 [Arabidopsis thaliana]	538	3e-13	179	125	68	40.00	401	33	217	339	-1	0
Contig_213429	492	gi|159472228|ref|XP_001694253.1|	gi|159472228|ref|XP_001694253.1| hypothetical protein CHLREDRAFT_196913 [Chlamydomonas reinhardtii]	323	2e-20	225	150	80	40.67	442	2	148	272	-3	0
Contig_126505	3174	gi|698474466|ref|XP_009784696.1|	gi|698474466|ref|XP_009784696.1| PREDICTED: 5'-3' exoribonuclease 3 isoform X1 [Nicotiana sylvestris]	784	0.0	1468	751	450	43.28	3125	933	1	738	-2	0
Contig_215718	534	gi|460416051|ref|XP_004253365.1|	gi|460416051|ref|XP_004253365.1| PREDICTED: ATP synthase subunit beta-like, partial [Solanum lycopersicum]	228	1e-30	295	103	68	59.22	310	2	53	155	-3	0
Contig_278141	1695	gi|302814696|ref|XP_002989031.1|	gi|302814696|ref|XP_002989031.1| hypothetical protein SELMODRAFT_23109, partial [Selaginella moellendorffii]	358	3e-12	179	65	45	53.85	193	2	283	347	-3	0
Contig_45842	2039	gi|159471724|ref|XP_001694006.1|	gi|159471724|ref|XP_001694006.1| deoxycytidyl transferase [Chlamydomonas reinhardtii]	764	3e-16	217	131	70	38.17	115	489	82	205	1	0
Contig_321811	810	gi|255608275|ref|XP_002538874.1|	gi|255608275|ref|XP_002538874.1| conserved hypothetical protein, partial [Ricinus communis]	309	3e-20	231	160	87	35.62	480	1	2	161	-1	0
Contig_204963	817	gi|168026041|ref|XP_001765541.1|	gi|168026041|ref|XP_001765541.1| predicted protein [Physcomitrella patens]	1090	2e-06	129	60	36	45.00	214	35	10	66	-1	0
Contig_270182	564	gi|168045726|ref|XP_001775327.1|	gi|168045726|ref|XP_001775327.1| predicted protein [Physcomitrella patens]	285	4e-33	316	179	103	39.66	531	7	23	191	-1	0
Contig_256252	1762	gi|303289883|ref|XP_003064229.1|	gi|303289883|ref|XP_003064229.1| predicted protein [Micromonas pusilla CCMP1545]	443	5e-81	688	463	246	36.72	1600	311	7	440	-1	0
Contig_104883	606	gi|552818530|ref|XP_005845214.1|	gi|552818530|ref|XP_005845214.1| hypothetical protein CHLNCDRAFT_26293, partial [Chlorella variabilis]	343	1e-69	569	201	134	58.21	604	2	145	316	-3	0
Contig_174918	2044	gi|586672053|ref|XP_006837312.1|	gi|586672053|ref|XP_006837312.1| hypothetical protein AMTR_s00111p00062720 [Amborella trichopoda]	664	6e-162	1260	673	396	41.16	2002	20	1	659	-1	0
Contig_83458	1563	gi|302793795|ref|XP_002978662.1|	gi|302793795|ref|XP_002978662.1| sensory histidine protein kinase [Selaginella moellendorffii]	984	4e-67	611	459	247	35.08	1220	3	481	924	-2	0
Contig_192120	612	gi|568829743|ref|XP_006469177.1|	gi|568829743|ref|XP_006469177.1| PREDICTED: nudix hydrolase 25-like [Citrus sinensis]	173	5e-15	184	159	79	30.82	562	104	8	151	-3	0
Contig_86543	2206	gi|159475433|ref|XP_001695823.1|	gi|159475433|ref|XP_001695823.1| flagellar associated protein [Chlamydomonas reinhardtii]	309	2e-88	737	295	207	54.92	2045	1188	6	295	-3	0
Contig_153862	814	gi|658057661|ref|XP_008364613.1|	gi|658057661|ref|XP_008364613.1| PREDICTED: 39S ribosomal protein L47, mitochondrial-like [Malus domestica]	141	3e-13	171	85	55	48.24	811	572	54	133	-1	0
Contig_13022	2189	gi|552831933|ref|XP_005848226.1|	gi|552831933|ref|XP_005848226.1| hypothetical protein CHLNCDRAFT_144742 [Chlorella variabilis]	433	0.0	1606	423	348	69.27	2046	778	1	421	-3	0
Contig_314487	684	gi|460371342|ref|XP_004231499.1|	gi|460371342|ref|XP_004231499.1| PREDICTED: serine carboxypeptidase-like 34-like [Solanum lycopersicum]	467	2e-26	277	246	118	34.96	646	2	154	383	-3	0
Contig_420658	457	gi|695072007|ref|XP_009383103.1|	gi|695072007|ref|XP_009383103.1| PREDICTED: choline-phosphate cytidylyltransferase 2-like [Musa acuminata subsp. malaccensis]	301	4e-37	341	122	86	51.64	372	13	44	165	-2	0
First_Contig4622	454	gi|159470117|ref|XP_001693206.1|	gi|159470117|ref|XP_001693206.1| EF-Hand domain-containing thioredoxin [Chlamydomonas reinhardtii]	358	4e-41	371	120	95	60.83	355	5	1	118	-1	0
First_Contig1441	1474	gi|552811380|ref|XP_005843450.1|	gi|552811380|ref|XP_005843450.1| hypothetical protein CHLNCDRAFT_141064 [Chlorella variabilis]	108	2e-08	139	80	46	36.25	52	291	9	88	1	0
Contig_95098	422	gi|672159835|ref|XP_008799682.1|	gi|672159835|ref|XP_008799682.1| PREDICTED: LOW QUALITY PROTEIN: transcription factor E2FB-like [Phoenix dactylifera]	449	3e-07	128	92	50	36.96	421	155	241	327	-2	0
First_Contig2044	3414	gi|590630668|ref|XP_007027342.1|	gi|590630668|ref|XP_007027342.1| Lysine decarboxylase family protein isoform 2 [Theobroma cacao]	218	1e-59	536	191	137	51.31	3403	2831	1	191	-3	0
Contig_4131	2732	gi|545367845|ref|XP_005648727.1|	gi|545367845|ref|XP_005648727.1| serine glyoxylate aminotransferase [Coccomyxa subellipsoidea C-169]	434	0.0	1741	406	358	78.57	2501	1284	28	433	-1	0
Contig_47655	1533	gi|255542108|ref|XP_002512118.1|	gi|255542108|ref|XP_002512118.1| ankyrin repeat-containing protein, putative [Ricinus communis]	243	5e-06	126	129	62	31.78	633	253	2	126	-1	0
Contig_25294	7482	gi|552841400|ref|XP_005850298.1|	gi|552841400|ref|XP_005850298.1| hypothetical protein CHLNCDRAFT_142045 [Chlorella variabilis]	698	4e-29	331	255	130	31.37	248	958	136	390	2	0
Contig_133993	934	gi|168061510|ref|XP_001782731.1|	gi|168061510|ref|XP_001782731.1| predicted protein [Physcomitrella patens]	217	2e-18	215	80	58	56.25	234	7	4	83	-2	0
Contig_179928	485	gi|302849706|ref|XP_002956382.1|	gi|302849706|ref|XP_002956382.1| catalase [Volvox carteri f. nagariensis]	665	2e-11	162	101	51	39.60	427	143	287	378	-2	0
Contig_404937	425	gi|255071589|ref|XP_002499469.1|	gi|255071589|ref|XP_002499469.1| divalent Anion:Na+ symporter family [Micromonas sp. RCC299]	637	6e-15	188	124	68	37.90	425	54	355	478	-1	0
First_Contig1948	1259	gi|302849133|ref|XP_002956097.1|	gi|302849133|ref|XP_002956097.1| hypothetical protein VOLCADRAFT_107081 [Volvox carteri f. nagariensis]	620	1e-16	141	130	62	36.92	513	124	504	613	-3	0
Contig_135348	493	gi|302830360|ref|XP_002946746.1|	gi|302830360|ref|XP_002946746.1| hypothetical protein VOLCADRAFT_103176 [Volvox carteri f. nagariensis]	942	7e-15	190	166	85	31.93	493	2	530	677	-1	0
Contig_292017	560	gi|586747468|ref|XP_006850855.1|	gi|586747468|ref|XP_006850855.1| hypothetical protein AMTR_s00025p00141470 [Amborella trichopoda]	194	9e-41	362	161	106	46.58	495	13	12	161	-3	0
Contig_180928	476	gi|242040927|ref|XP_002467858.1|	gi|242040927|ref|XP_002467858.1| hypothetical protein SORBIDRAFT_01g035320 [Sorghum bicolor]	207	6e-40	354	127	93	59.06	382	2	54	178	-2	0
Contig_203892	2584	gi|658017510|ref|XP_008344105.1|	gi|658017510|ref|XP_008344105.1| PREDICTED: TMV resistance protein N-like [Malus domestica]	581	1e-15	212	328	160	26.52	1024	83	226	511	-1	0
Contig_305952	487	gi|302762066|ref|XP_002964455.1|	gi|302762066|ref|XP_002964455.1| hypothetical protein SELMODRAFT_142334 [Selaginella moellendorffii]	393	3e-25	261	157	89	40.13	458	3	82	236	-3	0
Contig_59356	525	gi|545370788|ref|XP_005650002.1|	gi|545370788|ref|XP_005650002.1| ribonucleotide reductase [Coccomyxa subellipsoidea C-169]	330	5e-20	223	55	49	74.55	523	359	200	254	-3	0
Contig_188712	400	gi|302782599|ref|XP_002973073.1|	gi|302782599|ref|XP_002973073.1| hypothetical protein SELMODRAFT_413509 [Selaginella moellendorffii]	2298	1e-16	202	78	53	53.85	281	63	2221	2298	-3	0
Contig_230743	531	gi|695064311|ref|XP_009420695.1|	gi|695064311|ref|XP_009420695.1| PREDICTED: cell differentiation protein RCD1 homolog [Musa acuminata subsp. malaccensis]	333	4e-84	662	171	145	73.10	530	18	77	247	-2	0
Contig_282133	452	gi|567882199|ref|XP_006433658.1|	gi|567882199|ref|XP_006433658.1| hypothetical protein CICLE_v10001149mg [Citrus clementina]	446	1e-10	155	160	76	35.00	31	441	46	203	1	0
Contig_141967	736	gi|470121466|ref|XP_004296788.1|	gi|470121466|ref|XP_004296788.1| PREDICTED: vesicle-associated protein 2-2-like [Fragaria vesca subsp. vesca]	285	2e-07	134	128	65	28.91	396	25	4	129	-2	0
Contig_62743	687	gi|145350163|ref|XP_001419486.1|	gi|145350163|ref|XP_001419486.1| F-ATPase family transporter: protons (mitochondrial) [Ostreococcus lucimarinus CCE9901]	170	1e-29	289	132	83	42.42	535	140	36	167	-3	0
Contig_14316	1877	gi|545359686|ref|XP_005645288.1|	gi|545359686|ref|XP_005645288.1| cysteine synthase [Coccomyxa subellipsoidea C-169]	390	1e-174	1313	376	312	72.34	1396	287	15	389	-2	0
Contig_247510	895	gi|356511796|ref|XP_003524609.1|	gi|356511796|ref|XP_003524609.1| PREDICTED: COP9 signalosome complex subunit 2-like [Glycine max]	439	2e-49	448	288	161	36.46	838	2	6	288	-1	0
Contig_4810	11309	gi|552811688|ref|XP_005843531.1|	gi|552811688|ref|XP_005843531.1| hypothetical protein CHLNCDRAFT_14789, partial [Chlorella variabilis]	99	2e-19	231	96	63	45.83	714	1001	8	99	3	0
Contig_56345	945	gi|159481070|ref|XP_001698605.1|	gi|159481070|ref|XP_001698605.1| 20S proteasome beta subunit E, type beta 5 [Chlamydomonas reinhardtii]	273	4e-134	1002	205	195	90.24	945	331	31	235	-1	0
Contig_203941	1170	gi|545355146|ref|XP_005643391.1|	gi|545355146|ref|XP_005643391.1| acyl-CoA N-acyltransferase [Coccomyxa subellipsoidea C-169]	207	4e-10	155	50	36	56.00	785	636	156	203	-2	0
Contig_91259	1884	gi|566181034|ref|XP_002310239.2|	gi|566181034|ref|XP_002310239.2| hypothetical protein POPTR_0007s12960g [Populus trichocarpa]	276	5e-59	524	199	135	50.75	958	362	68	262	-3	0
Contig_17523	1790	gi|545373595|ref|XP_005651147.1|	gi|545373595|ref|XP_005651147.1| pyrroline-5-carboxylate reductase [Coccomyxa subellipsoidea C-169]	293	2e-84	699	224	179	62.95	1696	1028	70	293	-2	0
Contig_144105	518	gi|545370842|ref|XP_005650026.1|	gi|545370842|ref|XP_005650026.1| WD40 repeat-like protein [Coccomyxa subellipsoidea C-169]	454	1e-65	547	162	125	58.64	488	3	226	386	-1	0
Contig_113857	713	gi|552826039|ref|XP_005846942.1|	gi|552826039|ref|XP_005846942.1| hypothetical protein CHLNCDRAFT_134871 [Chlorella variabilis]	802	1e-08	144	143	69	25.87	624	199	513	655	-3	0
Contig_45052	1065	gi|659071044|ref|XP_008457893.1|	gi|659071044|ref|XP_008457893.1| PREDICTED: cytochrome P450 734A1 [Cucumis melo]	520	1e-36	363	356	173	29.21	1022	6	102	451	-2	0
Contig_181527	855	gi|590633119|ref|XP_007028027.1|	gi|590633119|ref|XP_007028027.1| Ribosomal protein L22p/L17e family protein [Theobroma cacao]	275	1e-11	166	106	60	38.68	849	535	126	231	-1	0
Contig_3939	574	gi|358349383|ref|XP_003638717.1|	gi|358349383|ref|XP_003638717.1| Cell wall-associated hydrolase [Medicago truncatula]	385	9e-26	268	157	81	45.86	102	572	142	252	3	0
Contig_51195	1391	gi|612400506|ref|XP_007515773.1|	gi|612400506|ref|XP_007515773.1| predicted protein [Bathycoccus prasinos]	530	4e-124	975	431	267	47.80	1312	68	50	475	-2	0
Contig_66543	10175	gi|545369980|ref|XP_005649672.1|	gi|545369980|ref|XP_005649672.1| hypothetical protein COCSUDRAFT_61368 [Coccomyxa subellipsoidea C-169]	5009	0.0	6866	3295	2023	47.13	9476	3	1	3166	-1	0
Contig_95157	756	gi|552847499|ref|XP_005851874.1|	gi|552847499|ref|XP_005851874.1| hypothetical protein CHLNCDRAFT_133443 [Chlorella variabilis]	363	2e-09	149	239	104	21.34	667	2	14	247	-3	0
Contig_409348	798	gi|552826659|ref|XP_005847080.1|	gi|552826659|ref|XP_005847080.1| hypothetical protein CHLNCDRAFT_10358, partial [Chlorella variabilis]	222	6e-20	225	111	67	43.24	344	12	2	97	-2	0
Contig_4579	5179	gi|552843458|ref|XP_005850845.1|	gi|552843458|ref|XP_005850845.1| hypothetical protein CHLNCDRAFT_140442 [Chlorella variabilis]	335	8e-102	864	238	207	70.59	3597	2884	98	335	-2	0
Contig_270944	1104	gi|308799063|ref|XP_003074312.1|	gi|308799063|ref|XP_003074312.1| cytoplasmic protein of eukaryotic ori (ISS) [Ostreococcus tauri]	331	2e-31	320	192	109	39.58	1098	523	158	331	-1	0
Contig_112952	3966	gi|694422643|ref|XP_009339150.1|	gi|694422643|ref|XP_009339150.1| PREDICTED: NEP1-interacting protein-like 2 [Pyrus x bretschneideri]	127	3e-12	175	53	35	49.06	3206	3364	76	127	2	0
Contig_2371	1530	gi|303275846|ref|XP_003057217.1|	gi|303275846|ref|XP_003057217.1| predicted protein [Micromonas pusilla CCMP1545]	212	4e-22	248	154	88	35.71	1050	604	3	156	-1	0
Contig_22533	623	gi|563940507|ref|YP_008816085.1|	gi|563940507|ref|YP_008816085.1| hypothetical protein (mitochondrion) [Microspora stagnorum]	624	5e-18	216	90	64	54.44	94	360	140	227	1	0
Contig_242566	1922	gi|567888306|ref|XP_006436675.1|	gi|567888306|ref|XP_006436675.1| hypothetical protein CICLE_v10031182mg [Citrus clementina]	538	5e-33	348	150	99	48.00	1503	1922	262	407	3	0
Contig_212255	2187	gi|168023746|ref|XP_001764398.1|	gi|168023746|ref|XP_001764398.1| CLL4A clavata1-like receptor S/T protein kinase protein [Physcomitrella patens]	1247	8e-28	315	620	249	27.10	2014	377	3	570	-3	0
Contig_145292	1814	gi|545374518|ref|XP_005651539.1|	gi|545374518|ref|XP_005651539.1| hypothetical protein COCSUDRAFT_46309 [Coccomyxa subellipsoidea C-169]	1719	4e-09	158	109	64	40.37	1118	834	1563	1670	-1	0
Contig_122380	825	gi|672170129|ref|XP_008805115.1|	gi|672170129|ref|XP_008805115.1| PREDICTED: actin-related protein 3 [Phoenix dactylifera]	427	2e-126	961	275	213	60.36	817	2	65	336	-3	0
Contig_76720	1533	gi|145341326|ref|XP_001415764.1|	gi|145341326|ref|XP_001415764.1| predicted protein, partial [Ostreococcus lucimarinus CCE9901]	234	3e-17	213	162	89	35.19	1263	802	40	192	-1	0
Contig_125480	2184	gi|694453145|ref|XP_009351356.1|	gi|694453145|ref|XP_009351356.1| PREDICTED: brain tumor protein-like, partial [Pyrus x bretschneideri]	565	9e-28	310	252	135	34.92	750	1	269	507	-1	0
Contig_16287	2730	gi|545361229|ref|XP_005645919.1|	gi|545361229|ref|XP_005645919.1| TPR-like protein [Coccomyxa subellipsoidea C-169]	244	3e-81	690	244	184	56.56	2149	1421	1	244	-3	0
Contig_41623	657	gi|168029075|ref|XP_001767052.1|	gi|168029075|ref|XP_001767052.1| predicted protein [Physcomitrella patens]	444	3e-113	869	203	188	81.28	610	2	1	202	-3	0
Contig_44811	3287	gi|302758026|ref|XP_002962436.1|	gi|302758026|ref|XP_002962436.1| rab family GTPase [Selaginella moellendorffii]	214	1e-63	563	191	142	57.59	3231	2680	11	201	-3	0
Contig_15471	616	gi|590717449|ref|XP_007050616.1|	gi|590717449|ref|XP_007050616.1| Cyclin p1,1 isoform 1 [Theobroma cacao]	218	6e-13	169	128	71	35.16	395	12	68	188	-3	0
Contig_53768	1632	gi|145341154|ref|XP_001415679.1|	gi|145341154|ref|XP_001415679.1| predicted protein [Ostreococcus lucimarinus CCE9901]	352	5e-11	169	85	49	35.29	1441	1187	251	335	-3	0
Contig_30803	1543	gi|695021176|ref|XP_009397667.1|	gi|695021176|ref|XP_009397667.1| PREDICTED: mediator of RNA polymerase II transcription subunit 20a [Musa acuminata subsp. malaccensis]	226	1e-23	261	223	109	29.15	977	357	1	222	-3	0
Second_Contig841	1515	gi|545356380|ref|XP_005643909.1|	gi|545356380|ref|XP_005643909.1| kinase-like protein [Coccomyxa subellipsoidea C-169]	563	2e-44	431	222	129	38.74	732	1331	321	541	3	0
Contig_321489	923	gi|159487026|ref|XP_001701537.1|	gi|159487026|ref|XP_001701537.1| short chain dehydrogenase/reductase [Chlamydomonas reinhardtii]	277	1e-51	452	269	160	41.64	871	80	14	277	-2	0
Contig_80453	2874	gi|552843547|ref|XP_005850866.1|	gi|552843547|ref|XP_005850866.1| hypothetical protein CHLNCDRAFT_140504 [Chlorella variabilis]	451	2e-153	1206	384	288	61.98	1823	675	52	434	-2	0
Contig_96668	804	gi|567203314|ref|XP_006408211.1|	gi|567203314|ref|XP_006408211.1| hypothetical protein EUTSA_v10019996mg [Eutrema salsugineum]	951	1e-06	130	144	61	28.47	634	203	272	396	-3	0
Contig_95047	550	gi|552815079|ref|XP_005844349.1|	gi|552815079|ref|XP_005844349.1| hypothetical protein CHLNCDRAFT_139136 [Chlorella variabilis]	390	2e-18	213	201	98	33.83	548	3	94	276	-3	0
Contig_73568	2989	gi|552841843|ref|XP_005850418.1|	gi|552841843|ref|XP_005850418.1| hypothetical protein CHLNCDRAFT_142334, partial [Chlorella variabilis]	535	5e-167	1309	509	351	53.05	2549	1041	32	532	-3	0
Contig_81256	1846	gi|115442285|ref|NP_001045422.1|	gi|115442285|ref|NP_001045422.1| Os01g0952700 [Oryza sativa Japonica Group]	570	4e-40	403	582	254	26.98	1739	60	33	569	-3	0
Contig_236191	1768	gi|685306527|ref|XP_009143987.1|	gi|685306527|ref|XP_009143987.1| PREDICTED: NEDD8-activating enzyme E1 regulatory subunit [Brassica rapa]	531	1e-98	814	542	295	35.06	1697	78	11	522	-3	0
Contig_209462	774	gi|168016904|ref|XP_001760988.1|	gi|168016904|ref|XP_001760988.1| ATP-binding cassette transporter, subfamily A, member 4, group ATH protein PpABCA4 [Physcomitrella patens]	981	2e-53	487	148	115	60.81	772	329	693	832	-3	0
Contig_14545	429	gi|357515297|ref|XP_003627937.1|	gi|357515297|ref|XP_003627937.1| hypothetical protein MTR_8g040260 [Medicago truncatula]	241	7e-22	231	141	70	43.26	6	428	40	141	3	0
Contig_92170	1014	gi|545356580|ref|XP_005643985.1|	gi|545356580|ref|XP_005643985.1| WD40 repeat-like protein [Coccomyxa subellipsoidea C-169]	319	7e-45	412	210	125	43.33	1013	384	104	286	-2	0
Contig_289590	860	gi|552838939|ref|XP_005849688.1|	gi|552838939|ref|XP_005849688.1| hypothetical protein CHLNCDRAFT_51149 [Chlorella variabilis]	208	4e-18	211	160	78	30.63	611	138	28	183	-1	0
Contig_52359	520	gi|470132738|ref|XP_004302233.1|	gi|470132738|ref|XP_004302233.1| PREDICTED: uncharacterized protein LOC101311876 [Fragaria vesca subsp. vesca]	670	1e-11	164	134	72	38.06	29	403	85	215	2	0
Contig_9703	1512	gi|545355524|ref|XP_005643550.1|	gi|545355524|ref|XP_005643550.1| hypothetical protein COCSUDRAFT_83596 [Coccomyxa subellipsoidea C-169]	123	1e-36	346	135	87	57.04	1510	1106	16	120	-3	0
Contig_30516	568	gi|565346285|ref|XP_006340196.1|	gi|565346285|ref|XP_006340196.1| PREDICTED: 60S ribosomal protein L12-like [Solanum tuberosum]	166	6e-62	501	165	122	59.39	5	496	1	165	2	0
Contig_67574	1298	gi|302852779|ref|XP_002957908.1|	gi|302852779|ref|XP_002957908.1| hypothetical protein VOLCADRAFT_99022 [Volvox carteri f. nagariensis]	622	2e-44	429	177	113	49.15	793	1293	197	370	1	0
Contig_44394	2744	gi|545369851|ref|XP_005649654.1|	gi|545369851|ref|XP_005649654.1| N-ethylmaleimide sensitive fusion protein, partial [Coccomyxa subellipsoidea C-169]	719	0.0	2545	721	578	67.55	2468	339	1	717	-1	0
Contig_99623	1318	gi|586754905|ref|XP_006852956.1|	gi|586754905|ref|XP_006852956.1| hypothetical protein AMTR_s00033p00242900 [Amborella trichopoda]	602	9e-100	815	419	253	44.63	1158	10	154	558	-2	0
Contig_126750	665	gi|168002776|ref|XP_001754089.1|	gi|168002776|ref|XP_001754089.1| predicted protein [Physcomitrella patens]	429	2e-16	203	195	102	31.79	562	2	9	196	-2	0
Contig_257	2699	gi|698529698|ref|XP_009761666.1|	gi|698529698|ref|XP_009761666.1| PREDICTED: uncharacterized protein LOC104213818 [Nicotiana sylvestris]	729	1e-24	289	264	130	32.58	781	2	333	591	-2	0
Contig_49512	616	gi|470145028|ref|XP_004308146.1|	gi|470145028|ref|XP_004308146.1| PREDICTED: uncharacterized protein LOC101311625 [Fragaria vesca subsp. vesca]	445	1e-14	188	123	68	34.96	362	3	254	370	-3	0
Contig_45562	2674	gi|302759032|ref|XP_002962939.1|	gi|302759032|ref|XP_002962939.1| hypothetical protein SELMODRAFT_1983, partial [Selaginella moellendorffii]	337	1e-69	614	365	203	40.55	2420	1338	17	337	-3	0
Contig_242487	1720	gi|545369074|ref|XP_005649304.1|	gi|545369074|ref|XP_005649304.1| nagb/rpia/CoA transferase-like protein [Coccomyxa subellipsoidea C-169]	510	2e-12	183	329	143	23.40	1248	355	113	430	-2	0
Contig_183259	787	gi|567197964|ref|XP_006406714.1|	gi|567197964|ref|XP_006406714.1| hypothetical protein EUTSA_v10021423mg [Eutrema salsugineum]	240	3e-12	168	159	78	31.45	678	205	23	160	-2	0
First_Contig4968	896	gi|302840443|ref|XP_002951777.1|	gi|302840443|ref|XP_002951777.1| hypothetical protein VOLCADRAFT_105196 [Volvox carteri f. nagariensis]	1296	6e-45	431	170	110	51.18	872	372	202	357	-1	0
Contig_148385	900	gi|145357459|ref|XP_001422936.1|	gi|145357459|ref|XP_001422936.1| predicted protein, partial [Ostreococcus lucimarinus CCE9901]	198	1e-08	141	194	91	21.65	194	775	4	175	2	0
First_Contig1185	4257	gi|302809874|ref|XP_002986629.1|	gi|302809874|ref|XP_002986629.1| hypothetical protein SELMODRAFT_425544 [Selaginella moellendorffii]	1510	1e-09	167	637	265	22.61	1858	29	395	937	-3	0
Contig_213030	1974	gi|593330723|ref|XP_007138788.1|	gi|593330723|ref|XP_007138788.1| hypothetical protein PHAVU_009G237600g [Phaseolus vulgaris]	1778	6e-38	396	332	170	41.27	1522	545	758	1081	-3	0
Contig_106091	441	gi|545364570|ref|XP_005647335.1|	gi|545364570|ref|XP_005647335.1| putative GDP-L-fucose synthetase [Coccomyxa subellipsoidea C-169]	319	5e-59	490	146	113	57.53	439	2	170	315	-3	0
Contig_278637	535	gi|159478579|ref|XP_001697380.1|	gi|159478579|ref|XP_001697380.1| plastid ribosomal protein L4 [Chlamydomonas reinhardtii]	243	4e-52	441	150	110	60.00	2	448	90	239	2	0
Contig_128463	706	gi|460414613|ref|XP_004252662.1|	gi|460414613|ref|XP_004252662.1| PREDICTED: shaggy-related protein kinase epsilon-like isoform 2 [Solanum lycopersicum]	392	8e-65	543	161	129	59.63	477	1	45	204	-2	0
Contig_293555	1691	gi|698433629|ref|XP_009797769.1|	gi|698433629|ref|XP_009797769.1| PREDICTED: ent-kaurenoic acid oxidase 1-like, partial [Nicotiana sylvestris]	176	2e-07	134	155	65	28.39	551	87	20	147	-1	0
Contig_67863	450	gi|302810715|ref|XP_002987048.1|	gi|302810715|ref|XP_002987048.1| hypothetical protein SELMODRAFT_229248 [Selaginella moellendorffii]	136	2e-77	597	135	124	85.19	442	38	1	135	-3	0
Contig_310584	588	gi|460401203|ref|XP_004246117.1|	gi|460401203|ref|XP_004246117.1| PREDICTED: putative copper-transporting ATPase HMA5-like [Solanum lycopersicum]	958	2e-56	502	197	137	49.24	584	3	394	586	-2	0
Contig_25426	859	gi|552837630|ref|XP_005849415.1|	gi|552837630|ref|XP_005849415.1| hypothetical protein CHLNCDRAFT_143934 [Chlorella variabilis]	326	7e-08	139	58	38	48.28	716	543	256	313	-3	0
Contig_332246	451	gi|145347347|ref|XP_001418130.1|	gi|145347347|ref|XP_001418130.1| ABC(binding protein) family transporter: phosphate, partial [Ostreococcus lucimarinus CCE9901]	229	2e-14	177	123	61	36.59	347	3	45	167	-3	0
Contig_75229	943	gi|357112983|ref|XP_003558284.1|	gi|357112983|ref|XP_003558284.1| PREDICTED: mitochondrial substrate carrier family protein Q-like [Brachypodium distachyon]	337	4e-64	542	314	182	38.85	892	68	3	316	-1	0
Contig_194515	457	gi|302855322|ref|XP_002959157.1|	gi|302855322|ref|XP_002959157.1| hypothetical protein VOLCADRAFT_108499 [Volvox carteri f. nagariensis]	1224	8e-17	204	87	59	50.57	452	192	655	734	-3	0
Contig_76690	1460	gi|168041838|ref|XP_001773397.1|	gi|168041838|ref|XP_001773397.1| predicted protein, partial [Physcomitrella patens]	166	8e-14	183	97	56	37.11	998	1288	64	159	2	0
Contig_287172	1270	gi|596252698|ref|XP_007224693.1|	gi|596252698|ref|XP_007224693.1| hypothetical protein PRUPE_ppa025442mg, partial [Prunus persica]	1050	2e-07	141	340	142	24.41	962	45	580	888	-3	0
Contig_46	976	gi|672170656|ref|XP_008805390.1|	gi|672170656|ref|XP_008805390.1| PREDICTED: LOW QUALITY PROTEIN: ervatamin-B-like [Phoenix dactylifera]	342	4e-42	294	205	109	34.63	60	662	1	194	3	0
Contig_251305	758	gi|612391675|ref|XP_007511358.1|	gi|612391675|ref|XP_007511358.1| predicted protein [Bathycoccus prasinos]	153	1e-11	159	133	70	33.83	533	138	17	145	-1	0
Contig_206088	1221	gi|159475044|ref|XP_001695633.1|	gi|159475044|ref|XP_001695633.1| thioredoxin-like protein [Chlamydomonas reinhardtii]	215	7e-30	282	136	82	41.18	910	512	34	169	-3	0
Contig_28386	588	gi|242063702|ref|XP_002453140.1|	gi|242063702|ref|XP_002453140.1| hypothetical protein SORBIDRAFT_04g000750 [Sorghum bicolor]	167	2e-33	310	173	101	42.20	534	19	1	167	-1	0
Contig_285653	859	gi|308801395|ref|XP_003078011.1|	gi|308801395|ref|XP_003078011.1| Glyoxylase (ISS) [Ostreococcus tauri]	349	4e-43	397	269	143	36.80	859	119	59	319	-1	0
First_Contig8952	989	gi|566171946|ref|XP_002307338.2|	gi|566171946|ref|XP_002307338.2| hypothetical protein POPTR_0005s17970g [Populus trichocarpa]	956	4e-06	128	61	40	42.62	184	2	319	377	-2	0
Contig_11406	1136	gi|672165680|ref|XP_008802753.1|	gi|672165680|ref|XP_008802753.1| PREDICTED: 60S ribosomal protein L36-2 [Phoenix dactylifera]	110	1e-33	320	86	72	77.91	1135	878	19	104	-2	0
Contig_83611	2668	gi|302829408|ref|XP_002946271.1|	gi|302829408|ref|XP_002946271.1| hypothetical protein VOLCADRAFT_46734, partial [Volvox carteri f. nagariensis]	129	9e-36	349	129	85	52.71	2389	2003	1	129	-1	0
Contig_340158	823	gi|159476660|ref|XP_001696429.1|	gi|159476660|ref|XP_001696429.1| vacuolar H+ ATPase V1 sector, subunit C [Chlamydomonas reinhardtii]	373	7e-46	417	146	103	56.16	2	436	230	370	2	0
Contig_146482	578	gi|303283160|ref|XP_003060871.1|	gi|303283160|ref|XP_003060871.1| aspartate aminotransferase [Micromonas pusilla CCMP1545]	464	1e-13	180	47	40	72.34	3	143	417	463	3	0
Contig_176903	960	gi|670381589|ref|XP_008671532.1|	gi|670381589|ref|XP_008671532.1| PREDICTED: BTB/POZ domain-containing protein At2g24240-like [Zea mays]	547	4e-08	143	86	42	36.05	923	666	105	187	-2	0
Contig_334549	448	gi|685290734|ref|XP_009136328.1|	gi|685290734|ref|XP_009136328.1| PREDICTED: rac-like GTP-binding protein ARAC3 [Brassica rapa]	195	4e-26	259	123	74	42.28	387	40	7	124	-2	0
Contig_389050	836	gi|460366956|ref|XP_004229341.1|	gi|460366956|ref|XP_004229341.1| PREDICTED: cyclic pyranopterin monophosphate synthase, mitochondrial-like [Solanum lycopersicum]	397	1e-09	153	208	97	25.48	721	122	74	266	-2	0
Contig_123011	2109	gi|159486823|ref|XP_001701436.1|	gi|159486823|ref|XP_001701436.1| flagellar outer dynein arm-docking complex protein 2 [Chlamydomonas reinhardtii]	552	1e-145	1142	414	300	55.31	1776	541	2	415	-1	0
Contig_39213	2643	gi|565471704|ref|XP_006293654.1|	gi|565471704|ref|XP_006293654.1| hypothetical protein CARUB_v10022611mg [Capsella rubella]	887	1e-22	273	166	90	34.34	1371	880	20	169	-1	0
Contig_182667	937	gi|552845863|ref|XP_005851465.1|	gi|552845863|ref|XP_005851465.1| hypothetical protein CHLNCDRAFT_137826 [Chlorella variabilis]	602	2e-41	397	152	103	53.95	937	482	456	602	-1	0
Contig_307942	463	gi|302849706|ref|XP_002956382.1|	gi|302849706|ref|XP_002956382.1| catalase [Volvox carteri f. nagariensis]	665	5e-15	189	120	67	38.33	352	2	6	109	-1	0
Contig_182899	480	gi|357481639|ref|XP_003611105.1|	gi|357481639|ref|XP_003611105.1| Heavy metal P-type ATPase [Medicago truncatula]	703	3e-14	184	158	81	29.75	469	2	157	314	-3	0
Contig_16738	599	gi|302856070|ref|XP_002959476.1|	gi|302856070|ref|XP_002959476.1| hypothetical protein VOLCADRAFT_100946 [Volvox carteri f. nagariensis]	977	7e-24	262	116	80	50.86	453	109	220	331	-3	0
Contig_45290	1516	gi|545362045|ref|XP_005646272.1|	gi|545362045|ref|XP_005646272.1| hypothetical protein COCSUDRAFT_47922 [Coccomyxa subellipsoidea C-169]	1167	3e-25	288	207	99	35.75	188	808	784	952	2	0
Contig_164415	765	gi|545368408|ref|XP_005648985.1|	gi|545368408|ref|XP_005648985.1| S-adenosyl-L-methionine-dependent methyltransferase [Coccomyxa subellipsoidea C-169]	286	6e-12	167	171	79	30.41	659	171	43	207	-2	0
Contig_5380	2830	gi|545354310|ref|XP_005642989.1|	gi|545354310|ref|XP_005642989.1| hypothetical protein COCSUDRAFT_45253 [Coccomyxa subellipsoidea C-169]	788	4e-06	134	50	37	56.00	2764	2615	736	780	-1	0
Contig_50808	807	gi|168009481|ref|XP_001757434.1|	gi|168009481|ref|XP_001757434.1| predicted protein [Physcomitrella patens]	837	3e-09	151	120	63	34.17	799	443	146	261	-3	0
First_Contig8135	1377	gi|697170490|ref|XP_009594162.1|	gi|697170490|ref|XP_009594162.1| PREDICTED: actin-104 [Nicotiana tomentosiformis]	377	4e-113	887	371	242	46.63	1184	93	8	374	-2	0
Contig_135816	984	gi|552839986|ref|XP_005849934.1|	gi|552839986|ref|XP_005849934.1| hypothetical protein CHLNCDRAFT_143260 [Chlorella variabilis]	992	3e-07	137	59	31	42.37	530	360	606	664	-2	0
Contig_172996	480	gi|695021035|ref|XP_009397592.1|	gi|695021035|ref|XP_009397592.1| PREDICTED: ras-related protein RHN1-like [Musa acuminata subsp. malaccensis]	200	9e-40	353	141	91	51.06	480	58	54	188	-1	0
Contig_223521	944	gi|255073995|ref|XP_002500672.1|	gi|255073995|ref|XP_002500672.1| predicted protein [Micromonas sp. RCC299]	926	3e-49	461	285	161	38.60	66	920	610	890	3	0
Contig_29196	2207	gi|545354745|ref|XP_005643206.1|	gi|545354745|ref|XP_005643206.1| hypothetical protein COCSUDRAFT_68144 [Coccomyxa subellipsoidea C-169]	433	5e-74	648	432	242	38.43	2002	770	8	428	-2	0
Contig_254942	676	gi|303280421|ref|XP_003059503.1|	gi|303280421|ref|XP_003059503.1| predicted protein [Micromonas pusilla CCMP1545]	401	4e-08	138	195	82	26.67	614	36	100	278	-3	0
Contig_75271	725	gi|552815487|ref|XP_005844457.1|	gi|552815487|ref|XP_005844457.1| hypothetical protein CHLNCDRAFT_36812 [Chlorella variabilis]	283	4e-56	477	198	139	41.41	593	15	10	207	-1	0
Contig_332250	1080	gi|545369488|ref|XP_005649489.1|	gi|545369488|ref|XP_005649489.1| WD40 repeat-like protein [Coccomyxa subellipsoidea C-169]	500	1e-44	421	316	165	30.38	1034	87	191	488	-2	0
Contig_11708	1192	gi|356539947|ref|XP_003538454.1|	gi|356539947|ref|XP_003538454.1| PREDICTED: 60S acidic ribosomal protein P0-like [Glycine max]	320	5e-92	736	316	208	48.10	1044	115	8	320	-2	0
Contig_37730	857	gi|545363351|ref|XP_005646807.1|	gi|545363351|ref|XP_005646807.1| cytochrome P450 [Coccomyxa subellipsoidea C-169]	527	1e-53	481	309	172	38.19	852	1	119	422	-3	0
Contig_288007	535	gi|586759094|ref|XP_006853933.1|	gi|586759094|ref|XP_006853933.1| hypothetical protein AMTR_s00036p00202740 [Amborella trichopoda]	334	6e-20	222	151	84	36.42	498	67	181	321	-2	0
Contig_357278	570	gi|595913288|ref|XP_007214554.1|	gi|595913288|ref|XP_007214554.1| hypothetical protein PRUPE_ppa000678mg [Prunus persica]	1037	6e-10	152	141	67	33.33	443	33	381	502	-2	0
Contig_3630	5056	gi|545362972|ref|XP_005646683.1|	gi|545362972|ref|XP_005646683.1| Mg2+ transporter protein [Coccomyxa subellipsoidea C-169]	457	8e-133	1102	473	323	53.70	4415	3051	32	457	-3	0
Contig_45529	867	gi|168026716|ref|XP_001765877.1|	gi|168026716|ref|XP_001765877.1| predicted protein [Physcomitrella patens]	419	5e-06	125	163	69	27.61	856	377	119	261	-3	0
Contig_327949	406	gi|159470555|ref|XP_001693422.1|	gi|159470555|ref|XP_001693422.1| ABC transporter, multidrug resistance associated protein, partial [Chlamydomonas reinhardtii]	1215	3e-20	228	134	78	32.09	405	4	739	872	-2	0
Contig_11021	794	gi|159488022|ref|XP_001702021.1|	gi|159488022|ref|XP_001702021.1| flagellar associated protein [Chlamydomonas reinhardtii]	1224	1e-70	617	204	146	57.35	717	115	1007	1209	-3	0
Contig_29282	600	gi|552832145|ref|XP_005848279.1|	gi|552832145|ref|XP_005848279.1| hypothetical protein CHLNCDRAFT_22427, partial [Chlorella variabilis]	627	3e-62	536	200	134	51.00	39	599	159	355	3	0
Contig_166921	2728	gi|302838219|ref|XP_002950668.1|	gi|302838219|ref|XP_002950668.1| hypothetical protein VOLCADRAFT_91079 [Volvox carteri f. nagariensis]	935	1e-21	265	351	152	28.77	2556	1585	5	329	-2	0
Contig_296931	1431	gi|302790740|ref|XP_002977137.1|	gi|302790740|ref|XP_002977137.1| ATP-binding cassette transporter, subfamily C, member 14, SmABCC14 [Selaginella moellendorffii]	1270	3e-86	752	484	268	37.60	1429	5	793	1251	-3	0
Contig_311974	1221	gi|168066946|ref|XP_001785390.1|	gi|168066946|ref|XP_001785390.1| predicted protein [Physcomitrella patens]	836	2e-09	156	94	52	38.30	1202	927	495	588	-2	0
Contig_19307	2586	gi|545358057|ref|XP_005644622.1|	gi|545358057|ref|XP_005644622.1| guanine deaminase [Coccomyxa subellipsoidea C-169]	446	3e-46	306	125	79	54.40	2185	2559	277	381	1	0
Contig_192300	404	gi|695030362|ref|XP_009402642.1|	gi|695030362|ref|XP_009402642.1| PREDICTED: 3-phosphoinositide-dependent protein kinase 2-like [Musa acuminata subsp. malaccensis]	503	2e-23	248	127	74	44.09	402	31	183	307	-3	0
Contig_99068	2528	gi|159489896|ref|XP_001702927.1|	gi|159489896|ref|XP_001702927.1| predicted protein [Chlamydomonas reinhardtii]	141	5e-23	255	136	74	41.18	2208	1801	1	134	-3	0
Contig_1310	4691	gi|545367652|ref|XP_005648640.1|	gi|545367652|ref|XP_005648640.1| hypothetical protein COCSUDRAFT_62615 [Coccomyxa subellipsoidea C-169]	537	0.0	2067	523	446	76.10	4027	2507	8	521	-2	0
Contig_195350	483	gi|159486972|ref|XP_001701510.1|	gi|159486972|ref|XP_001701510.1| kinesin-ii motor protein [Chlamydomonas reinhardtii]	786	6e-19	220	109	67	44.04	336	22	7	111	-1	0
Contig_227548	2950	gi|255073103|ref|XP_002500226.1|	gi|255073103|ref|XP_002500226.1| predicted protein [Micromonas sp. RCC299]	676	9e-57	544	380	196	33.16	2112	1027	302	672	-2	0
Contig_221978	1186	gi|552839943|ref|XP_005849925.1|	gi|552839943|ref|XP_005849925.1| hypothetical protein CHLNCDRAFT_56087 [Chlorella variabilis]	169	2e-93	730	158	148	88.61	63	536	12	169	3	0
Contig_219016	597	gi|159477367|ref|XP_001696782.1|	gi|159477367|ref|XP_001696782.1| calcium transporting ATPase [Chlamydomonas reinhardtii]	1001	2e-79	669	198	163	64.65	595	2	1	198	-3	0
Contig_266442	461	gi|595927482|ref|XP_007215083.1|	gi|595927482|ref|XP_007215083.1| hypothetical protein PRUPE_ppa012619mg [Prunus persica]	161	1e-14	178	145	81	35.86	434	21	36	160	-1	0
Contig_25492	2532	gi|545360289|ref|XP_005645531.1|	gi|545360289|ref|XP_005645531.1| ARM repeat-containing protein [Coccomyxa subellipsoidea C-169]	1490	2e-75	703	369	232	45.53	2486	1407	712	1075	-2	0
First_Contig1090	4115	gi|302831131|ref|XP_002947131.1|	gi|302831131|ref|XP_002947131.1| hypothetical protein VOLCADRAFT_108919 [Volvox carteri f. nagariensis]	748	0.0	2406	586	527	77.13	4115	2361	163	748	-1	0
First_Contig5429	3505	gi|302845626|ref|XP_002954351.1|	gi|302845626|ref|XP_002954351.1| hypothetical protein VOLCADRAFT_95187 [Volvox carteri f. nagariensis]	962	8e-06	133	203	82	29.06	2783	2310	30	232	-3	0
Contig_18146	906	gi|552820667|ref|XP_005845655.1|	gi|552820667|ref|XP_005845655.1| hypothetical protein CHLNCDRAFT_25663 [Chlorella variabilis]	180	2e-16	197	84	50	45.24	255	506	97	180	3	0
Contig_199799	3655	gi|545373612|ref|XP_005651154.1|	gi|545373612|ref|XP_005651154.1| hypothetical protein COCSUDRAFT_59132 [Coccomyxa subellipsoidea C-169]	1231	2e-93	855	397	236	47.86	1139	6	422	794	-3	0
Contig_134837	1385	gi|697107815|ref|XP_009607748.1|	gi|697107815|ref|XP_009607748.1| PREDICTED: uncharacterized protein LOC104101904 isoform X1 [Nicotiana tomentosiformis]	419	3e-20	242	167	92	32.34	1283	822	54	217	-1	0
Contig_248739	1107	gi|698539849|ref|XP_009765565.1|	gi|698539849|ref|XP_009765565.1| PREDICTED: 26S proteasome non-ATPase regulatory subunit 10 [Nicotiana sylvestris]	239	4e-20	230	221	107	29.86	927	268	30	217	-1	0
Contig_236815	1142	gi|552829298|ref|XP_005847669.1|	gi|552829298|ref|XP_005847669.1| hypothetical protein CHLNCDRAFT_134050 [Chlorella variabilis]	360	2e-11	170	308	116	25.00	854	120	32	331	-1	0
Contig_87063	3207	gi|545374689|ref|XP_005651601.1|	gi|545374689|ref|XP_005651601.1| kinase-like protein [Coccomyxa subellipsoidea C-169]	770	2e-57	555	348	181	36.21	287	1330	455	756	2	0
Contig_50376	530	gi|449473613|ref|XP_004153931.1|	gi|449473613|ref|XP_004153931.1| PREDICTED: macrolide-specific efflux protein MacA-like [Cucumis sativus]	182	2e-69	458	105	94	82.86	159	473	78	182	3	0
Contig_73705	689	gi|545363542|ref|XP_005646892.1|	gi|545363542|ref|XP_005646892.1| hypothetical protein COCSUDRAFT_33484 [Coccomyxa subellipsoidea C-169]	237	2e-62	514	227	144	49.78	9	689	4	223	3	0
Contig_66323	789	gi|573941261|ref|XP_006653023.1|	gi|573941261|ref|XP_006653023.1| PREDICTED: dolichyl-diphosphooligosaccharide--protein glycosyltransferase subunit STT3B-like [Oryza brachyantha]	720	8e-131	1014	275	222	68.36	787	2	335	609	-3	0
Contig_55659	1163	gi|302831502|ref|XP_002947316.1|	gi|302831502|ref|XP_002947316.1| hypothetical protein VOLCADRAFT_79608 [Volvox carteri f. nagariensis]	326	9e-69	579	232	152	54.74	679	2	75	303	-2	0
Contig_109732	2363	gi|145350043|ref|XP_001419433.1|	gi|145350043|ref|XP_001419433.1| predicted protein [Ostreococcus lucimarinus CCE9901]	439	2e-47	456	495	225	28.89	2299	857	9	412	-2	0
Contig_314050	1358	gi|168024898|ref|XP_001764972.1|	gi|168024898|ref|XP_001764972.1| predicted protein [Physcomitrella patens]	3518	5e-72	653	414	221	36.71	1354	119	3012	3388	-2	0
Contig_235731	5452	gi|255083593|ref|XP_002508371.1|	gi|255083593|ref|XP_002508371.1| mastigoneme-like protein [Micromonas sp. RCC299]	3770	6e-09	162	465	166	25.38	4796	3510	3018	3440	-3	0
Contig_207016	585	gi|302847624|ref|XP_002955346.1|	gi|302847624|ref|XP_002955346.1| hypothetical protein VOLCADRAFT_106749 [Volvox carteri f. nagariensis]	568	2e-11	163	77	48	42.86	4	228	303	379	1	0
Contig_23140	3092	gi|302829394|ref|XP_002946264.1|	gi|302829394|ref|XP_002946264.1| hypothetical protein VOLCADRAFT_115831 [Volvox carteri f. nagariensis]	512	1e-142	1144	452	321	55.97	351	1676	15	456	3	0
Contig_7134	2240	gi|255073767|ref|XP_002500558.1|	gi|255073767|ref|XP_002500558.1| predicted protein [Micromonas sp. RCC299]	739	2e-22	269	300	141	26.33	2165	1296	454	734	-1	0
Contig_160548	531	gi|159475992|ref|XP_001696098.1|	gi|159475992|ref|XP_001696098.1| intraflagellar transport particle protein IFT140 [Chlamydomonas reinhardtii]	1384	1e-50	460	171	126	50.88	514	2	1043	1212	-3	0
Contig_298178	575	gi|586718015|ref|XP_006848227.1|	gi|586718015|ref|XP_006848227.1| hypothetical protein AMTR_s00029p00245860 [Amborella trichopoda]	850	2e-14	189	186	96	28.49	529	5	389	560	-2	0
Contig_138621	895	gi|308798789|ref|XP_003074174.1|	gi|308798789|ref|XP_003074174.1| Predicted lipase (ISS) [Ostreococcus tauri]	289	1e-28	294	254	126	30.71	767	30	21	260	-3	0
Contig_51466	871	gi|350537431|ref|NP_001234293.1|	gi|350537431|ref|NP_001234293.1| succinyl-CoA ligase [ADP-forming] subunit beta, mitochondrial [Solanum lycopersicum]	417	2e-97	770	231	185	62.77	865	173	185	413	-1	0
Contig_21176	576	gi|15228319|ref|NP_190383.1|	gi|15228319|ref|NP_190383.1| aldehyde dehydrogenase 2B4 [Arabidopsis thaliana]	538	8e-59	507	177	123	51.98	531	1	58	234	-1	0
First_Contig6457	771	gi|357125573|ref|XP_003564467.1|	gi|357125573|ref|XP_003564467.1| PREDICTED: NADH-cytochrome b5 reductase 1-like [Brachypodium distachyon]	279	2e-39	366	241	134	34.02	33	740	37	272	3	0
Contig_98156	5684	gi|545353659|ref|XP_005642665.1|	gi|545353659|ref|XP_005642665.1| hypothetical protein COCSUDRAFT_49363 [Coccomyxa subellipsoidea C-169]	5436	2e-126	1119	758	423	38.26	2485	272	931	1639	-2	0
Contig_38791	1292	gi|115471551|ref|NP_001059374.1|	gi|115471551|ref|NP_001059374.1| Os07g0281000 [Oryza sativa Japonica Group]	486	3e-96	501	257	149	40.47	788	48	135	378	-1	0
Contig_286679	938	gi|297825961|ref|XP_002880863.1|	gi|297825961|ref|XP_002880863.1| hypothetical protein ARALYDRAFT_901526 [Arabidopsis lyrata subsp. lyrata]	214	9e-14	180	220	96	25.00	659	60	7	214	-1	0
Contig_380263	431	gi|552848404|ref|XP_005852093.1|	gi|552848404|ref|XP_005852093.1| hypothetical protein CHLNCDRAFT_133133 [Chlorella variabilis]	131	7e-14	170	66	43	48.48	234	37	3	66	-3	0
Contig_203014	728	gi|695020881|ref|XP_009397510.1|	gi|695020881|ref|XP_009397510.1| PREDICTED: DNA-directed RNA polymerase III subunit RPC10-like [Musa acuminata subsp. malaccensis]	110	3e-28	275	108	70	47.22	429	121	3	110	-3	0
Contig_331837	476	gi|159475389|ref|XP_001695801.1|	gi|159475389|ref|XP_001695801.1| hypothetical protein CHLREDRAFT_191511 [Chlamydomonas reinhardtii]	230	5e-15	183	160	80	33.75	474	22	77	215	-3	0
Contig_15754	1111	gi|545360277|ref|XP_005645526.1|	gi|545360277|ref|XP_005645526.1| hypothetical protein COCSUDRAFT_54081 [Coccomyxa subellipsoidea C-169]	154	2e-07	133	53	35	47.17	952	1110	31	83	1	0
Contig_167057	451	gi|115458556|ref|NP_001052878.1|	gi|115458556|ref|NP_001052878.1| Os04g0441900, partial [Oryza sativa Japonica Group]	612	3e-24	258	148	86	36.49	416	3	175	322	-3	0
First_Contig7426	932	gi|672177968|ref|XP_008809099.1|	gi|672177968|ref|XP_008809099.1| PREDICTED: 4-coumarate--CoA ligase-like 1 [Phoenix dactylifera]	557	5e-40	386	311	163	32.48	1	915	10	275	1	0
Contig_119908	1133	gi|255075995|ref|XP_002501672.1|	gi|255075995|ref|XP_002501672.1| predicted protein, partial [Micromonas sp. RCC299]	509	1e-34	349	299	146	30.77	1125	271	215	509	-3	0
Contig_48605	907	gi|168059283|ref|XP_001781633.1|	gi|168059283|ref|XP_001781633.1| predicted protein [Physcomitrella patens]	546	5e-63	548	304	169	38.49	901	2	143	445	-1	0
Contig_10042	1509	gi|302844731|ref|XP_002953905.1|	gi|302844731|ref|XP_002953905.1| hypothetical protein VOLCADRAFT_64247 [Volvox carteri f. nagariensis]	218	2e-67	569	217	149	54.84	1449	799	1	217	-1	0
Contig_240317	1447	gi|612394884|ref|XP_007512961.1|	gi|612394884|ref|XP_007512961.1| OPT family oligopeptide transporter [Bathycoccus prasinos]	698	8e-64	576	480	241	33.75	1397	93	219	691	-3	0
Contig_323329	625	gi|449528185|ref|XP_004171086.1|	gi|449528185|ref|XP_004171086.1| PREDICTED: chaperone protein ClpC, chloroplastic-like, partial [Cucumis sativus]	475	8e-62	526	138	119	70.29	462	49	267	404	-2	0
First_Contig1129	5532	gi|168009604|ref|XP_001757495.1|	gi|168009604|ref|XP_001757495.1| predicted protein [Physcomitrella patens]	2180	0.0	4469	1830	1226	48.52	5456	9	272	2033	-2	0
Contig_7448	2749	gi|545372175|ref|XP_005650582.1|	gi|545372175|ref|XP_005650582.1| hypothetical protein COCSUDRAFT_12682, partial [Coccomyxa subellipsoidea C-169]	219	2e-88	738	220	174	63.64	1136	477	1	219	-3	0
Contig_268874	401	gi|672171625|ref|XP_008805887.1|	gi|672171625|ref|XP_008805887.1| PREDICTED: malate dehydrogenase, mitochondrial-like [Phoenix dactylifera]	354	9e-50	429	130	105	64.62	373	2	30	159	-2	0
Contig_244826	741	gi|302789135|ref|XP_002976336.1|	gi|302789135|ref|XP_002976336.1| hypothetical protein SELMODRAFT_449423 [Selaginella moellendorffii]	374	1e-48	433	215	129	41.86	96	740	43	236	3	0
Contig_17420	2148	gi|159467629|ref|XP_001691994.1|	gi|159467629|ref|XP_001691994.1| protein ser/thr phosphatase [Chlamydomonas reinhardtii]	414	1e-61	558	160	126	64.38	2146	1673	249	407	-3	0
Contig_111442	1274	gi|302773600|ref|XP_002970217.1|	gi|302773600|ref|XP_002970217.1| hypothetical protein SELMODRAFT_411048 [Selaginella moellendorffii]	213	1e-08	145	92	50	38.04	882	616	51	138	-3	0
Contig_9792	958	gi|685379185|ref|XP_009122327.1|	gi|685379185|ref|XP_009122327.1| PREDICTED: mucin-1-like [Brassica rapa]	386	5e-25	270	283	143	25.80	889	41	107	378	-1	0
Contig_4786	6722	gi|545357046|ref|XP_005644198.1|	gi|545357046|ref|XP_005644198.1| S1-domain-containing protein [Coccomyxa subellipsoidea C-169]	400	8e-89	778	392	241	45.15	6600	5449	19	397	-3	0
Contig_56744	576	gi|303284951|ref|XP_003061766.1|	gi|303284951|ref|XP_003061766.1| predicted protein [Micromonas pusilla CCMP1545]	352	1e-18	215	162	79	27.16	450	1	60	216	-1	0
Contig_56348	2716	gi|694387910|ref|XP_009369688.1|	gi|694387910|ref|XP_009369688.1| PREDICTED: regulator of nonsense transcripts 1 homolog isoform X3 [Pyrus x bretschneideri]	1283	0.0	3127	829	672	70.69	2716	251	174	999	-1	0
Contig_130946	687	gi|565344609|ref|XP_006339400.1|	gi|565344609|ref|XP_006339400.1| PREDICTED: dual specificity protein phosphatase 1-like isoform X4 [Solanum tuberosum]	179	2e-31	301	143	88	45.45	485	66	31	171	-2	0
Contig_160439	4068	gi|545370783|ref|XP_005650000.1|	gi|545370783|ref|XP_005650000.1| DUF455-domain-containing protein [Coccomyxa subellipsoidea C-169]	274	4e-52	488	190	125	54.21	3934	3374	88	252	-3	0
Contig_4762	1253	gi|565391307|ref|XP_006361364.1|	gi|565391307|ref|XP_006361364.1| PREDICTED: uncharacterized protein LOC102596609 [Solanum tuberosum]	278	1e-08	100	47	28	38.30	164	24	135	181	-1	0
Contig_48805	2748	gi|552835779|ref|XP_005849024.1|	gi|552835779|ref|XP_005849024.1| hypothetical protein CHLNCDRAFT_143440 [Chlorella variabilis]	168	7e-07	132	173	79	30.06	2002	1496	9	164	-3	0
Contig_57896	2627	gi|159484208|ref|XP_001700152.1|	gi|159484208|ref|XP_001700152.1| 3-ketoacyl-ACP-synthase [Chlamydomonas reinhardtii]	459	9e-179	1370	320	280	78.44	2622	1663	136	455	-3	0
Contig_16872	2079	gi|545359897|ref|XP_005645373.1|	gi|545359897|ref|XP_005645373.1| RmlC-like cupin [Coccomyxa subellipsoidea C-169]	280	2e-115	913	246	196	67.89	1788	1054	33	277	-1	0
Contig_36912	2462	gi|545357332|ref|XP_005644325.1|	gi|545357332|ref|XP_005644325.1| Phosphoglucomutase, first 3 domain-containing protein [Coccomyxa subellipsoidea C-169]	496	2e-146	1152	415	283	55.66	6	1223	75	487	3	0
Contig_3820	4290	gi|545372825|ref|XP_005650837.1|	gi|545372825|ref|XP_005650837.1| hypothetical protein COCSUDRAFT_46027 [Coccomyxa subellipsoidea C-169]	383	6e-60	556	373	198	37.27	4098	2986	3	334	-1	0
Contig_398390	403	gi|242084258|ref|XP_002442554.1|	gi|242084258|ref|XP_002442554.1| hypothetical protein SORBIDRAFT_08g021780 [Sorghum bicolor]	432	3e-26	267	155	83	36.13	403	26	251	405	-1	0
Contig_30600	778	gi|302830610|ref|XP_002946871.1|	gi|302830610|ref|XP_002946871.1| hypothetical protein VOLCADRAFT_79257 [Volvox carteri f. nagariensis]	231	1e-12	170	114	59	36.84	427	86	17	111	-1	0
Contig_123810	2193	gi|545365795|ref|XP_005647840.1|	gi|545365795|ref|XP_005647840.1| hypothetical protein COCSUDRAFT_15780, partial [Coccomyxa subellipsoidea C-169]	159	3e-17	213	62	44	59.68	2192	2007	47	108	-2	0
First_Contig6728	2416	gi|552815487|ref|XP_005844457.1|	gi|552815487|ref|XP_005844457.1| hypothetical protein CHLNCDRAFT_36812 [Chlorella variabilis]	283	2e-27	298	248	113	29.44	1025	282	21	229	-3	0
Contig_38268	1160	gi|698531844|ref|XP_009762751.1|	gi|698531844|ref|XP_009762751.1| PREDICTED: transmembrane 9 superfamily member 4-like isoform X1 [Nicotiana sylvestris]	639	5e-93	767	400	242	42.75	1143	4	16	375	-3	0
First_Contig5077	1709	gi|552823096|ref|XP_005846266.1|	gi|552823096|ref|XP_005846266.1| hypothetical protein CHLNCDRAFT_135583 [Chlorella variabilis]	423	8e-74	635	314	190	45.86	742	1680	111	413	1	0
Contig_83757	3527	gi|552809198|ref|XP_005842886.1|	gi|552809198|ref|XP_005842886.1| hypothetical protein CHLNCDRAFT_142489 [Chlorella variabilis]	291	4e-14	195	270	121	28.89	3095	2439	5	273	-1	0
Contig_11146	2815	gi|545364862|ref|XP_005647461.1|	gi|545364862|ref|XP_005647461.1| hypothetical protein COCSUDRAFT_64037 [Coccomyxa subellipsoidea C-169]	559	0.0	1581	570	393	54.04	2395	710	1	559	-1	0
Contig_10530	618	gi|168065852|ref|XP_001784860.1|	gi|168065852|ref|XP_001784860.1| predicted protein [Physcomitrella patens]	178	2e-36	334	154	97	49.35	570	124	1	152	-1	0
Contig_87796	701	gi|255081837|ref|XP_002508137.1|	gi|255081837|ref|XP_002508137.1| predicted protein [Micromonas sp. RCC299]	314	2e-39	365	128	90	58.59	454	77	193	314	-2	0
Contig_409447	419	gi|545357530|ref|XP_005644400.1|	gi|545357530|ref|XP_005644400.1| putative short-chain dehydrogenase [Coccomyxa subellipsoidea C-169]	266	9e-17	194	106	66	41.51	323	6	1	102	-1	0
First_Contig3470	5771	gi|255088179|ref|XP_002506012.1|	gi|255088179|ref|XP_002506012.1| predicted protein [Micromonas sp. RCC299]	4762	6e-07	145	408	153	25.98	5359	4262	2181	2563	-2	0
Contig_342061	705	gi|552828199|ref|XP_005847424.1|	gi|552828199|ref|XP_005847424.1| hypothetical protein CHLNCDRAFT_134306 [Chlorella variabilis]	1365	1e-49	460	189	122	45.50	579	19	282	470	-1	0
Contig_653	5423	gi|552842596|ref|XP_005850610.1|	gi|552842596|ref|XP_005850610.1| hypothetical protein CHLNCDRAFT_50283 [Chlorella variabilis]	494	1e-42	433	339	182	32.15	5421	4453	141	468	-3	0
Contig_14418	3524	gi|697120524|ref|XP_009614228.1|	gi|697120524|ref|XP_009614228.1| PREDICTED: ubiquitin carboxyl-terminal hydrolase 12-like [Nicotiana tomentosiformis]	1116	3e-161	1205	628	371	39.65	3486	1642	46	657	-3	0
Contig_378328	398	gi|302833092|ref|XP_002948110.1|	gi|302833092|ref|XP_002948110.1| hypothetical protein VOLCADRAFT_103740 [Volvox carteri f. nagariensis]	1084	9e-32	314	126	88	50.00	379	11	624	749	-2	0
Contig_10340	414	gi|593790186|ref|XP_007158132.1|	gi|593790186|ref|XP_007158132.1| hypothetical protein PHAVU_002G127100g [Phaseolus vulgaris]	319	9e-54	453	136	105	58.82	412	5	159	294	-3	0
Contig_57598	2707	gi|565375265|ref|XP_006354153.1|	gi|565375265|ref|XP_006354153.1| PREDICTED: DEAD-box ATP-dependent RNA helicase 11-like isoform X2 [Solanum tuberosum]	604	2e-53	513	485	223	30.52	1521	82	158	575	-2	0
Contig_264433	1033	gi|545357635|ref|XP_005644441.1|	gi|545357635|ref|XP_005644441.1| trypsin-like serine protease [Coccomyxa subellipsoidea C-169]	628	1e-07	140	141	68	31.91	823	419	247	380	-1	0
Contig_338960	457	gi|552839254|ref|XP_005849757.1|	gi|552839254|ref|XP_005849757.1| hypothetical protein CHLNCDRAFT_50902 [Chlorella variabilis]	526	3e-18	213	118	68	36.44	345	7	5	120	-2	0
Contig_253070	799	gi|159473392|ref|XP_001694823.1|	gi|159473392|ref|XP_001694823.1| predicted protein [Chlamydomonas reinhardtii]	2083	2e-24	273	266	127	31.58	784	5	1639	1872	-1	0
Contig_94776	842	gi|514750484|ref|XP_004962117.1|	gi|514750484|ref|XP_004962117.1| PREDICTED: LEC14B protein-like [Setaria italica]	461	2e-24	265	248	121	28.63	706	23	9	240	-2	0
Contig_96884	629	gi|586713363|ref|XP_006847231.1|	gi|586713363|ref|XP_006847231.1| hypothetical protein AMTR_s00017p00257730 [Amborella trichopoda]	192	1e-56	470	187	139	50.80	576	19	1	186	-3	0
Contig_11535	2156	gi|545361017|ref|XP_005645837.1|	gi|545361017|ref|XP_005645837.1| hypothetical protein COCSUDRAFT_83517, partial [Coccomyxa subellipsoidea C-169]	60	4e-21	234	60	53	70.00	1599	1420	1	60	-3	0
Contig_330337	508	gi|255080694|ref|XP_002503920.1|	gi|255080694|ref|XP_002503920.1| predicted protein [Micromonas sp. RCC299]	272	3e-38	349	139	96	56.83	409	2	1	133	-1	0
Contig_57642	573	gi|545353781|ref|XP_005642726.1|	gi|545353781|ref|XP_005642726.1| PIP5K-domain-containing protein [Coccomyxa subellipsoidea C-169]	767	2e-15	196	86	48	43.02	400	143	41	126	-3	0
Contig_79627	3188	gi|159490142|ref|XP_001703045.1|	gi|159490142|ref|XP_001703045.1| predicted protein [Chlamydomonas reinhardtii]	515	2e-27	308	516	214	24.61	2933	1449	1	459	-1	0
First_Contig5767	662	gi|357475319|ref|XP_003607945.1|	gi|357475319|ref|XP_003607945.1| Helicase-like protein [Medicago truncatula]	1651	7e-51	468	153	111	54.90	194	652	1193	1342	2	0
Contig_185864	1418	gi|168062853|ref|XP_001783391.1|	gi|168062853|ref|XP_001783391.1| predicted protein [Physcomitrella patens]	440	1e-123	964	443	288	43.79	1346	66	1	427	-1	0
Contig_324337	728	gi|303276136|ref|XP_003057362.1|	gi|303276136|ref|XP_003057362.1| predicted protein [Micromonas pusilla CCMP1545]	314	7e-20	226	257	111	27.24	727	2	5	253	-2	0
Contig_89697	651	gi|302836618|ref|XP_002949869.1|	gi|302836618|ref|XP_002949869.1| hypothetical protein VOLCADRAFT_90335 [Volvox carteri f. nagariensis]	203	4e-12	163	79	48	43.04	386	150	5	77	-2	0
Contig_10812	1795	gi|545372901|ref|XP_005650868.1|	gi|545372901|ref|XP_005650868.1| Metallo-hydrolase/oxidoreductase [Coccomyxa subellipsoidea C-169]	272	5e-86	708	274	180	48.54	1486	665	3	272	-1	0
Contig_77362	850	gi|168054096|ref|XP_001779469.1|	gi|168054096|ref|XP_001779469.1| predicted protein [Physcomitrella patens]	350	4e-39	370	222	120	37.84	836	183	126	344	-3	0
Contig_61323	479	gi|573949048|ref|XP_006656824.1|	gi|573949048|ref|XP_006656824.1| PREDICTED: ankyrin repeat domain-containing protein EMB506, chloroplastic-like, partial [Oryza brachyantha]	260	5e-08	132	88	52	34.09	475	221	97	184	-2	0
Contig_158	4717	gi|545359209|ref|XP_005645091.1|	gi|545359209|ref|XP_005645091.1| urea active transporter-like protein [Coccomyxa subellipsoidea C-169]	699	0.0	2461	689	560	70.54	4556	2502	1	688	-3	0
Contig_965	2765	gi|545366581|ref|XP_005648178.1|	gi|545366581|ref|XP_005648178.1| histone H3 [Coccomyxa subellipsoidea C-169]	136	3e-57	506	98	98	100.00	2763	2470	39	136	-3	0
Contig_17265	2689	gi|552827316|ref|XP_005847212.1|	gi|552827316|ref|XP_005847212.1| hypothetical protein CHLNCDRAFT_35878 [Chlorella variabilis]	330	8e-62	557	339	189	41.59	2350	1364	5	326	-1	0
Contig_39893	679	gi|567891755|ref|XP_006438398.1|	gi|567891755|ref|XP_006438398.1| hypothetical protein CICLE_v10031042mg [Citrus clementina]	587	6e-17	209	229	114	31.44	34	663	68	276	1	0
Contig_186237	1414	gi|168061104|ref|XP_001782531.1|	gi|168061104|ref|XP_001782531.1| predicted protein [Physcomitrella patens]	303	4e-26	282	312	138	28.21	1118	210	2	301	-3	0
Contig_137181	872	gi|297831048|ref|XP_002883406.1|	gi|297831048|ref|XP_002883406.1| hypothetical protein ARALYDRAFT_342459 [Arabidopsis lyrata subsp. lyrata]	1015	5e-36	362	295	154	33.56	871	35	614	903	-2	0
Contig_213733	1262	gi|302844091|ref|XP_002953586.1|	gi|302844091|ref|XP_002953586.1| hypothetical protein VOLCADRAFT_106022 [Volvox carteri f. nagariensis]	452	5e-22	254	112	70	48.21	1262	936	48	159	-1	0
Contig_193453	1423	gi|586644626|ref|XP_006827359.1|	gi|586644626|ref|XP_006827359.1| hypothetical protein AMTR_s00011p00085990 [Amborella trichopoda]	377	2e-12	180	265	113	24.91	1316	573	63	326	-3	0
Contig_30815	1525	gi|545375808|ref|XP_005652046.1|	gi|545375808|ref|XP_005652046.1| P-loop containing nucleoside triphosphate hydrolase protein [Coccomyxa subellipsoidea C-169]	562	6e-06	129	37	27	67.57	1407	1517	83	119	3	0
Contig_238349	419	gi|303277837|ref|XP_003058212.1|	gi|303277837|ref|XP_003058212.1| ATP-binding cassette superfamily [Micromonas pusilla CCMP1545]	1322	3e-08	137	109	60	28.44	402	82	141	246	-3	0
Contig_138838	2370	gi|159466260|ref|XP_001691327.1|	gi|159466260|ref|XP_001691327.1| hypothetical protein CHLREDRAFT_115035, partial [Chlamydomonas reinhardtii]	126	9e-39	369	122	87	59.02	1574	1209	5	121	-2	0
Contig_328604	529	gi|565474178|ref|XP_006294730.1|	gi|565474178|ref|XP_006294730.1| hypothetical protein CARUB_v10023776mg [Capsella rubella]	288	4e-25	259	169	92	39.05	49	528	71	227	1	0
Contig_132144	2064	gi|302786076|ref|XP_002974809.1|	gi|302786076|ref|XP_002974809.1| hypothetical protein SELMODRAFT_101985 [Selaginella moellendorffii]	1049	1e-08	155	311	138	28.62	1605	736	619	885	-1	0
Contig_73034	444	gi|168029909|ref|XP_001767467.1|	gi|168029909|ref|XP_001767467.1| predicted protein [Physcomitrella patens]	934	2e-12	169	143	76	30.77	432	31	702	841	-1	0
Contig_219930	445	gi|545370217|ref|XP_005649769.1|	gi|545370217|ref|XP_005649769.1| hypothetical protein COCSUDRAFT_61463 [Coccomyxa subellipsoidea C-169]	937	3e-09	145	63	41	44.44	68	256	609	671	2	0
Contig_1921	1021	gi|255562848|ref|XP_002522429.1|	gi|255562848|ref|XP_002522429.1| 60S ribosomal protein L34, putative [Ricinus communis]	120	2e-43	387	117	94	64.96	945	595	1	117	-2	0
Contig_139554	3410	gi|645267438|ref|XP_008239070.1|	gi|645267438|ref|XP_008239070.1| PREDICTED: protein SPA1-RELATED 2 [Prunus mume]	1076	4e-87	693	745	340	28.72	2889	664	396	976	-3	0
Contig_162364	2205	gi|545357339|ref|XP_005644328.1|	gi|545357339|ref|XP_005644328.1| MFS general substrate transporter [Coccomyxa subellipsoidea C-169]	416	3e-81	697	386	231	43.26	1410	253	47	405	-1	0
Contig_10150	7446	gi|302855944|ref|XP_002959432.1|	gi|302855944|ref|XP_002959432.1| hypothetical protein VOLCADRAFT_70972, partial [Volvox carteri f. nagariensis]	161	3e-11	172	145	79	30.34	3274	3696	5	147	1	0
Contig_67365	675	gi|145348541|ref|XP_001418705.1|	gi|145348541|ref|XP_001418705.1| predicted protein [Ostreococcus lucimarinus CCE9901]	595	1e-13	183	70	46	50.00	622	419	431	500	-3	0
Contig_164401	933	gi|697153826|ref|XP_009631167.1|	gi|697153826|ref|XP_009631167.1| PREDICTED: probable cytosolic iron-sulfur protein assembly protein CIAO1 homolog {ECO:0000255|HAMAP-Rule:MF_03037} [Nicotiana tomentosiformis]	357	8e-19	222	214	98	30.37	929	303	50	253	-2	0
Contig_328154	433	gi|545376067|ref|XP_005652148.1|	gi|545376067|ref|XP_005652148.1| DNA-directed RNA polymerase II, 19 kDa polypeptide [Coccomyxa subellipsoidea C-169]	211	2e-30	289	141	89	36.88	427	5	1	140	-1	0
Contig_68281	589	gi|255089791|ref|XP_002506817.1|	gi|255089791|ref|XP_002506817.1| predicted protein [Micromonas sp. RCC299]	291	1e-90	703	175	150	73.71	6	530	87	261	3	0
Contig_126441	829	gi|168015893|ref|XP_001760484.1|	gi|168015893|ref|XP_001760484.1| predicted protein, partial [Physcomitrella patens]	141	3e-46	403	134	98	53.73	674	273	1	134	-3	0
Contig_326389	523	gi|159487437|ref|XP_001701729.1|	gi|159487437|ref|XP_001701729.1| coproporphyrinogen III oxidase [Chlamydomonas reinhardtii]	365	2e-74	600	135	117	80.74	523	119	231	365	-1	0
Contig_377497	827	gi|545375769|ref|XP_005652031.1|	gi|545375769|ref|XP_005652031.1| hypothetical protein COCSUDRAFT_55495 [Coccomyxa subellipsoidea C-169]	272	1e-32	319	174	96	42.53	822	316	43	208	-3	0
Contig_69721	1438	gi|545365284|ref|XP_005647629.1|	gi|545365284|ref|XP_005647629.1| hypothetical protein COCSUDRAFT_63462 [Coccomyxa subellipsoidea C-169]	1366	1e-136	1117	452	294	46.68	1438	152	919	1356	-1	0
Contig_51237	2210	gi|545355812|ref|XP_005643681.1|	gi|545355812|ref|XP_005643681.1| Pkinase-domain-containing protein, partial [Coccomyxa subellipsoidea C-169]	342	7e-95	784	221	177	69.23	856	209	89	309	-2	0
Contig_311088	419	gi|357123713|ref|XP_003563552.1|	gi|357123713|ref|XP_003563552.1| PREDICTED: lysophosphatidylcholine acyltransferase 1-like [Brachypodium distachyon]	540	3e-32	312	139	86	44.60	418	2	212	348	-2	0
Contig_121982	2523	gi|303287817|ref|XP_003063197.1|	gi|303287817|ref|XP_003063197.1| predicted protein [Micromonas pusilla CCMP1545]	601	2e-23	277	200	99	35.50	212	808	103	298	2	0
First_Contig6543	1070	gi|225430027|ref|XP_002281561.1|	gi|225430027|ref|XP_002281561.1| PREDICTED: ankyrin repeat-containing protein At3g12360 [Vitis vinifera]	595	3e-09	154	234	108	29.06	1023	352	3	220	-3	0
Contig_390224	622	gi|255078212|ref|XP_002502686.1|	gi|255078212|ref|XP_002502686.1| predicted protein, partial [Micromonas sp. RCC299]	268	7e-25	259	170	95	34.71	517	14	2	168	-1	0
Contig_82104	1061	gi|302841753|ref|XP_002952421.1|	gi|302841753|ref|XP_002952421.1| hypothetical protein VOLCADRAFT_109826 [Volvox carteri f. nagariensis]	216	3e-49	435	228	134	41.67	159	842	1	216	3	0
Contig_27397	862	gi|303281048|ref|XP_003059816.1|	gi|303281048|ref|XP_003059816.1| predicted protein [Micromonas pusilla CCMP1545]	304	8e-38	358	196	111	39.80	284	862	4	197	2	0
Contig_379736	474	gi|302768273|ref|XP_002967556.1|	gi|302768273|ref|XP_002967556.1| hypothetical protein SELMODRAFT_408664 [Selaginella moellendorffii]	1778	2e-29	301	161	78	38.51	472	5	1187	1347	-3	0
Contig_32197	916	gi|145347952|ref|XP_001418423.1|	gi|145347952|ref|XP_001418423.1| predicted protein [Ostreococcus lucimarinus CCE9901]	266	2e-56	483	272	171	40.07	831	40	2	264	-2	0
Contig_149377	824	gi|672158081|ref|XP_008798769.1|	gi|672158081|ref|XP_008798769.1| PREDICTED: DNA-directed RNA polymerase I subunit rpa1 [Phoenix dactylifera]	1665	2e-40	396	137	97	57.66	824	417	1529	1664	-1	0
First_Contig3059	1457	gi|168009838|ref|XP_001757612.1|	gi|168009838|ref|XP_001757612.1| predicted protein [Physcomitrella patens]	286	9e-23	256	308	135	28.57	565	1404	10	286	1	0
Contig_131077	473	gi|159489236|ref|XP_001702603.1|	gi|159489236|ref|XP_001702603.1| predicted protein, partial [Chlamydomonas reinhardtii]	253	2e-17	201	81	53	43.21	244	2	112	192	-2	0
Contig_71467	1794	gi|159465489|ref|XP_001690955.1|	gi|159465489|ref|XP_001690955.1| aldehyde dehydrogenase [Chlamydomonas reinhardtii]	536	7e-148	1147	377	273	57.82	1792	662	163	536	-3	0
Contig_10182	4282	gi|545361481|ref|XP_005646040.1|	gi|545361481|ref|XP_005646040.1| DNA mismatch repair protein [Coccomyxa subellipsoidea C-169]	909	0.0	3378	935	760	68.24	4129	1349	8	909	-1	0
Contig_232720	1085	gi|18398343|ref|NP_565407.1|	gi|18398343|ref|NP_565407.1| ubiquitin family protein [Arabidopsis thaliana]	538	2e-57	514	329	186	37.99	997	104	8	326	-2	0
Contig_279394	611	gi|552844921|ref|XP_005851211.1|	gi|552844921|ref|XP_005851211.1| hypothetical protein CHLNCDRAFT_33853 [Chlorella variabilis]	568	2e-09	148	139	70	28.78	5	409	432	560	2	0
Contig_114575	1158	gi|255082460|ref|XP_002504216.1|	gi|255082460|ref|XP_002504216.1| transient receptor potential Ca2+ channel family [Micromonas sp. RCC299]	1187	7e-71	630	348	198	40.23	1067	120	10	349	-2	0
Contig_278512	521	gi|145353927|ref|XP_001421249.1|	gi|145353927|ref|XP_001421249.1| predicted protein [Ostreococcus lucimarinus CCE9901]	284	4e-10	149	118	66	27.12	440	90	93	207	-1	0
Second_Contig781	6121	gi|302846258|ref|XP_002954666.1|	gi|302846258|ref|XP_002954666.1| hypothetical protein VOLCADRAFT_121332 [Volvox carteri f. nagariensis]	1012	7e-13	195	60	45	56.67	3	182	234	293	3	0
Contig_181756	1744	gi|612396311|ref|XP_007513675.1|	gi|612396311|ref|XP_007513675.1| GTP-binding protein Era [Bathycoccus prasinos]	381	6e-61	544	340	195	37.65	1171	167	75	370	-1	0
Contig_156800	1328	gi|670444165|ref|XP_008662512.1|	gi|670444165|ref|XP_008662512.1| PREDICTED: long chain acyl-CoA synthetase 9, chloroplastic-like [Zea mays]	698	2e-62	564	352	195	35.51	1319	312	348	697	-1	0
Contig_68286	1068	gi|545356024|ref|XP_005643770.1|	gi|545356024|ref|XP_005643770.1| short-chain dehydrogenase/reductase SDR, partial [Coccomyxa subellipsoidea C-169]	314	9e-124	942	311	227	59.49	1048	116	3	311	-3	0
Contig_126861	436	gi|545357299|ref|XP_005644310.1|	gi|545357299|ref|XP_005644310.1| hypothetical protein COCSUDRAFT_54610 [Coccomyxa subellipsoidea C-169]	151	8e-13	163	88	56	43.18	436	179	64	150	-1	0
Contig_189679	965	gi|302834241|ref|XP_002948683.1|	gi|302834241|ref|XP_002948683.1| hypothetical protein VOLCADRAFT_89047 [Volvox carteri f. nagariensis]	1251	1e-33	346	385	185	33.25	965	6	389	763	-1	0
Contig_206910	1096	gi|159489725|ref|XP_001702847.1|	gi|159489725|ref|XP_001702847.1| C-8,7 sterol isomerase [Chlamydomonas reinhardtii]	213	2e-65	545	153	124	62.09	1091	633	61	213	-3	0
Second_Contig173	1906	gi|659098802|ref|XP_008450300.1|	gi|659098802|ref|XP_008450300.1| PREDICTED: probable polyamine transporter At3g13620 [Cucumis melo]	471	3e-10	166	389	164	23.65	1544	420	89	448	-3	0
Contig_23943	612	gi|303277023|ref|XP_003057805.1|	gi|303277023|ref|XP_003057805.1| predicted protein [Micromonas pusilla CCMP1545]	867	5e-20	232	226	103	34.07	590	3	327	548	-2	0
Contig_175287	739	gi|645249391|ref|XP_008230732.1|	gi|645249391|ref|XP_008230732.1| PREDICTED: uncharacterized protein LOC103329974 [Prunus mume]	675	3e-06	125	165	82	27.27	705	223	345	500	-2	0
Contig_82983	860	gi|168038761|ref|XP_001771868.1|	gi|168038761|ref|XP_001771868.1| predicted protein [Physcomitrella patens]	1049	4e-47	444	288	166	32.99	860	3	177	455	-1	0
Contig_257543	1101	gi|595817012|ref|XP_007204147.1|	gi|595817012|ref|XP_007204147.1| hypothetical protein PRUPE_ppa021007mg, partial [Prunus persica]	396	2e-73	614	278	176	44.96	1048	218	81	358	-3	0
Contig_9555	1344	gi|545366780|ref|XP_005648270.1|	gi|545366780|ref|XP_005648270.1| cytochrome P450 [Coccomyxa subellipsoidea C-169]	545	7e-46	439	251	133	44.62	1343	681	278	519	-2	0
Contig_48259	542	gi|297727593|ref|NP_001176160.1|	gi|297727593|ref|NP_001176160.1| Os10g0425500 [Oryza sativa Japonica Group]	208	3e-12	162	134	72	36.57	516	145	8	137	-3	0
Contig_97866	2174	gi|571566566|ref|XP_003555257.2|	gi|571566566|ref|XP_003555257.2| PREDICTED: amino-acid permease BAT1 homolog isoform X1 [Glycine max]	545	4e-06	133	168	77	29.76	2039	1581	34	200	-1	0
Contig_250509	1631	gi|297791879|ref|XP_002863824.1|	gi|297791879|ref|XP_002863824.1| hypothetical protein ARALYDRAFT_494823 [Arabidopsis lyrata subsp. lyrata]	1035	1e-54	520	245	151	48.57	1537	896	153	396	-2	0
Contig_14704	3879	gi|545370834|ref|XP_005650022.1|	gi|545370834|ref|XP_005650022.1| hypothetical protein COCSUDRAFT_40713 [Coccomyxa subellipsoidea C-169]	874	0.0	2209	908	598	53.41	3725	1035	20	868	-2	0
Contig_147561	567	gi|168003672|ref|XP_001754536.1|	gi|168003672|ref|XP_001754536.1| predicted protein [Physcomitrella patens]	319	2e-08	138	131	68	29.01	456	85	151	278	-1	0
Contig_147737	519	gi|670399836|ref|XP_008679818.1|	gi|670399836|ref|XP_008679818.1| PREDICTED: T-complex protein 1 subunit gamma-like [Zea mays]	660	1e-65	502	129	107	69.77	388	2	381	509	-3	0
Contig_230463	428	gi|159469123|ref|XP_001692717.1|	gi|159469123|ref|XP_001692717.1| flagellar inner arm dynein 1 heavy chain beta [Chlamydomonas reinhardtii]	4525	5e-11	160	139	78	24.46	422	6	1092	1230	-1	0
Contig_200205	2255	gi|303276795|ref|XP_003057691.1|	gi|303276795|ref|XP_003057691.1| predicted protein [Micromonas pusilla CCMP1545]	658	7e-53	508	452	234	31.19	1642	320	184	626	-2	0
Contig_53237	2206	gi|302841167|ref|XP_002952129.1|	gi|302841167|ref|XP_002952129.1| hypothetical protein VOLCADRAFT_75266 [Volvox carteri f. nagariensis]	393	3e-47	451	268	148	35.45	788	3	7	272	-3	0
Contig_161934	1168	gi|308806285|ref|XP_003080454.1|	gi|308806285|ref|XP_003080454.1| calcineurin B regulatory subunit (ISS) [Ostreococcus tauri]	1711	4e-15	203	162	88	29.01	1122	643	1541	1697	-2	0
Contig_53066	1606	gi|159469714|ref|XP_001693008.1|	gi|159469714|ref|XP_001693008.1| pyruvate kinase [Chlamydomonas reinhardtii]	508	2e-147	1135	479	315	47.81	1513	143	17	491	-1	0
Contig_96312	650	gi|565387115|ref|XP_006359350.1|	gi|565387115|ref|XP_006359350.1| PREDICTED: alpha-glucosidase-like [Solanum tuberosum]	896	7e-31	316	216	120	35.19	648	25	675	889	-3	0
Contig_210025	2039	gi|568214437|ref|NP_001275454.1|	gi|568214437|ref|NP_001275454.1| uncharacterized LOC102600946 [Solanum tuberosum]	338	2e-11	174	150	73	32.00	676	257	77	220	-2	0
Contig_81833	464	gi|242049264|ref|XP_002462376.1|	gi|242049264|ref|XP_002462376.1| hypothetical protein SORBIDRAFT_02g024610 [Sorghum bicolor]	119	9e-25	245	113	79	47.79	431	99	1	111	-1	0
Second_Contig262	2084	gi|545354526|ref|XP_005643097.1|	gi|545354526|ref|XP_005643097.1| Clavaminate synthase-like protein, partial [Coccomyxa subellipsoidea C-169]	298	4e-06	130	48	34	60.42	6	146	251	298	3	0
Contig_208327	1838	gi|685271011|ref|XP_009126541.1|	gi|685271011|ref|XP_009126541.1| PREDICTED: rho GTPase-activating protein 1 [Brassica rapa]	441	5e-13	187	189	88	26.98	710	147	141	322	-1	0
Contig_58725	3325	gi|302828666|ref|XP_002945900.1|	gi|302828666|ref|XP_002945900.1| hypothetical protein VOLCADRAFT_54993 [Volvox carteri f. nagariensis]	800	0.0	2496	703	556	67.43	2746	653	8	710	-1	0
Contig_168021	710	gi|224142615|ref|XP_002324650.1|	gi|224142615|ref|XP_002324650.1| equilibrative nucleoside transporter family protein [Populus trichocarpa]	178	3e-06	121	105	59	32.38	656	345	9	104	-1	0
Contig_40622	500	gi|545358015|ref|XP_005644601.1|	gi|545358015|ref|XP_005644601.1| 3',5'-bisphosphate nucleotidase [Coccomyxa subellipsoidea C-169]	347	1e-16	197	62	48	67.74	186	1	16	77	-3	0
Contig_190654	467	gi|168037255|ref|XP_001771120.1|	gi|168037255|ref|XP_001771120.1| predicted protein [Physcomitrella patens]	764	2e-32	320	159	93	43.40	454	2	474	618	-2	0
First_Contig6844	1547	gi|255543557|ref|XP_002512841.1|	gi|255543557|ref|XP_002512841.1| conserved hypothetical protein [Ricinus communis]	746	1e-40	407	486	217	25.51	1531	287	135	596	-2	0
Contig_54818	7612	gi|302831512|ref|XP_002947321.1|	gi|302831512|ref|XP_002947321.1| hypothetical protein VOLCADRAFT_120451 [Volvox carteri f. nagariensis]	797	2e-104	932	287	210	59.93	5174	4320	490	775	-3	0
First_Contig1627	1154	gi|225450011|ref|XP_002274498.1|	gi|225450011|ref|XP_002274498.1| PREDICTED: 50S ribosomal protein L1, chloroplastic [Vitis vinifera]	347	1e-44	415	142	102	56.34	432	7	120	258	-3	0
Contig_61136	848	gi|612397596|ref|XP_007514318.1|	gi|612397596|ref|XP_007514318.1| predicted protein [Bathycoccus prasinos]	332	2e-11	166	260	128	24.62	762	7	27	281	-3	0
Contig_74608	1618	gi|168028404|ref|XP_001766718.1|	gi|168028404|ref|XP_001766718.1| predicted protein [Physcomitrella patens]	504	1e-56	519	477	243	34.38	1582	236	22	449	-1	0
Contig_115758	486	gi|659076149|ref|XP_008438527.1|	gi|659076149|ref|XP_008438527.1| PREDICTED: phosphoenolpyruvate carboxylase kinase 1-like [Cucumis melo]	280	3e-11	157	145	72	29.66	58	486	9	152	1	0
Contig_317257	580	gi|308803352|ref|XP_003078989.1|	gi|308803352|ref|XP_003078989.1| General substrate transporter (ISS) [Ostreococcus tauri]	901	7e-07	128	132	60	30.30	391	8	249	365	-1	0
Contig_174737	1548	gi|357114004|ref|XP_003558791.1|	gi|357114004|ref|XP_003558791.1| PREDICTED: cell division control protein 48 homolog E-like [Brachypodium distachyon]	811	0.0	2016	507	424	74.36	69	1547	28	534	3	0
Contig_205071	880	gi|672169896|ref|XP_008804995.1|	gi|672169896|ref|XP_008804995.1| PREDICTED: cell number regulator 5 isoform X1 [Phoenix dactylifera]	188	2e-09	147	165	71	30.30	857	384	28	186	-3	0
Contig_81778	796	gi|145346905|ref|XP_001417922.1|	gi|145346905|ref|XP_001417922.1| predicted protein, partial [Ostreococcus lucimarinus CCE9901]	184	1e-27	278	168	98	38.10	791	294	17	184	-3	0
First_Contig6297	1509	gi|698509553|ref|XP_009799989.1|	gi|698509553|ref|XP_009799989.1| PREDICTED: 60S acidic ribosomal protein P0-like [Nicotiana sylvestris]	319	1e-67	580	291	176	42.96	1473	604	8	291	-1	0
Contig_299097	537	gi|145345941|ref|XP_001417457.1|	gi|145345941|ref|XP_001417457.1| predicted protein, partial [Ostreococcus lucimarinus CCE9901]	120	5e-09	135	71	38	40.85	536	324	32	101	-2	0
Contig_58276	2094	gi|545371558|ref|XP_005650322.1|	gi|545371558|ref|XP_005650322.1| DNA topoisomerase I [Coccomyxa subellipsoidea C-169]	986	1e-82	738	540	269	34.44	2051	444	387	817	-2	0
Contig_319156	511	gi|612391396|ref|XP_007511219.1|	gi|612391396|ref|XP_007511219.1| predicted protein [Bathycoccus prasinos]	274	4e-51	436	152	106	55.92	460	5	97	248	-1	0
Contig_52301	1163	gi|545366117|ref|XP_005647981.1|	gi|545366117|ref|XP_005647981.1| MT-A70 [Coccomyxa subellipsoidea C-169]	197	6e-23	249	130	72	43.85	1154	765	53	156	-1	0
Contig_207320	2794	gi|302837522|ref|XP_002950320.1|	gi|302837522|ref|XP_002950320.1| hypothetical protein VOLCADRAFT_90829 [Volvox carteri f. nagariensis]	880	4e-37	394	250	127	39.60	2258	1641	106	351	-3	0
Contig_206482	1071	gi|545365309|ref|XP_005647639.1|	gi|545365309|ref|XP_005647639.1| peptidyl-prolyl cis-trans isomerase, partial [Coccomyxa subellipsoidea C-169]	91	8e-34	318	91	74	69.23	279	548	1	91	3	0
Contig_345183	1431	gi|302787326|ref|XP_002975433.1|	gi|302787326|ref|XP_002975433.1| ubiquitin-protein ligase, PUB49 [Selaginella moellendorffii]	576	5e-90	626	446	231	35.87	1178	36	132	576	-2	0
Contig_29894	558	gi|145356274|ref|XP_001422358.1|	gi|145356274|ref|XP_001422358.1| predicted protein [Ostreococcus lucimarinus CCE9901]	291	4e-22	239	183	91	34.97	552	4	115	258	-1	0
Contig_189259	1359	gi|302839136|ref|XP_002951125.1|	gi|302839136|ref|XP_002951125.1| hypothetical protein VOLCADRAFT_104975 [Volvox carteri f. nagariensis]	207	3e-08	141	68	44	41.18	1047	847	137	204	-1	0
Contig_121989	416	gi|297806587|ref|XP_002871177.1|	gi|297806587|ref|XP_002871177.1| hypothetical protein ARALYDRAFT_487373 [Arabidopsis lyrata subsp. lyrata]	144	5e-16	185	77	51	48.05	196	414	26	102	1	0
First_Contig4442	1638	gi|567912827|ref|XP_006448727.1|	gi|567912827|ref|XP_006448727.1| hypothetical protein CICLE_v10017610mg, partial [Citrus clementina]	889	3e-114	943	529	291	41.21	1526	6	67	564	-2	0
Contig_88315	436	gi|573912077|ref|XP_006643754.1|	gi|573912077|ref|XP_006643754.1| PREDICTED: triosephosphate isomerase, cytosolic-like [Oryza brachyantha]	253	6e-50	424	137	103	54.01	415	8	1	137	-1	0
Contig_90630	1002	gi|159472028|ref|XP_001694158.1|	gi|159472028|ref|XP_001694158.1| thioredoxin h2 [Chlamydomonas reinhardtii]	152	4e-39	359	159	103	48.43	1002	538	4	149	-1	0
Contig_88934	909	gi|159485518|ref|XP_001700791.1|	gi|159485518|ref|XP_001700791.1| hypothetical protein CHLREDRAFT_155892 [Chlamydomonas reinhardtii]	285	1e-34	336	129	96	53.49	383	3	19	144	-2	0
Contig_22649	3518	gi|545354882|ref|XP_005643272.1|	gi|545354882|ref|XP_005643272.1| hypothetical protein COCSUDRAFT_60035 [Coccomyxa subellipsoidea C-169]	630	1e-87	777	437	246	42.79	3234	1942	70	477	-3	0
Contig_304168	729	gi|586759762|ref|XP_006854084.1|	gi|586759762|ref|XP_006854084.1| hypothetical protein AMTR_s00048p00127800 [Amborella trichopoda]	149	2e-63	515	145	119	66.21	603	169	5	149	-1	0
Contig_34355	1967	gi|552817851|ref|XP_005845047.1|	gi|552817851|ref|XP_005845047.1| hypothetical protein CHLNCDRAFT_58670 [Chlorella variabilis]	475	9e-87	734	382	233	44.50	1891	767	123	475	-2	0
Contig_25742	995	gi|255615326|ref|XP_002539662.1|	gi|255615326|ref|XP_002539662.1| acetyl-CoA C-acyltransferase, putative [Ricinus communis]	296	5e-31	313	176	102	42.05	527	3	101	276	-1	0
Contig_78304	588	gi|573959537|ref|XP_006661958.1|	gi|573959537|ref|XP_006661958.1| PREDICTED: electron transfer flavoprotein-ubiquinone oxidoreductase, mitochondrial-like [Oryza brachyantha]	536	1e-76	629	194	140	59.79	588	7	345	536	-1	0
First_Contig2940	2705	gi|545366892|ref|XP_005648316.1|	gi|545366892|ref|XP_005648316.1| hypothetical protein COCSUDRAFT_29004 [Coccomyxa subellipsoidea C-169]	1035	0.0	1582	652	429	50.15	2056	104	22	608	-2	0
Contig_47269	2224	gi|255076101|ref|XP_002501725.1|	gi|255076101|ref|XP_002501725.1| predicted protein [Micromonas sp. RCC299]	1386	1e-33	363	290	135	31.03	1173	472	1096	1385	-2	0
Contig_42581	1367	gi|590656855|ref|XP_007034391.1|	gi|590656855|ref|XP_007034391.1| LEUNIG_homolog isoform 1 [Theobroma cacao]	777	2e-48	463	344	178	31.98	1062	46	450	777	-3	0
First_Contig6304	2277	gi|659088551|ref|XP_008445041.1|	gi|659088551|ref|XP_008445041.1| PREDICTED: DNA polymerase theta isoform X2 [Cucumis melo]	2074	2e-80	740	689	346	30.48	1885	14	1416	2067	-3	0
Contig_196574	9572	gi|545358332|ref|XP_005644745.1|	gi|545358332|ref|XP_005644745.1| hypothetical protein COCSUDRAFT_67530 [Coccomyxa subellipsoidea C-169]	1730	0.0	1899	1345	687	35.99	8948	5091	6	1218	-1	0
Contig_6023	3401	gi|545353741|ref|XP_005642706.1|	gi|545353741|ref|XP_005642706.1| pyruvate carboxylase [Coccomyxa subellipsoidea C-169]	1280	1e-09	165	48	37	60.42	2185	2042	159	206	-2	0
Contig_139552	948	gi|303274536|ref|XP_003056587.1|	gi|303274536|ref|XP_003056587.1| lectin domain-containing protein [Micromonas pusilla CCMP1545]	1326	4e-12	175	144	71	40.28	16	330	521	664	1	0
Contig_303168	630	gi|302843619|ref|XP_002953351.1|	gi|302843619|ref|XP_002953351.1| hypothetical protein VOLCADRAFT_94046 [Volvox carteri f. nagariensis]	250	6e-21	230	133	76	42.86	398	30	53	184	-2	0
Contig_73436	546	gi|302837398|ref|XP_002950258.1|	gi|302837398|ref|XP_002950258.1| hypothetical protein VOLCADRAFT_109754 [Volvox carteri f. nagariensis]	200	3e-06	119	131	64	27.48	470	99	43	168	-2	0
Contig_20613	538	gi|545357281|ref|XP_005644301.1|	gi|545357281|ref|XP_005644301.1| PLP-dependent transferase [Coccomyxa subellipsoidea C-169]	437	1e-21	238	87	60	50.57	259	2	33	119	-1	0
Contig_315010	808	gi|255079226|ref|XP_002503193.1|	gi|255079226|ref|XP_002503193.1| predicted protein [Micromonas sp. RCC299]	515	1e-07	137	151	61	29.80	634	182	293	419	-1	0
Contig_125623	538	gi|225443998|ref|XP_002281070.1|	gi|225443998|ref|XP_002281070.1| PREDICTED: ABC transporter C family member 2-like [Vitis vinifera]	1624	2e-22	250	138	77	41.30	536	153	777	914	-3	0
First_Contig4589	1774	gi|302844857|ref|XP_002953968.1|	gi|302844857|ref|XP_002953968.1| hypothetical protein VOLCADRAFT_76026 [Volvox carteri f. nagariensis]	159	1e-42	395	157	106	47.13	287	757	1	157	2	0
Contig_94159	558	gi|168048397|ref|XP_001776653.1|	gi|168048397|ref|XP_001776653.1| predicted protein [Physcomitrella patens]	303	2e-41	374	168	102	45.24	546	43	131	295	-1	0
Contig_306035	703	gi|590630423|ref|XP_007027268.1|	gi|590630423|ref|XP_007027268.1| P-loop containing nucleoside triphosphate hydrolases superfamily protein isoform 1 [Theobroma cacao]	532	4e-70	589	194	141	54.64	703	122	339	526	-1	0
Contig_226809	1174	gi|698535314|ref|XP_009764144.1|	gi|698535314|ref|XP_009764144.1| PREDICTED: probable protein arginine N-methyltransferase 3 [Nicotiana sylvestris]	628	3e-06	130	160	67	27.50	521	60	20	155	-3	0
Contig_34115	2516	gi|302848247|ref|XP_002955656.1|	gi|302848247|ref|XP_002955656.1| hypothetical protein VOLCADRAFT_96541 [Volvox carteri f. nagariensis]	748	4e-31	342	217	114	39.17	1102	461	59	271	-2	0
Contig_83935	730	gi|657971312|ref|XP_008377434.1|	gi|657971312|ref|XP_008377434.1| PREDICTED: MADS-box transcription factor 22-like [Malus domestica]	190	2e-14	182	70	49	48.57	111	314	11	80	3	0
Contig_1836	2351	gi|302834892|ref|XP_002949008.1|	gi|302834892|ref|XP_002949008.1| hypothetical protein VOLCADRAFT_89241 [Volvox carteri f. nagariensis]	289	7e-86	720	230	171	58.70	1972	1286	36	265	-2	0
Contig_354842	618	gi|593701279|ref|XP_007151057.1|	gi|593701279|ref|XP_007151057.1| hypothetical protein PHAVU_004G0146000g, partial [Phaseolus vulgaris]	238	2e-63	518	142	117	68.31	426	4	31	172	-1	0
Contig_8601	707	gi|255564910|ref|XP_002523448.1|	gi|255564910|ref|XP_002523448.1| cysteine protease, putative [Ricinus communis]	341	5e-41	378	140	96	54.29	1	420	205	339	1	0
Contig_414423	886	gi|470141012|ref|XP_004306229.1|	gi|470141012|ref|XP_004306229.1| PREDICTED: DNA helicase MCM8-like [Fragaria vesca subsp. vesca]	789	2e-88	736	311	209	46.30	886	2	140	450	-1	0
Contig_288840	1177	gi|567900720|ref|XP_006442848.1|	gi|567900720|ref|XP_006442848.1| hypothetical protein CICLE_v10022063mg [Citrus clementina]	230	6e-10	125	48	31	52.08	143	3	126	173	-3	0
Contig_154568	927	gi|302768565|ref|XP_002967702.1|	gi|302768565|ref|XP_002967702.1| hypothetical protein SELMODRAFT_89008 [Selaginella moellendorffii]	319	7e-51	451	278	150	37.77	800	3	12	270	-2	0
Contig_407023	421	gi|225438553|ref|XP_002279867.1|	gi|225438553|ref|XP_002279867.1| PREDICTED: developmentally-regulated GTP-binding protein 1 [Vitis vinifera]	368	1e-71	577	140	123	76.43	420	1	2	141	-2	0
First_Contig3886	3242	gi|302844558|ref|XP_002953819.1|	gi|302844558|ref|XP_002953819.1| hypothetical protein VOLCADRAFT_118458, partial [Volvox carteri f. nagariensis]	1173	6e-06	134	83	45	33.73	3208	2960	95	175	-2	0
Contig_166479	807	gi|698474333|ref|XP_009784669.1|	gi|698474333|ref|XP_009784669.1| PREDICTED: carboxyvinyl-carboxyphosphonate phosphorylmutase, chloroplastic-like [Nicotiana sylvestris]	340	2e-51	452	257	149	37.74	763	5	61	317	-3	0
Contig_333504	489	gi|571451571|ref|XP_003523212.2|	gi|571451571|ref|XP_003523212.2| PREDICTED: ultraviolet-B receptor UVR8-like [Glycine max]	482	2e-12	169	147	75	29.25	437	3	212	346	-2	0
Contig_28436	435	gi|460396083|ref|XP_004243609.1|	gi|460396083|ref|XP_004243609.1| PREDICTED: 4-hydroxyphenylpyruvate dioxygenase-like [Solanum lycopersicum]	441	4e-53	458	133	106	61.65	433	35	264	394	-3	0
Contig_246365	1749	gi|514741564|ref|XP_004959922.1|	gi|514741564|ref|XP_004959922.1| PREDICTED: farnesylcysteine lyase-like [Setaria italica]	517	1e-30	327	509	214	29.27	1554	70	47	485	-1	0
Contig_161005	1240	gi|159465617|ref|XP_001691019.1|	gi|159465617|ref|XP_001691019.1| Co-chaperone, HscB-like protein [Chlamydomonas reinhardtii]	318	2e-58	510	204	131	50.49	1222	614	112	315	-1	0
Contig_72402	907	gi|159489068|ref|XP_001702519.1|	gi|159489068|ref|XP_001702519.1| predicted protein [Chlamydomonas reinhardtii]	229	2e-31	310	135	86	44.44	843	445	20	154	-2	0
Contig_289990	658	gi|590627809|ref|XP_007026547.1|	gi|590627809|ref|XP_007026547.1| RNI-like superfamily protein [Theobroma cacao]	1238	1e-07	136	86	46	36.05	278	39	415	500	-3	0
Contig_36146	902	gi|297599559|ref|NP_001047358.2|	gi|297599559|ref|NP_001047358.2| Os02g0602500 [Oryza sativa Japonica Group]	203	2e-12	169	46	42	67.39	900	763	155	200	-3	0
Contig_225424	2236	gi|514719848|ref|XP_004954338.1|	gi|514719848|ref|XP_004954338.1| PREDICTED: phospholipid--sterol O-acyltransferase-like isoform X4 [Setaria italica]	639	4e-31	338	422	184	28.67	1229	174	87	483	-3	0
Contig_83336	1494	gi|671743034|ref|YP_009049987.1|	gi|671743034|ref|YP_009049987.1| 30S ribosomal protein S4 (mitochondrion) [Chlorella sorokiniana]	492	3e-13	189	72	48	55.56	1026	811	106	177	-1	0
Contig_110525	924	gi|242084090|ref|XP_002442470.1|	gi|242084090|ref|XP_002442470.1| hypothetical protein SORBIDRAFT_08g020460 [Sorghum bicolor]	360	4e-09	150	135	67	35.56	636	232	125	253	-1	0
Contig_192942	1586	gi|242046124|ref|XP_002460933.1|	gi|242046124|ref|XP_002460933.1| hypothetical protein SORBIDRAFT_02g037730 [Sorghum bicolor]	336	1e-80	672	335	215	42.69	1458	475	4	336	-3	0
Contig_126524	487	gi|514815951|ref|XP_004982723.1|	gi|514815951|ref|XP_004982723.1| PREDICTED: pre-mRNA-processing factor 6-like isoform X2 [Setaria italica]	955	2e-47	433	162	116	49.38	486	1	456	617	-2	0
Contig_77069	831	gi|255602105|ref|XP_002537818.1|	gi|255602105|ref|XP_002537818.1| FMN-dependent NADH-azoreductase, putative [Ricinus communis]	284	1e-08	144	106	52	35.85	585	280	154	258	-1	0
Contig_2577	2270	gi|545353685|ref|XP_005642678.1|	gi|545353685|ref|XP_005642678.1| MFS general substrate transporter [Coccomyxa subellipsoidea C-169]	527	8e-40	403	183	113	46.45	2270	1728	308	490	-1	0
Contig_256684	532	gi|255069905|ref|XP_002507034.1|	gi|255069905|ref|XP_002507034.1| predicted protein [Micromonas sp. RCC299]	235	1e-08	137	39	31	56.41	530	414	88	126	-3	0
Contig_385178	511	gi|612392085|ref|XP_007511563.1|	gi|612392085|ref|XP_007511563.1| hypothetical protein NAEGRDRAFT_78502 [Bathycoccus prasinos]	777	1e-11	165	162	81	30.86	509	39	552	710	-3	0
Contig_225258	750	gi|159488747|ref|XP_001702364.1|	gi|159488747|ref|XP_001702364.1| rhodanese-like Ca-sensing receptor [Chlamydomonas reinhardtii]	378	2e-86	689	241	175	53.94	26	748	113	349	2	0
Contig_393109	421	gi|255589882|ref|XP_002535117.1|	gi|255589882|ref|XP_002535117.1| nhl repeat-containing protein, putative [Ricinus communis]	435	2e-06	120	109	56	38.53	385	62	111	208	-1	0
Contig_16929	2860	gi|302840457|ref|XP_002951784.1|	gi|302840457|ref|XP_002951784.1| hypothetical protein VOLCADRAFT_105205 [Volvox carteri f. nagariensis]	915	8e-30	334	140	90	49.29	1683	1273	452	591	-2	0
Contig_326900	620	gi|302848006|ref|XP_002955536.1|	gi|302848006|ref|XP_002955536.1| hypothetical protein VOLCADRAFT_109972 [Volvox carteri f. nagariensis]	377	1e-90	712	208	169	61.54	14	619	4	208	2	0
Contig_87329	614	gi|514793779|ref|XP_004972898.1|	gi|514793779|ref|XP_004972898.1| PREDICTED: probable protein NAP1-like [Setaria italica]	1358	8e-15	193	150	75	33.33	597	148	990	1136	-3	0
Contig_241470	1969	gi|695019971|ref|XP_009397017.1|	gi|695019971|ref|XP_009397017.1| PREDICTED: ATP-dependent DNA helicase 2 subunit KU70 [Musa acuminata subsp. malaccensis]	629	3e-99	832	634	344	32.65	1888	56	11	621	-1	0
Contig_346235	977	gi|672127951|ref|XP_008787455.1|	gi|672127951|ref|XP_008787455.1| PREDICTED: ras-related protein RABE1c-like [Phoenix dactylifera]	216	3e-22	244	125	78	42.40	839	468	60	183	-1	0
Contig_258316	989	gi|514747315|ref|XP_004961337.1|	gi|514747315|ref|XP_004961337.1| PREDICTED: transcription initiation factor IIB-like [Setaria italica]	310	3e-11	167	303	132	24.75	930	112	7	301	-3	0
Contig_228878	4110	gi|658023798|ref|XP_008347295.1|	gi|658023798|ref|XP_008347295.1| PREDICTED: probable serine/threonine-protein kinase pkgA, partial [Malus domestica]	416	4e-105	890	328	219	53.05	1262	330	3	325	-2	0
Contig_17379	2529	gi|545364760|ref|XP_005647420.1|	gi|545364760|ref|XP_005647420.1| putative hydrolase [Coccomyxa subellipsoidea C-169]	397	1e-149	1166	394	278	54.82	2292	1138	4	397	-1	0
Contig_208481	443	gi|297793717|ref|XP_002864743.1|	gi|297793717|ref|XP_002864743.1| glycine-rich protein, partial [Arabidopsis lyrata subsp. lyrata]	225	7e-09	136	83	50	38.55	158	367	113	195	2	0
Contig_55028	630	gi|552817650|ref|XP_005844998.1|	gi|552817650|ref|XP_005844998.1| hypothetical protein CHLNCDRAFT_138439 [Chlorella variabilis]	1223	7e-22	248	206	105	35.44	622	26	638	827	-3	0
Contig_377948	407	gi|470131748|ref|XP_004301753.1|	gi|470131748|ref|XP_004301753.1| PREDICTED: ras-related protein RABB1b-like [Fragaria vesca subsp. vesca]	210	6e-19	208	93	63	41.94	405	136	118	210	-3	0
Contig_31612	1108	gi|159468053|ref|XP_001692197.1|	gi|159468053|ref|XP_001692197.1| low-CO2-inducible chloroplast envelope protein [Chlamydomonas reinhardtii]	358	2e-117	906	340	232	54.71	963	4	9	348	-2	0
Contig_284744	746	gi|695058663|ref|XP_009417653.1|	gi|695058663|ref|XP_009417653.1| PREDICTED: ultraviolet-B receptor UVR8-like [Musa acuminata subsp. malaccensis]	395	1e-23	257	219	109	32.88	746	123	61	271	-1	0
Contig_257607	424	gi|685371160|ref|XP_009119278.1|	gi|685371160|ref|XP_009119278.1| PREDICTED: benzaldehyde dehydrogenase (NAD(+)) [Brassica rapa]	1339	3e-36	350	135	87	50.37	416	33	43	177	-3	0
Contig_115800	1470	gi|255075139|ref|XP_002501244.1|	gi|255075139|ref|XP_002501244.1| predicted protein [Micromonas sp. RCC299]	559	1e-35	363	231	115	33.77	1161	502	1	224	-1	0
Contig_191916	430	gi|145341059|ref|XP_001415633.1|	gi|145341059|ref|XP_001415633.1| predicted protein [Ostreococcus lucimarinus CCE9901]	2197	7e-37	355	150	96	47.33	428	3	1459	1608	-3	0
Contig_29167	3289	gi|302814418|ref|XP_002988893.1|	gi|302814418|ref|XP_002988893.1| hypothetical protein SELMODRAFT_19475, partial [Selaginella moellendorffii]	85	3e-13	179	62	43	51.61	282	467	14	75	3	0
Contig_32940	2213	gi|545371693|ref|XP_005650380.1|	gi|545371693|ref|XP_005650380.1| GTP-binding protein TypA [Coccomyxa subellipsoidea C-169]	589	0.0	2049	592	479	69.93	1987	212	1	583	-2	0
Contig_192697	430	gi|552839219|ref|XP_005849750.1|	gi|552839219|ref|XP_005849750.1| hypothetical protein CHLNCDRAFT_21051, partial [Chlorella variabilis]	213	1e-78	611	143	121	78.32	430	2	38	180	-1	0
First_Contig6631	820	gi|672198024|ref|XP_008777218.1|	gi|672198024|ref|XP_008777218.1| PREDICTED: LOW QUALITY PROTEIN: probable glucan 1,3-alpha-glucosidase [Phoenix dactylifera]	671	2e-90	740	278	177	51.08	818	6	295	567	-3	0
Contig_36260	2429	gi|159467799|ref|XP_001692079.1|	gi|159467799|ref|XP_001692079.1| glycerophosphoryl diester phosphodiesterase family protein, partial [Chlamydomonas reinhardtii]	331	1e-86	731	377	214	42.71	1718	600	11	328	-1	0
Contig_6335	2170	gi|358346026|ref|XP_003637074.1|	gi|358346026|ref|XP_003637074.1| Cell wall-associated hydrolase, partial [Medicago truncatula]	733	2e-36	291	533	200	31.33	244	1809	239	637	1	0
Contig_322379	679	gi|670409352|ref|XP_008645919.1|	gi|670409352|ref|XP_008645919.1| PREDICTED: BTB/POZ domain-containing protein At2g24240-like [Zea mays]	499	3e-10	156	112	56	31.25	116	448	29	139	2	0
First_Contig1436	2092	gi|302848974|ref|XP_002956018.1|	gi|302848974|ref|XP_002956018.1| hypothetical protein VOLCADRAFT_107018 [Volvox carteri f. nagariensis]	1196	4e-18	234	263	131	34.98	1391	732	516	777	-3	0
Contig_140154	932	gi|590633041|ref|XP_007028011.1|	gi|590633041|ref|XP_007028011.1| Uncharacterized protein TCM_023017 [Theobroma cacao]	243	7e-14	182	182	88	32.97	562	65	6	181	-2	0
Contig_327	7235	gi|545358895|ref|XP_005644963.1|	gi|545358895|ref|XP_005644963.1| adenine nucleotide alpha hydrolases-like protein [Coccomyxa subellipsoidea C-169]	151	2e-15	203	150	81	30.67	7060	6617	6	151	-2	0
Contig_168652	694	gi|302804566|ref|XP_002984035.1|	gi|302804566|ref|XP_002984035.1| hypothetical protein SELMODRAFT_119205 [Selaginella moellendorffii]	748	9e-74	625	227	165	51.54	692	12	235	459	-3	0
Contig_306398	1148	gi|255594978|ref|XP_002536201.1|	gi|255594978|ref|XP_002536201.1| UDP-n-acetylglucosamine-2-epimerase, putative, partial [Ricinus communis]	241	2e-68	569	232	156	42.24	807	112	1	225	-3	0
Contig_43264	1036	gi|159490952|ref|XP_001703437.1|	gi|159490952|ref|XP_001703437.1| protein arginine N-methyltransferase, partial [Chlamydomonas reinhardtii]	215	2e-40	374	104	80	66.35	9	320	112	215	3	0
Contig_6476	5412	gi|545360490|ref|XP_005645619.1|	gi|545360490|ref|XP_005645619.1| hypothetical protein COCSUDRAFT_48265 [Coccomyxa subellipsoidea C-169]	528	1e-96	846	496	266	38.10	4435	3053	43	525	-3	0
Contig_70589	2308	gi|302853734|ref|XP_002958380.1|	gi|302853734|ref|XP_002958380.1| hypothetical protein VOLCADRAFT_121711 [Volvox carteri f. nagariensis]	1021	0.0	1826	746	485	54.96	2305	164	283	957	-1	0
Contig_77008	444	gi|159476022|ref|XP_001696113.1|	gi|159476022|ref|XP_001696113.1| hypothetical protein CHLREDRAFT_131002 [Chlamydomonas reinhardtii]	469	7e-14	179	117	65	35.90	350	18	27	142	-2	0
Contig_71795	584	gi|357474293|ref|XP_003607431.1|	gi|357474293|ref|XP_003607431.1| Mitochondrial import inner membrane translocase subunit TIM22 [Medicago truncatula]	170	2e-26	263	189	99	32.28	561	13	1	169	-3	0
Contig_23744	491	gi|698469298|ref|XP_009783549.1|	gi|698469298|ref|XP_009783549.1| PREDICTED: uncharacterized protein LOC104232135 [Nicotiana sylvestris]	232	2e-07	126	110	53	30.00	471	142	88	196	-3	0
Contig_31478	881	gi|590600451|ref|XP_007019458.1|	gi|590600451|ref|XP_007019458.1| ACT-like protein tyrosine kinase family protein [Theobroma cacao]	553	2e-51	467	290	152	38.97	880	32	272	536	-2	0
Contig_23921	1475	gi|567131514|ref|XP_006392717.1|	gi|567131514|ref|XP_006392717.1| hypothetical protein EUTSA_v10011405mg [Eutrema salsugineum]	508	0.0	1567	468	364	62.61	1474	71	45	507	-2	0
Contig_201862	2028	gi|159479628|ref|XP_001697892.1|	gi|159479628|ref|XP_001697892.1| hypothetical protein CHLREDRAFT_176900 [Chlamydomonas reinhardtii]	820	5e-16	215	263	108	26.62	1045	383	320	567	-3	0
First_Contig5150	4481	gi|159475192|ref|XP_001695707.1|	gi|159475192|ref|XP_001695707.1| hypothetical protein CHLREDRAFT_149836 [Chlamydomonas reinhardtii]	466	4e-18	234	272	112	29.04	1668	2465	173	393	3	0
Contig_2776	5342	gi|545360771|ref|XP_005645736.1|	gi|545360771|ref|XP_005645736.1| Sigma2 domain of RNA polymerase sigma factor, partial [Coccomyxa subellipsoidea C-169]	308	3e-63	576	321	195	42.37	961	1905	5	293	1	0
Contig_109966	1736	gi|545370317|ref|XP_005649809.1|	gi|545370317|ref|XP_005649809.1| Asparaginase/glutaminase [Coccomyxa subellipsoidea C-169]	370	6e-18	224	289	126	29.76	1450	641	89	350	-2	0
Contig_42375	493	gi|302843059|ref|XP_002953072.1|	gi|302843059|ref|XP_002953072.1| component of cytosolic 80S ribosome and 40S small subunit [Volvox carteri f. nagariensis]	107	2e-22	230	99	67	49.49	448	152	6	102	-1	0
Contig_25222	893	gi|545372264|ref|XP_005650618.1|	gi|545372264|ref|XP_005650618.1| ribosomal protein S3Ae [Coccomyxa subellipsoidea C-169]	259	1e-102	791	247	189	64.37	811	71	2	243	-2	0
Contig_35219	1126	gi|159491020|ref|XP_001703471.1|	gi|159491020|ref|XP_001703471.1| mitochondrial phosphate carrier 1 [Chlamydomonas reinhardtii]	351	3e-178	1307	329	279	74.16	1028	45	19	345	-3	0
Contig_334413	796	gi|695014026|ref|XP_009393818.1|	gi|695014026|ref|XP_009393818.1| PREDICTED: ultraviolet-B receptor UVR8-like [Musa acuminata subsp. malaccensis]	449	2e-35	347	265	135	33.96	785	18	150	408	-3	0
Contig_109373	3628	gi|357482719|ref|XP_003611646.1|	gi|357482719|ref|XP_003611646.1| Aspartic proteinase-like protein [Medicago truncatula]	640	4e-28	318	424	196	27.59	3419	2235	63	459	-3	0
Contig_40412	566	gi|18406066|ref|NP_565985.1|	gi|18406066|ref|NP_565985.1| serine/threonine-protein phosphatase 5 [Arabidopsis thaliana]	484	5e-20	228	120	72	37.50	33	392	4	123	3	0
Contig_23235	947	gi|449472778|ref|XP_004153692.1|	gi|449472778|ref|XP_004153692.1| PREDICTED: fatty acid oxidation complex subunit alpha-like [Cucumis sativus]	340	3e-14	188	120	63	37.50	940	581	218	330	-2	0
Contig_296056	748	gi|303280385|ref|XP_003059485.1|	gi|303280385|ref|XP_003059485.1| predicted protein [Micromonas pusilla CCMP1545]	542	2e-26	281	224	121	37.50	744	109	21	241	-2	0
Contig_288932	1134	gi|168043533|ref|XP_001774239.1|	gi|168043533|ref|XP_001774239.1| predicted protein [Physcomitrella patens]	1036	8e-59	539	355	204	36.06	1040	3	501	831	-2	0
Contig_325575	1044	gi|302781608|ref|XP_002972578.1|	gi|302781608|ref|XP_002972578.1| hypothetical protein SELMODRAFT_97647, partial [Selaginella moellendorffii]	411	6e-34	302	270	128	30.37	987	181	1	225	-1	0
Contig_60084	732	gi|694427036|ref|XP_009341171.1|	gi|694427036|ref|XP_009341171.1| PREDICTED: flowering time control protein FPA [Pyrus x bretschneideri]	994	1e-16	209	138	75	31.16	416	3	1	123	-2	0
Contig_113958	1247	gi|159483249|ref|XP_001699673.1|	gi|159483249|ref|XP_001699673.1| hypothetical protein CHLREDRAFT_166616, partial [Chlamydomonas reinhardtii]	927	4e-30	324	122	78	54.92	1223	864	681	802	-1	0
First_Contig5143	598	gi|159474580|ref|XP_001695403.1|	gi|159474580|ref|XP_001695403.1| predicted protein [Chlamydomonas reinhardtii]	119	2e-06	118	58	42	62.07	596	429	65	119	-3	0
Contig_246048	2134	gi|159471842|ref|XP_001694065.1|	gi|159471842|ref|XP_001694065.1| predicted protein [Chlamydomonas reinhardtii]	860	4e-14	200	156	73	38.46	2132	1680	101	239	-3	0
Contig_136263	1770	gi|168070659|ref|XP_001786891.1|	gi|168070659|ref|XP_001786891.1| predicted protein, partial [Physcomitrella patens]	104	7e-06	121	73	55	41.10	4	222	12	83	1	0
Contig_1080	4589	gi|571552914|ref|XP_006603729.1|	gi|571552914|ref|XP_006603729.1| PREDICTED: probable inorganic phosphate transporter 1-7-like isoform X1 [Glycine max]	539	1e-96	781	421	247	39.67	2781	1588	125	537	-3	0
Contig_272051	416	gi|159466392|ref|XP_001691393.1|	gi|159466392|ref|XP_001691393.1| predicted protein, partial [Chlamydomonas reinhardtii]	126	2e-37	329	113	75	49.56	58	396	14	126	1	0
Contig_243530	1294	gi|658007293|ref|XP_008338823.1|	gi|658007293|ref|XP_008338823.1| PREDICTED: phosphatidylinositol 4-phosphate 5-kinase 1-like [Malus domestica]	776	2e-22	262	154	89	36.36	963	511	116	269	-2	0
Contig_109676	420	gi|302807299|ref|XP_002985362.1|	gi|302807299|ref|XP_002985362.1| hypothetical protein SELMODRAFT_122224 [Selaginella moellendorffii]	432	1e-29	292	140	84	44.29	420	1	99	237	-1	0
Contig_176326	664	gi|612389436|ref|XP_007510239.1|	gi|612389436|ref|XP_007510239.1| RNA polymerase II largest subunit [Bathycoccus prasinos]	1667	9e-21	241	214	121	33.18	663	58	1046	1250	-2	0
Contig_40505	2789	gi|514762139|ref|XP_004964958.1|	gi|514762139|ref|XP_004964958.1| PREDICTED: LMBR1 domain-containing protein 2 homolog [Setaria italica]	714	2e-46	464	512	241	27.15	2578	1067	22	506	-2	0
Contig_24984	813	gi|255578243|ref|XP_002529989.1|	gi|255578243|ref|XP_002529989.1| 40S ribosomal protein sa, putative [Ricinus communis]	309	7e-55	426	128	101	60.94	765	382	14	140	-1	0
Contig_78698	469	gi|552842479|ref|XP_005850576.1|	gi|552842479|ref|XP_005850576.1| hypothetical protein CHLNCDRAFT_140493 [Chlorella variabilis]	176	3e-21	225	120	72	41.67	120	467	50	163	3	0
Contig_296194	707	gi|593792438|ref|XP_007159258.1|	gi|593792438|ref|XP_007159258.1| hypothetical protein PHAVU_002G222800g [Phaseolus vulgaris]	486	2e-09	149	164	80	31.71	578	123	109	265	-1	0
Contig_205363	1156	gi|303273644|ref|XP_003056182.1|	gi|303273644|ref|XP_003056182.1| thioredoxin-disufide reductase [Micromonas pusilla CCMP1545]	497	3e-122	951	377	248	51.46	1156	38	125	497	-1	0
Contig_79900	578	gi|168016849|ref|XP_001760961.1|	gi|168016849|ref|XP_001760961.1| predicted protein [Physcomitrella patens]	784	1e-07	133	50	32	46.00	173	24	620	667	-1	0
Contig_33627	1338	gi|159467823|ref|XP_001692091.1|	gi|159467823|ref|XP_001692091.1| hypothetical protein CHLREDRAFT_145585 [Chlamydomonas reinhardtii]	355	8e-141	1068	352	261	57.95	1287	241	5	355	-1	0
Contig_62550	1968	gi|565453968|ref|XP_006286673.1|	gi|565453968|ref|XP_006286673.1| hypothetical protein CARUB_v10002639mg [Capsella rubella]	668	0.0	1413	641	407	43.37	1917	67	39	663	-1	0
Contig_12724	9855	gi|357137608|ref|XP_003570392.1|	gi|357137608|ref|XP_003570392.1| PREDICTED: uncharacterized protein sll0005-like [Brachypodium distachyon]	778	0.0	1794	734	483	50.14	2990	5188	78	728	2	0
Contig_39298	692	gi|545365441|ref|XP_005647690.1|	gi|545365441|ref|XP_005647690.1| hypothetical protein COCSUDRAFT_66185 [Coccomyxa subellipsoidea C-169]	288	5e-26	270	224	109	33.04	654	4	44	254	-3	0
Contig_360409	660	gi|514798783|ref|XP_004974330.1|	gi|514798783|ref|XP_004974330.1| PREDICTED: BTB/POZ and MATH domain-containing protein 1-like [Setaria italica]	347	2e-18	215	180	90	31.67	525	13	155	326	-1	0
Contig_187669	1076	gi|657944816|ref|XP_008376645.1|	gi|657944816|ref|XP_008376645.1| PREDICTED: protein SUPPRESSOR OF npr1-1, CONSTITUTIVE 1-like [Malus domestica]	1583	4e-23	266	504	211	26.98	1064	6	929	1431	-1	0
Contig_293728	602	gi|108773100|ref|YP_636009.1|	gi|108773100|ref|YP_636009.1| photosystem II protein V [Acutodesmus obliquus]	81	8e-52	427	81	81	100.00	512	270	1	81	-1	0
Contig_2201	2037	gi|545356679|ref|XP_005644029.1|	gi|545356679|ref|XP_005644029.1| dehydroascorbate reductase [Coccomyxa subellipsoidea C-169]	265	8e-67	580	265	164	44.15	1858	1076	5	263	-3	0
Contig_382986	460	gi|302839286|ref|XP_002951200.1|	gi|302839286|ref|XP_002951200.1| hypothetical protein VOLCADRAFT_81347 [Volvox carteri f. nagariensis]	454	2e-25	263	135	89	48.89	459	55	309	433	-2	0
First_Contig2883	1308	gi|514750299|ref|XP_004962071.1|	gi|514750299|ref|XP_004962071.1| PREDICTED: uncharacterized protein LOC101770123 [Setaria italica]	241	1e-10	161	146	77	30.14	146	565	97	241	2	0
Contig_196493	1470	gi|302841346|ref|XP_002952218.1|	gi|302841346|ref|XP_002952218.1| hypothetical protein VOLCADRAFT_105434 [Volvox carteri f. nagariensis]	1102	6e-155	1228	440	302	54.77	1325	6	1	427	-2	0
Contig_7330	1696	gi|552843277|ref|XP_005850794.1|	gi|552843277|ref|XP_005850794.1| hypothetical protein CHLNCDRAFT_29690 [Chlorella variabilis]	522	8e-18	227	112	65	46.43	1610	1284	317	428	-3	0
First_Contig7536	1525	gi|255077395|ref|XP_002502339.1|	gi|255077395|ref|XP_002502339.1| predicted protein [Micromonas sp. RCC299]	608	3e-66	591	372	206	40.05	1411	326	27	378	-1	0
Contig_49741	909	gi|168028770|ref|XP_001766900.1|	gi|168028770|ref|XP_001766900.1| predicted protein [Physcomitrella patens]	966	5e-102	839	302	213	50.99	906	1	249	545	-1	0
Second_Contig243	4211	gi|159490054|ref|XP_001703004.1|	gi|159490054|ref|XP_001703004.1| predicted protein [Chlamydomonas reinhardtii]	611	2e-94	830	289	204	56.06	2	868	318	606	2	0
Contig_195215	479	gi|168032666|ref|XP_001768839.1|	gi|168032666|ref|XP_001768839.1| predicted protein [Physcomitrella patens]	429	8e-37	346	155	99	43.87	469	5	261	412	-2	0
Contig_344412	792	gi|357120390|ref|XP_003561910.1|	gi|357120390|ref|XP_003561910.1| PREDICTED: LOW QUALITY PROTEIN: putative cyclin-dependent kinase F-2-like [Brachypodium distachyon]	426	7e-09	146	205	87	27.80	699	154	161	352	-1	0
Contig_82969	3528	gi|590681430|ref|XP_007041086.1|	gi|590681430|ref|XP_007041086.1| Transcription activators [Theobroma cacao]	1385	9e-52	521	1163	476	21.75	3321	85	144	1259	-1	0
Contig_258886	988	gi|145354738|ref|XP_001421634.1|	gi|145354738|ref|XP_001421634.1| predicted protein [Ostreococcus lucimarinus CCE9901]	404	7e-102	802	299	210	54.18	987	112	100	397	-2	0
Contig_416691	460	gi|308806473|ref|XP_003080548.1|	gi|308806473|ref|XP_003080548.1| Elongation factor G, chloroplast precursor (ISS) [Ostreococcus tauri]	790	3e-48	435	119	99	66.39	358	2	91	209	-1	0
Contig_212904	895	gi|695069731|ref|XP_009381860.1|	gi|695069731|ref|XP_009381860.1| PREDICTED: keratin-associated protein 5-1-like [Musa acuminata subsp. malaccensis]	342	3e-09	151	265	106	27.92	776	54	93	339	-3	0
Contig_126650	451	gi|302852585|ref|XP_002957812.1|	gi|302852585|ref|XP_002957812.1| hypothetical protein VOLCADRAFT_98909 [Volvox carteri f. nagariensis]	302	7e-06	116	117	53	27.35	374	42	179	295	-3	0
Contig_9545	2744	gi|168016252|ref|XP_001760663.1|	gi|168016252|ref|XP_001760663.1| predicted protein [Physcomitrella patens]	230	2e-08	146	62	42	51.61	2744	2565	162	223	-1	0
Contig_56936	410	gi|255084958|ref|XP_002504910.1|	gi|255084958|ref|XP_002504910.1| H+-or Na+-translocating f-type, v-type and A-type ATPase superfamily [Micromonas sp. RCC299]	130	3e-33	301	114	86	48.25	344	3	4	115	-1	0
Contig_320272	631	gi|356525229|ref|XP_003531229.1|	gi|356525229|ref|XP_003531229.1| PREDICTED: UV radiation resistance-associated gene protein-like [Glycine max]	354	6e-16	196	125	68	41.60	2	331	220	344	2	0
Contig_36107	1324	gi|7524830|ref|NP_045832.1|	gi|7524830|ref|NP_045832.1| sulfate ABC transporter protein [Chlorella vulgaris]	236	8e-10	154	234	117	25.64	195	872	16	229	3	0
Contig_6473	789	gi|356566587|ref|XP_003551512.1|	gi|356566587|ref|XP_003551512.1| PREDICTED: BEL1-like homeodomain protein 9-like [Glycine max]	573	2e-09	151	87	47	35.63	347	87	328	413	-2	0
Contig_166254	846	gi|357447595|ref|XP_003594073.1|	gi|357447595|ref|XP_003594073.1| F-box/LRR-repeat protein [Medicago truncatula]	610	3e-11	166	118	66	38.14	392	42	252	355	-2	0
Contig_63726	1666	gi|357131567|ref|XP_003567408.1|	gi|357131567|ref|XP_003567408.1| PREDICTED: uncharacterized protein At4g15970-like [Brachypodium distachyon]	362	1e-06	135	139	74	28.06	344	754	178	310	2	0
Contig_210622	616	gi|159483101|ref|XP_001699601.1|	gi|159483101|ref|XP_001699601.1| flagella associated protein [Chlamydomonas reinhardtii]	460	1e-21	241	151	86	36.42	614	162	258	408	-3	0
Contig_186167	484	gi|672203112|ref|XP_008778561.1|	gi|672203112|ref|XP_008778561.1| PREDICTED: GTP-binding nuclear protein Ran-B1-like isoform X2 [Phoenix dactylifera]	76	3e-28	266	63	53	77.78	471	283	8	70	-2	0
Contig_183682	413	gi|255543170|ref|XP_002512648.1|	gi|255543170|ref|XP_002512648.1| conserved hypothetical protein [Ricinus communis]	210	4e-06	115	78	44	33.33	129	359	125	202	3	0
Contig_312270	747	gi|168064087|ref|XP_001783997.1|	gi|168064087|ref|XP_001783997.1| predicted protein [Physcomitrella patens]	404	5e-18	215	189	89	31.22	197	745	25	206	2	0
Contig_60236	1011	gi|545355858|ref|XP_005643703.1|	gi|545355858|ref|XP_005643703.1| hypothetical protein COCSUDRAFT_49026 [Coccomyxa subellipsoidea C-169]	214	7e-17	204	56	46	64.29	169	2	1	56	-3	0
Contig_123394	1626	gi|685279085|ref|XP_009130478.1|	gi|685279085|ref|XP_009130478.1| PREDICTED: ABC transporter F family member 5 [Brassica rapa]	687	7e-51	486	235	141	42.98	1146	496	95	327	-1	0
Contig_43802	2888	gi|545365715|ref|XP_005647808.1|	gi|545365715|ref|XP_005647808.1| ADP/ATP carrier protein, partial [Coccomyxa subellipsoidea C-169]	389	3e-39	396	170	120	47.06	2361	1855	1	170	-3	0
Contig_229049	583	gi|586672053|ref|XP_006837312.1|	gi|586672053|ref|XP_006837312.1| hypothetical protein AMTR_s00111p00062720 [Amborella trichopoda]	664	2e-80	663	198	151	60.61	1	582	139	336	1	0
Contig_7714	10378	gi|168061453|ref|XP_001782703.1|	gi|168061453|ref|XP_001782703.1| SNF2 family DNA-dependent ATPase [Physcomitrella patens]	2113	2e-73	715	669	322	34.83	7127	5154	1093	1671	-3	0
Contig_20267	625	gi|568875065|ref|XP_006490631.1|	gi|568875065|ref|XP_006490631.1| PREDICTED: heat shock protein 83-like [Citrus sinensis]	699	2e-84	693	175	151	77.14	103	624	1	173	1	0
Contig_7585	4058	gi|545371378|ref|XP_005650256.1|	gi|545371378|ref|XP_005650256.1| acid protease [Coccomyxa subellipsoidea C-169]	599	0.0	1484	416	324	66.83	3604	2384	19	434	-2	0
Contig_49483	2441	gi|159483337|ref|XP_001699717.1|	gi|159483337|ref|XP_001699717.1| predicted protein [Chlamydomonas reinhardtii]	176	1e-09	155	77	46	40.26	683	453	24	100	-1	0
Contig_341904	657	gi|159462386|ref|XP_001689423.1|	gi|159462386|ref|XP_001689423.1| 26S proteasome regulatory subunit [Chlamydomonas reinhardtii]	303	4e-94	730	171	150	80.70	654	142	133	303	-1	0
Contig_30555	920	gi|545354406|ref|XP_005643037.1|	gi|545354406|ref|XP_005643037.1| hypothetical protein COCSUDRAFT_60159 [Coccomyxa subellipsoidea C-169]	135	3e-22	237	109	65	47.71	648	340	29	135	-3	0
Contig_316120	768	gi|357127937|ref|XP_003565633.1|	gi|357127937|ref|XP_003565633.1| PREDICTED: probable peptide/nitrate transporter At3g43790-like [Brachypodium distachyon]	492	8e-09	146	198	93	26.77	635	72	19	202	-2	0
Contig_43809	1111	gi|552821663|ref|XP_005845910.1|	gi|552821663|ref|XP_005845910.1| hypothetical protein CHLNCDRAFT_136514 [Chlorella variabilis]	446	1e-25	279	170	96	37.06	1042	560	99	260	-1	0
Second_Contig102	1189	gi|545354362|ref|XP_005643015.1|	gi|545354362|ref|XP_005643015.1| beta-type carbonic anhydrase beta-CA1 [Coccomyxa subellipsoidea C-169]	228	2e-40	377	226	114	38.50	869	198	10	213	-3	0
Contig_322237	870	gi|145354579|ref|XP_001421558.1|	gi|145354579|ref|XP_001421558.1| predicted protein [Ostreococcus lucimarinus CCE9901]	527	2e-53	480	209	138	46.41	254	865	41	245	2	0
First_Contig8874	824	gi|565357648|ref|XP_006345651.1|	gi|565357648|ref|XP_006345651.1| PREDICTED: dnaJ homolog subfamily C GRV2-like isoform X3 [Solanum tuberosum]	2586	2e-06	129	201	91	25.37	101	661	2115	2302	2	0
Contig_75421	1173	gi|552816508|ref|XP_005844704.1|	gi|552816508|ref|XP_005844704.1| hypothetical protein CHLNCDRAFT_26561, partial [Chlorella variabilis]	321	4e-26	280	107	72	46.73	474	794	143	247	3	0
Contig_319509	851	gi|697115199|ref|XP_009611528.1|	gi|697115199|ref|XP_009611528.1| PREDICTED: 5-oxoprolinase [Nicotiana tomentosiformis]	1269	4e-106	877	286	201	56.29	846	22	947	1232	-3	0
Contig_312505	1082	gi|552824585|ref|XP_005846626.1|	gi|552824585|ref|XP_005846626.1| hypothetical protein CHLNCDRAFT_135265 [Chlorella variabilis]	134	2e-06	124	98	55	29.59	408	133	10	104	-3	0
Contig_258762	1665	gi|159477028|ref|XP_001696613.1|	gi|159477028|ref|XP_001696613.1| 14-3-3 protein [Chlamydomonas reinhardtii]	247	4e-125	964	242	215	80.17	1595	870	4	244	-2	0
Contig_289794	434	gi|255072801|ref|XP_002500075.1|	gi|255072801|ref|XP_002500075.1| HIRA protein [Micromonas sp. RCC299]	796	5e-08	135	120	61	34.17	309	1	674	791	-3	0
Contig_30281	800	gi|552817365|ref|XP_005844922.1|	gi|552817365|ref|XP_005844922.1| hypothetical protein CHLNCDRAFT_138506 [Chlorella variabilis]	834	1e-11	168	106	58	40.57	597	292	3	107	-3	0
Contig_8708	1946	gi|545368308|ref|XP_005648935.1|	gi|545368308|ref|XP_005648935.1| hypothetical protein COCSUDRAFT_61816 [Coccomyxa subellipsoidea C-169]	262	5e-44	416	247	131	40.49	1930	1205	40	258	-2	0
Contig_321739	416	gi|297601064|ref|NP_001050317.2|	gi|297601064|ref|NP_001050317.2| Os03g0401100 [Oryza sativa Japonica Group]	236	1e-15	185	129	69	34.88	376	2	99	221	-2	0
Contig_99316	996	gi|573965221|ref|XP_006664730.1|	gi|573965221|ref|XP_006664730.1| PREDICTED: uncharacterized oxidoreductase C663.09c-like [Oryza brachyantha]	271	8e-51	449	253	154	37.94	870	127	21	271	-1	0
Contig_204615	1768	gi|302845917|ref|XP_002954496.1|	gi|302845917|ref|XP_002954496.1| type XI myosin heavy chain MyoA [Volvox carteri f. nagariensis]	1668	6e-129	1029	354	251	56.21	1311	259	6	352	-2	0
Contig_113235	1359	gi|545366192|ref|XP_005648013.1|	gi|545366192|ref|XP_005648013.1| DEAD-domain-containing protein [Coccomyxa subellipsoidea C-169]	573	9e-115	915	328	235	57.93	1277	300	179	501	-2	0
Contig_70458	431	gi|593704903|ref|XP_007152825.1|	gi|593704903|ref|XP_007152825.1| hypothetical protein PHAVU_004G162900g [Phaseolus vulgaris]	111	2e-12	158	33	29	78.79	283	185	79	111	-2	0
Contig_192032	607	gi|552834730|ref|XP_005848807.1|	gi|552834730|ref|XP_005848807.1| hypothetical protein CHLNCDRAFT_144082 [Chlorella variabilis]	786	2e-32	325	172	102	43.02	524	9	25	185	-3	0
Contig_376263	1158	gi|672167426|ref|XP_008803674.1|	gi|672167426|ref|XP_008803674.1| PREDICTED: alcohol dehydrogenase 1B [Phoenix dactylifera]	421	2e-30	316	402	173	27.61	1148	87	31	419	-2	0
Contig_13772	1529	gi|302843976|ref|XP_002953529.1|	gi|302843976|ref|XP_002953529.1| hypothetical protein VOLCADRAFT_63840 [Volvox carteri f. nagariensis]	525	6e-176	1324	402	309	62.94	1184	3	13	414	-1	0
Contig_52643	552	gi|302836714|ref|XP_002949917.1|	gi|302836714|ref|XP_002949917.1| epsilon-COP [Volvox carteri f. nagariensis]	287	6e-46	403	166	108	48.80	551	54	124	286	-2	0
Contig_195159	444	gi|359496063|ref|XP_002270399.2|	gi|359496063|ref|XP_002270399.2| PREDICTED: autophagy-related protein 101 [Vitis vinifera]	218	9e-14	172	137	70	31.39	428	75	82	217	-2	0
Contig_327053	661	gi|514746107|ref|XP_004961042.1|	gi|514746107|ref|XP_004961042.1| PREDICTED: uncharacterized protein LOC101773462 [Setaria italica]	3117	8e-11	161	167	84	24.55	479	6	2703	2869	-3	0
Contig_121063	1925	gi|552820639|ref|XP_005845648.1|	gi|552820639|ref|XP_005845648.1| hypothetical protein CHLNCDRAFT_136678 [Chlorella variabilis]	420	9e-76	653	331	194	42.30	1280	372	29	348	-1	0
Contig_87757	2035	gi|552838755|ref|XP_005849646.1|	gi|552838755|ref|XP_005849646.1| hypothetical protein CHLNCDRAFT_6358, partial [Chlorella variabilis]	822	7e-121	996	530	326	42.83	1565	3	1	514	-3	0
Contig_46690	765	gi|225438827|ref|XP_002278476.1|	gi|225438827|ref|XP_002278476.1| PREDICTED: ADP-ribosylation factor 1 [Vitis vinifera]	182	2e-67	545	177	132	54.80	740	210	1	176	-2	0
First_Contig2436	4708	gi|159491050|ref|XP_001703486.1|	gi|159491050|ref|XP_001703486.1| centriole proteome protein, partial [Chlamydomonas reinhardtii]	3124	2e-180	1567	645	434	50.54	1331	3232	129	764	2	0
Contig_1937	1317	gi|356535772|ref|XP_003536417.1|	gi|356535772|ref|XP_003536417.1| PREDICTED: 60S ribosomal protein L3-like [Glycine max]	389	0.0	1478	389	330	68.89	1302	148	1	389	-1	0
Contig_15420	779	gi|545374656|ref|XP_005651586.1|	gi|545374656|ref|XP_005651586.1| dihydrodipicolinate reductase [Coccomyxa subellipsoidea C-169]	274	3e-72	586	150	127	73.33	736	290	125	274	-2	0
Contig_27742	727	gi|255551855|ref|XP_002516973.1|	gi|255551855|ref|XP_002516973.1| 60S ribosomal protein L19, putative [Ricinus communis]	206	2e-52	446	201	140	49.75	691	89	2	202	-1	0
Contig_41423	1907	gi|297810049|ref|XP_002872908.1|	gi|297810049|ref|XP_002872908.1| predicted protein [Arabidopsis lyrata subsp. lyrata]	373	3e-06	132	83	52	36.14	766	518	264	344	-2	0
Contig_18452	483	gi|545376158|ref|XP_005652184.1|	gi|545376158|ref|XP_005652184.1| putative aldo/keto reductase [Coccomyxa subellipsoidea C-169]	350	2e-72	584	161	127	67.70	483	1	162	322	-1	0
Contig_15434	551	gi|308813361|ref|XP_003083987.1|	gi|308813361|ref|XP_003083987.1| putative hsp70 (ISS) [Ostreococcus tauri]	651	2e-98	783	187	167	72.73	1	549	167	353	1	0
First_Contig2759	1670	gi|308808199|ref|XP_003081410.1|	gi|308808199|ref|XP_003081410.1| ribonuclease II (ISS) [Ostreococcus tauri]	758	1e-48	470	439	213	31.66	1306	20	264	670	-2	0
Contig_119412	1710	gi|659097457|ref|XP_008449636.1|	gi|659097457|ref|XP_008449636.1| PREDICTED: protein N-lysine methyltransferase METTL21A isoform X1 [Cucumis melo]	239	1e-14	195	210	107	27.14	1571	990	19	220	-2	0
Contig_171401	689	gi|694328495|ref|XP_009355050.1|	gi|694328495|ref|XP_009355050.1| PREDICTED: very-long-chain enoyl-CoA reductase-like [Pyrus x bretschneideri]	264	5e-17	203	207	104	27.54	630	40	54	240	-3	0
Contig_379633	436	gi|645254495|ref|XP_008233066.1|	gi|645254495|ref|XP_008233066.1| PREDICTED: 3-ketoacyl-CoA synthase 1-like [Prunus mume]	537	6e-28	283	119	77	46.22	358	2	125	239	-1	0
Contig_195822	1511	gi|586649404|ref|XP_006829195.1|	gi|586649404|ref|XP_006829195.1| hypothetical protein AMTR_s00001p00271430 [Amborella trichopoda]	1254	1e-13	132	178	76	29.21	694	164	261	422	-2	0
Contig_80408	845	gi|159468796|ref|XP_001692560.1|	gi|159468796|ref|XP_001692560.1| predicted protein [Chlamydomonas reinhardtii]	285	2e-21	239	270	123	28.52	844	125	2	268	-2	0
Contig_97372	1762	gi|566163157|ref|XP_006385911.1|	gi|566163157|ref|XP_006385911.1| hypothetical protein POPTR_0003s17250g [Populus trichocarpa]	512	2e-136	1068	361	265	55.68	1760	678	24	369	-3	0
Contig_201319	1667	gi|552847849|ref|XP_005851962.1|	gi|552847849|ref|XP_005851962.1| hypothetical protein CHLNCDRAFT_133646 [Chlorella variabilis]	539	4e-51	483	406	191	31.53	1209	64	11	396	-3	0
Contig_3037	3259	gi|159473737|ref|XP_001694990.1|	gi|159473737|ref|XP_001694990.1| N-acetylglutamate synthase [Chlamydomonas reinhardtii]	611	2e-161	1286	555	356	49.01	3002	1371	60	611	-3	0
First_Contig4082	2814	gi|552833022|ref|XP_005848463.1|	gi|552833022|ref|XP_005848463.1| hypothetical protein CHLNCDRAFT_35098 [Chlorella variabilis]	355	1e-57	529	381	192	32.28	2581	1460	2	354	-3	0
Contig_66591	1232	gi|303271989|ref|XP_003055356.1|	gi|303271989|ref|XP_003055356.1| predicted protein [Micromonas pusilla CCMP1545]	288	1e-06	131	236	93	24.58	933	247	68	287	-3	0
Contig_52776	557	gi|168029459|ref|XP_001767243.1|	gi|168029459|ref|XP_001767243.1| predicted protein, partial [Physcomitrella patens]	386	9e-52	450	140	112	58.57	46	465	236	374	1	0
Contig_52374	947	gi|357117352|ref|XP_003560434.1|	gi|357117352|ref|XP_003560434.1| PREDICTED: BTB/POZ and MATH domain-containing protein 1-like [Brachypodium distachyon]	381	3e-27	287	183	104	36.07	558	31	194	375	-3	0
Contig_19284	3822	gi|255088884|ref|XP_002506364.1|	gi|255088884|ref|XP_002506364.1| predicted protein [Micromonas sp. RCC299]	319	8e-25	283	275	119	29.45	3506	2859	7	279	-2	0
Contig_155440	738	gi|460405593|ref|XP_004248260.1|	gi|460405593|ref|XP_004248260.1| PREDICTED: probable bifunctional methylthioribulose-1-phosphate dehydratase/enolase-phosphatase E1 1-like [Solanum lycopersicum]	364	3e-54	471	223	135	45.74	647	3	101	323	-2	0
Contig_60021	2673	gi|545355912|ref|XP_005643725.1|	gi|545355912|ref|XP_005643725.1| glycoside hydrolase [Coccomyxa subellipsoidea C-169]	492	1e-88	763	472	252	37.08	1527	175	23	487	-1	0
Contig_19310	1580	gi|302848006|ref|XP_002955536.1|	gi|302848006|ref|XP_002955536.1| hypothetical protein VOLCADRAFT_109972 [Volvox carteri f. nagariensis]	377	0.0	1636	374	333	77.54	1435	314	4	377	-2	0
Contig_176258	853	gi|657951222|ref|XP_008351686.1|	gi|657951222|ref|XP_008351686.1| PREDICTED: DEAD-box ATP-dependent RNA helicase 37-like [Malus domestica]	624	5e-38	370	255	136	38.04	126	851	42	288	3	0
Contig_216841	1645	gi|168028810|ref|XP_001766920.1|	gi|168028810|ref|XP_001766920.1| predicted protein, partial [Physcomitrella patens]	478	3e-142	1100	472	307	48.52	1597	197	1	463	-1	0
First_Contig8105	3833	gi|545363806|ref|XP_005647004.1|	gi|545363806|ref|XP_005647004.1| 4-hydroxy-3-methylbut-2-enyl diphosphate reductase [Coccomyxa subellipsoidea C-169]	438	0.0	1786	431	378	74.01	1280	2569	11	438	2	0
Contig_312106	885	gi|255072335|ref|XP_002499842.1|	gi|255072335|ref|XP_002499842.1| predicted protein, partial [Micromonas sp. RCC299]	279	3e-41	381	277	154	38.27	784	59	7	279	-3	0
Contig_16774	576	gi|297802238|ref|XP_002869003.1|	gi|297802238|ref|XP_002869003.1| hypothetical protein ARALYDRAFT_490906 [Arabidopsis lyrata subsp. lyrata]	505	3e-19	223	123	72	44.72	1	360	65	182	1	0
Contig_52119	598	gi|224079714|ref|XP_002305924.1|	gi|224079714|ref|XP_002305924.1| amine oxidase family protein [Populus trichocarpa]	487	2e-13	149	62	38	50.00	392	207	24	85	-3	0
Contig_137290	420	gi|567207861|ref|XP_006409417.1|	gi|567207861|ref|XP_006409417.1| hypothetical protein EUTSA_v10023056mg, partial [Eutrema salsugineum]	468	1e-13	176	75	49	50.67	390	172	326	400	-1	0
Contig_235723	1020	gi|302814103|ref|XP_002988736.1|	gi|302814103|ref|XP_002988736.1| hypothetical protein SELMODRAFT_235590 [Selaginella moellendorffii]	675	1e-37	373	173	109	41.04	534	16	27	199	-1	0
Contig_207737	1533	gi|545376224|ref|XP_005652215.1|	gi|545376224|ref|XP_005652215.1| hypothetical protein COCSUDRAFT_55660 [Coccomyxa subellipsoidea C-169]	957	8e-27	300	193	98	35.23	1156	578	151	335	-3	0
Contig_98070	7436	gi|302828916|ref|XP_002946025.1|	gi|302828916|ref|XP_002946025.1| hypothetical protein VOLCADRAFT_102638 [Volvox carteri f. nagariensis]	368	4e-131	1090	271	238	76.38	6606	7418	98	368	3	0
Contig_353563	653	gi|255073013|ref|XP_002500181.1|	gi|255073013|ref|XP_002500181.1| FYVE zinc finger protein [Micromonas sp. RCC299]	706	2e-08	141	64	35	40.62	622	431	520	582	-2	0
Contig_216576	710	gi|545371089|ref|XP_005650146.1|	gi|545371089|ref|XP_005650146.1| hypothetical protein COCSUDRAFT_13455 [Coccomyxa subellipsoidea C-169]	372	3e-25	267	117	77	46.15	352	2	67	182	-2	0
Contig_188504	637	gi|168043622|ref|XP_001774283.1|	gi|168043622|ref|XP_001774283.1| predicted protein [Physcomitrella patens]	417	5e-48	429	196	131	49.49	590	3	15	201	-3	0
Contig_25270	3936	gi|159483571|ref|XP_001699834.1|	gi|159483571|ref|XP_001699834.1| predicted protein [Chlamydomonas reinhardtii]	565	8e-144	1175	553	353	44.85	293	1939	3	555	2	0
First_Contig7176	7435	gi|545376212|ref|XP_005652209.1|	gi|545376212|ref|XP_005652209.1| RNI-like protein [Coccomyxa subellipsoidea C-169]	351	3e-88	770	346	209	48.27	1040	2053	1	345	2	0
Contig_77133	460	gi|302854271|ref|XP_002958645.1|	gi|302854271|ref|XP_002958645.1| hypothetical protein VOLCADRAFT_84542 [Volvox carteri f. nagariensis]	562	8e-23	247	133	78	36.09	442	44	176	296	-1	0
Contig_381868	403	gi|168022903|ref|XP_001763978.1|	gi|168022903|ref|XP_001763978.1| predicted protein [Physcomitrella patens]	212	1e-16	192	58	45	62.07	228	401	1	58	3	0
Contig_215114	2846	gi|302837750|ref|XP_002950434.1|	gi|302837750|ref|XP_002950434.1| hypothetical protein VOLCADRAFT_90807 [Volvox carteri f. nagariensis]	1897	1e-10	173	189	86	33.33	2778	2212	266	426	-3	0
Contig_29155	825	gi|308804650|ref|XP_003079637.1|	gi|308804650|ref|XP_003079637.1| alpha 2 subunit of 20S proteasome (ISS) [Ostreococcus tauri]	270	3e-103	794	228	182	63.60	760	80	42	269	-3	0
Contig_353700	450	gi|545367883|ref|XP_005648743.1|	gi|545367883|ref|XP_005648743.1| glycoside hydrolase [Coccomyxa subellipsoidea C-169]	464	3e-26	268	146	84	41.78	8	436	94	239	2	0
Contig_286849	424	gi|502184069|ref|XP_004517278.1|	gi|502184069|ref|XP_004517278.1| PREDICTED: phospholipase D p1-like [Cicer arietinum]	208	4e-38	340	125	92	51.20	412	38	3	123	-1	0
Contig_31866	1253	gi|545359365|ref|XP_005645164.1|	gi|545359365|ref|XP_005645164.1| hypothetical protein COCSUDRAFT_57762 [Coccomyxa subellipsoidea C-169]	467	2e-90	739	387	218	43.93	1146	22	31	382	-3	0
Contig_61793	481	gi|571543584|ref|XP_003551292.2|	gi|571543584|ref|XP_003551292.2| PREDICTED: histone H4-like [Glycine max]	142	1e-49	414	121	107	81.82	477	115	22	142	-2	0
Contig_347138	1073	gi|672170539|ref|XP_008805328.1|	gi|672170539|ref|XP_008805328.1| PREDICTED: branchpoint-bridging protein-like [Phoenix dactylifera]	608	2e-85	710	257	178	54.47	764	6	36	276	-1	0
Contig_52323	1783	gi|449466703|ref|XP_004151065.1|	gi|449466703|ref|XP_004151065.1| PREDICTED: UPF0176 protein CKO_02011-like [Cucumis sativus]	255	2e-12	177	147	73	29.93	562	122	145	254	-1	0
Contig_37836	1357	gi|303283774|ref|XP_003061178.1|	gi|303283774|ref|XP_003061178.1| predicted protein [Micromonas pusilla CCMP1545]	456	2e-172	1288	345	283	69.57	1357	323	75	419	-1	0
Contig_113761	616	gi|168006779|ref|XP_001756086.1|	gi|168006779|ref|XP_001756086.1| predicted protein [Physcomitrella patens]	433	5e-18	213	189	92	29.10	557	30	39	217	-3	0
Contig_309834	691	gi|545368660|ref|XP_005649108.1|	gi|545368660|ref|XP_005649108.1| E2 ubiquitin-conjugating-like enzyme [Coccomyxa subellipsoidea C-169]	159	4e-65	526	154	117	60.39	573	112	3	156	-2	0
Contig_27627	5275	gi|545367560|ref|XP_005648594.1|	gi|545367560|ref|XP_005648594.1| hypothetical protein COCSUDRAFT_62573 [Coccomyxa subellipsoidea C-169]	287	1e-61	562	252	149	46.83	2418	1678	36	284	-2	0
Contig_136666	449	gi|571497449|ref|XP_006593906.1|	gi|571497449|ref|XP_006593906.1| PREDICTED: TMV resistance protein N-like isoform X9 [Glycine max]	1036	6e-13	174	126	69	36.51	73	447	709	828	1	0
Contig_259295	956	gi|502095653|ref|XP_004490505.1|	gi|502095653|ref|XP_004490505.1| PREDICTED: transmembrane protein 87A-like isoform X2 [Cicer arietinum]	435	3e-42	399	272	144	36.40	956	141	114	382	-1	0
Contig_99537	1694	gi|159484424|ref|XP_001700256.1|	gi|159484424|ref|XP_001700256.1| pre-rRNA processing protein [Chlamydomonas reinhardtii]	230	4e-102	809	230	181	66.52	1441	755	2	230	-2	0
Contig_359034	467	gi|697138409|ref|XP_009623281.1|	gi|697138409|ref|XP_009623281.1| PREDICTED: putative SWI/SNF-related matrix-associated actin-dependent regulator of chromatin subfamily A member 3-like 3 [Nicotiana tomentosiformis]	1183	3e-10	154	164	68	32.93	423	22	512	665	-3	0
Contig_77180	1061	gi|302842130|ref|XP_002952609.1|	gi|302842130|ref|XP_002952609.1| Kif17 kinesin, partial [Volvox carteri f. nagariensis]	250	5e-37	268	169	93	37.28	903	397	3	171	-3	0
Contig_391271	414	gi|255548750|ref|XP_002515431.1|	gi|255548750|ref|XP_002515431.1| DNA binding protein, putative [Ricinus communis]	1266	1e-20	233	143	86	37.06	413	3	941	1078	-2	0
Contig_169566	435	gi|168015112|ref|XP_001760095.1|	gi|168015112|ref|XP_001760095.1| Na+ P-type ATPase [Physcomitrella patens]	967	3e-18	214	149	80	40.27	435	1	323	460	-1	0
Contig_20140	438	gi|552821729|ref|XP_005845928.1|	gi|552821729|ref|XP_005845928.1| hypothetical protein CHLNCDRAFT_36392, partial [Chlorella variabilis]	252	4e-11	153	95	50	31.58	407	132	154	248	-2	0
Contig_38468	666	gi|168000865|ref|XP_001753136.1|	gi|168000865|ref|XP_001753136.1| predicted protein [Physcomitrella patens]	486	6e-56	488	211	147	50.24	635	3	98	305	-2	0
Contig_118238	1555	gi|302829647|ref|XP_002946390.1|	gi|302829647|ref|XP_002946390.1| hypothetical protein VOLCADRAFT_79099 [Volvox carteri f. nagariensis]	607	0.0	1453	341	299	78.30	1117	95	266	606	-1	0
Contig_196356	1354	gi|545373560|ref|XP_005651133.1|	gi|545373560|ref|XP_005651133.1| GDP-mannose transporter, golgi apparatus [Coccomyxa subellipsoidea C-169]	353	4e-97	777	348	224	46.55	1228	185	7	349	-1	0
Contig_51449	555	gi|302853796|ref|XP_002958411.1|	gi|302853796|ref|XP_002958411.1| hypothetical protein VOLCADRAFT_99673 [Volvox carteri f. nagariensis]	118	1e-30	287	102	70	54.90	454	149	15	116	-3	0
First_Contig6107	449	gi|593690500|ref|XP_007145851.1|	gi|593690500|ref|XP_007145851.1| hypothetical protein PHAVU_007G273500g [Phaseolus vulgaris]	332	9e-55	462	148	112	60.14	443	3	151	297	-1	0
Contig_97269	1523	gi|685276674|ref|XP_009129290.1|	gi|685276674|ref|XP_009129290.1| PREDICTED: protein RIK-like isoform X6 [Brassica rapa]	451	2e-27	298	256	136	35.94	1498	782	77	316	-2	0
Contig_221106	1451	gi|694453145|ref|XP_009351356.1|	gi|694453145|ref|XP_009351356.1| PREDICTED: brain tumor protein-like, partial [Pyrus x bretschneideri]	565	5e-15	203	258	117	29.07	1094	411	298	552	-1	0
Contig_12775	5105	gi|545356129|ref|XP_005643813.1|	gi|545356129|ref|XP_005643813.1| hypothetical protein COCSUDRAFT_48885 [Coccomyxa subellipsoidea C-169]	1253	0.0	1839	756	509	52.25	1407	3647	1	730	3	0
Contig_196139	3700	gi|302836217|ref|XP_002949669.1|	gi|302836217|ref|XP_002949669.1| hypothetical protein VOLCADRAFT_90151 [Volvox carteri f. nagariensis]	237	6e-27	295	218	112	36.70	2461	3105	39	232	1	0
Contig_75193	436	gi|159471041|ref|XP_001693665.1|	gi|159471041|ref|XP_001693665.1| hypothetical protein CHLREDRAFT_187846, partial [Chlamydomonas reinhardtii]	249	2e-11	156	99	52	39.39	436	164	146	241	-1	0
First_Contig6738	2136	gi|552819503|ref|XP_005845426.1|	gi|552819503|ref|XP_005845426.1| hypothetical protein CHLNCDRAFT_58610 [Chlorella variabilis]	1932	9e-11	173	196	90	32.65	523	1074	1741	1930	1	0
Contig_358144	478	gi|545376198|ref|XP_005652202.1|	gi|545376198|ref|XP_005652202.1| NAD(P)-binding protein [Coccomyxa subellipsoidea C-169]	538	3e-54	472	153	112	53.59	460	2	5	157	-1	0
Contig_63262	840	gi|357129676|ref|XP_003566487.1|	gi|357129676|ref|XP_003566487.1| PREDICTED: LOW QUALITY PROTEIN: zinc finger CCCH domain-containing protein 34-like [Brachypodium distachyon]	499	2e-07	136	65	32	40.00	835	683	55	119	-3	0
Contig_277263	782	gi|566148111|ref|XP_002298026.2|	gi|566148111|ref|XP_002298026.2| peptidase M1 family protein [Populus trichocarpa]	918	2e-32	332	164	99	46.34	490	2	59	210	-2	0
Contig_153491	1289	gi|596142485|ref|XP_007222547.1|	gi|596142485|ref|XP_007222547.1| hypothetical protein PRUPE_ppa006204mg [Prunus persica]	422	4e-160	1200	399	309	54.14	1197	1	20	418	-3	0
Contig_109095	545	gi|168069669|ref|XP_001786535.1|	gi|168069669|ref|XP_001786535.1| predicted protein, partial [Physcomitrella patens]	260	2e-10	151	137	60	31.39	479	96	11	123	-1	0
Contig_37893	891	gi|159481088|ref|XP_001698614.1|	gi|159481088|ref|XP_001698614.1| guanylate cyclase, partial [Chlamydomonas reinhardtii]	184	6e-33	317	180	106	42.78	888	379	6	184	-1	0
Contig_63364	1877	gi|297819014|ref|XP_002877390.1|	gi|297819014|ref|XP_002877390.1| SIT4 phosphatase-associated family protein [Arabidopsis lyrata subsp. lyrata]	792	2e-39	404	585	260	26.84	1770	190	3	519	-3	0
Contig_11725	588	gi|226504938|ref|NP_001148350.1|	gi|226504938|ref|NP_001148350.1| 60S ribosomal protein L12 [Zea mays]	166	3e-76	596	163	137	68.71	78	563	1	163	3	0
Contig_134083	3758	gi|567220156|ref|XP_006413707.1|	gi|567220156|ref|XP_006413707.1| hypothetical protein EUTSA_v10024211mg [Eutrema salsugineum]	1495	2e-36	393	320	169	37.19	295	1251	881	1160	1	0
Contig_266122	584	gi|449467437|ref|XP_004151429.1|	gi|449467437|ref|XP_004151429.1| PREDICTED: putative 8-amino-7-oxononanoate synthase/2-amino-3-ketobutyrate coenzyme A ligase-like [Cucumis sativus]	400	1e-12	171	146	80	30.82	580	149	248	389	-2	0
Contig_93788	2996	gi|670358659|ref|XP_008666287.1|	gi|670358659|ref|XP_008666287.1| PREDICTED: uncharacterized protein LOC100272304 isoform X2 [Zea mays]	598	3e-50	492	312	180	40.06	260	1192	65	347	2	0
Contig_180916	901	gi|593695071|ref|XP_007148034.1|	gi|593695071|ref|XP_007148034.1| hypothetical protein PHAVU_006G174900g [Phaseolus vulgaris]	436	4e-37	361	251	143	34.26	901	179	19	264	-1	0
Contig_146145	601	gi|159463626|ref|XP_001690043.1|	gi|159463626|ref|XP_001690043.1| serine/threonine protein kinase 19 [Chlamydomonas reinhardtii]	480	2e-50	448	166	121	48.19	547	50	96	256	-1	0
Contig_75383	630	gi|302823077|ref|XP_002993193.1|	gi|302823077|ref|XP_002993193.1| hypothetical protein SELMODRAFT_7638, partial [Selaginella moellendorffii]	84	2e-22	231	81	59	51.85	262	20	1	81	-3	0
Contig_177087	496	gi|659086884|ref|XP_008444160.1|	gi|659086884|ref|XP_008444160.1| PREDICTED: sister chromatid cohesion protein PDS5 homolog A isoform X2 [Cucumis melo]	1224	1e-06	125	128	65	29.69	372	1	495	619	-2	0
Contig_370497	429	gi|672136032|ref|XP_008791696.1|	gi|672136032|ref|XP_008791696.1| PREDICTED: DNA replication complex GINS protein SLD5 [Phoenix dactylifera]	229	1e-23	243	140	84	40.71	390	1	77	215	-1	0
Contig_119162	559	gi|159469564|ref|XP_001692933.1|	gi|159469564|ref|XP_001692933.1| adenylosuccinate synthase [Chlamydomonas reinhardtii]	463	2e-12	171	53	40	66.04	163	5	24	75	-1	0
First_Contig5281	2779	gi|302834263|ref|XP_002948694.1|	gi|302834263|ref|XP_002948694.1| hypothetical protein VOLCADRAFT_80331 [Volvox carteri f. nagariensis]	719	0.0	2072	730	521	55.62	2492	324	35	719	-3	0
Contig_227226	1403	gi|502117053|ref|XP_004495683.1|	gi|502117053|ref|XP_004495683.1| PREDICTED: pre-mRNA-splicing factor 38A-like [Cicer arietinum]	391	2e-73	623	177	135	62.15	1307	780	8	184	-1	0
Contig_9637	3601	gi|545359814|ref|XP_005645338.1|	gi|545359814|ref|XP_005645338.1| cytochrome P450 [Coccomyxa subellipsoidea C-169]	500	2e-89	780	549	280	34.43	3031	1415	12	497	-1	0
Contig_195770	480	gi|225432002|ref|XP_002279358.1|	gi|225432002|ref|XP_002279358.1| PREDICTED: probable prefoldin subunit 3 [Vitis vinifera]	188	1e-35	325	139	96	45.32	459	46	47	185	-1	0
Contig_154735	425	gi|449467936|ref|XP_004151678.1|	gi|449467936|ref|XP_004151678.1| PREDICTED: pyrimidine-specific ribonucleoside hydrolase RihA-like [Cucumis sativus]	328	2e-29	288	141	89	47.52	423	4	31	171	-3	0
Contig_169924	481	gi|302836810|ref|XP_002949965.1|	gi|302836810|ref|XP_002949965.1| hypothetical protein VOLCADRAFT_104505 [Volvox carteri f. nagariensis]	779	1e-24	262	145	78	38.62	424	41	200	341	-1	0
Contig_75098	2208	gi|545359198|ref|XP_005645087.1|	gi|545359198|ref|XP_005645087.1| hypothetical protein COCSUDRAFT_43963 [Coccomyxa subellipsoidea C-169]	252	7e-21	245	216	104	32.87	188	829	33	230	2	0
Contig_46412	1724	gi|357457127|ref|XP_003598844.1|	gi|357457127|ref|XP_003598844.1| Cc-nbs-lrr resistance protein [Medicago truncatula]	1597	9e-08	146	397	172	24.69	437	1456	850	1225	2	0
Contig_4090	2223	gi|545358033|ref|XP_005644610.1|	gi|545358033|ref|XP_005644610.1| hypothetical protein COCSUDRAFT_57787 [Coccomyxa subellipsoidea C-169]	67	5e-10	152	56	37	51.79	1669	1502	1	56	-3	0
Contig_165938	832	gi|159472216|ref|XP_001694247.1|	gi|159472216|ref|XP_001694247.1| hypothetical protein CHLREDRAFT_173830 [Chlamydomonas reinhardtii]	190	2e-08	138	156	101	48.08	724	257	32	187	-1	0
Contig_144625	456	gi|552823764|ref|XP_005846436.1|	gi|552823764|ref|XP_005846436.1| hypothetical protein CHLNCDRAFT_36035 [Chlorella variabilis]	623	4e-44	401	151	100	53.64	456	4	474	623	-1	0
Contig_17304	1583	gi|545355716|ref|XP_005643634.1|	gi|545355716|ref|XP_005643634.1| galactose oxidase [Coccomyxa subellipsoidea C-169]	310	9e-103	818	311	212	54.66	920	6	4	305	-1	0
Contig_300347	413	gi|168053779|ref|XP_001779312.1|	gi|168053779|ref|XP_001779312.1| DNA helicase, TBP-interacting protein [Physcomitrella patens]	468	3e-69	568	137	127	79.56	411	1	47	183	-3	0
Contig_216394	905	gi|159479238|ref|XP_001697700.1|	gi|159479238|ref|XP_001697700.1| hypothetical protein CHLREDRAFT_150882, partial [Chlamydomonas reinhardtii]	100	2e-07	128	44	34	65.91	905	774	28	71	-1	0
Contig_31689	1339	gi|302853165|ref|XP_002958099.1|	gi|302853165|ref|XP_002958099.1| hypothetical protein VOLCADRAFT_77804 [Volvox carteri f. nagariensis]	435	2e-47	445	301	164	35.88	1009	119	151	433	-1	0
Contig_361755	494	gi|672149252|ref|XP_008797255.1|	gi|672149252|ref|XP_008797255.1| PREDICTED: trafficking protein particle complex subunit 5 isoform X3 [Phoenix dactylifera]	194	5e-54	448	155	115	54.19	463	2	11	165	-2	0
Contig_202744	1852	gi|159489594|ref|XP_001702782.1|	gi|159489594|ref|XP_001702782.1| predicted protein [Chlamydomonas reinhardtii]	1468	3e-13	193	88	57	42.05	20	277	1377	1464	2	0
Contig_171169	1225	gi|552838820|ref|XP_005849663.1|	gi|552838820|ref|XP_005849663.1| hypothetical protein CHLNCDRAFT_21255 [Chlorella variabilis]	332	4e-67	570	321	192	41.74	1007	57	4	322	-3	0
Contig_30176	807	gi|168026920|ref|XP_001765979.1|	gi|168026920|ref|XP_001765979.1| predicted protein [Physcomitrella patens]	732	6e-10	109	54	33	38.89	577	416	347	399	-3	0
Contig_285210	1316	gi|159490930|ref|XP_001703426.1|	gi|159490930|ref|XP_001703426.1| ankyrin [Chlamydomonas reinhardtii]	909	3e-28	309	323	149	32.20	1137	181	400	721	-3	0
Contig_62811	1156	gi|698512084|ref|XP_009801073.1|	gi|698512084|ref|XP_009801073.1| PREDICTED: DUF21 domain-containing protein At5g52790 [Nicotiana sylvestris]	485	3e-66	574	340	197	36.47	1156	215	47	384	-1	0
Contig_275350	928	gi|159470863|ref|XP_001693576.1|	gi|159470863|ref|XP_001693576.1| mitochondrial F1F0 ATP synthase associated 31.2 kDa protein [Chlamydomonas reinhardtii]	325	2e-51	456	246	154	44.72	209	922	12	250	2	0
Contig_96085	639	gi|302771888|ref|XP_002969362.1|	gi|302771888|ref|XP_002969362.1| hypothetical protein SELMODRAFT_440805 [Selaginella moellendorffii]	151	1e-81	633	151	135	74.17	591	139	1	151	-1	0
Contig_305758	1057	gi|255081312|ref|XP_002507878.1|	gi|255081312|ref|XP_002507878.1| predicted protein [Micromonas sp. RCC299]	353	5e-15	196	256	109	24.61	1004	300	25	276	-3	0
Contig_128206	639	gi|302841799|ref|XP_002952444.1|	gi|302841799|ref|XP_002952444.1| hypothetical protein VOLCADRAFT_93052 [Volvox carteri f. nagariensis]	171	1e-14	181	65	46	56.92	527	333	33	97	-2	0
Contig_237957	983	gi|308814093|ref|XP_003084352.1|	gi|308814093|ref|XP_003084352.1| unnamed protein product [Ostreococcus tauri]	318	4e-18	216	165	88	38.79	823	344	35	184	-2	0
Contig_166832	668	gi|695003315|ref|XP_009384829.1|	gi|695003315|ref|XP_009384829.1| PREDICTED: xylem cysteine proteinase 1-like [Musa acuminata subsp. malaccensis]	349	5e-32	315	211	117	33.65	634	26	23	227	-2	0
Contig_108325	502	gi|357126732|ref|XP_003565041.1|	gi|357126732|ref|XP_003565041.1| PREDICTED: guanine nucleotide-binding protein alpha-1 subunit-like isoform 1 [Brachypodium distachyon]	389	8e-40	366	178	112	40.45	502	5	164	341	-1	0
Contig_114011	693	gi|573917445|ref|XP_006646365.1|	gi|573917445|ref|XP_006646365.1| PREDICTED: lipoyl synthase 1, chloroplastic-like [Oryza brachyantha]	306	6e-68	557	167	135	61.08	6	506	130	294	3	0
Contig_23531	654	gi|565461150|ref|XP_006288574.1|	gi|565461150|ref|XP_006288574.1| hypothetical protein CARUB_v10001865mg [Capsella rubella]	235	3e-45	398	134	97	58.96	651	253	102	233	-1	0
Contig_348118	745	gi|566190591|ref|XP_006378474.1|	gi|566190591|ref|XP_006378474.1| hypothetical protein POPTR_0010s13210g, partial [Populus trichocarpa]	222	5e-10	150	123	66	34.96	608	261	11	119	-3	0
Contig_302976	541	gi|697191872|ref|XP_009605007.1|	gi|697191872|ref|XP_009605007.1| PREDICTED: ubiquitin carboxyl-terminal hydrolase 24-like [Nicotiana tomentosiformis]	538	5e-28	286	190	108	34.21	534	7	352	537	-2	0
Contig_106676	420	gi|565383047|ref|XP_006357838.1|	gi|565383047|ref|XP_006357838.1| PREDICTED: alpha/beta hydrolase domain-containing protein 17B-like [Solanum tuberosum]	339	5e-20	220	118	74	38.14	418	65	148	261	-3	0
Contig_41580	693	gi|552835363|ref|XP_005848955.1|	gi|552835363|ref|XP_005848955.1| hypothetical protein CHLNCDRAFT_51644 [Chlorella variabilis]	154	4e-46	399	88	80	81.82	430	693	1	88	1	0
Contig_189642	1403	gi|545375012|ref|XP_005651731.1|	gi|545375012|ref|XP_005651731.1| hypothetical protein COCSUDRAFT_64115 [Coccomyxa subellipsoidea C-169]	718	2e-39	395	212	124	40.09	1397	771	492	700	-1	0
Contig_170323	2360	gi|168059646|ref|XP_001781812.1|	gi|168059646|ref|XP_001781812.1| predicted protein, partial [Physcomitrella patens]	379	6e-41	405	334	166	32.63	1135	164	1	296	-2	0
Contig_107157	778	gi|565457825|ref|XP_006286912.1|	gi|565457825|ref|XP_006286912.1| hypothetical protein CARUB_v10000054mg [Capsella rubella]	1274	4e-50	465	262	150	40.46	777	22	1013	1274	-2	0
Contig_246086	1800	gi|595931327|ref|XP_007215318.1|	gi|595931327|ref|XP_007215318.1| hypothetical protein PRUPE_ppa005109mg [Prunus persica]	477	4e-14	196	82	51	47.56	249	10	397	477	-1	0
Contig_114797	1747	gi|302847789|ref|XP_002955428.1|	gi|302847789|ref|XP_002955428.1| hypothetical protein VOLCADRAFT_96388 [Volvox carteri f. nagariensis]	273	2e-17	217	200	99	26.50	787	200	76	267	-1	0
Contig_43529	657	gi|697137837|ref|XP_009622990.1|	gi|697137837|ref|XP_009622990.1| PREDICTED: rac-like GTP-binding protein RAC2 [Nicotiana tomentosiformis]	209	4e-78	615	196	145	62.76	618	37	20	209	-1	0
Contig_263046	440	gi|612385220|ref|XP_007508131.1|	gi|612385220|ref|XP_007508131.1| predicted protein [Bathycoccus prasinos]	523	2e-25	265	138	81	44.93	416	3	108	245	-1	0
Contig_68148	5297	gi|302837732|ref|XP_002950425.1|	gi|302837732|ref|XP_002950425.1| hypothetical protein VOLCADRAFT_104683 [Volvox carteri f. nagariensis]	493	2e-62	586	535	264	32.52	4619	3117	16	483	-1	0
Contig_413888	650	gi|145342144|ref|XP_001416153.1|	gi|145342144|ref|XP_001416153.1| hypothetical protein OSTLU_119509 [Ostreococcus lucimarinus CCE9901]	519	9e-24	258	176	87	38.07	488	3	26	196	-1	0
Contig_106201	473	gi|586642473|ref|XP_006826343.1|	gi|586642473|ref|XP_006826343.1| hypothetical protein AMTR_s00004p00114250 [Amborella trichopoda]	520	8e-07	125	94	49	36.17	389	108	365	456	-1	0
Contig_80492	1138	gi|302761510|ref|XP_002964177.1|	gi|302761510|ref|XP_002964177.1| hypothetical protein SELMODRAFT_405908 [Selaginella moellendorffii]	295	4e-16	203	259	111	25.87	895	218	27	253	-1	0
Contig_175938	652	gi|302830033|ref|XP_002946583.1|	gi|302830033|ref|XP_002946583.1| hypothetical protein VOLCADRAFT_56079 [Volvox carteri f. nagariensis]	173	7e-30	289	166	87	37.35	547	65	4	169	-1	0
Contig_249268	2452	gi|694367412|ref|XP_009362144.1|	gi|694367412|ref|XP_009362144.1| PREDICTED: inorganic phosphate transporter 1-4-like [Pyrus x bretschneideri]	513	2e-91	779	517	286	36.94	2330	873	2	501	-3	0
Contig_12421	1552	gi|545369225|ref|XP_005649364.1|	gi|545369225|ref|XP_005649364.1| NAD(P)-binding protein [Coccomyxa subellipsoidea C-169]	309	3e-104	827	251	203	64.14	1134	382	51	299	-2	0
Contig_396590	1017	gi|168023115|ref|XP_001764084.1|	gi|168023115|ref|XP_001764084.1| predicted protein [Physcomitrella patens]	191	2e-06	125	117	57	34.19	577	918	20	127	1	0
Contig_156304	909	gi|685357424|ref|XP_009113487.1|	gi|685357424|ref|XP_009113487.1| PREDICTED: probable WRKY transcription factor 19 [Brassica rapa]	606	3e-08	144	105	54	31.43	861	559	373	472	-1	0
Contig_260213	813	gi|159485790|ref|XP_001700927.1|	gi|159485790|ref|XP_001700927.1| hypothetical protein CHLREDRAFT_98419, partial [Chlamydomonas reinhardtii]	289	4e-18	213	183	88	28.96	708	166	107	289	-1	0
Contig_64585	3892	gi|552828908|ref|XP_005847577.1|	gi|552828908|ref|XP_005847577.1| hypothetical protein CHLNCDRAFT_23105, partial [Chlorella variabilis]	581	2e-91	804	460	264	39.35	3851	2544	86	532	-3	0
Contig_6180	4500	gi|698497798|ref|XP_009794850.1|	gi|698497798|ref|XP_009794850.1| PREDICTED: GDSL esterase/lipase At1g09390-like [Nicotiana sylvestris]	367	7e-12	181	209	96	27.75	3616	2996	153	350	-3	0
Contig_65436	1366	gi|302848910|ref|XP_002955986.1|	gi|302848910|ref|XP_002955986.1| hypothetical protein VOLCADRAFT_107046 [Volvox carteri f. nagariensis]	244	2e-58	508	150	115	65.33	1227	778	96	244	-2	0
Contig_129829	919	gi|302846891|ref|XP_002954981.1|	gi|302846891|ref|XP_002954981.1| hypothetical protein VOLCADRAFT_118894, partial [Volvox carteri f. nagariensis]	1213	2e-25	283	114	73	49.12	434	772	1058	1171	2	0
Contig_45295	1673	gi|226507822|ref|NP_001150087.1|	gi|226507822|ref|NP_001150087.1| LOC100283716 [Zea mays]	545	0.0	1810	496	425	67.34	1672	185	46	541	-2	0
Contig_80890	1742	gi|545353560|ref|XP_005642616.1|	gi|545353560|ref|XP_005642616.1| hypothetical protein COCSUDRAFT_49395 [Coccomyxa subellipsoidea C-169]	834	2e-36	379	388	182	29.38	1614	460	143	465	-3	0
Contig_213609	480	gi|302850225|ref|XP_002956640.1|	gi|302850225|ref|XP_002956640.1| hypothetical protein VOLCADRAFT_83711 [Volvox carteri f. nagariensis]	263	4e-13	169	64	44	50.00	194	6	56	119	-2	0
Contig_102094	1519	gi|212722484|ref|NP_001131851.1|	gi|212722484|ref|NP_001131851.1| peroxisome assembly factor 1 isoform 1 [Zea mays]	337	3e-62	545	271	160	43.54	3	815	18	267	3	0
Contig_205666	2592	gi|545367614|ref|XP_005648621.1|	gi|545367614|ref|XP_005648621.1| WD40 repeat-like protein [Coccomyxa subellipsoidea C-169]	1286	5e-22	268	86	60	53.49	2544	2287	841	926	-1	0
First_Contig8849	1245	gi|159490225|ref|XP_001703083.1|	gi|159490225|ref|XP_001703083.1| predicted protein, partial [Chlamydomonas reinhardtii]	433	4e-42	405	412	205	31.55	1237	11	10	421	-3	0
Contig_45939	4376	gi|545373475|ref|XP_005651099.1|	gi|545373475|ref|XP_005651099.1| hypothetical protein COCSUDRAFT_46140 [Coccomyxa subellipsoidea C-169]	1346	1e-12	193	205	98	35.61	3263	2706	167	361	-1	0
Contig_152440	4090	gi|302829156|ref|XP_002946145.1|	gi|302829156|ref|XP_002946145.1| hypothetical protein VOLCADRAFT_127330 [Volvox carteri f. nagariensis]	676	9e-07	141	83	43	36.14	2019	2264	343	425	3	0
Contig_387575	481	gi|255076323|ref|XP_002501836.1|	gi|255076323|ref|XP_002501836.1| predicted protein [Micromonas sp. RCC299]	1345	7e-09	143	141	70	29.08	480	61	874	1009	-2	0
Contig_55255	619	gi|224057471|ref|XP_002299235.1|	gi|224057471|ref|XP_002299235.1| metal transporter family protein [Populus trichocarpa]	276	4e-37	345	196	109	42.35	591	4	8	176	-2	0
Contig_201035	2796	gi|545376236|ref|XP_005652221.1|	gi|545376236|ref|XP_005652221.1| Di-trans-poly-cis-decaprenylcistransferase [Coccomyxa subellipsoidea C-169]	244	2e-74	641	235	164	54.89	2672	1968	6	238	-2	0
Contig_7834	6494	gi|670424333|ref|XP_008652885.1|	gi|670424333|ref|XP_008652885.1| PREDICTED: ADP-ribosylation factor GTPase-activating protein AGD3 [Zea mays]	837	4e-124	1081	921	436	32.36	231	2774	2	837	3	0
Contig_278578	475	gi|552826910|ref|XP_005847125.1|	gi|552826910|ref|XP_005847125.1| hypothetical protein CHLNCDRAFT_134857 [Chlorella variabilis]	334	5e-09	141	89	43	39.33	320	54	201	288	-3	0
Contig_156907	1692	gi|255082187|ref|XP_002508312.1|	gi|255082187|ref|XP_002508312.1| predicted protein, partial [Micromonas sp. RCC299]	248	3e-24	267	193	96	36.79	1679	1104	33	212	-2	0
Contig_173526	1738	gi|168056205|ref|XP_001780112.1|	gi|168056205|ref|XP_001780112.1| predicted protein [Physcomitrella patens]	595	1e-92	778	574	312	34.84	1638	1	15	577	-2	0
Contig_136812	665	gi|159471964|ref|XP_001694126.1|	gi|159471964|ref|XP_001694126.1| oxygen-evolving enhancer protein 2 of photosystem II [Chlamydomonas reinhardtii]	282	4e-94	728	189	158	73.02	665	102	95	282	-1	0
Contig_191684	1360	gi|694443277|ref|XP_009348244.1|	gi|694443277|ref|XP_009348244.1| PREDICTED: palmitoyl-monogalactosyldiacylglycerol delta-7 desaturase, chloroplastic-like [Pyrus x bretschneideri]	299	8e-34	338	118	84	56.78	48	383	182	299	3	0
Contig_111716	880	gi|255076513|ref|XP_002501931.1|	gi|255076513|ref|XP_002501931.1| adenylate kinase [Micromonas sp. RCC299]	248	2e-12	170	117	59	33.33	816	466	45	157	-2	0
Contig_291918	429	gi|302851136|ref|XP_002957093.1|	gi|302851136|ref|XP_002957093.1| ankyrin-repeat protein, partial [Volvox carteri f. nagariensis]	253	2e-14	177	97	56	40.21	294	4	93	188	-1	0
Contig_229699	1032	gi|698531204|ref|XP_009762430.1|	gi|698531204|ref|XP_009762430.1| PREDICTED: synaptotagmin-4-like [Nicotiana sylvestris]	490	3e-07	136	119	57	34.45	688	335	255	353	-3	0
Contig_177362	870	gi|159478264|ref|XP_001697224.1|	gi|159478264|ref|XP_001697224.1| intraflagellar transport protein 81 [Chlamydomonas reinhardtii]	683	4e-21	245	202	109	31.68	870	265	443	633	-1	0
Contig_287831	1172	gi|303286765|ref|XP_003062672.1|	gi|303286765|ref|XP_003062672.1| predicted protein [Micromonas pusilla CCMP1545]	612	1e-12	182	158	76	30.38	222	686	435	591	3	0
Contig_4991	1771	gi|672139382|ref|XP_008793470.1|	gi|672139382|ref|XP_008793470.1| PREDICTED: carboxypeptidase D isoform X3 [Phoenix dactylifera]	359	2e-09	157	223	88	26.91	1625	975	65	263	-3	0
Contig_393061	538	gi|302825157|ref|XP_002994211.1|	gi|302825157|ref|XP_002994211.1| hypothetical protein SELMODRAFT_138347, partial [Selaginella moellendorffii]	134	5e-10	143	117	56	25.64	175	525	1	106	1	0
Contig_151755	897	gi|159479634|ref|XP_001697895.1|	gi|159479634|ref|XP_001697895.1| hypothetical protein CHLREDRAFT_120672, partial [Chlamydomonas reinhardtii]	94	1e-44	389	91	82	80.22	794	522	1	91	-2	0
Contig_86559	1859	gi|159480528|ref|XP_001698334.1|	gi|159480528|ref|XP_001698334.1| molybdenum cofactor biosynthesis protein [Chlamydomonas reinhardtii]	446	0.0	1415	452	353	69.91	1554	208	1	446	-3	0
Contig_247646	1018	gi|15239823|ref|NP_199142.1|	gi|15239823|ref|NP_199142.1| delta(3,5),delta(2,4)-dienoyl-CoA isomerase 1 [Arabidopsis thaliana]	278	5e-26	276	263	131	28.52	985	245	17	273	-1	0
Contig_198011	1122	gi|302856394|ref|XP_002959589.1|	gi|302856394|ref|XP_002959589.1| hypothetical protein VOLCADRAFT_108673 [Volvox carteri f. nagariensis]	261	2e-36	351	192	104	40.10	728	171	54	242	-2	0
Contig_192502	1503	gi|565465827|ref|XP_006290805.1|	gi|565465827|ref|XP_006290805.1| hypothetical protein CARUB_v10016912mg [Capsella rubella]	586	2e-10	166	236	100	24.58	882	217	251	485	-1	0
Contig_137908	2322	gi|573948603|ref|XP_006656605.1|	gi|573948603|ref|XP_006656605.1| PREDICTED: transketolase, chloroplastic-like, partial [Oryza brachyantha]	674	0.0	1752	672	456	52.23	2166	175	19	674	-1	0
Contig_6015	3429	gi|552845039|ref|XP_005851243.1|	gi|552845039|ref|XP_005851243.1| hypothetical protein CHLNCDRAFT_137966 [Chlorella variabilis]	821	3e-07	145	179	74	26.26	1104	580	559	716	-1	0
Contig_97969	452	gi|449470984|ref|XP_004153173.1|	gi|449470984|ref|XP_004153173.1| PREDICTED: valine--tRNA ligase-like, partial [Cucumis sativus]	685	4e-30	302	120	78	45.83	1	360	568	685	1	0
Contig_117132	560	gi|565480112|ref|XP_006297696.1|	gi|565480112|ref|XP_006297696.1| hypothetical protein CARUB_v10013726mg [Capsella rubella]	438	1e-07	132	93	53	35.48	210	479	304	395	3	0
Contig_113050	827	gi|545370984|ref|XP_005650094.1|	gi|545370984|ref|XP_005650094.1| putative mitochondrial processing peptidase [Coccomyxa subellipsoidea C-169]	502	7e-101	798	245	184	66.94	741	16	54	298	-3	0
Contig_201588	1052	gi|685324522|ref|XP_009151856.1|	gi|685324522|ref|XP_009151856.1| PREDICTED: NADH dehydrogenase [ubiquinone] complex I, assembly factor 7 [Brassica rapa]	477	7e-55	492	153	116	57.52	940	482	80	227	-2	0
Contig_91808	1254	gi|545368482|ref|XP_005649022.1|	gi|545368482|ref|XP_005649022.1| Flavokinase-domain-containing protein [Coccomyxa subellipsoidea C-169]	379	9e-124	954	342	236	53.22	1252	242	40	377	-3	0
First_Contig7475	1599	gi|18423042|ref|NP_568712.1|	gi|18423042|ref|NP_568712.1| FAD/NAD(P)-binding oxidoreductase family protein [Arabidopsis thaliana]	556	7e-175	1322	522	360	50.77	1596	67	53	554	-1	0
Contig_363629	518	gi|168050293|ref|XP_001777594.1|	gi|168050293|ref|XP_001777594.1| predicted protein [Physcomitrella patens]	837	3e-19	224	117	66	38.46	505	155	694	810	-2	0
Contig_94238	970	gi|567146690|ref|XP_006415585.1|	gi|567146690|ref|XP_006415585.1| hypothetical protein EUTSA_v10007651mg [Eutrema salsugineum]	441	9e-24	262	191	99	32.98	292	849	168	347	1	0
Contig_310380	552	gi|302854868|ref|XP_002958938.1|	gi|302854868|ref|XP_002958938.1| hypothetical protein VOLCADRAFT_70104, partial [Volvox carteri f. nagariensis]	557	2e-12	170	59	42	55.93	377	550	339	397	2	0
Contig_11677	1271	gi|168022967|ref|XP_001764010.1|	gi|168022967|ref|XP_001764010.1| predicted protein [Physcomitrella patens]	423	3e-138	1055	405	274	49.88	1270	59	3	405	-2	0
Contig_285279	800	gi|255072859|ref|XP_002500104.1|	gi|255072859|ref|XP_002500104.1| predicted protein [Micromonas sp. RCC299]	374	7e-19	221	121	79	38.02	364	2	121	240	-2	0
Contig_37735	532	gi|545373990|ref|XP_005651306.1|	gi|545373990|ref|XP_005651306.1| eukaryotic phosphomannomutase [Coccomyxa subellipsoidea C-169]	260	3e-36	335	77	66	80.52	530	300	175	251	-3	0
Contig_234091	931	gi|502077403|ref|XP_004485640.1|	gi|502077403|ref|XP_004485640.1| PREDICTED: probable sphingolipid transporter spinster homolog 2-like [Cicer arietinum]	515	1e-12	177	314	130	25.16	929	9	141	420	-3	0
Contig_255321	473	gi|593793831|ref|XP_007159954.1|	gi|593793831|ref|XP_007159954.1| hypothetical protein PHAVU_002G281400g [Phaseolus vulgaris]	577	9e-09	141	121	58	32.23	41	379	48	165	2	0
Contig_291213	428	gi|159483587|ref|XP_001699842.1|	gi|159483587|ref|XP_001699842.1| predicted protein [Chlamydomonas reinhardtii]	1102	2e-22	246	105	67	50.48	400	113	71	175	-2	0
Contig_255792	1246	gi|694453145|ref|XP_009351356.1|	gi|694453145|ref|XP_009351356.1| PREDICTED: brain tumor protein-like, partial [Pyrus x bretschneideri]	565	3e-29	311	257	135	33.07	893	144	285	527	-3	0
Contig_208877	788	gi|302831510|ref|XP_002947320.1|	gi|302831510|ref|XP_002947320.1| hypothetical protein VOLCADRAFT_103414 [Volvox carteri f. nagariensis]	986	2e-72	626	261	177	49.04	785	3	591	833	-1	0
Contig_71107	1625	gi|255076101|ref|XP_002501725.1|	gi|255076101|ref|XP_002501725.1| predicted protein [Micromonas sp. RCC299]	1386	1e-31	341	305	140	32.13	676	2	1073	1376	-2	0
Contig_267975	515	gi|145345272|ref|XP_001417140.1|	gi|145345272|ref|XP_001417140.1| predicted protein [Ostreococcus lucimarinus CCE9901]	1186	6e-10	152	132	73	28.03	396	1	904	1033	-3	0
Contig_42037	1461	gi|595840519|ref|XP_007208032.1|	gi|595840519|ref|XP_007208032.1| hypothetical protein PRUPE_ppa002959mg [Prunus persica]	459	2e-65	574	253	164	45.85	1093	368	116	368	-3	0
Contig_14755	1229	gi|168026537|ref|XP_001765788.1|	gi|168026537|ref|XP_001765788.1| predicted protein [Physcomitrella patens]	103	4e-16	195	92	59	42.39	986	717	1	91	-1	0
Contig_311356	659	gi|159480508|ref|XP_001698324.1|	gi|159480508|ref|XP_001698324.1| predicted protein [Chlamydomonas reinhardtii]	1084	2e-23	260	219	113	28.31	659	18	651	868	-1	0
Contig_116177	1767	gi|302819971|ref|XP_002991654.1|	gi|302819971|ref|XP_002991654.1| hypothetical protein SELMODRAFT_429956 [Selaginella moellendorffii]	358	1e-54	497	314	170	35.99	1492	560	52	347	-3	0
Contig_4727	2063	gi|545363568|ref|XP_005646905.1|	gi|545363568|ref|XP_005646905.1| aspartate carbamoyltransferase [Coccomyxa subellipsoidea C-169]	263	7e-10	158	32	31	93.75	2061	1966	231	262	-3	0
Contig_98898	843	gi|567890413|ref|XP_006437727.1|	gi|567890413|ref|XP_006437727.1| hypothetical protein CICLE_v10031830mg [Citrus clementina]	380	3e-15	195	301	132	28.24	794	3	3	283	-2	0
Contig_194894	1310	gi|302798575|ref|XP_002981047.1|	gi|302798575|ref|XP_002981047.1| hypothetical protein SELMODRAFT_114128, partial [Selaginella moellendorffii]	472	3e-11	170	190	86	28.42	52	477	21	205	1	0
Contig_200218	4517	gi|586690940|ref|XP_006842996.1|	gi|586690940|ref|XP_006842996.1| hypothetical protein AMTR_s00076p00114100 [Amborella trichopoda]	1276	0.0	2243	1365	763	38.10	4313	270	4	1266	-1	0
Contig_34261	1128	gi|567202189|ref|XP_006407902.1|	gi|567202189|ref|XP_006407902.1| hypothetical protein EUTSA_v10022261mg [Eutrema salsugineum]	228	5e-10	154	110	58	34.55	150	479	34	136	3	0
Contig_169446	1091	gi|545368007|ref|XP_005648793.1|	gi|545368007|ref|XP_005648793.1| SpoU rRNA methylase family protein [Coccomyxa subellipsoidea C-169]	290	2e-73	605	261	166	49.81	821	45	22	258	-1	0
Contig_10901	4655	gi|545376155|ref|XP_005652183.1|	gi|545376155|ref|XP_005652183.1| beta-glucosidase [Coccomyxa subellipsoidea C-169]	493	3e-125	1048	469	277	44.56	4051	2654	15	481	-2	0
Contig_4206	2755	gi|545358053|ref|XP_005644620.1|	gi|545358053|ref|XP_005644620.1| peptide deformylase [Coccomyxa subellipsoidea C-169]	186	9e-80	673	184	149	64.13	2265	1714	3	186	-2	0
Contig_64396	721	gi|460392627|ref|XP_004241917.1|	gi|460392627|ref|XP_004241917.1| PREDICTED: 60S ribosomal protein L15-like [Solanum lycopersicum]	204	1e-106	805	204	177	74.51	695	87	1	204	-3	0
Contig_195087	1295	gi|159477327|ref|XP_001696762.1|	gi|159477327|ref|XP_001696762.1| hypothetical protein CHLREDRAFT_192179 [Chlamydomonas reinhardtii]	206	6e-15	193	121	65	36.36	1220	873	62	182	-1	0
Contig_159979	449	gi|449454644|ref|XP_004145064.1|	gi|449454644|ref|XP_004145064.1| PREDICTED: 40S ribosomal protein S13-like [Cucumis sativus]	141	7e-59	474	129	105	72.09	389	3	1	120	-1	0
Contig_45459	810	gi|618857453|ref|NP_001278601.1|	gi|618857453|ref|NP_001278601.1| uncharacterized protein LOC100278319 [Zea mays]	253	6e-76	610	181	142	65.19	810	274	49	229	-1	0
First_Contig6463	2829	gi|357113547|ref|XP_003558564.1|	gi|357113547|ref|XP_003558564.1| PREDICTED: peptidyl-prolyl cis-trans isomerase-like 2-like [Brachypodium distachyon]	590	1e-117	976	523	302	39.96	8	1408	1	506	2	0
Contig_341917	400	gi|695058887|ref|XP_009417774.1|	gi|695058887|ref|XP_009417774.1| PREDICTED: methyltransferase-like protein 13 [Musa acuminata subsp. malaccensis]	245	2e-23	241	120	73	39.17	373	20	10	127	-1	0
Contig_270570	440	gi|568835069|ref|XP_006471606.1|	gi|568835069|ref|XP_006471606.1| PREDICTED: neutral alpha-glucosidase C-like [Citrus sinensis]	581	3e-42	387	135	91	52.59	383	3	377	511	-1	0
Contig_160650	1592	gi|302835624|ref|XP_002949373.1|	gi|302835624|ref|XP_002949373.1| hypothetical protein VOLCADRAFT_80651 [Volvox carteri f. nagariensis]	474	4e-88	734	184	159	71.74	1590	1039	291	474	-3	0
Contig_131773	621	gi|586768668|ref|XP_006856022.1|	gi|586768668|ref|XP_006856022.1| hypothetical protein AMTR_s00059p00054360 [Amborella trichopoda]	631	5e-30	306	89	66	65.17	620	354	545	631	-2	0
Contig_385265	445	gi|670441346|ref|XP_008660965.1|	gi|670441346|ref|XP_008660965.1| PREDICTED: 116 kDa U5 small nuclear ribonucleoprotein component-like [Zea mays]	593	2e-43	395	134	91	54.48	440	39	285	409	-3	0
Contig_38606	3128	gi|552814028|ref|XP_005844091.1|	gi|552814028|ref|XP_005844091.1| hypothetical protein CHLNCDRAFT_54750 [Chlorella variabilis]	415	1e-23	274	337	145	28.78	1058	63	119	396	-1	0
Contig_257716	832	gi|514762894|ref|XP_004965140.1|	gi|514762894|ref|XP_004965140.1| PREDICTED: potassium channel KOR1-like isoform X4 [Setaria italica]	854	4e-16	206	160	76	32.50	481	2	564	720	-1	0
Contig_329516	635	gi|303283302|ref|XP_003060942.1|	gi|303283302|ref|XP_003060942.1| predicted protein [Micromonas pusilla CCMP1545]	949	4e-08	138	155	69	29.68	589	149	616	761	-2	0
Contig_221130	1738	gi|168046775|ref|XP_001775848.1|	gi|168046775|ref|XP_001775848.1| predicted protein [Physcomitrella patens]	482	1e-128	1012	411	282	47.20	1568	354	34	439	-3	0
Contig_238458	947	gi|612392569|ref|XP_007511805.1|	gi|612392569|ref|XP_007511805.1| predicted protein [Bathycoccus prasinos]	968	8e-07	133	145	72	28.28	543	118	88	219	-3	0
Contig_83142	1254	gi|645257654|ref|XP_008234508.1|	gi|645257654|ref|XP_008234508.1| PREDICTED: uncharacterized protein LOC103333462 [Prunus mume]	128	5e-18	211	65	46	58.46	934	740	66	128	-3	0
Contig_5373	2938	gi|545370805|ref|XP_005650009.1|	gi|545370805|ref|XP_005650009.1| Nop-domain-containing protein [Coccomyxa subellipsoidea C-169]	554	0.0	1708	449	384	75.06	2891	1554	1	448	-3	0
Contig_351516	468	gi|593799424|ref|XP_007162750.1|	gi|593799424|ref|XP_007162750.1| hypothetical protein PHAVU_001G177300g [Phaseolus vulgaris]	487	5e-24	254	160	91	38.75	467	3	304	458	-2	0
Contig_40043	433	gi|514801034|ref|XP_004975432.1|	gi|514801034|ref|XP_004975432.1| PREDICTED: dihydrolipoyllysine-residue succinyltransferase component of 2-oxoglutarate dehydrogenase complex 1, mitochondrial-like isoform X2 [Setaria italica]	445	3e-27	275	153	85	47.06	429	1	127	275	-2	0
Contig_254918	1217	gi|302820343|ref|XP_002991839.1|	gi|302820343|ref|XP_002991839.1| ATP-binding cassette transporter, partial [Selaginella moellendorffii]	524	5e-69	597	406	231	33.25	1216	2	69	439	-2	0
Contig_391989	417	gi|694999696|ref|XP_009408636.1|	gi|694999696|ref|XP_009408636.1| PREDICTED: phosphatidate cytidylyltransferase, mitochondrial [Musa acuminata subsp. malaccensis]	326	1e-19	216	113	71	41.59	79	417	96	203	1	0
Second_Contig520	7364	gi|168000076|ref|XP_001752742.1|	gi|168000076|ref|XP_001752742.1| predicted protein [Physcomitrella patens]	2006	8e-18	239	248	121	30.24	4321	5007	1104	1349	1	0
Contig_14801	1468	gi|159486153|ref|XP_001701108.1|	gi|159486153|ref|XP_001701108.1| translocon-associated protein alpha subunit [Chlamydomonas reinhardtii]	244	2e-38	369	219	123	38.36	1348	701	7	223	-1	0
Contig_364245	561	gi|255589882|ref|XP_002535117.1|	gi|255589882|ref|XP_002535117.1| nhl repeat-containing protein, putative [Ricinus communis]	435	2e-11	162	134	71	34.33	560	162	124	245	-2	0
Contig_43023	1891	gi|302834201|ref|XP_002948663.1|	gi|302834201|ref|XP_002948663.1| NADPH-dependent thioredoxin reductase 1 [Volvox carteri f. nagariensis]	511	0.0	1479	503	358	57.26	141	1616	13	511	3	0
Contig_39991	405	gi|159491249|ref|XP_001703585.1|	gi|159491249|ref|XP_001703585.1| dual function alcohol dehydrogenase / acetaldehyde dehydrogenase [Chlamydomonas reinhardtii]	954	9e-52	461	134	105	61.94	404	3	368	501	-2	0
First_Contig1846	1317	gi|168016212|ref|XP_001760643.1|	gi|168016212|ref|XP_001760643.1| predicted protein, partial [Physcomitrella patens]	262	7e-10	156	173	83	30.06	792	286	102	262	-1	0
Contig_72401	1362	gi|302845212|ref|XP_002954145.1|	gi|302845212|ref|XP_002954145.1| hypothetical protein VOLCADRAFT_118601 [Volvox carteri f. nagariensis]	337	2e-34	345	198	108	35.86	1101	514	3	195	-1	0
Contig_253569	540	gi|302835568|ref|XP_002949345.1|	gi|302835568|ref|XP_002949345.1| intraflagellar transport protein IFT20 [Volvox carteri f. nagariensis]	135	1e-14	177	126	78	35.71	507	133	5	129	-1	0
Contig_141442	508	gi|302849229|ref|XP_002956145.1|	gi|302849229|ref|XP_002956145.1| coiled-coil protein required for normal flagellar motility [Volvox carteri f. nagariensis]	1022	7e-17	206	120	85	51.67	378	28	832	951	-2	0
Contig_192026	998	gi|168003736|ref|XP_001754568.1|	gi|168003736|ref|XP_001754568.1| predicted protein, partial [Physcomitrella patens]	276	1e-85	683	281	186	45.55	908	66	2	271	-1	0
Contig_89063	499	gi|302844707|ref|XP_002953893.1|	gi|302844707|ref|XP_002953893.1| Kif6 type kinesin-like protein, partial [Volvox carteri f. nagariensis]	427	3e-39	363	154	106	50.00	498	46	271	424	-2	0
Contig_73621	1014	gi|470116975|ref|XP_004294646.1|	gi|470116975|ref|XP_004294646.1| PREDICTED: ubiquitin fusion degradation protein 1 homolog [Fragaria vesca subsp. vesca]	323	5e-74	610	339	188	39.53	1001	54	8	321	-2	0
First_Contig7384	939	gi|302814095|ref|XP_002988732.1|	gi|302814095|ref|XP_002988732.1| hypothetical protein SELMODRAFT_159626 [Selaginella moellendorffii]	303	8e-19	221	315	149	27.62	938	39	1	303	-2	0
Contig_203291	965	gi|302828876|ref|XP_002946005.1|	gi|302828876|ref|XP_002946005.1| hypothetical protein VOLCADRAFT_120136 [Volvox carteri f. nagariensis]	414	5e-51	459	264	140	41.67	775	8	1	257	-2	0
Contig_207940	2213	gi|302765743|ref|XP_002966292.1|	gi|302765743|ref|XP_002966292.1| hypothetical protein SELMODRAFT_86110 [Selaginella moellendorffii]	1730	1e-36	387	347	166	30.84	1908	907	70	397	-3	0
Contig_285161	505	gi|255599030|ref|XP_002537135.1|	gi|255599030|ref|XP_002537135.1| conserved hypothetical protein [Ricinus communis]	183	1e-10	150	136	69	29.41	398	33	14	147	-3	0
Contig_93666	2316	gi|552822408|ref|XP_005846106.1|	gi|552822408|ref|XP_005846106.1| hypothetical protein CHLNCDRAFT_58355 [Chlorella variabilis]	1141	2e-39	411	634	290	28.39	4	1725	203	791	1	0
Contig_25540	1017	gi|567165955|ref|XP_006397689.1|	gi|567165955|ref|XP_006397689.1| hypothetical protein EUTSA_v10001623mg [Eutrema salsugineum]	221	2e-08	141	140	73	29.29	743	363	34	169	-2	0
Contig_207695	5214	gi|672133176|ref|XP_008790196.1|	gi|672133176|ref|XP_008790196.1| PREDICTED: uncharacterized protein LOC103707474 isoform X3 [Phoenix dactylifera]	3745	3e-101	946	809	414	32.26	5190	2863	1629	2397	-1	0
Contig_246622	1502	gi|568881317|ref|XP_006493524.1|	gi|568881317|ref|XP_006493524.1| PREDICTED: phosphatidylinositol N-acetylglucosaminyltransferase gpi3 subunit-like isoform X2 [Citrus sinensis]	448	6e-177	1322	428	313	58.88	1356	79	2	425	-3	0
Contig_81378	1006	gi|255578168|ref|XP_002529953.1|	gi|255578168|ref|XP_002529953.1| DNA repair protein reca, putative [Ricinus communis]	343	3e-69	579	219	158	51.60	1004	357	121	339	-3	0
Contig_45255	1158	gi|302841549|ref|XP_002952319.1|	gi|302841549|ref|XP_002952319.1| hypothetical protein VOLCADRAFT_105457 [Volvox carteri f. nagariensis]	1118	3e-18	227	141	86	39.01	1158	748	982	1118	-1	0
Contig_24385	1859	gi|168033671|ref|XP_001769338.1|	gi|168033671|ref|XP_001769338.1| sensory histidine protein kinase [Physcomitrella patens]	369	5e-57	518	239	154	45.61	1484	777	17	251	-1	0
Contig_307710	667	gi|658017290|ref|XP_008343998.1|	gi|658017290|ref|XP_008343998.1| PREDICTED: NADP-dependent malic enzyme-like [Malus domestica]	77	4e-08	129	63	40	46.03	654	466	13	73	-2	0
Contig_151758	918	gi|303276144|ref|XP_003057366.1|	gi|303276144|ref|XP_003057366.1| predicted protein, partial [Micromonas pusilla CCMP1545]	415	4e-57	500	225	149	43.56	676	5	54	278	-3	0
Contig_176	1158	gi|545361437|ref|XP_005646018.1|	gi|545361437|ref|XP_005646018.1| NAD(P)-binding protein [Coccomyxa subellipsoidea C-169]	254	2e-129	977	251	217	72.51	985	233	4	254	-3	0
Contig_21368	886	gi|545375741|ref|XP_005652020.1|	gi|545375741|ref|XP_005652020.1| hypothetical protein COCSUDRAFT_64249 [Coccomyxa subellipsoidea C-169]	632	1e-64	564	257	167	50.97	846	88	218	459	-2	0
Contig_301506	676	gi|302834020|ref|XP_002948573.1|	gi|302834020|ref|XP_002948573.1| hypothetical protein VOLCADRAFT_73771 [Volvox carteri f. nagariensis]	121	2e-17	200	116	65	41.38	404	66	8	118	-3	0
Contig_242051	578	gi|545373320|ref|XP_005651036.1|	gi|545373320|ref|XP_005651036.1| dual-specificity tyrosine regulated protein kinase 2 [Coccomyxa subellipsoidea C-169]	310	1e-84	664	190	148	65.79	573	4	49	238	-3	0
Contig_5726	1048	gi|545372190|ref|XP_005650588.1|	gi|545372190|ref|XP_005650588.1| tyrosyl-tRNA synthetase [Coccomyxa subellipsoidea C-169]	450	2e-56	501	143	110	69.23	430	2	3	143	-1	0
Contig_216126	1859	gi|552840122|ref|XP_005849970.1|	gi|552840122|ref|XP_005849970.1| hypothetical protein CHLNCDRAFT_143340 [Chlorella variabilis]	454	8e-13	186	324	142	26.85	953	6	118	392	-1	0
Contig_163734	659	gi|694433571|ref|XP_009344065.1|	gi|694433571|ref|XP_009344065.1| PREDICTED: ubiquitin carboxyl-terminal hydrolase 9-like [Pyrus x bretschneideri]	930	1e-16	207	156	88	35.26	445	5	696	843	-2	0
Contig_197840	591	gi|145356930|ref|XP_001422676.1|	gi|145356930|ref|XP_001422676.1| predicted protein [Ostreococcus lucimarinus CCE9901]	755	2e-24	265	196	97	33.67	586	2	16	198	-3	0
First_Contig2292	2153	gi|552812333|ref|XP_005843676.1|	gi|552812333|ref|XP_005843676.1| hypothetical protein CHLNCDRAFT_140067 [Chlorella variabilis]	362	0.0	1390	358	293	71.51	1087	2151	1	352	1	0
Contig_22872	1594	gi|159472126|ref|XP_001694202.1|	gi|159472126|ref|XP_001694202.1| alpha-amylase [Chlamydomonas reinhardtii]	408	1e-25	283	96	70	59.38	1592	1305	312	404	-3	0
Contig_216860	1025	gi|552828801|ref|XP_005847553.1|	gi|552828801|ref|XP_005847553.1| hypothetical protein CHLNCDRAFT_35390 [Chlorella variabilis]	261	6e-33	325	220	124	33.18	705	79	4	223	-3	0
First_Contig1817	403	gi|545360938|ref|XP_005645805.1|	gi|545360938|ref|XP_005645805.1| Mov34-domain-containing protein [Coccomyxa subellipsoidea C-169]	305	3e-82	642	132	123	90.15	6	401	9	140	3	0
Contig_339684	540	gi|302840062|ref|XP_002951587.1|	gi|302840062|ref|XP_002951587.1| hypothetical protein VOLCADRAFT_61541 [Volvox carteri f. nagariensis]	268	6e-28	279	84	63	59.52	540	289	185	268	-1	0
Contig_348684	454	gi|303285694|ref|XP_003062137.1|	gi|303285694|ref|XP_003062137.1| predicted protein [Micromonas pusilla CCMP1545]	373	9e-30	293	142	84	42.25	447	22	217	354	-2	0
Contig_189391	616	gi|255075527|ref|XP_002501438.1|	gi|255075527|ref|XP_002501438.1| predicted protein [Micromonas sp. RCC299]	525	1e-09	150	108	61	34.26	614	291	336	434	-3	0
Contig_115481	477	gi|303275802|ref|XP_003057195.1|	gi|303275802|ref|XP_003057195.1| predicted protein, partial [Micromonas pusilla CCMP1545]	356	1e-52	452	158	118	60.76	474	10	203	356	-1	0
Contig_221331	477	gi|670408680|ref|XP_008645659.1|	gi|670408680|ref|XP_008645659.1| PREDICTED: ABC transporter A family member 10-like isoform X1 [Zea mays]	955	5e-41	385	159	107	45.91	477	7	713	867	-1	0
First_Contig4352	1857	gi|552815150|ref|XP_005844367.1|	gi|552815150|ref|XP_005844367.1| hypothetical protein CHLNCDRAFT_58952 [Chlorella variabilis]	408	9e-18	224	269	125	34.94	763	8	166	405	-3	0
First_Contig2709	2958	gi|159468303|ref|XP_001692322.1|	gi|159468303|ref|XP_001692322.1| hypothetical protein CHLREDRAFT_171044, partial [Chlamydomonas reinhardtii]	392	0.0	1401	402	312	64.18	2422	1220	18	392	-3	0
Contig_11426	858	gi|15237042|ref|NP_192846.1|	gi|15237042|ref|NP_192846.1| HMG (high mobility group) box protein [Arabidopsis thaliana]	446	7e-23	254	233	118	33.91	795	166	214	441	-1	0
Contig_10093	5886	gi|545355782|ref|XP_005643666.1|	gi|545355782|ref|XP_005643666.1| hypothetical protein COCSUDRAFT_38365 [Coccomyxa subellipsoidea C-169]	624	3e-176	1437	675	458	55.56	3099	1135	4	624	-1	0
Contig_197087	1559	gi|685328245|ref|XP_009102343.1|	gi|685328245|ref|XP_009102343.1| PREDICTED: uncharacterized protein LOC103828497 [Brassica rapa]	724	3e-08	149	53	40	50.94	1557	1399	657	708	-3	0
Contig_287544	503	gi|255574054|ref|XP_002527943.1|	gi|255574054|ref|XP_002527943.1| conserved hypothetical protein [Ricinus communis]	283	4e-09	141	146	72	30.14	435	25	17	162	-3	0
Contig_173041	2046	gi|302810751|ref|XP_002987066.1|	gi|302810751|ref|XP_002987066.1| hypothetical protein SELMODRAFT_425870 [Selaginella moellendorffii]	710	9e-09	155	350	140	24.57	1700	744	197	520	-2	0
Contig_173716	972	gi|168054553|ref|XP_001779695.1|	gi|168054553|ref|XP_001779695.1| ATP-binding cassette transporter, subfamily F, member 1 protein PpABCF2 [Physcomitrella patens]	597	8e-110	870	316	222	53.48	905	6	22	334	-2	0
Contig_132798	627	gi|302846996|ref|XP_002955033.1|	gi|302846996|ref|XP_002955033.1| hypothetical protein VOLCADRAFT_106628 [Volvox carteri f. nagariensis]	246	2e-40	366	101	84	66.34	3	305	107	207	3	0
Contig_22756	519	gi|552829256|ref|XP_005847659.1|	gi|552829256|ref|XP_005847659.1| hypothetical protein CHLNCDRAFT_48816 [Chlorella variabilis]	153	3e-92	698	148	137	83.78	464	21	5	152	-2	0
Contig_123199	1989	gi|502149512|ref|XP_004507557.1|	gi|502149512|ref|XP_004507557.1| PREDICTED: V-type proton ATPase catalytic subunit A-like [Cicer arietinum]	624	0.0	1812	485	397	68.25	1576	125	138	621	-3	0
Contig_76046	639	gi|573920854|ref|XP_006648023.1|	gi|573920854|ref|XP_006648023.1| PREDICTED: 60S ribosomal protein L35a-1-like [Oryza brachyantha]	112	1e-31	296	102	72	50.98	499	206	11	112	-3	0
Contig_215791	1243	gi|302772867|ref|XP_002969851.1|	gi|302772867|ref|XP_002969851.1| hypothetical protein SELMODRAFT_227946 [Selaginella moellendorffii]	215	5e-40	375	205	120	41.95	644	39	7	208	-3	0
Contig_20094	2411	gi|645221204|ref|XP_008244025.1|	gi|645221204|ref|XP_008244025.1| PREDICTED: receptor-like protein 12 [Prunus mume]	1172	3e-40	419	351	176	33.62	1064	2095	59	384	2	0
Contig_46195	850	gi|545366192|ref|XP_005648013.1|	gi|545366192|ref|XP_005648013.1| DEAD-domain-containing protein [Coccomyxa subellipsoidea C-169]	573	2e-133	1021	282	234	67.73	848	3	163	443	-3	0
Contig_20605	2917	gi|460382452|ref|XP_004236953.1|	gi|460382452|ref|XP_004236953.1| PREDICTED: probable splicing factor 3A subunit 1-like [Solanum lycopersicum]	803	4e-152	1231	783	438	40.61	2583	385	52	799	-2	0
Contig_377224	483	gi|590644780|ref|XP_007031176.1|	gi|590644780|ref|XP_007031176.1| Haloacid dehalogenase-like hydrolase family protein [Theobroma cacao]	1077	2e-06	123	96	48	38.54	97	375	595	685	1	0
Contig_124205	3610	gi|255070587|ref|XP_002507375.1|	gi|255070587|ref|XP_002507375.1| predicted protein [Micromonas sp. RCC299]	129	7e-06	124	60	33	41.67	412	233	68	127	-1	0
Contig_189463	887	gi|297794953|ref|XP_002865361.1|	gi|297794953|ref|XP_002865361.1| hypothetical protein ARALYDRAFT_494537 [Arabidopsis lyrata subsp. lyrata]	256	1e-48	429	147	116	59.86	842	423	1	147	-1	0
Contig_160323	873	gi|672124600|ref|XP_008785689.1|	gi|672124600|ref|XP_008785689.1| PREDICTED: WD repeat-containing protein 5-like isoform X1 [Phoenix dactylifera]	332	1e-32	323	295	151	29.15	858	4	29	320	-1	0
Contig_13717	6026	gi|545376264|ref|XP_005652235.1|	gi|545376264|ref|XP_005652235.1| hypothetical protein COCSUDRAFT_39286 [Coccomyxa subellipsoidea C-169]	793	3e-95	859	620	318	35.65	4965	3229	1	599	-3	0
Contig_199308	451	gi|159472158|ref|XP_001694218.1|	gi|159472158|ref|XP_001694218.1| predicted protein [Chlamydomonas reinhardtii]	516	2e-06	122	68	37	36.76	217	14	9	76	-1	0
Contig_134087	417	gi|545374938|ref|XP_005651700.1|	gi|545374938|ref|XP_005651700.1| kinase-like protein [Coccomyxa subellipsoidea C-169]	971	3e-10	152	56	36	51.79	181	14	746	801	-3	0
Contig_7477	3074	gi|302843898|ref|XP_002953490.1|	gi|302843898|ref|XP_002953490.1| hypothetical protein VOLCADRAFT_82191 [Volvox carteri f. nagariensis]	358	5e-54	505	301	161	38.21	2595	1711	55	330	-3	0
Contig_270691	1469	gi|595822762|ref|XP_007204946.1|	gi|595822762|ref|XP_007204946.1| hypothetical protein PRUPE_ppa000069mg [Prunus persica]	1981	4e-08	148	448	185	22.54	1444	185	721	1126	-2	0
Contig_229219	2110	gi|303282107|ref|XP_003060345.1|	gi|303282107|ref|XP_003060345.1| flagellar radial spoke protein [Micromonas pusilla CCMP1545]	497	1e-15	211	276	147	27.54	841	23	78	335	-1	0
Contig_167370	911	gi|159481949|ref|XP_001699037.1|	gi|159481949|ref|XP_001699037.1| hypothetical protein CHLREDRAFT_106402, partial [Chlamydomonas reinhardtii]	402	2e-79	650	310	179	49.03	911	3	138	376	-1	0
Contig_309908	641	gi|159491138|ref|XP_001703530.1|	gi|159491138|ref|XP_001703530.1| mitochondrial pyruvate dehydrogenase complex, E1 component, alpha subunit [Chlamydomonas reinhardtii]	570	4e-74	616	214	148	57.48	640	2	209	420	-2	0
Contig_7051	2713	gi|545365026|ref|XP_005647519.1|	gi|545365026|ref|XP_005647519.1| hypothetical protein COCSUDRAFT_29043 [Coccomyxa subellipsoidea C-169]	233	6e-76	650	189	149	69.31	2372	1806	44	232	-3	0
Contig_301360	906	gi|657990301|ref|XP_008387373.1|	gi|657990301|ref|XP_008387373.1| PREDICTED: putative polyol transporter 1 [Malus domestica]	526	1e-35	352	301	148	31.89	891	1	85	352	-1	0
Contig_171408	619	gi|145340721|ref|XP_001415468.1|	gi|145340721|ref|XP_001415468.1| predicted protein, partial [Ostreococcus lucimarinus CCE9901]	167	2e-15	187	94	56	42.55	618	337	77	162	-2	0
Contig_363559	560	gi|297830120|ref|XP_002882942.1|	gi|297830120|ref|XP_002882942.1| leucine-rich repeat family protein [Arabidopsis lyrata subsp. lyrata]	584	7e-13	175	89	56	42.70	525	262	494	582	-3	0
Contig_27306	1029	gi|168028167|ref|XP_001766600.1|	gi|168028167|ref|XP_001766600.1| actin related protein Arp3 subunit [Physcomitrella patens]	424	7e-161	1196	346	272	63.87	1012	2	1	343	-3	0
Contig_133598	899	gi|586670418|ref|XP_006836758.1|	gi|586670418|ref|XP_006836758.1| hypothetical protein AMTR_s00088p00156860 [Amborella trichopoda]	273	1e-76	550	153	121	68.63	853	395	3	154	-2	0
Contig_78027	599	gi|255083631|ref|XP_002508390.1|	gi|255083631|ref|XP_002508390.1| predicted protein [Micromonas sp. RCC299]	1330	1e-16	164	80	44	43.75	250	11	361	425	-2	0
Contig_234290	672	gi|302771820|ref|XP_002969328.1|	gi|302771820|ref|XP_002969328.1| hypothetical protein SELMODRAFT_5381, partial [Selaginella moellendorffii]	158	2e-13	171	81	49	44.44	672	433	72	152	-1	0
Contig_392657	459	gi|566191574|ref|XP_006378643.1|	gi|566191574|ref|XP_006378643.1| hypothetical protein POPTR_0010s18920g [Populus trichocarpa]	288	2e-37	342	140	95	46.43	420	1	13	149	-1	0
Contig_51486	851	gi|460400577|ref|XP_004245810.1|	gi|460400577|ref|XP_004245810.1| PREDICTED: methylglutaconyl-CoA hydratase, mitochondrial-like [Solanum lycopersicum]	311	7e-78	630	217	166	55.30	846	196	96	311	-3	0
Contig_57509	1324	gi|302843910|ref|XP_002953496.1|	gi|302843910|ref|XP_002953496.1| hypothetical protein VOLCADRAFT_63584 [Volvox carteri f. nagariensis]	275	5e-106	829	210	184	69.52	1324	695	65	274	-1	0
Contig_223363	1128	gi|514762688|ref|XP_004965092.1|	gi|514762688|ref|XP_004965092.1| PREDICTED: DNA polymerase lambda-like [Setaria italica]	548	6e-51	470	343	185	34.99	990	22	218	548	-1	0
Contig_43584	3177	gi|302804410|ref|XP_002983957.1|	gi|302804410|ref|XP_002983957.1| hypothetical protein SELMODRAFT_423280 [Selaginella moellendorffii]	744	2e-27	313	356	161	25.56	2566	1526	163	472	-3	0
Contig_200345	8629	gi|659102670|ref|XP_008452253.1|	gi|659102670|ref|XP_008452253.1| PREDICTED: leucine-rich repeat receptor-like serine/threonine-protein kinase BAM1 [Cucumis melo]	999	1e-23	288	337	165	29.67	8035	7088	173	497	-1	0
Contig_107106	1174	gi|568837813|ref|XP_006472915.1|	gi|568837813|ref|XP_006472915.1| PREDICTED: putative transcription elongation factor SPT5 homolog 1-like isoform X2 [Citrus sinensis]	838	1e-36	371	385	190	27.27	1169	132	178	551	-3	0
Contig_117671	843	gi|565448114|ref|XP_006285019.1|	gi|565448114|ref|XP_006285019.1| hypothetical protein CARUB_v10006326mg [Capsella rubella]	495	4e-22	250	160	88	38.12	838	371	175	328	-3	0
Contig_264044	919	gi|694325772|ref|XP_009353819.1|	gi|694325772|ref|XP_009353819.1| PREDICTED: probable leucine-rich repeat receptor-like protein kinase At1g35710 [Pyrus x bretschneideri]	1143	7e-38	377	301	169	36.88	915	34	157	452	-2	0
Second_Contig30	5211	gi|302837169|ref|XP_002950144.1|	gi|302837169|ref|XP_002950144.1| CLIP-associating protein [Volvox carteri f. nagariensis]	794	2e-104	924	734	381	33.24	4883	2796	6	696	-2	0
Contig_28977	1077	gi|545361055|ref|XP_005645848.1|	gi|545361055|ref|XP_005645848.1| acyl carrier protein [Coccomyxa subellipsoidea C-169]	127	3e-23	246	62	54	74.19	1075	890	66	127	-3	0
Contig_91129	447	gi|302799444|ref|XP_002981481.1|	gi|302799444|ref|XP_002981481.1| hypothetical protein SELMODRAFT_420977 [Selaginella moellendorffii]	609	5e-26	271	145	93	41.38	444	10	203	347	-1	0
Contig_72721	689	gi|303275930|ref|XP_003057259.1|	gi|303275930|ref|XP_003057259.1| predicted protein, partial [Micromonas pusilla CCMP1545]	309	5e-27	278	160	86	42.50	682	206	151	308	-2	0
Contig_183724	433	gi|302841167|ref|XP_002952129.1|	gi|302841167|ref|XP_002952129.1| hypothetical protein VOLCADRAFT_75266 [Volvox carteri f. nagariensis]	393	2e-50	437	144	109	56.25	432	1	183	325	-2	0
Contig_53890	457	gi|302810741|ref|XP_002987061.1|	gi|302810741|ref|XP_002987061.1| hypothetical protein SELMODRAFT_269202 [Selaginella moellendorffii]	1098	2e-14	185	149	68	33.56	455	9	960	1087	-3	0
Contig_187221	1826	gi|159487777|ref|XP_001701899.1|	gi|159487777|ref|XP_001701899.1| homoserine kinase [Chlamydomonas reinhardtii]	358	1e-158	1202	348	291	73.28	174	1208	15	358	3	0
Contig_2966	652	gi|673921465|ref|NP_001288541.1|	gi|673921465|ref|NP_001288541.1| vacuolar protein sorting-associated protein 2 homolog 1-like [Zea mays]	223	1e-44	393	167	119	53.29	651	178	57	223	-2	0
Contig_198628	2014	gi|545373024|ref|XP_005650917.1|	gi|545373024|ref|XP_005650917.1| hypothetical protein COCSUDRAFT_58909 [Coccomyxa subellipsoidea C-169]	1561	1e-43	443	137	103	59.12	689	279	132	268	-3	0
Contig_247120	2044	gi|159473905|ref|XP_001695074.1|	gi|159473905|ref|XP_001695074.1| Apg1/Unc-51-like serine-threonine kinase [Chlamydomonas reinhardtii]	749	9e-32	344	262	137	34.73	1820	1053	20	268	-3	0
Contig_351549	1291	gi|168013811|ref|XP_001759460.1|	gi|168013811|ref|XP_001759460.1| predicted protein [Physcomitrella patens]	315	7e-22	249	280	115	26.07	961	131	62	303	-1	0
Contig_58989	2488	gi|514712975|ref|XP_004952642.1|	gi|514712975|ref|XP_004952642.1| PREDICTED: uncharacterized protein At5g03900, chloroplastic-like isoform X1 [Setaria italica]	522	9e-33	349	304	158	32.89	2486	1611	259	521	-3	0
Contig_70394	3405	gi|159480038|ref|XP_001698093.1|	gi|159480038|ref|XP_001698093.1| predicted extracellular protein [Chlamydomonas reinhardtii]	272	8e-28	303	163	84	41.10	3285	2806	94	245	-1	0
Contig_307516	1252	gi|308801471|ref|XP_003078049.1|	gi|308801471|ref|XP_003078049.1| unnamed protein product [Ostreococcus tauri]	514	5e-14	193	183	85	34.43	843	358	333	509	-2	0
Contig_146352	570	gi|168040695|ref|XP_001772829.1|	gi|168040695|ref|XP_001772829.1| predicted protein [Physcomitrella patens]	623	8e-15	190	207	89	27.05	504	4	75	279	-1	0
Contig_77132	2635	gi|694360398|ref|XP_009360118.1|	gi|694360398|ref|XP_009360118.1| PREDICTED: poly(A) polymerase PAPalpha-like [Pyrus x bretschneideri]	785	3e-161	1283	595	365	44.71	2459	747	3	578	-3	0
Contig_46728	1204	gi|159465323|ref|XP_001690872.1|	gi|159465323|ref|XP_001690872.1| fructose-1,6-bisphosphatase [Chlamydomonas reinhardtii]	415	8e-145	1096	318	241	68.24	898	2	20	335	-1	0
Contig_241896	1322	gi|460388953|ref|XP_004240128.1|	gi|460388953|ref|XP_004240128.1| PREDICTED: dolichyl-diphosphooligosaccharide--protein glycosyltransferase subunit 2-like [Solanum lycopersicum]	689	1e-28	310	460	217	25.65	1322	45	248	683	-1	0
Contig_179159	2511	gi|545369069|ref|XP_005649302.1|	gi|545369069|ref|XP_005649302.1| hypothetical protein COCSUDRAFT_41065 [Coccomyxa subellipsoidea C-169]	1966	4e-28	320	148	90	44.59	1703	1260	94	240	-2	0
Contig_178473	558	gi|168028802|ref|XP_001766916.1|	gi|168028802|ref|XP_001766916.1| predicted protein, partial [Physcomitrella patens]	2833	8e-16	200	72	52	52.78	558	343	2348	2416	-1	0
Contig_51893	5365	gi|302828810|ref|XP_002945972.1|	gi|302828810|ref|XP_002945972.1| hypothetical protein VOLCADRAFT_72624 [Volvox carteri f. nagariensis]	545	0.0	2070	499	427	75.95	4698	3202	47	545	-2	0
Contig_179708	617	gi|449448406|ref|XP_004141957.1|	gi|449448406|ref|XP_004141957.1| PREDICTED: E3 ubiquitin-protein ligase RKP-like [Cucumis sativus]	1270	3e-24	265	163	82	38.04	40	507	130	285	1	0
Contig_101905	427	gi|685332306|ref|XP_009103904.1|	gi|685332306|ref|XP_009103904.1| PREDICTED: mitochondrial uncoupling protein 1 [Brassica rapa]	304	4e-43	381	147	97	52.38	426	1	96	241	-2	0
Contig_12456	3064	gi|145344561|ref|XP_001416798.1|	gi|145344561|ref|XP_001416798.1| predicted protein [Ostreococcus lucimarinus CCE9901]	637	2e-27	188	294	118	29.25	2787	1918	77	327	-2	0
First_Contig1432	1663	gi|168042023|ref|XP_001773489.1|	gi|168042023|ref|XP_001773489.1| predicted protein, partial [Physcomitrella patens]	438	5e-169	1274	438	312	56.16	1534	221	1	425	-1	0
Contig_155534	3250	gi|168034405|ref|XP_001769703.1|	gi|168034405|ref|XP_001769703.1| predicted protein [Physcomitrella patens]	680	2e-09	163	276	116	24.64	3091	2306	55	306	-1	0
Contig_293168	875	gi|308810383|ref|XP_003082500.1|	gi|308810383|ref|XP_003082500.1| Chromatin remodeling factor subunit and related transcription factors (ISS) [Ostreococcus tauri]	1088	4e-15	198	226	99	27.88	276	845	199	418	3	0
Contig_230925	1173	gi|303280195|ref|XP_003059390.1|	gi|303280195|ref|XP_003059390.1| predicted protein [Micromonas pusilla CCMP1545]	589	2e-14	197	95	56	36.84	812	528	284	378	-2	0
Contig_316477	545	gi|697129940|ref|XP_009619028.1|	gi|697129940|ref|XP_009619028.1| PREDICTED: heterogeneous nuclear ribonucleoprotein H2 [Nicotiana tomentosiformis]	365	2e-25	264	168	98	37.50	508	14	177	336	-2	0
Contig_43445	663	gi|552838982|ref|XP_005849695.1|	gi|552838982|ref|XP_005849695.1| hypothetical protein CHLNCDRAFT_30497 [Chlorella variabilis]	535	1e-50	453	178	124	53.37	661	146	347	517	-3	0
Contig_255410	873	gi|145356660|ref|XP_001422545.1|	gi|145356660|ref|XP_001422545.1| predicted protein, partial [Ostreococcus lucimarinus CCE9901]	329	1e-09	153	297	139	34.34	872	39	54	326	-2	0
Contig_378145	410	gi|159484771|ref|XP_001700426.1|	gi|159484771|ref|XP_001700426.1| nuclear movement family protein, partial [Chlamydomonas reinhardtii]	168	5e-12	157	72	47	48.61	221	6	2	68	-1	0
Contig_182774	614	gi|545370043|ref|XP_005649698.1|	gi|545370043|ref|XP_005649698.1| JmjC-domain-containing protein [Coccomyxa subellipsoidea C-169]	488	1e-10	158	206	84	26.21	613	47	37	215	-2	0
Contig_103471	534	gi|302851136|ref|XP_002957093.1|	gi|302851136|ref|XP_002957093.1| ankyrin-repeat protein, partial [Volvox carteri f. nagariensis]	253	1e-17	204	121	62	39.67	360	1	121	241	-1	0
Contig_297167	833	gi|225452314|ref|XP_002272751.1|	gi|225452314|ref|XP_002272751.1| PREDICTED: ribosomal RNA-processing protein 8 [Vitis vinifera]	263	1e-65	543	259	155	47.49	726	1	10	260	-3	0
Contig_19342	590	gi|115442395|ref|NP_001045477.1|	gi|115442395|ref|NP_001045477.1| Os01g0962300 [Oryza sativa Japonica Group]	165	8e-36	327	113	84	61.06	585	247	49	161	-3	0
Contig_61331	1309	gi|302850331|ref|XP_002956693.1|	gi|302850331|ref|XP_002956693.1| dihydrolipoamide dehydrogenase plastid precursor [Volvox carteri f. nagariensis]	586	0.0	2013	435	409	84.83	3	1307	87	521	3	0
Contig_154349	1517	gi|502182887|ref|XP_004517013.1|	gi|502182887|ref|XP_004517013.1| PREDICTED: immediate-early protein-like [Cicer arietinum]	302	8e-11	165	123	53	32.52	259	627	151	267	1	0
Contig_52924	1398	gi|302796922|ref|XP_002980222.1|	gi|302796922|ref|XP_002980222.1| hypothetical protein SELMODRAFT_444469 [Selaginella moellendorffii]	451	1e-80	676	450	254	35.11	1334	54	2	440	-2	0
Contig_145964	577	gi|159466569|ref|XP_001691481.1|	gi|159466569|ref|XP_001691481.1| small ARF-related GTPase [Chlamydomonas reinhardtii]	181	1e-47	407	141	98	51.06	575	153	40	180	-3	0
Contig_365166	710	gi|357154071|ref|XP_003576660.1|	gi|357154071|ref|XP_003576660.1| PREDICTED: ras-related protein RABB1c-like [Brachypodium distachyon]	209	1e-12	168	108	62	39.81	695	375	75	179	-1	0
Contig_88038	2882	gi|470146836|ref|XP_004309026.1|	gi|470146836|ref|XP_004309026.1| PREDICTED: serine/threonine-protein kinase HT1-like [Fragaria vesca subsp. vesca]	334	2e-21	254	180	101	38.89	2842	2348	150	318	-2	0
Contig_6415	5085	gi|545361197|ref|XP_005645906.1|	gi|545361197|ref|XP_005645906.1| SGNH hydrolase [Coccomyxa subellipsoidea C-169]	504	3e-40	414	311	148	32.80	2903	1980	220	491	-2	0
Contig_296445	436	gi|159482304|ref|XP_001699211.1|	gi|159482304|ref|XP_001699211.1| EMP/nonaspanin domain family protein [Chlamydomonas reinhardtii]	594	2e-33	323	151	100	39.74	1	435	54	203	1	0
Contig_235207	980	gi|302834579|ref|XP_002948852.1|	gi|302834579|ref|XP_002948852.1| hypothetical protein VOLCADRAFT_116951, partial [Volvox carteri f. nagariensis]	939	5e-27	294	107	76	50.47	978	658	833	939	-3	0
Contig_78030	1375	gi|545359799|ref|XP_005645332.1|	gi|545359799|ref|XP_005645332.1| glycoside hydrolase [Coccomyxa subellipsoidea C-169]	969	1e-43	431	253	136	37.15	745	2	476	714	-1	0
Contig_16498	578	gi|145353927|ref|XP_001421249.1|	gi|145353927|ref|XP_001421249.1| predicted protein [Ostreococcus lucimarinus CCE9901]	284	2e-06	123	113	56	35.40	478	161	101	210	-2	0
Contig_62616	740	gi|552840501|ref|XP_005850063.1|	gi|552840501|ref|XP_005850063.1| hypothetical protein CHLNCDRAFT_50621 [Chlorella variabilis]	557	1e-07	136	46	37	56.52	139	2	69	114	-2	0
Contig_201376	846	gi|159479342|ref|XP_001697752.1|	gi|159479342|ref|XP_001697752.1| chloroplast SRP receptor, partial [Chlamydomonas reinhardtii]	338	6e-33	325	101	80	64.36	845	549	178	275	-2	0
Contig_226921	567	gi|545366407|ref|XP_005648099.1|	gi|545366407|ref|XP_005648099.1| GTP-binding protein Era [Coccomyxa subellipsoidea C-169]	547	1e-18	218	84	60	58.33	322	567	266	349	1	0
Contig_53062	1160	gi|545362289|ref|XP_005646388.1|	gi|545362289|ref|XP_005646388.1| hypothetical protein COCSUDRAFT_56295 [Coccomyxa subellipsoidea C-169]	1653	2e-26	294	344	154	28.78	1157	252	1139	1478	-1	0
Contig_44833	451	gi|552838755|ref|XP_005849646.1|	gi|552838755|ref|XP_005849646.1| hypothetical protein CHLNCDRAFT_6358, partial [Chlorella variabilis]	822	3e-45	413	148	105	55.41	447	4	255	397	-2	0
Contig_153460	1620	gi|351724137|ref|NP_001237303.1|	gi|351724137|ref|NP_001237303.1| glycerol kinase [Glycine max]	519	3e-155	1188	528	339	50.38	1568	24	4	512	-2	0
Contig_190176	547	gi|685290131|ref|XP_009136017.1|	gi|685290131|ref|XP_009136017.1| PREDICTED: coatomer subunit beta'-3-like [Brassica rapa]	741	2e-55	489	178	135	55.62	547	14	413	590	-1	0
First_Contig1893	5113	gi|302854194|ref|XP_002958607.1|	gi|302854194|ref|XP_002958607.1| hypothetical protein VOLCADRAFT_84510 [Volvox carteri f. nagariensis]	604	5e-76	696	699	345	36.05	2360	4327	5	590	2	0
Contig_352698	1743	gi|593787980|ref|XP_007157029.1|	gi|593787980|ref|XP_007157029.1| hypothetical protein PHAVU_002G037700g [Phaseolus vulgaris]	456	9e-141	1090	426	285	50.00	1735	467	21	431	-3	0
Contig_7063	499	gi|698527793|ref|XP_009760745.1|	gi|698527793|ref|XP_009760745.1| PREDICTED: E3 ubiquitin-protein ligase AIP2 [Nicotiana sylvestris]	318	2e-08	137	173	81	31.21	1	489	78	245	1	0
Contig_328885	829	gi|659084915|ref|XP_008443141.1|	gi|659084915|ref|XP_008443141.1| PREDICTED: zinc-metallopeptidase, peroxisomal-like isoform X3 [Cucumis melo]	828	8e-61	540	274	166	40.15	820	2	109	380	-1	0
Contig_148622	809	gi|552826286|ref|XP_005846984.1|	gi|552826286|ref|XP_005846984.1| hypothetical protein CHLNCDRAFT_134986 [Chlorella variabilis]	229	1e-06	126	114	55	34.21	344	3	115	225	-1	0
Contig_177263	793	gi|255076163|ref|XP_002501756.1|	gi|255076163|ref|XP_002501756.1| predicted protein [Micromonas sp. RCC299]	464	6e-54	477	156	115	58.97	461	3	24	179	-3	0
Contig_22131	1049	gi|545360956|ref|XP_005645812.1|	gi|545360956|ref|XP_005645812.1| hypothetical protein COCSUDRAFT_25004, partial [Coccomyxa subellipsoidea C-169]	256	1e-69	575	259	162	49.81	837	88	16	256	-3	0
Contig_83306	777	gi|545372729|ref|XP_005650799.1|	gi|545372729|ref|XP_005650799.1| hypothetical protein COCSUDRAFT_64407 [Coccomyxa subellipsoidea C-169]	380	1e-27	287	122	77	44.26	119	484	16	136	2	0
Contig_78569	822	gi|590581974|ref|XP_007014496.1|	gi|590581974|ref|XP_007014496.1| Autoinhibited Ca(2+)-ATPase 10 isoform 1 [Theobroma cacao]	1082	1e-07	138	64	43	39.06	249	64	151	214	-1	0
Contig_100988	510	gi|356552753|ref|XP_003544727.1|	gi|356552753|ref|XP_003544727.1| PREDICTED: fimbrin-1-like isoform X1 [Glycine max]	695	7e-56	490	169	123	51.48	2	508	191	359	2	0
Contig_67092	778	gi|255077120|ref|XP_002502211.1|	gi|255077120|ref|XP_002502211.1| long flagella protein LF4 [Micromonas sp. RCC299]	550	5e-49	447	120	96	60.00	778	419	209	328	-1	0
Contig_127186	609	gi|225426194|ref|XP_002279641.1|	gi|225426194|ref|XP_002279641.1| PREDICTED: beta-adaptin-like protein C [Vitis vinifera]	903	1e-08	143	177	80	27.12	596	72	709	876	-2	0
Contig_247925	1046	gi|159467100|ref|XP_001691736.1|	gi|159467100|ref|XP_001691736.1| hypothetical protein CHLREDRAFT_115316 [Chlamydomonas reinhardtii]	304	2e-61	524	293	171	43.00	943	77	8	286	-2	0
Contig_48787	787	gi|159486445|ref|XP_001701250.1|	gi|159486445|ref|XP_001701250.1| plastid ribosomal protein L35 [Chlamydomonas reinhardtii]	114	7e-31	295	113	83	59.29	550	218	6	113	-1	0
Contig_156150	2661	gi|168024679|ref|XP_001764863.1|	gi|168024679|ref|XP_001764863.1| predicted protein [Physcomitrella patens]	822	2e-65	614	737	328	27.68	2606	531	2	660	-2	0
Contig_181707	483	gi|302837648|ref|XP_002950383.1|	gi|302837648|ref|XP_002950383.1| hypothetical protein VOLCADRAFT_90709 [Volvox carteri f. nagariensis]	468	8e-38	354	162	100	44.44	6	482	117	278	3	0
Contig_130252	482	gi|449498825|ref|XP_004160645.1|	gi|449498825|ref|XP_004160645.1| PREDICTED: splicing factor 3B subunit 4-like [Cucumis sativus]	379	2e-53	458	108	91	77.78	481	158	117	224	-2	0
Contig_139493	1169	gi|302763013|ref|XP_002964928.1|	gi|302763013|ref|XP_002964928.1| hypothetical protein SELMODRAFT_83225, partial [Selaginella moellendorffii]	317	5e-74	614	205	146	52.68	620	6	2	206	-1	0
First_Contig8909	1152	gi|168026916|ref|XP_001765977.1|	gi|168026916|ref|XP_001765977.1| predicted protein [Physcomitrella patens]	488	1e-143	1093	375	272	53.87	18	1136	116	487	3	0
Contig_178446	670	gi|593332653|ref|XP_007139752.1|	gi|593332653|ref|XP_007139752.1| hypothetical protein PHAVU_008G056500g [Phaseolus vulgaris]	464	1e-25	271	191	98	35.08	571	5	167	342	-1	0
Contig_344286	632	gi|670368743|ref|XP_008665584.1|	gi|670368743|ref|XP_008665584.1| PREDICTED: actin isoform X1 [Zea mays]	189	7e-70	558	120	110	82.50	361	2	4	123	-2	0
Contig_26141	6800	gi|545373054|ref|XP_005650929.1|	gi|545373054|ref|XP_005650929.1| hypothetical protein COCSUDRAFT_46068 [Coccomyxa subellipsoidea C-169]	358	8e-16	213	182	91	33.52	6147	5623	157	333	-3	0
Contig_365542	409	gi|302829234|ref|XP_002946184.1|	gi|302829234|ref|XP_002946184.1| hypothetical protein VOLCADRAFT_46335, partial [Volvox carteri f. nagariensis]	221	2e-49	417	136	97	57.35	409	2	21	153	-1	0
Contig_77251	648	gi|672128914|ref|XP_008787952.1|	gi|672128914|ref|XP_008787952.1| PREDICTED: uncharacterized protein At4g28440-like isoform X1 [Phoenix dactylifera]	158	1e-21	232	160	91	35.00	575	105	10	154	-2	0
Contig_59091	444	gi|568840355|ref|XP_006474134.1|	gi|568840355|ref|XP_006474134.1| PREDICTED: small nuclear ribonucleoprotein E-like [Citrus sinensis]	88	8e-43	363	85	79	76.47	347	93	4	88	-2	0
Contig_387919	399	gi|302785347|ref|XP_002974445.1|	gi|302785347|ref|XP_002974445.1| hypothetical protein SELMODRAFT_101062 [Selaginella moellendorffii]	333	2e-21	229	106	64	38.68	346	29	177	282	-3	0
Contig_267439	878	gi|302790738|ref|XP_002977136.1|	gi|302790738|ref|XP_002977136.1| hypothetical protein SELMODRAFT_52725, partial [Selaginella moellendorffii]	407	3e-06	127	231	101	28.14	852	208	24	247	-3	0
Contig_74157	860	gi|545371874|ref|XP_005650459.1|	gi|545371874|ref|XP_005650459.1| small nuclear ribonucleo protein E [Coccomyxa subellipsoidea C-169]	87	5e-40	356	79	74	84.81	860	624	7	85	-1	0
Contig_45128	760	gi|567209577|ref|XP_006409857.1|	gi|567209577|ref|XP_006409857.1| hypothetical protein EUTSA_v10016308mg [Eutrema salsugineum]	735	7e-09	146	126	63	30.16	524	159	212	336	-3	0
Contig_246139	503	gi|159490354|ref|XP_001703144.1|	gi|159490354|ref|XP_001703144.1| oxidoreductase-like protein [Chlamydomonas reinhardtii]	479	1e-67	562	167	129	64.67	503	3	131	291	-1	0
Contig_302501	406	gi|255086541|ref|XP_002509237.1|	gi|255086541|ref|XP_002509237.1| predicted protein [Micromonas sp. RCC299]	161	8e-38	334	129	83	49.61	406	20	29	155	-1	0
First_Contig40	1928	gi|159488925|ref|XP_001702451.1|	gi|159488925|ref|XP_001702451.1| SWIB domain-containing protein 1 [Chlamydomonas reinhardtii]	275	4e-42	402	199	119	43.72	1440	868	79	272	-3	0
Contig_361937	405	gi|255539503|ref|XP_002510816.1|	gi|255539503|ref|XP_002510816.1| Heat shock factor protein, putative [Ricinus communis]	323	3e-22	235	112	71	41.07	337	5	19	128	-3	0
Contig_59667	1106	gi|302829859|ref|XP_002946496.1|	gi|302829859|ref|XP_002946496.1| Qc-SNARE, Tlg1/Syntaxin 6-family [Volvox carteri f. nagariensis]	225	1e-25	271	64	54	73.44	153	344	4	67	3	0
Contig_297442	434	gi|159471125|ref|XP_001693707.1|	gi|159471125|ref|XP_001693707.1| membrane AAA-metalloprotease, partial [Chlamydomonas reinhardtii]	578	1e-56	371	82	76	84.15	247	2	400	481	-2	0
Second_Contig670	587	gi|159464313|ref|XP_001690386.1|	gi|159464313|ref|XP_001690386.1| hypothetical protein CHLREDRAFT_144252, partial [Chlamydomonas reinhardtii]	1359	5e-33	332	98	69	58.16	584	291	1016	1113	-1	0
Contig_273709	451	gi|565384784|ref|XP_006358303.1|	gi|565384784|ref|XP_006358303.1| PREDICTED: uncharacterized protein LOC102585984 [Solanum tuberosum]	303	3e-06	119	107	55	28.97	445	125	32	137	-1	0
Contig_292696	765	gi|159490318|ref|XP_001703126.1|	gi|159490318|ref|XP_001703126.1| photosystem I reaction center subunit V, partial [Chlamydomonas reinhardtii]	125	2e-31	299	119	82	54.62	679	323	4	119	-3	0
Contig_89581	1561	gi|659073785|ref|XP_008437252.1|	gi|659073785|ref|XP_008437252.1| PREDICTED: ribosomal L1 domain-containing protein 1-like isoform X2 [Cucumis melo]	352	2e-23	265	255	133	33.33	798	55	43	277	-2	0
Contig_258450	605	gi|302831770|ref|XP_002947450.1|	gi|302831770|ref|XP_002947450.1| hypothetical protein VOLCADRAFT_79605 [Volvox carteri f. nagariensis]	583	1e-20	235	46	45	93.48	140	3	191	236	-1	0
Contig_63189	3416	gi|672158081|ref|XP_008798769.1|	gi|672158081|ref|XP_008798769.1| PREDICTED: DNA-directed RNA polymerase I subunit rpa1 [Phoenix dactylifera]	1665	2e-79	747	594	304	35.86	3249	1534	1108	1664	-3	0
Contig_218169	471	gi|302846742|ref|XP_002954907.1|	gi|302846742|ref|XP_002954907.1| hypothetical protein VOLCADRAFT_95748 [Volvox carteri f. nagariensis]	514	3e-07	128	36	30	61.11	110	3	92	127	-2	0
Contig_17771	4458	gi|545361397|ref|XP_005645999.1|	gi|545361397|ref|XP_005645999.1| hypothetical protein COCSUDRAFT_66895 [Coccomyxa subellipsoidea C-169]	847	0.0	1682	872	556	48.74	3879	1414	3	845	-1	0
Contig_33013	553	gi|514773621|ref|XP_004967782.1|	gi|514773621|ref|XP_004967782.1| PREDICTED: 40S ribosomal protein S18-like [Setaria italica]	152	4e-73	573	150	128	68.67	528	79	3	152	-2	0
Contig_4784	2447	gi|159470299|ref|XP_001693297.1|	gi|159470299|ref|XP_001693297.1| predicted protein [Chlamydomonas reinhardtii]	541	6e-35	367	549	252	32.24	1870	326	17	541	-2	0
Contig_210284	495	gi|302786374|ref|XP_002974958.1|	gi|302786374|ref|XP_002974958.1| hypothetical protein SELMODRAFT_56433, partial [Selaginella moellendorffii]	190	5e-20	218	66	51	63.64	214	17	5	69	-3	0
Contig_113321	643	gi|645225410|ref|XP_008219565.1|	gi|645225410|ref|XP_008219565.1| PREDICTED: BTB/POZ domain-containing protein At4g08455-like isoform X1 [Prunus mume]	228	2e-07	131	142	75	22.54	526	104	48	189	-1	0
Contig_217598	1035	gi|695064543|ref|XP_009420825.1|	gi|695064543|ref|XP_009420825.1| PREDICTED: uncharacterized protein LOC104000482 [Musa acuminata subsp. malaccensis]	434	2e-13	186	122	73	31.97	394	32	300	421	-3	0
First_Contig5957	2095	gi|302828738|ref|XP_002945936.1|	gi|302828738|ref|XP_002945936.1| hypothetical protein VOLCADRAFT_102889 [Volvox carteri f. nagariensis]	421	7e-17	219	113	66	43.36	1752	1420	218	323	-2	0
Contig_307754	1349	gi|356576423|ref|XP_003556331.1|	gi|356576423|ref|XP_003556331.1| PREDICTED: pre-mRNA-processing factor 17-like isoform X1 [Glycine max]	574	9e-112	895	500	287	42.00	1347	1	1	479	-3	0
Contig_222832	404	gi|159486535|ref|XP_001701294.1|	gi|159486535|ref|XP_001701294.1| zeta-cop, subunit of COP-I complex [Chlamydomonas reinhardtii]	184	1e-16	191	60	43	60.00	180	1	41	100	-3	0
Contig_21607	3294	gi|302853207|ref|XP_002958120.1|	gi|302853207|ref|XP_002958120.1| hypothetical protein VOLCADRAFT_99306 [Volvox carteri f. nagariensis]	1322	2e-26	308	298	143	30.87	1061	303	6	299	-2	0
Contig_89578	1108	gi|302804893|ref|XP_002984198.1|	gi|302804893|ref|XP_002984198.1| hypothetical protein SELMODRAFT_445846 [Selaginella moellendorffii]	639	5e-89	738	369	221	41.73	3	1106	168	523	3	0
Contig_200378	838	gi|334184544|ref|NP_001189626.1|	gi|334184544|ref|NP_001189626.1| inner membrane protein ALBINO3 [Arabidopsis thaliana]	432	3e-50	288	123	79	49.59	435	67	234	354	-2	0
Contig_290499	524	gi|545358025|ref|XP_005644606.1|	gi|545358025|ref|XP_005644606.1| subunit of ESCRT-II complex [Coccomyxa subellipsoidea C-169]	175	3e-36	328	166	99	42.17	514	20	9	174	-2	0
Contig_225195	1715	gi|685379185|ref|XP_009122327.1|	gi|685379185|ref|XP_009122327.1| PREDICTED: mucin-1-like [Brassica rapa]	386	1e-19	238	253	110	28.46	1066	362	134	378	-2	0
Contig_143539	562	gi|449487774|ref|XP_004157794.1|	gi|449487774|ref|XP_004157794.1| PREDICTED: RING-H2 finger protein ATL48-like [Cucumis sativus]	82	7e-14	169	71	48	52.11	469	257	6	73	-1	0
Contig_41464	1253	gi|159477367|ref|XP_001696782.1|	gi|159477367|ref|XP_001696782.1| calcium transporting ATPase [Chlamydomonas reinhardtii]	1001	2e-119	632	243	168	58.85	718	2	208	433	-2	0
Contig_151555	534	gi|545366350|ref|XP_005648076.1|	gi|545366350|ref|XP_005648076.1| isocitrate dehydrogenase, NAD-dependent [Coccomyxa subellipsoidea C-169]	369	9e-33	317	65	61	90.77	338	532	96	160	2	0
Contig_29619	481	gi|302786728|ref|XP_002975135.1|	gi|302786728|ref|XP_002975135.1| geranyl diphosphate synthase [Selaginella moellendorffii]	342	2e-45	401	163	113	49.08	473	3	159	321	-3	0
Contig_64438	639	gi|302842078|ref|XP_002952583.1|	gi|302842078|ref|XP_002952583.1| flagellar outer dynein arm light chain 7 [Volvox carteri f. nagariensis]	105	2e-38	342	100	79	63.00	554	255	6	102	-2	0
Contig_13726	2122	gi|552826306|ref|XP_005846987.1|	gi|552826306|ref|XP_005846987.1| hypothetical protein CHLNCDRAFT_31551 [Chlorella variabilis]	164	2e-72	611	163	131	73.01	2095	1610	1	163	-1	0
Contig_54485	695	gi|552822728|ref|XP_005846192.1|	gi|552822728|ref|XP_005846192.1| ATP/ADP translocator [Chlorella variabilis]	340	1e-56	484	232	132	42.67	693	1	106	332	-3	0
Contig_41880	870	gi|168050969|ref|XP_001777929.1|	gi|168050969|ref|XP_001777929.1| predicted protein [Physcomitrella patens]	320	2e-112	861	288	216	54.17	869	9	20	307	-2	0
Contig_166381	467	gi|502080263|ref|XP_004486509.1|	gi|502080263|ref|XP_004486509.1| PREDICTED: cell division control protein 2 homolog [Cicer arietinum]	294	7e-38	346	131	86	48.09	462	70	163	291	-3	0
Contig_111389	3265	gi|545367375|ref|XP_005648518.1|	gi|545367375|ref|XP_005648518.1| periplasmic binding protein-like II, partial [Coccomyxa subellipsoidea C-169]	310	5e-89	757	308	205	50.32	952	41	1	304	-1	0
Contig_171617	1414	gi|159471389|ref|XP_001693839.1|	gi|159471389|ref|XP_001693839.1| flagellar associated protein [Chlamydomonas reinhardtii]	868	1e-117	958	458	300	46.29	1386	19	438	868	-2	0
Contig_83175	540	gi|545360245|ref|XP_005645517.1|	gi|545360245|ref|XP_005645517.1| hypothetical protein COCSUDRAFT_83532 [Coccomyxa subellipsoidea C-169]	146	3e-17	197	110	64	39.09	381	55	36	145	-1	0
Contig_280943	995	gi|302837760|ref|XP_002950439.1|	gi|302837760|ref|XP_002950439.1| hypothetical protein VOLCADRAFT_104693 [Volvox carteri f. nagariensis]	270	2e-110	847	181	168	88.40	993	451	85	265	-3	0
Contig_9769	3364	gi|302850881|ref|XP_002956966.1|	gi|302850881|ref|XP_002956966.1| hypothetical protein VOLCADRAFT_98030 [Volvox carteri f. nagariensis]	826	1e-19	249	156	91	40.38	1	468	364	515	1	0
Contig_126060	707	gi|255594583|ref|XP_002536119.1|	gi|255594583|ref|XP_002536119.1| hypothetical protein RCOM_1972830, partial [Ricinus communis]	518	2e-09	150	148	79	33.78	21	404	362	509	3	0
Contig_170232	1266	gi|672137494|ref|XP_008792476.1|	gi|672137494|ref|XP_008792476.1| PREDICTED: mitochondrial import receptor subunit TOM40-1-like isoform X1 [Phoenix dactylifera]	321	2e-33	335	297	142	29.29	1225	377	43	320	-3	0
Contig_65868	2622	gi|302828826|ref|XP_002945980.1|	gi|302828826|ref|XP_002945980.1| hypothetical protein VOLCADRAFT_78603 [Volvox carteri f. nagariensis]	717	0.0	1420	669	403	46.94	2147	189	89	691	-2	0
Contig_392414	549	gi|502120160|ref|XP_004496867.1|	gi|502120160|ref|XP_004496867.1| PREDICTED: ribosomal RNA small subunit methyltransferase E-like [Cicer arietinum]	287	5e-10	149	153	76	29.41	543	106	45	197	-1	0
Contig_163832	980	gi|357124950|ref|XP_003564159.1|	gi|357124950|ref|XP_003564159.1| PREDICTED: 26S protease regulatory subunit 7-like [Brachypodium distachyon]	426	6e-134	1017	277	233	67.51	157	978	17	291	1	0
Contig_255484	778	gi|159473599|ref|XP_001694921.1|	gi|159473599|ref|XP_001694921.1| predicted protein [Chlamydomonas reinhardtii]	420	5e-06	124	82	44	31.71	3	245	121	201	3	0
Contig_354258	407	gi|545356593|ref|XP_005643990.1|	gi|545356593|ref|XP_005643990.1| sarcosine oxidase, partial [Coccomyxa subellipsoidea C-169]	406	2e-23	246	121	66	42.98	368	15	261	377	-1	0
Contig_110637	2255	gi|573954572|ref|XP_006659530.1|	gi|573954572|ref|XP_006659530.1| PREDICTED: C2 and GRAM domain-containing protein At1g03370-like [Oryza brachyantha]	1072	2e-21	262	85	63	60.00	1209	955	3	87	-3	0
Contig_136445	419	gi|449480520|ref|XP_004155919.1|	gi|449480520|ref|XP_004155919.1| PREDICTED: transcription initiation factor TFIID subunit 9-like [Cucumis sativus]	179	2e-43	374	115	87	62.61	353	9	4	118	-1	0
Contig_228592	1409	gi|672111370|ref|XP_008800378.1|	gi|672111370|ref|XP_008800378.1| PREDICTED: TBC1 domain family member 22B-like isoform X3 [Phoenix dactylifera]	425	4e-12	178	202	89	27.72	684	181	199	396	-3	0
Contig_53338	854	gi|302832283|ref|XP_002947706.1|	gi|302832283|ref|XP_002947706.1| Rieske iron-sulfur subunit of the cytochrome b6f complex, chloroplast precursor [Volvox carteri f. nagariensis]	206	7e-68	553	126	108	80.16	840	463	80	205	-3	0
Contig_215194	1231	gi|224107106|ref|XP_002314377.1|	gi|224107106|ref|XP_002314377.1| MULTIFUNCTIONAL family protein [Populus trichocarpa]	726	2e-52	489	340	183	33.82	1068	52	262	594	-2	0
Contig_380232	664	gi|545373212|ref|XP_005650993.1|	gi|545373212|ref|XP_005650993.1| ketoacyl-synt-domain-containing protein [Coccomyxa subellipsoidea C-169]	15797	2e-48	452	221	139	47.06	640	5	12496	12711	-1	0
Contig_193467	735	gi|159477535|ref|XP_001696864.1|	gi|159477535|ref|XP_001696864.1| L-aspartate oxidase [Chlamydomonas reinhardtii]	669	7e-48	439	174	121	60.92	514	2	3	172	-3	0
First_Contig8545	1121	gi|168030484|ref|XP_001767753.1|	gi|168030484|ref|XP_001767753.1| predicted protein [Physcomitrella patens]	234	1e-08	144	199	84	25.63	1024	458	31	220	-2	0
Contig_148568	494	gi|308044273|ref|NP_001183684.1|	gi|308044273|ref|NP_001183684.1| uncharacterized protein LOC100502278 [Zea mays]	195	3e-47	403	146	100	54.11	3	425	58	195	3	0
Contig_77594	3860	gi|545375334|ref|XP_005651858.1|	gi|545375334|ref|XP_005651858.1| hypothetical protein COCSUDRAFT_45814 [Coccomyxa subellipsoidea C-169]	970	5e-38	405	770	298	23.64	2943	784	220	894	-3	0
Contig_48117	432	gi|159470619|ref|XP_001693454.1|	gi|159470619|ref|XP_001693454.1| ribosomal protein L17, component of cytosolic 80S ribosome and 60S large subunit [Chlamydomonas reinhardtii]	186	3e-95	718	134	134	100.00	402	1	1	134	-1	0
Contig_154116	1992	gi|115433976|ref|NP_001041746.1|	gi|115433976|ref|NP_001041746.1| Os01g0102000 [Oryza sativa Japonica Group]	528	2e-24	282	224	109	33.93	1877	1278	254	476	-2	0
Contig_246201	1307	gi|225437641|ref|XP_002278881.1|	gi|225437641|ref|XP_002278881.1| PREDICTED: SWR1-complex protein 4 [Vitis vinifera]	445	2e-49	459	426	216	33.57	1269	37	2	376	-3	0
Contig_16324	1060	gi|115456914|ref|NP_001052057.1|	gi|115456914|ref|NP_001052057.1| Os04g0118400 [Oryza sativa Japonica Group]	843	2e-122	877	222	187	69.37	1058	393	511	732	-3	0
First_Contig1119	1398	gi|552848867|ref|XP_005852206.1|	gi|552848867|ref|XP_005852206.1| hypothetical protein CHLNCDRAFT_49597 [Chlorella variabilis]	453	4e-15	203	88	56	47.73	8	271	362	449	2	0
Contig_42712	472	gi|255073291|ref|XP_002500320.1|	gi|255073291|ref|XP_002500320.1| hypothetical protein MICPUN_107641 [Micromonas sp. RCC299]	285	2e-18	209	104	61	38.46	365	60	176	279	-3	0
Contig_199295	2954	gi|253758024|ref|XP_002488871.1|	gi|253758024|ref|XP_002488871.1| hypothetical protein SORBIDRAFT_2995s002010, partial [Sorghum bicolor]	491	3e-24	281	129	83	41.09	635	249	349	477	-1	0
Contig_305780	815	gi|159472028|ref|XP_001694158.1|	gi|159472028|ref|XP_001694158.1| thioredoxin h2 [Chlamydomonas reinhardtii]	152	4e-47	409	158	107	51.90	771	298	2	152	-3	0
Contig_306498	559	gi|255541894|ref|XP_002512011.1|	gi|255541894|ref|XP_002512011.1| enolase, putative [Ricinus communis]	490	1e-43	266	71	60	71.83	390	178	420	489	-2	0
Contig_59634	4144	gi|254798652|ref|YP_003058297.1|	gi|254798652|ref|YP_003058297.1| photosystem II protein H [Parachlorella kessleri]	82	1e-25	272	73	59	73.97	3836	3618	1	73	-3	0
Contig_6769	1970	gi|545364587|ref|XP_005647342.1|	gi|545364587|ref|XP_005647342.1| glutathione reductase [Coccomyxa subellipsoidea C-169]	486	0.0	1508	468	351	61.54	1402	2	6	444	-2	0
Contig_68307	1355	gi|565370296|ref|XP_006351759.1|	gi|565370296|ref|XP_006351759.1| PREDICTED: LMBR1 domain-containing protein 2 homolog A-like [Solanum tuberosum]	729	1e-30	327	376	177	25.80	1352	276	170	542	-1	0
Contig_205586	1177	gi|359473396|ref|XP_002268358.2|	gi|359473396|ref|XP_002268358.2| PREDICTED: TMV resistance protein N-like [Vitis vinifera]	1438	6e-17	217	184	96	29.89	1088	543	758	931	-3	0
Contig_208308	2266	gi|545364545|ref|XP_005647325.1|	gi|545364545|ref|XP_005647325.1| hypothetical protein COCSUDRAFT_47692 [Coccomyxa subellipsoidea C-169]	1226	0.0	1452	741	435	45.48	2228	21	65	725	-3	0
Contig_89315	6951	gi|552822315|ref|XP_005846084.1|	gi|552822315|ref|XP_005846084.1| hypothetical protein CHLNCDRAFT_135940 [Chlorella variabilis]	1205	3e-21	267	226	111	31.42	4759	5430	483	678	1	0
Contig_1427	4645	gi|545364052|ref|XP_005647097.1|	gi|545364052|ref|XP_005647097.1| DUF791-domain-containing protein [Coccomyxa subellipsoidea C-169]	484	0.0	1827	482	397	71.78	4362	2962	1	482	-2	0
First_Contig8401	714	gi|302830029|ref|XP_002946581.1|	gi|302830029|ref|XP_002946581.1| hypothetical protein VOLCADRAFT_56092 [Volvox carteri f. nagariensis]	238	1e-35	334	149	97	42.95	461	27	17	162	-2	0
Contig_10398	1457	gi|552846897|ref|XP_005851732.1|	gi|552846897|ref|XP_005851732.1| hypothetical protein CHLNCDRAFT_29191 [Chlorella variabilis]	255	2e-81	666	193	156	65.80	1098	544	63	255	-3	0
Contig_109920	879	gi|552836199|ref|XP_005849111.1|	gi|552836199|ref|XP_005849111.1| hypothetical protein CHLNCDRAFT_30565 [Chlorella variabilis]	271	1e-116	884	267	206	64.04	854	69	5	269	-2	0
Contig_72992	467	gi|145344703|ref|XP_001416866.1|	gi|145344703|ref|XP_001416866.1| Ribosomal protein S20, component of cytosolic 80S ribosome and 40S small subunit [Ostreococcus lucimarinus CCE9901]	125	5e-44	375	107	91	61.68	405	85	18	124	-3	0
Contig_129612	423	gi|225428560|ref|XP_002284653.1|	gi|225428560|ref|XP_002284653.1| PREDICTED: phospholipase A-2-activating protein [Vitis vinifera]	759	1e-09	147	141	67	31.91	10	396	492	630	1	0
Contig_287548	885	gi|545364203|ref|XP_005647166.1|	gi|545364203|ref|XP_005647166.1| Adaptor protein complex AP-1 gamma subunit [Coccomyxa subellipsoidea C-169]	863	5e-84	709	289	194	49.83	864	1	1	257	-1	0
Contig_134897	494	gi|159477457|ref|XP_001696827.1|	gi|159477457|ref|XP_001696827.1| hypothetical protein CHLREDRAFT_192147 [Chlamydomonas reinhardtii]	703	4e-49	440	167	118	58.68	3	494	144	306	3	0
Contig_306	2022	gi|168024677|ref|XP_001764862.1|	gi|168024677|ref|XP_001764862.1| predicted protein [Physcomitrella patens]	420	2e-173	1312	338	280	68.64	1700	687	75	411	-2	0
Contig_298551	792	gi|168018533|ref|XP_001761800.1|	gi|168018533|ref|XP_001761800.1| predicted protein [Physcomitrella patens]	319	6e-70	575	204	151	52.94	649	41	18	220	-3	0
Contig_371237	399	gi|302846891|ref|XP_002954981.1|	gi|302846891|ref|XP_002954981.1| hypothetical protein VOLCADRAFT_118894, partial [Volvox carteri f. nagariensis]	1213	4e-14	182	128	62	32.03	318	4	164	291	-1	0
Contig_194262	1049	gi|159490342|ref|XP_001703138.1|	gi|159490342|ref|XP_001703138.1| glutathione S-transferase [Chlamydomonas reinhardtii]	150	6e-40	366	145	98	51.03	968	534	1	143	-1	0
First_Contig818	3100	gi|302835756|ref|XP_002949439.1|	gi|302835756|ref|XP_002949439.1| hypothetical protein VOLCADRAFT_104328 [Volvox carteri f. nagariensis]	352	1e-36	375	151	101	52.98	460	8	3	145	-1	0
Contig_304428	501	gi|145345171|ref|XP_001417094.1|	gi|145345171|ref|XP_001417094.1| predicted protein, partial [Ostreococcus lucimarinus CCE9901]	119	3e-26	256	115	66	41.74	392	51	1	115	-2	0
Contig_3955	1757	gi|302840545|ref|XP_002951828.1|	gi|302840545|ref|XP_002951828.1| hypothetical protein VOLCADRAFT_61744 [Volvox carteri f. nagariensis]	331	2e-129	1004	345	249	58.55	1487	453	1	331	-1	0
Contig_285160	475	gi|545376409|ref|XP_005652297.1|	gi|545376409|ref|XP_005652297.1| hypothetical protein COCSUDRAFT_55736 [Coccomyxa subellipsoidea C-169]	857	4e-10	152	74	46	40.54	471	250	749	821	-2	0
Contig_58898	4137	gi|593692066|ref|XP_007146575.1|	gi|593692066|ref|XP_007146575.1| hypothetical protein PHAVU_006G052200g [Phaseolus vulgaris]	1306	9e-114	796	594	329	33.33	3462	1690	45	610	-1	0
Contig_306886	872	gi|308803110|ref|XP_003078868.1|	gi|308803110|ref|XP_003078868.1| glutathione-s-transferase (ISS) [Ostreococcus tauri]	230	6e-30	299	250	123	34.80	802	71	3	230	-2	0
Contig_68480	651	gi|566254322|ref|XP_006387455.1|	gi|566254322|ref|XP_006387455.1| hypothetical protein POPTR_1021s00200g, partial [Populus trichocarpa]	80	9e-23	233	65	53	69.23	604	410	10	74	-3	0
Contig_12504	2248	gi|545372966|ref|XP_005650894.1|	gi|545372966|ref|XP_005650894.1| hypothetical protein COCSUDRAFT_58887 [Coccomyxa subellipsoidea C-169]	388	3e-45	436	262	140	38.55	1588	809	166	388	-1	0
Contig_24766	963	gi|159490872|ref|XP_001703397.1|	gi|159490872|ref|XP_001703397.1| tryptophan synthase beta subunit [Chlamydomonas reinhardtii]	448	2e-147	1107	294	237	71.43	882	1	2	289	-1	0
Contig_274240	797	gi|552838963|ref|XP_005849692.1|	gi|552838963|ref|XP_005849692.1| hypothetical protein CHLNCDRAFT_34804 [Chlorella variabilis]	438	7e-39	371	206	126	35.44	623	9	221	417	-1	0
Contig_67291	426	gi|502178924|ref|XP_004516349.1|	gi|502178924|ref|XP_004516349.1| PREDICTED: RNA-binding protein pno1-like [Cicer arietinum]	220	6e-34	313	88	73	63.64	424	161	133	220	-3	0
Contig_310953	601	gi|168023286|ref|XP_001764169.1|	gi|168023286|ref|XP_001764169.1| predicted protein, partial [Physcomitrella patens]	329	1e-29	294	186	103	38.71	527	3	3	172	-3	0
Contig_169575	1535	gi|168045258|ref|XP_001775095.1|	gi|168045258|ref|XP_001775095.1| predicted protein [Physcomitrella patens]	494	9e-25	280	440	183	24.55	1424	111	144	488	-1	0
Contig_267682	1380	gi|694453145|ref|XP_009351356.1|	gi|694453145|ref|XP_009351356.1| PREDICTED: brain tumor protein-like, partial [Pyrus x bretschneideri]	565	5e-11	170	173	79	27.75	711	211	297	459	-1	0
Contig_107458	1092	gi|255082704|ref|XP_002504338.1|	gi|255082704|ref|XP_002504338.1| predicted protein [Micromonas sp. RCC299]	523	4e-88	723	290	202	50.34	1090	221	228	502	-3	0
Contig_214172	2917	gi|658054604|ref|XP_008363056.1|	gi|658054604|ref|XP_008363056.1| PREDICTED: alpha-aminoadipic semialdehyde synthase-like [Malus domestica]	451	3e-136	1091	459	300	46.84	2778	1444	3	451	-2	0
Contig_249745	671	gi|308803923|ref|XP_003079274.1|	gi|308803923|ref|XP_003079274.1| citrate synthase, mitochondrial, putative (ISS), partial [Ostreococcus tauri]	436	4e-74	608	215	154	51.16	2	646	3	216	2	0
Contig_91809	435	gi|225450478|ref|XP_002280582.1|	gi|225450478|ref|XP_002280582.1| PREDICTED: FACT complex subunit SPT16-like [Vitis vinifera]	1083	2e-44	410	148	100	54.05	425	6	714	861	-2	0
Contig_144717	424	gi|302839840|ref|XP_002951476.1|	gi|302839840|ref|XP_002951476.1| hypothetical protein VOLCADRAFT_75021 [Volvox carteri f. nagariensis]	167	3e-07	122	112	63	32.14	352	26	12	117	-1	0
Contig_201061	569	gi|545365161|ref|XP_005647576.1|	gi|545365161|ref|XP_005647576.1| NAD(P)-binding protein [Coccomyxa subellipsoidea C-169]	290	3e-30	297	143	89	46.85	569	147	143	283	-1	0
Contig_207252	1739	gi|225447872|ref|XP_002269015.1|	gi|225447872|ref|XP_002269015.1| PREDICTED: pentatricopeptide repeat-containing protein At2g15630, mitochondrial-like [Vitis vinifera]	656	8e-17	220	415	173	20.24	1440	226	233	636	-3	0
Contig_146364	508	gi|586771629|ref|XP_006856742.1|	gi|586771629|ref|XP_006856742.1| hypothetical protein AMTR_s00705p00001490, partial [Amborella trichopoda]	240	4e-66	533	172	130	56.40	508	5	33	204	-1	0
Contig_64894	3035	gi|159484206|ref|XP_001700151.1|	gi|159484206|ref|XP_001700151.1| predicted protein [Chlamydomonas reinhardtii]	647	0.0	1458	371	320	75.74	3033	1921	277	646	-3	0
Contig_230006	498	gi|658054961|ref|XP_008363233.1|	gi|658054961|ref|XP_008363233.1| PREDICTED: ATP-dependent DNA helicase Q-like 4A, partial [Malus domestica]	858	4e-24	260	77	60	58.44	234	4	449	525	-1	0
Contig_105772	452	gi|302828106|ref|XP_002945620.1|	gi|302828106|ref|XP_002945620.1| hypothetical protein VOLCADRAFT_78607 [Volvox carteri f. nagariensis]	525	2e-18	214	49	44	73.47	148	2	62	110	-2	0
Contig_334364	809	gi|303275930|ref|XP_003057259.1|	gi|303275930|ref|XP_003057259.1| predicted protein, partial [Micromonas pusilla CCMP1545]	309	4e-39	366	257	130	36.96	688	2	46	298	-2	0
Contig_10642	4145	gi|545358794|ref|XP_005644923.1|	gi|545358794|ref|XP_005644923.1| Metallo-dependent phosphatase [Coccomyxa subellipsoidea C-169]	706	1e-76	704	753	347	31.74	3943	1760	58	687	-2	0
Contig_347030	408	gi|302755456|ref|XP_002961152.1|	gi|302755456|ref|XP_002961152.1| hypothetical protein SELMODRAFT_139940 [Selaginella moellendorffii]	444	7e-08	132	113	62	33.63	405	88	301	413	-1	0
Contig_306786	642	gi|545364967|ref|XP_005647499.1|	gi|545364967|ref|XP_005647499.1| hypothetical protein COCSUDRAFT_47454 [Coccomyxa subellipsoidea C-169]	667	8e-08	136	94	49	31.91	552	301	406	498	-1	0
Contig_66664	1001	gi|240254494|ref|NP_179656.4|	gi|240254494|ref|NP_179656.4| protein kinase and Mad3-BUB1-I domain-containing protein [Arabidopsis thaliana]	525	1e-13	187	195	90	27.18	546	7	260	446	-3	0
Contig_55195	1459	gi|552809318|ref|XP_005842907.1|	gi|552809318|ref|XP_005842907.1| hypothetical protein CHLNCDRAFT_28714 [Chlorella variabilis]	134	1e-09	150	35	30	71.43	106	2	3	37	-1	0
Contig_81214	2224	gi|302852874|ref|XP_002957955.1|	gi|302852874|ref|XP_002957955.1| hypothetical protein VOLCADRAFT_84244 [Volvox carteri f. nagariensis]	463	6e-85	726	254	177	55.91	1380	634	47	300	-2	0
Contig_189755	5789	gi|159469578|ref|XP_001692940.1|	gi|159469578|ref|XP_001692940.1| ABC transporter, multidrug resistance associated protein [Chlamydomonas reinhardtii]	1417	0.0	3253	1100	779	57.27	4546	1502	10	1106	-2	0
Contig_142039	528	gi|168055850|ref|XP_001779936.1|	gi|168055850|ref|XP_001779936.1| Na+ P-type-ATPase [Physcomitrella patens]	1058	1e-23	258	126	80	46.03	528	199	297	421	-1	0
Contig_122783	2096	gi|145356967|ref|XP_001422694.1|	gi|145356967|ref|XP_001422694.1| predicted protein [Ostreococcus lucimarinus CCE9901]	476	4e-121	971	279	211	68.82	2094	1306	37	315	-3	0
Contig_11464	3615	gi|545361197|ref|XP_005645906.1|	gi|545361197|ref|XP_005645906.1| SGNH hydrolase [Coccomyxa subellipsoidea C-169]	504	3e-40	412	239	134	36.82	1699	2400	256	491	1	0
Contig_70046	827	gi|159480934|ref|XP_001698537.1|	gi|159480934|ref|XP_001698537.1| hypothetical protein CHLREDRAFT_113366, partial [Chlamydomonas reinhardtii]	183	5e-74	591	176	131	61.36	175	699	8	183	1	0
Contig_331381	425	gi|566174974|ref|XP_002308100.2|	gi|566174974|ref|XP_002308100.2| hypothetical protein POPTR_0006s07230g [Populus trichocarpa]	424	4e-19	216	75	52	48.00	235	11	71	145	-2	0
Contig_1876	4287	gi|159485622|ref|XP_001700843.1|	gi|159485622|ref|XP_001700843.1| chloroplast DnaJ-like protein [Chlamydomonas reinhardtii]	383	2e-133	1090	390	273	56.41	4029	2884	1	379	-1	0
Contig_350512	407	gi|302780353|ref|XP_002971951.1|	gi|302780353|ref|XP_002971951.1| hypothetical protein SELMODRAFT_96714 [Selaginella moellendorffii]	392	4e-16	193	99	60	39.39	402	106	273	370	-3	0
Contig_300403	1296	gi|159480494|ref|XP_001698317.1|	gi|159480494|ref|XP_001698317.1| flagellar associated protein, partial [Chlamydomonas reinhardtii]	691	2e-11	174	175	81	29.14	1079	564	521	678	-2	0
Second_Contig712	2307	gi|302853082|ref|XP_002958058.1|	gi|302853082|ref|XP_002958058.1| hypothetical protein VOLCADRAFT_99235 [Volvox carteri f. nagariensis]	573	2e-07	143	145	72	31.72	2304	1924	91	234	-1	0
First_Contig2552	2198	gi|302851897|ref|XP_002957471.1|	gi|302851897|ref|XP_002957471.1| kinesin-like protein with TPR domains [Volvox carteri f. nagariensis]	1209	2e-29	329	334	153	28.44	1139	144	758	1089	-1	0
Contig_35277	1316	gi|302829933|ref|XP_002946533.1|	gi|302829933|ref|XP_002946533.1| engulfment and motility protein [Volvox carteri f. nagariensis]	304	2e-63	545	216	142	49.07	795	148	87	300	-3	0
Contig_305764	540	gi|672177307|ref|XP_008808743.1|	gi|672177307|ref|XP_008808743.1| PREDICTED: alpha-ketoglutarate-dependent dioxygenase alkB homolog 2-like [Phoenix dactylifera]	241	3e-16	193	182	81	29.67	500	9	35	210	-2	0
Contig_60749	597	gi|303283446|ref|XP_003061014.1|	gi|303283446|ref|XP_003061014.1| resistance-nodulation-cell division superfamily [Micromonas pusilla CCMP1545]	1156	4e-27	287	199	112	39.70	586	5	930	1126	-3	0
Contig_8189	2216	gi|545361431|ref|XP_005646015.1|	gi|545361431|ref|XP_005646015.1| hypothetical protein COCSUDRAFT_56686 [Coccomyxa subellipsoidea C-169]	508	6e-51	486	422	210	35.55	2110	932	105	505	-2	0
Second_Contig260	3090	gi|545357832|ref|XP_005644516.1|	gi|545357832|ref|XP_005644516.1| S1-domain-containing protein [Coccomyxa subellipsoidea C-169]	386	2e-21	257	341	153	27.57	2646	1672	48	370	-1	0
Contig_127168	682	gi|255077114|ref|XP_002502208.1|	gi|255077114|ref|XP_002502208.1| predicted protein [Micromonas sp. RCC299]	2350	2e-24	270	214	112	32.71	680	87	421	627	-3	0
Contig_329056	409	gi|545364434|ref|XP_005647279.1|	gi|545364434|ref|XP_005647279.1| LL-diaminopimelate aminotransferase [Coccomyxa subellipsoidea C-169]	454	2e-41	376	115	88	68.70	343	2	14	128	-1	0
Contig_325393	655	gi|159463784|ref|XP_001690122.1|	gi|159463784|ref|XP_001690122.1| cytochrome P450 [Chlamydomonas reinhardtii]	495	3e-16	202	118	69	35.59	645	310	341	456	-2	0
Contig_27601	625	gi|552840593|ref|XP_005850087.1|	gi|552840593|ref|XP_005850087.1| hypothetical protein CHLNCDRAFT_142144 [Chlorella variabilis]	375	1e-16	201	65	46	60.00	430	624	10	74	1	0
Contig_308059	741	gi|545358254|ref|XP_005644707.1|	gi|545358254|ref|XP_005644707.1| RNI-like protein [Coccomyxa subellipsoidea C-169]	660	6e-13	178	144	84	31.94	661	230	246	387	-3	0
Contig_71076	804	gi|302832844|ref|XP_002947986.1|	gi|302832844|ref|XP_002947986.1| hypothetical protein VOLCADRAFT_88137 [Volvox carteri f. nagariensis]	197	3e-20	226	61	49	63.93	576	394	39	99	-1	0
Contig_355859	622	gi|308812292|ref|XP_003083453.1|	gi|308812292|ref|XP_003083453.1| MGC53673 protein (ISS) [Ostreococcus tauri]	651	6e-21	238	116	76	39.66	621	274	538	651	-2	0
Contig_5416	5372	gi|545366563|ref|XP_005648169.1|	gi|545366563|ref|XP_005648169.1| glycoside hydrolase [Coccomyxa subellipsoidea C-169]	558	0.0	1836	536	414	64.93	4837	3239	17	552	-2	0
Contig_269446	398	gi|545358953|ref|XP_005644986.1|	gi|545358953|ref|XP_005644986.1| ARM repeat-containing protein [Coccomyxa subellipsoidea C-169]	732	8e-31	305	122	81	50.00	360	1	547	668	-3	0
Contig_196331	3288	gi|545355066|ref|XP_005643352.1|	gi|545355066|ref|XP_005643352.1| hypothetical protein COCSUDRAFT_44977 [Coccomyxa subellipsoidea C-169]	317	2e-48	461	264	151	42.80	2451	1678	37	267	-1	0
Contig_92469	398	gi|552838266|ref|XP_005849542.1|	gi|552838266|ref|XP_005849542.1| hypothetical protein CHLNCDRAFT_21343 [Chlorella variabilis]	238	1e-22	236	63	51	68.25	392	204	146	208	-1	0
Contig_174770	1576	gi|514780849|ref|XP_004969696.1|	gi|514780849|ref|XP_004969696.1| PREDICTED: anoctamin-like protein Os01g0706700-like isoform X2 [Setaria italica]	703	2e-16	217	201	95	32.84	695	120	157	343	-3	0
Contig_102880	1289	gi|514766634|ref|XP_004966044.1|	gi|514766634|ref|XP_004966044.1| PREDICTED: elongation factor 1-gamma 3-like [Setaria italica]	414	3e-84	694	412	235	39.32	1278	61	1	386	-3	0
First_Contig5298	1931	gi|168038614|ref|XP_001771795.1|	gi|168038614|ref|XP_001771795.1| predicted protein, partial [Physcomitrella patens]	1612	3e-33	357	477	214	26.00	1351	2	146	573	-2	0
Contig_127523	413	gi|302773193|ref|XP_002970014.1|	gi|302773193|ref|XP_002970014.1| hypothetical protein SELMODRAFT_92083 [Selaginella moellendorffii]	370	4e-24	250	103	69	49.51	311	3	39	140	-1	0
Contig_82334	451	gi|695034048|ref|XP_009404517.1|	gi|695034048|ref|XP_009404517.1| PREDICTED: 60S ribosomal protein L34 [Musa acuminata subsp. malaccensis]	120	1e-24	245	94	69	52.13	451	176	18	111	-1	0
Contig_160238	456	gi|460385234|ref|XP_004238309.1|	gi|460385234|ref|XP_004238309.1| PREDICTED: glucose-induced degradation protein 8 homolog [Solanum lycopersicum]	176	2e-18	205	155	92	35.48	1	456	20	168	1	0
Contig_25741	2708	gi|168060475|ref|XP_001782221.1|	gi|168060475|ref|XP_001782221.1| predicted protein [Physcomitrella patens]	480	5e-86	744	213	169	66.20	1907	1269	268	479	-1	0
Contig_320995	491	gi|302826721|ref|XP_002994768.1|	gi|302826721|ref|XP_002994768.1| hypothetical protein SELMODRAFT_139096 [Selaginella moellendorffii]	187	1e-11	157	166	79	30.72	488	24	18	173	-1	0
Contig_79586	1466	gi|672140118|ref|XP_008793866.1|	gi|672140118|ref|XP_008793866.1| PREDICTED: aldehyde dehydrogenase family 2 member B7, mitochondrial-like [Phoenix dactylifera]	538	8e-135	807	259	196	55.60	675	1451	235	493	3	0
First_Contig1349	3162	gi|573948453|ref|XP_006656531.1|	gi|573948453|ref|XP_006656531.1| PREDICTED: lysine-specific demethylase 5A-like, partial [Oryza brachyantha]	1866	2e-39	417	233	124	36.91	6	701	466	690	3	0
First_Contig4738	918	gi|545356137|ref|XP_005643817.1|	gi|545356137|ref|XP_005643817.1| hypothetical protein COCSUDRAFT_67826 [Coccomyxa subellipsoidea C-169]	689	4e-24	269	85	59	58.82	717	463	116	200	-1	0
Contig_10732	572	gi|255551737|ref|XP_002516914.1|	gi|255551737|ref|XP_002516914.1| 40S ribosomal protein S21e, putative [Ricinus communis]	82	6e-24	240	69	52	60.87	551	345	3	71	-1	0
Contig_377434	521	gi|303283856|ref|XP_003061219.1|	gi|303283856|ref|XP_003061219.1| predicted protein [Micromonas pusilla CCMP1545]	645	2e-15	193	73	52	52.05	278	496	4	76	2	0
Contig_163842	1340	gi|568864257|ref|XP_006485521.1|	gi|568864257|ref|XP_006485521.1| PREDICTED: cleavage stimulation factor subunit 1-like [Citrus sinensis]	449	1e-112	890	424	261	42.45	1242	4	23	436	-3	0
Contig_28897	1311	gi|302850722|ref|XP_002956887.1|	gi|302850722|ref|XP_002956887.1| hypothetical protein VOLCADRAFT_121579 [Volvox carteri f. nagariensis]	1217	4e-19	236	81	56	53.09	1068	1310	767	847	3	0
Contig_84437	451	gi|694330564|ref|XP_009355982.1|	gi|694330564|ref|XP_009355982.1| PREDICTED: calmodulin-like [Pyrus x bretschneideri]	149	9e-35	314	123	94	50.41	364	2	2	120	-1	0
Contig_378333	701	gi|695058303|ref|XP_009417461.1|	gi|695058303|ref|XP_009417461.1| PREDICTED: DNA replication complex GINS protein PSF1-like [Musa acuminata subsp. malaccensis]	197	7e-21	229	200	103	31.00	589	14	1	190	-2	0
Contig_28349	3594	gi|545375455|ref|XP_005651907.1|	gi|545375455|ref|XP_005651907.1| ARM repeat-containing protein [Coccomyxa subellipsoidea C-169]	670	0.0	2422	657	544	72.60	3500	1533	1	657	-2	0
Contig_127411	557	gi|302842829|ref|XP_002952957.1|	gi|302842829|ref|XP_002952957.1| hypothetical protein VOLCADRAFT_121132 [Volvox carteri f. nagariensis]	170	2e-22	235	141	83	36.88	541	119	23	163	-2	0
Contig_355458	737	gi|159490930|ref|XP_001703426.1|	gi|159490930|ref|XP_001703426.1| ankyrin [Chlamydomonas reinhardtii]	909	4e-15	151	190	89	29.47	716	153	483	671	-1	0
Contig_325251	412	gi|552830865|ref|XP_005848003.1|	gi|552830865|ref|XP_005848003.1| hypothetical protein CHLNCDRAFT_22955 [Chlorella variabilis]	162	4e-28	269	102	73	53.92	304	2	18	118	-1	0
Contig_232200	1112	gi|586646603|ref|XP_006828152.1|	gi|586646603|ref|XP_006828152.1| hypothetical protein AMTR_s00023p00077180 [Amborella trichopoda]	875	9e-20	238	256	119	29.30	880	137	592	835	-2	0
Contig_373302	408	gi|552809096|ref|XP_005842860.1|	gi|552809096|ref|XP_005842860.1| hypothetical protein CHLNCDRAFT_13108, partial [Chlorella variabilis]	199	2e-10	145	104	52	33.65	295	2	70	173	-3	0
Contig_7012	5351	gi|545364919|ref|XP_005647479.1|	gi|545364919|ref|XP_005647479.1| hypothetical protein COCSUDRAFT_83707 [Coccomyxa subellipsoidea C-169]	273	5e-50	474	189	132	47.62	901	1461	47	235	1	0
Contig_50900	1597	gi|255558382|ref|XP_002520218.1|	gi|255558382|ref|XP_002520218.1| leucine rich repeat-containing protein, putative [Ricinus communis]	607	1e-20	250	233	130	34.33	701	6	316	532	-3	0
Contig_24154	3525	gi|159465361|ref|XP_001690891.1|	gi|159465361|ref|XP_001690891.1| active subunit of the chloroplast ClpP complex [Chlamydomonas reinhardtii]	256	8e-130	1040	228	211	83.77	3228	2545	27	253	-1	0
Contig_388652	648	gi|302787763|ref|XP_002975651.1|	gi|302787763|ref|XP_002975651.1| hypothetical protein SELMODRAFT_103418 [Selaginella moellendorffii]	1045	5e-22	249	214	113	31.78	634	8	183	367	-3	0
Contig_285721	451	gi|670360754|ref|XP_008643378.1|	gi|670360754|ref|XP_008643378.1| PREDICTED: uncharacterized LOC100381537 isoform X1 [Zea mays]	482	2e-54	469	126	106	65.87	450	82	155	280	-2	0
Contig_196277	639	gi|552836079|ref|XP_005849085.1|	gi|552836079|ref|XP_005849085.1| hypothetical protein CHLNCDRAFT_143586 [Chlorella variabilis]	276	5e-43	385	134	89	53.73	404	3	41	174	-2	0
Contig_138869	1723	gi|645222194|ref|XP_008246475.1|	gi|645222194|ref|XP_008246475.1| PREDICTED: cyclin-P3-1 [Prunus mume]	196	8e-37	356	167	107	43.71	864	364	13	174	-2	0
Contig_98396	761	gi|255611824|ref|XP_002539345.1|	gi|255611824|ref|XP_002539345.1| double histidine kinase dhkd, putative, partial [Ricinus communis]	310	8e-40	369	160	107	48.12	761	282	153	308	-1	0
Contig_58312	910	gi|302834579|ref|XP_002948852.1|	gi|302834579|ref|XP_002948852.1| hypothetical protein VOLCADRAFT_116951, partial [Volvox carteri f. nagariensis]	939	5e-28	301	264	139	29.55	900	127	682	939	-2	0
Contig_272568	1972	gi|297789145|ref|XP_002862569.1|	gi|297789145|ref|XP_002862569.1| hypothetical protein ARALYDRAFT_920527 [Arabidopsis lyrata subsp. lyrata]	597	2e-130	1040	646	351	36.53	1928	6	14	589	-3	0
Contig_51850	941	gi|159466350|ref|XP_001691372.1|	gi|159466350|ref|XP_001691372.1| beta-amylase [Chlamydomonas reinhardtii]	594	5e-47	439	99	94	80.81	644	940	127	224	2	0
Contig_29654	1397	gi|573914656|ref|XP_006644995.1|	gi|573914656|ref|XP_006644995.1| PREDICTED: ATP-dependent zinc metalloprotease FTSH 3, mitochondrial-like [Oryza brachyantha]	807	6e-92	777	427	260	43.56	1254	1	83	485	-3	0
Contig_127688	744	gi|593786145|ref|XP_007156113.1|	gi|593786145|ref|XP_007156113.1| hypothetical protein PHAVU_003G259700g [Phaseolus vulgaris]	334	1e-63	532	261	150	42.53	744	1	59	314	-1	0
Contig_102389	525	gi|357135087|ref|XP_003569143.1|	gi|357135087|ref|XP_003569143.1| PREDICTED: ankyrin-1-like [Brachypodium distachyon]	463	3e-17	206	132	76	38.64	422	30	89	219	-2	0
Contig_119640	509	gi|145341649|ref|XP_001415918.1|	gi|145341649|ref|XP_001415918.1| predicted protein, partial [Ostreococcus lucimarinus CCE9901]	332	5e-14	178	47	39	70.21	142	2	6	52	-2	0
Contig_303582	509	gi|552840333|ref|XP_005850016.1|	gi|552840333|ref|XP_005850016.1| hypothetical protein CHLNCDRAFT_12772, partial [Chlorella variabilis]	165	4e-12	159	124	67	37.90	419	48	26	144	-1	0
Contig_61697	416	gi|168051908|ref|XP_001778394.1|	gi|168051908|ref|XP_001778394.1| predicted protein [Physcomitrella patens]	309	4e-12	162	105	57	37.14	314	3	85	189	-1	0
Contig_84376	3649	gi|552813602|ref|XP_005843985.1|	gi|552813602|ref|XP_005843985.1| hypothetical protein CHLNCDRAFT_54730 [Chlorella variabilis]	2723	5e-09	161	51	37	50.98	644	796	4	54	2	0
Contig_92036	551	gi|297817280|ref|XP_002876523.1|	gi|297817280|ref|XP_002876523.1| predicted protein [Arabidopsis lyrata subsp. lyrata]	301	8e-51	437	166	118	53.61	545	60	137	301	-1	0
Contig_186740	403	gi|470102516|ref|XP_004287699.1|	gi|470102516|ref|XP_004287699.1| PREDICTED: N-acylphosphatidylethanolamine synthase-like [Fragaria vesca subsp. vesca]	287	3e-07	125	56	35	44.64	184	351	20	75	1	0
Contig_60492	441	gi|449467183|ref|XP_004151304.1|	gi|449467183|ref|XP_004151304.1| PREDICTED: 2-dehydropantoate 2-reductase-like [Cucumis sativus]	303	4e-09	140	114	56	34.21	441	100	177	287	-1	0
Contig_83606	1491	gi|255075943|ref|XP_002501646.1|	gi|255075943|ref|XP_002501646.1| predicted protein [Micromonas sp. RCC299]	409	0.0	1586	408	344	70.34	1327	104	1	408	-3	0
Contig_16869	609	gi|502147726|ref|XP_004506891.1|	gi|502147726|ref|XP_004506891.1| PREDICTED: cytochrome c oxidase subunit 5b-2, mitochondrial-like [Cicer arietinum]	156	1e-14	180	101	59	44.55	592	311	59	156	-3	0
Contig_3003	1157	gi|159470145|ref|XP_001693220.1|	gi|159470145|ref|XP_001693220.1| dopamine beta-monooxygenase-like protein [Chlamydomonas reinhardtii]	984	1e-12	182	285	115	25.96	791	21	541	800	-1	0
Contig_295117	514	gi|303283752|ref|XP_003061167.1|	gi|303283752|ref|XP_003061167.1| predicted protein [Micromonas pusilla CCMP1545]	364	6e-27	274	94	62	54.26	509	231	225	318	-3	0
Contig_121245	2261	gi|159483055|ref|XP_001699578.1|	gi|159483055|ref|XP_001699578.1| hypothetical protein CHLREDRAFT_193878 [Chlamydomonas reinhardtii]	653	2e-08	152	178	91	35.39	2040	1525	20	180	-3	0
Contig_89232	3156	gi|567121705|ref|XP_006390475.1|	gi|567121705|ref|XP_006390475.1| hypothetical protein EUTSA_v10018267mg [Eutrema salsugineum]	631	2e-176	1386	598	394	48.33	2097	364	62	621	-1	0
Contig_81565	1708	gi|545366571|ref|XP_005648173.1|	gi|545366571|ref|XP_005648173.1| hypothetical protein COCSUDRAFT_41812 [Coccomyxa subellipsoidea C-169]	695	3e-59	549	299	168	42.47	1091	195	403	680	-3	0
Contig_338334	537	gi|168043866|ref|XP_001774404.1|	gi|168043866|ref|XP_001774404.1| predicted protein [Physcomitrella patens]	408	5e-54	466	179	127	50.28	537	1	167	340	-1	0
Contig_32321	488	gi|302805274|ref|XP_002984388.1|	gi|302805274|ref|XP_002984388.1| hypothetical protein SELMODRAFT_445903 [Selaginella moellendorffii]	420	2e-10	153	148	74	31.08	444	7	5	148	-3	0
Contig_68122	1092	gi|302841187|ref|XP_002952139.1|	gi|302841187|ref|XP_002952139.1| hypothetical protein VOLCADRAFT_81738 [Volvox carteri f. nagariensis]	1034	2e-41	409	111	95	67.57	1091	759	924	1034	-2	0
Contig_297158	938	gi|612396974|ref|XP_007514006.1|	gi|612396974|ref|XP_007514006.1| DNA-directed RNA polymerases I [Bathycoccus prasinos]	150	8e-13	170	83	49	39.76	396	148	59	141	-3	0
Contig_157526	1943	gi|168040460|ref|XP_001772712.1|	gi|168040460|ref|XP_001772712.1| predicted protein [Physcomitrella patens]	687	2e-74	662	618	298	29.45	1827	1	41	543	-3	0
Contig_319277	1098	gi|545367676|ref|XP_005648650.1|	gi|545367676|ref|XP_005648650.1| glucose-1-phosphate adenylyltransferase [Coccomyxa subellipsoidea C-169]	438	5e-07	135	54	37	50.00	1096	935	387	438	-3	0
Contig_217272	701	gi|302854550|ref|XP_002958782.1|	gi|302854550|ref|XP_002958782.1| hypothetical protein VOLCADRAFT_84644 [Volvox carteri f. nagariensis]	158	4e-68	546	146	120	69.86	597	184	12	157	-3	0
Contig_278661	398	gi|694448242|ref|XP_009350067.1|	gi|694448242|ref|XP_009350067.1| PREDICTED: 30S ribosomal protein S5, chloroplastic-like [Pyrus x bretschneideri]	213	1e-12	163	53	41	60.38	161	3	11	63	-1	0
Contig_182706	439	gi|470119957|ref|XP_004296076.1|	gi|470119957|ref|XP_004296076.1| PREDICTED: uncharacterized protein LOC101299658 [Fragaria vesca subsp. vesca]	1211	2e-12	114	84	41	34.52	254	3	987	1064	-3	0
Contig_218264	1134	gi|168032562|ref|XP_001768787.1|	gi|168032562|ref|XP_001768787.1| predicted protein [Physcomitrella patens]	294	1e-06	130	96	51	34.38	624	343	3	96	-1	0
Contig_215146	480	gi|302839671|ref|XP_002951392.1|	gi|302839671|ref|XP_002951392.1| component of cytosolic 80S ribosome and 40S small subunit [Volvox carteri f. nagariensis]	56	3e-12	155	57	39	52.63	433	263	1	56	-3	0
Contig_14297	912	gi|168070201|ref|XP_001786728.1|	gi|168070201|ref|XP_001786728.1| predicted protein, partial [Physcomitrella patens]	289	2e-06	127	105	51	31.43	727	440	6	110	-3	0
Contig_49377	1094	gi|357146615|ref|XP_003574054.1|	gi|357146615|ref|XP_003574054.1| PREDICTED: uncharacterized protein At1g03900-like [Brachypodium distachyon]	280	4e-33	328	248	132	37.10	1005	340	7	251	-3	0
Contig_351065	483	gi|545374929|ref|XP_005651696.1|	gi|545374929|ref|XP_005651696.1| mitochondrial carrier [Coccomyxa subellipsoidea C-169]	486	6e-13	173	44	40	72.73	136	5	248	291	-3	0
Contig_204481	2499	gi|168016157|ref|XP_001760616.1|	gi|168016157|ref|XP_001760616.1| sensory histidine protein kinase [Physcomitrella patens]	1382	4e-26	303	320	154	29.38	2497	1589	590	888	-3	0
Contig_295600	631	gi|568852469|ref|XP_006479898.1|	gi|568852469|ref|XP_006479898.1| PREDICTED: cullin-1-like [Citrus sinensis]	738	1e-19	230	196	106	28.06	588	10	40	212	-2	0
Contig_95642	408	gi|545355756|ref|XP_005643653.1|	gi|545355756|ref|XP_005643653.1| 60S ribosomal protein L7 [Coccomyxa subellipsoidea C-169]	248	3e-22	233	127	80	44.09	370	11	5	127	-3	0
Contig_373556	1247	gi|302851897|ref|XP_002957471.1|	gi|302851897|ref|XP_002957471.1| kinesin-like protein with TPR domains [Volvox carteri f. nagariensis]	1209	3e-44	434	412	184	28.88	2	1237	579	961	2	0
Contig_287296	1268	gi|242078253|ref|XP_002443895.1|	gi|242078253|ref|XP_002443895.1| hypothetical protein SORBIDRAFT_07g003970 [Sorghum bicolor]	396	2e-63	551	311	187	38.59	1039	110	34	333	-2	0
Contig_124809	582	gi|303283388|ref|XP_003060985.1|	gi|303283388|ref|XP_003060985.1| predicted protein [Micromonas pusilla CCMP1545]	1280	3e-24	265	195	101	30.77	582	7	651	837	-1	0
Contig_145706	484	gi|302852218|ref|XP_002957630.1|	gi|302852218|ref|XP_002957630.1| hypothetical protein VOLCADRAFT_77645 [Volvox carteri f. nagariensis]	535	9e-41	377	149	100	48.32	454	17	288	436	-1	0
Contig_206512	2052	gi|168036674|ref|XP_001770831.1|	gi|168036674|ref|XP_001770831.1| predicted protein [Physcomitrella patens]	732	8e-29	321	375	182	29.07	1088	105	297	665	-2	0
Contig_338253	417	gi|685309954|ref|XP_009145583.1|	gi|685309954|ref|XP_009145583.1| PREDICTED: lysine-specific demethylase 8 isoform X2 [Brassica rapa]	332	3e-07	126	61	36	50.82	395	222	173	232	-2	0
First_Contig7949	1149	gi|565371556|ref|XP_006352369.1|	gi|565371556|ref|XP_006352369.1| PREDICTED: isoleucine--tRNA ligase, cytoplasmic-like isoform X2 [Solanum tuberosum]	1003	1e-111	915	318	224	54.09	1141	272	42	357	-3	0
Contig_11942	4326	gi|545373433|ref|XP_005651082.1|	gi|545373433|ref|XP_005651082.1| hypothetical protein COCSUDRAFT_59065 [Coccomyxa subellipsoidea C-169]	444	6e-09	158	77	43	40.26	1637	1413	352	428	-2	0
Contig_111849	583	gi|502111703|ref|XP_004494140.1|	gi|502111703|ref|XP_004494140.1| PREDICTED: splicing factor U2af small subunit A-like [Cicer arietinum]	321	2e-44	396	185	120	45.95	2	550	96	278	2	0
Contig_225568	1990	gi|645229606|ref|XP_008221539.1|	gi|645229606|ref|XP_008221539.1| PREDICTED: 26S proteasome non-ATPase regulatory subunit 10 [Prunus mume]	244	7e-19	228	220	110	30.00	129	776	9	219	3	0
Contig_101484	949	gi|612396325|ref|XP_007513682.1|	gi|612396325|ref|XP_007513682.1| ribosomal protein S15 [Bathycoccus prasinos]	218	2e-10	155	101	64	33.66	367	65	100	200	-1	0
Contig_329273	502	gi|514813842|ref|XP_004981702.1|	gi|514813842|ref|XP_004981702.1| PREDICTED: serine/threonine-protein phosphatase 6 regulatory ankyrin repeat subunit C-like [Setaria italica]	244	4e-16	191	127	70	37.01	399	19	69	194	-2	0
Contig_46934	1133	gi|695081383|ref|XP_009388207.1|	gi|695081383|ref|XP_009388207.1| PREDICTED: uncharacterized protein LOC103975022 [Musa acuminata subsp. malaccensis]	216	4e-24	259	162	84	46.30	390	830	63	215	3	0
First_Contig5778	1680	gi|302835574|ref|XP_002949348.1|	gi|302835574|ref|XP_002949348.1| hypothetical protein VOLCADRAFT_89720 [Volvox carteri f. nagariensis]	518	8e-97	799	310	213	55.16	1408	506	49	358	-3	0
Contig_71605	606	gi|302830478|ref|XP_002946805.1|	gi|302830478|ref|XP_002946805.1| hypothetical protein VOLCADRAFT_72994 [Volvox carteri f. nagariensis]	884	8e-96	781	201	176	70.65	606	4	265	465	-1	0
Contig_3994	7148	gi|552814386|ref|XP_005844178.1|	gi|552814386|ref|XP_005844178.1| expressed protein [Chlorella variabilis]	1245	2e-60	599	687	307	30.28	6694	4745	299	900	-2	0
First_Contig8009	2225	gi|145347158|ref|XP_001418043.1|	gi|145347158|ref|XP_001418043.1| predicted protein [Ostreococcus lucimarinus CCE9901]	416	1e-09	160	241	104	28.63	810	127	184	411	-3	0
Contig_6535	1746	gi|545356312|ref|XP_005643882.1|	gi|545356312|ref|XP_005643882.1| hypothetical protein COCSUDRAFT_58632 [Coccomyxa subellipsoidea C-169]	191	1e-55	490	161	115	58.39	1212	733	30	187	-1	0
Contig_84650	908	gi|302837466|ref|XP_002950292.1|	gi|302837466|ref|XP_002950292.1| hypothetical protein VOLCADRAFT_90773 [Volvox carteri f. nagariensis]	867	6e-13	181	124	70	30.65	898	542	347	468	-2	0
Contig_53687	1012	gi|302843212|ref|XP_002953148.1|	gi|302843212|ref|XP_002953148.1| hypothetical protein VOLCADRAFT_93927 [Volvox carteri f. nagariensis]	590	9e-179	1330	314	277	78.34	937	2	55	368	-1	0
Contig_333932	588	gi|229315913|ref|YP_002860139.1|	gi|229315913|ref|YP_002860139.1| ATPase subunit 8.2 [Micromonas sp. RCC299]	168	4e-10	146	121	61	31.40	490	146	2	121	-3	0
First_Contig3297	2904	gi|573915501|ref|XP_006645402.1|	gi|573915501|ref|XP_006645402.1| PREDICTED: uncharacterized protein LOC102706703 isoform X2 [Oryza brachyantha]	1115	3e-10	169	125	64	32.00	1692	2063	436	553	3	0
First_Contig464	6796	gi|159470749|ref|XP_001693519.1|	gi|159470749|ref|XP_001693519.1| ERD4-related membrane protein, partial [Chlamydomonas reinhardtii]	1746	2e-100	937	574	298	36.41	4875	3241	1177	1742	-2	0
Contig_173693	1591	gi|159490225|ref|XP_001703083.1|	gi|159490225|ref|XP_001703083.1| predicted protein, partial [Chlamydomonas reinhardtii]	433	1e-32	338	427	202	29.04	1349	81	10	433	-3	0
Contig_35314	855	gi|552842382|ref|XP_005850550.1|	gi|552842382|ref|XP_005850550.1| hypothetical protein CHLNCDRAFT_29747 [Chlorella variabilis]	245	1e-07	135	31	29	83.87	2	94	36	66	2	0
First_Contig3534	733	gi|212274501|ref|NP_001130904.1|	gi|212274501|ref|NP_001130904.1| uncharacterized protein LOC100192008 [Zea mays]	521	3e-10	156	115	59	33.91	506	162	203	308	-3	0
Contig_151304	1502	gi|308810260|ref|XP_003082439.1|	gi|308810260|ref|XP_003082439.1| DNA repair/transcription factor protein (ISS) [Ostreococcus tauri]	792	2e-54	308	114	81	51.75	229	570	661	774	1	0
Contig_263921	1173	gi|449531950|ref|XP_004172948.1|	gi|449531950|ref|XP_004172948.1| PREDICTED: proteasome activator complex subunit 4-like [Cucumis sativus]	438	1e-22	257	389	169	25.96	1149	4	82	414	-1	0
First_Contig6406	1222	gi|552841253|ref|XP_005850257.1|	gi|552841253|ref|XP_005850257.1| hypothetical protein CHLNCDRAFT_34313, partial [Chlorella variabilis]	381	4e-38	373	351	153	30.48	1054	35	7	325	-1	0
Contig_49174	2363	gi|159469684|ref|XP_001692993.1|	gi|159469684|ref|XP_001692993.1| glycine cleavage system, P protein [Chlamydomonas reinhardtii]	1039	0.0	2789	743	617	72.68	2212	2	3	743	-2	0
Contig_198122	1379	gi|552843367|ref|XP_005850821.1|	gi|552843367|ref|XP_005850821.1| hypothetical protein CHLNCDRAFT_140375 [Chlorella variabilis]	399	4e-46	434	163	103	51.53	947	492	4	166	-1	0
Contig_262363	511	gi|302844538|ref|XP_002953809.1|	gi|302844538|ref|XP_002953809.1| mitochondrial F1F0 ATP synthase associated protein [Volvox carteri f. nagariensis]	123	7e-43	369	118	92	55.08	158	511	1	118	2	0
Contig_276580	457	gi|567153522|ref|XP_006417515.1|	gi|567153522|ref|XP_006417515.1| hypothetical protein EUTSA_v10008516mg [Eutrema salsugineum]	261	3e-07	126	45	30	48.89	136	2	141	185	-1	0
Contig_82783	730	gi|552811971|ref|XP_005843602.1|	gi|552811971|ref|XP_005843602.1| hypothetical protein CHLNCDRAFT_37364 [Chlorella variabilis]	355	7e-41	379	112	85	60.71	710	375	240	350	-3	0
Contig_304990	686	gi|449480919|ref|XP_004156030.1|	gi|449480919|ref|XP_004156030.1| PREDICTED: uncharacterized protein LOC101230023 [Cucumis sativus]	577	3e-16	203	200	106	32.00	625	32	20	211	-2	0
Contig_7402	4498	gi|545367267|ref|XP_005648476.1|	gi|545367267|ref|XP_005648476.1| Arf GTPase activating protein [Coccomyxa subellipsoidea C-169]	124	5e-57	510	123	101	75.61	218	586	2	124	2	0
Second_Contig569	2576	gi|552813509|ref|XP_005843967.1|	gi|552813509|ref|XP_005843967.1| hypothetical protein CHLNCDRAFT_32953 [Chlorella variabilis]	810	0.0	2782	825	634	61.21	2536	113	1	808	-2	0
Contig_27676	466	gi|685257410|ref|XP_009125952.1|	gi|685257410|ref|XP_009125952.1| PREDICTED: cytochrome b-c1 complex subunit 7-1 [Brassica rapa]	122	6e-09	133	86	48	40.70	329	75	25	110	-3	0
Contig_55723	1658	gi|224078565|ref|XP_002305558.1|	gi|224078565|ref|XP_002305558.1| hypothetical protein POPTR_0004s19530g [Populus trichocarpa]	431	5e-157	1194	436	301	52.98	1382	96	5	431	-1	0
Contig_40430	932	gi|168065301|ref|XP_001784592.1|	gi|168065301|ref|XP_001784592.1| predicted protein [Physcomitrella patens]	280	2e-127	958	222	201	78.83	801	136	43	264	-3	0
Contig_58686	510	gi|302764096|ref|XP_002965469.1|	gi|302764096|ref|XP_002965469.1| hypothetical protein SELMODRAFT_143272, partial [Selaginella moellendorffii]	331	7e-20	175	65	39	50.77	197	3	196	260	-2	0
Contig_363208	602	gi|645264573|ref|XP_008237741.1|	gi|645264573|ref|XP_008237741.1| PREDICTED: uncharacterized protein slp1 isoform X2 [Prunus mume]	560	2e-14	187	137	72	31.39	589	194	213	341	-2	0
Contig_388100	750	gi|145341194|ref|XP_001415698.1|	gi|145341194|ref|XP_001415698.1| predicted protein [Ostreococcus lucimarinus CCE9901]	684	4e-18	220	259	124	30.89	3	740	312	539	3	0
Contig_142794	692	gi|449521985|ref|XP_004168009.1|	gi|449521985|ref|XP_004168009.1| PREDICTED: acyl-coenzyme A oxidase, peroxisomal-like [Cucumis sativus]	693	7e-40	380	234	131	38.46	689	3	279	501	-1	0
First_Contig319	7629	gi|697119586|ref|XP_009613747.1|	gi|697119586|ref|XP_009613747.1| PREDICTED: phosphoinositide 3-kinase regulatory subunit 4 [Nicotiana tomentosiformis]	1552	9e-101	938	1080	487	27.69	34	3162	1	909	1	0
Contig_178722	2031	gi|302851412|ref|XP_002957230.1|	gi|302851412|ref|XP_002957230.1| hypothetical protein VOLCADRAFT_98256 [Volvox carteri f. nagariensis]	367	3e-34	351	349	164	29.51	1351	341	16	319	-3	0
Contig_3919	3468	gi|593786689|ref|XP_007156385.1|	gi|593786689|ref|XP_007156385.1| hypothetical protein PHAVU_003G281900g [Phaseolus vulgaris]	419	4e-08	151	283	148	31.10	3456	2629	112	370	-1	0
Contig_4706	3719	gi|159463308|ref|XP_001689884.1|	gi|159463308|ref|XP_001689884.1| phosphoglucomutase, partial [Chlamydomonas reinhardtii]	583	7e-174	1378	581	360	53.87	756	2333	1	580	3	0
Contig_345849	656	gi|697134719|ref|XP_009621406.1|	gi|697134719|ref|XP_009621406.1| PREDICTED: protein bem46 [Nicotiana tomentosiformis]	325	7e-26	269	197	112	38.58	655	77	135	316	-2	0
Contig_25883	1001	gi|685256317|ref|XP_009135514.1|	gi|685256317|ref|XP_009135514.1| PREDICTED: tetratricopeptide repeat protein 13 [Brassica rapa]	1034	7e-17	214	241	113	26.14	268	990	304	540	1	0
Contig_57942	697	gi|685351121|ref|XP_009111019.1|	gi|685351121|ref|XP_009111019.1| PREDICTED: probable E3 ubiquitin-protein ligase ARI5 [Brassica rapa]	552	1e-29	302	224	113	32.14	650	3	13	229	-3	0
Contig_5034	562	gi|685350615|ref|XP_009110810.1|	gi|685350615|ref|XP_009110810.1| PREDICTED: 60S ribosomal protein L21-1-like [Brassica rapa]	164	4e-55	455	163	117	55.83	536	48	1	157	-3	0
Contig_121849	3180	gi|159483101|ref|XP_001699601.1|	gi|159483101|ref|XP_001699601.1| flagella associated protein [Chlamydomonas reinhardtii]	460	2e-21	258	176	92	37.50	749	222	286	459	-2	0
First_Contig7103	5546	gi|159463946|ref|XP_001690203.1|	gi|159463946|ref|XP_001690203.1| predicted protein, partial [Chlamydomonas reinhardtii]	161	1e-43	415	91	86	78.02	984	712	2	92	-3	0
Contig_326559	422	gi|470103457|ref|XP_004288153.1|	gi|470103457|ref|XP_004288153.1| PREDICTED: probable E3 ubiquitin-protein ligase HERC1-like [Fragaria vesca subsp. vesca]	438	7e-06	93	74	40	36.49	282	67	240	310	-3	0
Contig_43569	1231	gi|545370525|ref|XP_005649894.1|	gi|545370525|ref|XP_005649894.1| polyadenylate binding protein [Coccomyxa subellipsoidea C-169]	681	2e-29	316	94	73	61.70	1230	952	305	398	-2	0
Contig_132845	398	gi|159471389|ref|XP_001693839.1|	gi|159471389|ref|XP_001693839.1| flagellar associated protein [Chlamydomonas reinhardtii]	868	7e-31	307	124	90	50.00	380	9	5	126	-1	0
Contig_401932	480	gi|449473369|ref|XP_004153862.1|	gi|449473369|ref|XP_004153862.1| PREDICTED: protein DamX-like [Cucumis sativus]	433	4e-31	305	62	60	90.32	2	187	372	433	2	0
Contig_297289	414	gi|302840337|ref|XP_002951724.1|	gi|302840337|ref|XP_002951724.1| hypothetical protein VOLCADRAFT_92352 [Volvox carteri f. nagariensis]	4619	1e-13	179	139	74	32.37	414	1	2198	2331	-1	0
Contig_365241	556	gi|565347477|ref|XP_006340752.1|	gi|565347477|ref|XP_006340752.1| PREDICTED: lysosomal alpha-mannosidase-like [Solanum tuberosum]	1008	5e-23	254	160	82	35.00	5	481	309	462	2	0
Contig_21207	1753	gi|159478685|ref|XP_001697431.1|	gi|159478685|ref|XP_001697431.1| GTP binding protein, partial [Chlamydomonas reinhardtii]	405	8e-139	1073	235	213	82.13	707	3	1	235	-3	0
Contig_303436	473	gi|168015897|ref|XP_001760486.1|	gi|168015897|ref|XP_001760486.1| sensory histidine protein kinase [Physcomitrella patens]	365	1e-22	241	162	89	37.04	472	5	147	303	-2	0
Contig_95990	410	gi|357507499|ref|XP_003624038.1|	gi|357507499|ref|XP_003624038.1| Cell division protease ftsH-like protein [Medicago truncatula]	643	8e-17	202	138	77	38.41	1	408	108	230	1	0
Contig_193023	588	gi|552831597|ref|XP_005848169.1|	gi|552831597|ref|XP_005848169.1| hypothetical protein CHLNCDRAFT_145552 [Chlorella variabilis]	287	5e-11	157	161	75	24.84	501	28	105	262	-1	0
Contig_55381	500	gi|698522467|ref|XP_009758051.1|	gi|698522467|ref|XP_009758051.1| PREDICTED: iron-sulfur assembly protein IscA, chloroplastic isoform X1 [Nicotiana sylvestris]	176	3e-37	335	128	84	49.22	380	3	46	173	-1	0
Contig_23651	1345	gi|159466790|ref|XP_001691581.1|	gi|159466790|ref|XP_001691581.1| succinate-coa ligase beta chain [Chlamydomonas reinhardtii]	421	0.0	1566	381	336	79.53	1144	2	18	398	-1	0
Contig_210789	622	gi|552828239|ref|XP_005847435.1|	gi|552828239|ref|XP_005847435.1| expressed protein [Chlorella variabilis]	510	2e-20	232	109	71	41.28	403	92	26	134	-1	0
Contig_16042	2026	gi|552829788|ref|XP_005847782.1|	gi|552829788|ref|XP_005847782.1| hypothetical protein CHLNCDRAFT_133923 [Chlorella variabilis]	126	7e-55	482	125	102	71.20	1941	1576	1	125	-2	0
Contig_208134	1231	gi|302832004|ref|XP_002947567.1|	gi|302832004|ref|XP_002947567.1| hypothetical protein VOLCADRAFT_116468 [Volvox carteri f. nagariensis]	3699	8e-08	144	78	50	39.74	130	348	1	78	1	0
Contig_224046	766	gi|302845640|ref|XP_002954358.1|	gi|302845640|ref|XP_002954358.1| hypothetical protein VOLCADRAFT_118717 [Volvox carteri f. nagariensis]	2772	2e-09	152	60	42	53.33	405	581	2370	2429	3	0
Contig_125469	685	gi|359494535|ref|XP_002266085.2|	gi|359494535|ref|XP_002266085.2| PREDICTED: peptidyl-prolyl cis-trans isomerase-like 4-like [Vitis vinifera]	627	2e-51	463	201	134	49.75	685	155	205	405	-1	0
Contig_155890	624	gi|225452278|ref|XP_002270701.1|	gi|225452278|ref|XP_002270701.1| PREDICTED: ras-related protein RABB1b [Vitis vinifera]	209	3e-59	488	192	129	50.00	621	61	16	207	-1	0
Contig_284813	971	gi|612392469|ref|XP_007511755.1|	gi|612392469|ref|XP_007511755.1| predicted protein [Bathycoccus prasinos]	4845	3e-12	177	226	98	23.45	665	6	248	464	-1	0
First_Contig2314	3748	gi|30686606|ref|NP_850255.1|	gi|30686606|ref|NP_850255.1| RNA helicase family protein [Arabidopsis thaliana]	995	2e-105	934	639	324	36.31	2086	185	225	770	-1	0
Contig_14027	2036	gi|308811783|ref|XP_003083199.1|	gi|308811783|ref|XP_003083199.1| unnamed protein product [Ostreococcus tauri]	680	2e-09	160	201	95	28.86	1020	463	273	467	-3	0
Contig_178091	413	gi|695015109|ref|XP_009394409.1|	gi|695015109|ref|XP_009394409.1| PREDICTED: U5 small nuclear ribonucleoprotein 200 kDa helicase-like [Musa acuminata subsp. malaccensis]	2172	2e-59	523	137	116	67.88	412	2	906	1042	-2	0
Contig_268590	1020	gi|595790805|ref|XP_007199151.1|	gi|595790805|ref|XP_007199151.1| hypothetical protein PRUPE_ppa019627mg, partial [Prunus persica]	398	1e-45	423	250	142	35.60	908	165	111	356	-2	0
Contig_1964	3980	gi|552845214|ref|XP_005851292.1|	gi|552845214|ref|XP_005851292.1| expressed protein [Chlorella variabilis]	795	7e-27	311	347	152	29.11	3814	2804	28	354	-2	0
Contig_234377	1028	gi|242071127|ref|XP_002450840.1|	gi|242071127|ref|XP_002450840.1| hypothetical protein SORBIDRAFT_05g019510 [Sorghum bicolor]	1024	1e-13	189	162	85	33.33	656	171	64	213	-1	0
Contig_125624	443	gi|565467758|ref|XP_006291759.1|	gi|565467758|ref|XP_006291759.1| hypothetical protein CARUB_v10017930mg [Capsella rubella]	244	2e-24	249	144	86	38.19	438	7	80	223	-3	0
Contig_1697	7621	gi|698567533|ref|XP_009773801.1|	gi|698567533|ref|XP_009773801.1| PREDICTED: craniofacial development protein 2-like, partial [Nicotiana sylvestris]	222	9e-09	153	161	74	27.33	489	7	52	200	-2	0
Contig_57271	6129	gi|698545777|ref|XP_009767500.1|	gi|698545777|ref|XP_009767500.1| PREDICTED: uncharacterized protein LOC104218657 [Nicotiana sylvestris]	1248	0.0	2368	1175	684	42.55	2609	6127	173	1205	2	0
Contig_252845	2116	gi|212721946|ref|NP_001131279.1|	gi|212721946|ref|NP_001131279.1| uncharacterized protein LOC100192592 [Zea mays]	397	7e-52	485	273	148	36.26	106	924	97	318	1	0
First_Contig437	5810	gi|552812263|ref|XP_005843666.1|	gi|552812263|ref|XP_005843666.1| expressed protein [Chlorella variabilis]	750	8e-54	533	428	201	37.15	1250	60	309	663	-1	0
Contig_49803	1255	gi|590689124|ref|XP_007043140.1|	gi|590689124|ref|XP_007043140.1| Chloride channel protein CLC-e isoform 4 [Theobroma cacao]	650	8e-09	151	340	146	23.82	1249	356	176	505	-1	0
Contig_38236	780	gi|302836153|ref|XP_002949637.1|	gi|302836153|ref|XP_002949637.1| hypothetical protein VOLCADRAFT_59582 [Volvox carteri f. nagariensis]	780	2e-38	375	75	72	93.33	226	2	1	75	-3	0
First_Contig4134	964	gi|552843796|ref|XP_005850932.1|	gi|552843796|ref|XP_005850932.1| hypothetical protein CHLNCDRAFT_140665 [Chlorella variabilis]	206	2e-19	221	180	94	35.56	535	2	24	191	-1	0
Contig_5670	4830	gi|672184357|ref|XP_008812486.1|	gi|672184357|ref|XP_008812486.1| PREDICTED: LOW QUALITY PROTEIN: uncharacterized protein LOC103723371 [Phoenix dactylifera]	1886	8e-59	586	423	217	34.99	2453	1236	1500	1878	-2	0
First_Contig730	6092	gi|303275948|ref|XP_003057268.1|	gi|303275948|ref|XP_003057268.1| histone deacetylase [Micromonas pusilla CCMP1545]	413	5e-84	743	240	169	57.08	5768	5049	113	351	-1	0
Contig_178931	766	gi|567165820|ref|XP_006397650.1|	gi|567165820|ref|XP_006397650.1| hypothetical protein EUTSA_v10001613mg [Eutrema salsugineum]	232	8e-26	246	145	73	39.31	529	119	84	227	-1	0
Contig_133260	3954	gi|545356380|ref|XP_005643909.1|	gi|545356380|ref|XP_005643909.1| kinase-like protein [Coccomyxa subellipsoidea C-169]	563	5e-46	461	243	138	41.15	1491	835	304	541	-1	0
Contig_141403	464	gi|545359229|ref|XP_005645099.1|	gi|545359229|ref|XP_005645099.1| putative AMP-binding enzyme [Coccomyxa subellipsoidea C-169]	463	3e-52	454	149	111	60.40	450	10	267	415	-3	0
Contig_72701	452	gi|565388130|ref|XP_006359832.1|	gi|565388130|ref|XP_006359832.1| PREDICTED: uncharacterized protein LOC102592963 [Solanum tuberosum]	91	4e-11	148	61	42	44.26	369	187	19	79	-3	0
Contig_408733	454	gi|590561459|ref|XP_007008816.1|	gi|590561459|ref|XP_007008816.1| P60-like, putative [Theobroma cacao]	365	2e-06	121	129	74	31.01	445	71	229	356	-1	0
Contig_135133	2605	gi|159488650|ref|XP_001702318.1|	gi|159488650|ref|XP_001702318.1| alkaline phosphatase [Chlamydomonas reinhardtii]	594	7e-14	198	266	116	30.45	2595	1837	330	563	-2	0
Contig_30561	714	gi|685355849|ref|XP_009112891.1|	gi|685355849|ref|XP_009112891.1| PREDICTED: ubiquitin-conjugating enzyme E2 28 [Brassica rapa]	148	3e-44	386	144	96	47.22	631	200	3	146	-3	0
Contig_274481	1434	gi|302767184|ref|XP_002967012.1|	gi|302767184|ref|XP_002967012.1| heterotrimeric G protein, alpha subunit [Selaginella moellendorffii]	373	1e-17	220	238	116	27.73	1368	709	31	265	-1	0
Contig_154673	2783	gi|159487197|ref|XP_001701620.1|	gi|159487197|ref|XP_001701620.1| predicted protein [Chlamydomonas reinhardtii]	564	8e-154	1218	522	334	49.04	435	1961	64	561	3	0
Contig_139836	426	gi|552815363|ref|XP_005844426.1|	gi|552815363|ref|XP_005844426.1| hypothetical protein CHLNCDRAFT_139122 [Chlorella variabilis]	233	4e-56	463	113	98	84.07	426	97	109	221	-1	0
Contig_328115	716	gi|226510460|ref|NP_001142321.1|	gi|226510460|ref|NP_001142321.1| uncharacterized protein LOC100274491 [Zea mays]	377	1e-60	515	193	129	48.19	579	1	1	193	-3	0
Contig_344310	590	gi|302833549|ref|XP_002948338.1|	gi|302833549|ref|XP_002948338.1| hypothetical protein VOLCADRAFT_73696, partial [Volvox carteri f. nagariensis]	132	1e-64	517	124	110	81.45	529	158	1	124	-2	0
First_Contig2651	3963	gi|255082342|ref|XP_002504157.1|	gi|255082342|ref|XP_002504157.1| predicted protein [Micromonas sp. RCC299]	1287	8e-06	134	90	43	36.67	3498	3247	42	131	-1	0
Contig_317560	448	gi|302852868|ref|XP_002957952.1|	gi|302852868|ref|XP_002957952.1| component of cytosolic 80S ribosome and 60S large subunit [Volvox carteri f. nagariensis]	92	2e-27	260	55	51	87.27	448	284	37	91	-1	0
Contig_208869	1475	gi|672157816|ref|XP_008798630.1|	gi|672157816|ref|XP_008798630.1| PREDICTED: DEAD-box ATP-dependent RNA helicase 3, chloroplastic [Phoenix dactylifera]	762	6e-75	659	342	209	42.98	1357	344	116	447	-2	0
Contig_341071	448	gi|552812810|ref|XP_005843794.1|	gi|552812810|ref|XP_005843794.1| hypothetical protein CHLNCDRAFT_139941 [Chlorella variabilis]	224	8e-18	202	162	73	32.10	9	437	11	170	3	0
Contig_194763	534	gi|357440489|ref|XP_003590522.1|	gi|357440489|ref|XP_003590522.1| Ras-like protein [Medicago truncatula]	216	1e-29	288	175	101	36.00	512	3	1	173	-2	0
Contig_56920	2360	gi|545362568|ref|XP_005646502.1|	gi|545362568|ref|XP_005646502.1| actin-binding FH2 [Coccomyxa subellipsoidea C-169]	1324	2e-53	525	296	184	45.27	2103	1219	781	1073	-3	0
Contig_144659	862	gi|568843412|ref|XP_006475604.1|	gi|568843412|ref|XP_006475604.1| PREDICTED: ras-related protein RHN1-like [Citrus sinensis]	199	2e-22	243	161	87	31.68	690	208	9	169	-2	0
First_Contig3971	1015	gi|168023784|ref|XP_001764417.1|	gi|168023784|ref|XP_001764417.1| SIR2 family protein [Physcomitrella patens]	323	7e-15	194	252	106	28.17	1014	292	28	248	-2	0
Second_Contig76	4539	gi|545359285|ref|XP_005645124.1|	gi|545359285|ref|XP_005645124.1| hypothetical protein COCSUDRAFT_48569 [Coccomyxa subellipsoidea C-169]	861	6e-165	1359	646	397	47.06	1811	12	21	641	-2	0
Contig_69149	677	gi|698521327|ref|XP_009757474.1|	gi|698521327|ref|XP_009757474.1| PREDICTED: V-type proton ATPase 16 kDa proteolipid subunit [Nicotiana sylvestris]	165	3e-51	433	159	118	59.12	546	76	1	159	-3	0
Contig_201838	2188	gi|302830910|ref|XP_002947021.1|	gi|302830910|ref|XP_002947021.1| acetylglucosaminyltransferase [Volvox carteri f. nagariensis]	834	4e-58	553	246	147	47.56	1757	1023	94	332	-3	0
Contig_9435	2095	gi|545355822|ref|XP_005643686.1|	gi|545355822|ref|XP_005643686.1| hypothetical protein COCSUDRAFT_59626 [Coccomyxa subellipsoidea C-169]	499	8e-61	557	156	127	67.95	1686	1219	17	170	-2	0
Contig_62969	815	gi|159490594|ref|XP_001703258.1|	gi|159490594|ref|XP_001703258.1| coiled-coil protein associated with protofilament ribbons [Chlamydomonas reinhardtii]	367	5e-13	178	217	110	32.26	757	134	123	337	-2	0
Contig_24752	879	gi|670395109|ref|XP_008677973.1|	gi|670395109|ref|XP_008677973.1| PREDICTED: putative pleiotropic drug resistance protein 7 isoform X4 [Zea mays]	957	6e-44	421	217	125	44.24	270	872	220	433	3	0
Contig_344568	556	gi|568849938|ref|XP_006478692.1|	gi|568849938|ref|XP_006478692.1| PREDICTED: uncharacterized protein LOC102616686 isoform X2 [Citrus sinensis]	272	6e-10	148	104	53	31.73	409	107	170	272	-1	0
Contig_292957	431	gi|302837794|ref|XP_002950456.1|	gi|302837794|ref|XP_002950456.1| hypothetical protein VOLCADRAFT_109766 [Volvox carteri f. nagariensis]	253	9e-30	287	103	71	59.22	274	2	29	130	-2	0
Contig_105861	1340	gi|302844923|ref|XP_002954001.1|	gi|302844923|ref|XP_002954001.1| hypothetical protein VOLCADRAFT_40672, partial [Volvox carteri f. nagariensis]	724	6e-61	554	118	108	84.75	1340	987	607	724	-1	0
First_Contig6162	1076	gi|672184357|ref|XP_008812486.1|	gi|672184357|ref|XP_008812486.1| PREDICTED: LOW QUALITY PROTEIN: uncharacterized protein LOC103723371 [Phoenix dactylifera]	1886	9e-42	413	310	162	36.77	2	898	1575	1873	2	0
Contig_78794	806	gi|545364260|ref|XP_005647194.1|	gi|545364260|ref|XP_005647194.1| amidase [Coccomyxa subellipsoidea C-169]	405	3e-70	585	161	128	70.81	488	6	6	166	-1	0
Contig_210259	929	gi|514760394|ref|XP_004964530.1|	gi|514760394|ref|XP_004964530.1| PREDICTED: eukaryotic translation initiation factor 3 subunit G-like [Setaria italica]	291	1e-41	386	276	142	36.23	860	87	33	288	-1	0
Contig_12647	495	gi|302853650|ref|XP_002958339.1|	gi|302853650|ref|XP_002958339.1| hypothetical protein VOLCADRAFT_99591 [Volvox carteri f. nagariensis]	281	2e-18	209	165	91	29.09	494	21	96	260	-2	0
Contig_67650	539	gi|303288838|ref|XP_003063707.1|	gi|303288838|ref|XP_003063707.1| predicted protein [Micromonas pusilla CCMP1545]	287	2e-52	417	131	106	60.31	147	539	82	212	3	0
Contig_261356	542	gi|226496671|ref|NP_001146493.1|	gi|226496671|ref|NP_001146493.1| hypothetical protein [Zea mays]	197	2e-40	359	158	101	41.77	495	22	7	164	-3	0
Contig_8492	6765	gi|698487661|ref|XP_009790464.1|	gi|698487661|ref|XP_009790464.1| PREDICTED: heterogeneous nuclear ribonucleoprotein H2 [Nicotiana sylvestris]	364	2e-38	394	333	161	33.03	6428	5490	63	349	-2	0
Contig_13776	3291	gi|545355858|ref|XP_005643703.1|	gi|545355858|ref|XP_005643703.1| hypothetical protein COCSUDRAFT_49026 [Coccomyxa subellipsoidea C-169]	214	2e-26	288	79	64	67.09	2278	2042	1	79	-3	0
Contig_264429	2163	gi|308802117|ref|XP_003078372.1|	gi|308802117|ref|XP_003078372.1| Oxidation resistance protein (ISS) [Ostreococcus tauri]	240	7e-19	229	161	84	30.43	522	40	82	239	-1	0
Contig_283967	629	gi|302845369|ref|XP_002954223.1|	gi|302845369|ref|XP_002954223.1| hypothetical protein VOLCADRAFT_106310 [Volvox carteri f. nagariensis]	2044	6e-16	202	83	56	45.78	471	223	714	796	-3	0
Contig_100510	455	gi|552822573|ref|XP_005846150.1|	gi|552822573|ref|XP_005846150.1| hypothetical protein CHLNCDRAFT_136123 [Chlorella variabilis]	544	5e-15	189	157	72	29.94	453	4	40	187	-3	0
Contig_19109	689	gi|168039719|ref|XP_001772344.1|	gi|168039719|ref|XP_001772344.1| predicted protein [Physcomitrella patens]	888	2e-43	410	178	117	43.82	688	155	709	886	-2	0
Contig_99712	1174	gi|670378824|ref|XP_008670323.1|	gi|670378824|ref|XP_008670323.1| PREDICTED: acyl-coenzyme A thioesterase 9, mitochondrial [Zea mays]	512	4e-53	485	343	184	37.32	1172	225	166	502	-3	0
Contig_387163	483	gi|586676856|ref|XP_006838764.1|	gi|586676856|ref|XP_006838764.1| hypothetical protein AMTR_s00002p00256740 [Amborella trichopoda]	437	3e-13	175	118	66	33.90	413	72	226	341	-2	0
Contig_254590	614	gi|573939404|ref|XP_006652132.1|	gi|573939404|ref|XP_006652132.1| PREDICTED: prostaglandin E synthase 2-like [Oryza brachyantha]	321	4e-23	248	130	74	41.54	393	4	92	217	-3	0
Contig_88502	839	gi|567903998|ref|XP_006444487.1|	gi|567903998|ref|XP_006444487.1| hypothetical protein CICLE_v10020794mg [Citrus clementina]	359	5e-31	312	254	125	35.83	772	20	17	247	-2	0
Contig_11517	2084	gi|159485250|ref|XP_001700659.1|	gi|159485250|ref|XP_001700659.1| fructose-1,6-bisphosphate aldolase [Chlamydomonas reinhardtii]	377	0.0	1668	377	333	81.96	2034	904	1	377	-3	0
Contig_7582	888	gi|545361839|ref|XP_005646194.1|	gi|545361839|ref|XP_005646194.1| hypothetical protein COCSUDRAFT_30146 [Coccomyxa subellipsoidea C-169]	239	1e-19	224	68	53	63.24	887	684	162	227	-2	0
Contig_124646	3928	gi|552835978|ref|XP_005849065.1|	gi|552835978|ref|XP_005849065.1| hypothetical protein CHLNCDRAFT_51240 [Chlorella variabilis]	721	2e-21	264	196	109	39.29	1725	1147	167	358	-2	0
Contig_229860	1991	gi|357135952|ref|XP_003569571.1|	gi|357135952|ref|XP_003569571.1| PREDICTED: glycosylphosphatidylinositol anchor attachment 1 protein-like [Brachypodium distachyon]	712	1e-45	450	599	267	27.55	1873	305	47	615	-2	0
First_Contig3496	3819	gi|302816187|ref|XP_002989773.1|	gi|302816187|ref|XP_002989773.1| hypothetical protein SELMODRAFT_130277 [Selaginella moellendorffii]	713	0.0	1696	713	452	46.98	2193	109	19	712	-1	0
First_Contig529	6982	gi|545376372|ref|XP_005652282.1|	gi|545376372|ref|XP_005652282.1| hypothetical protein COCSUDRAFT_39323 [Coccomyxa subellipsoidea C-169]	1967	9e-104	969	407	262	50.86	1194	1	1156	1526	-2	0
Contig_129469	701	gi|545376150|ref|XP_005652181.1|	gi|545376150|ref|XP_005652181.1| Alpha/beta hydrolase fold-3 [Coccomyxa subellipsoidea C-169]	250	3e-19	219	91	56	46.15	422	150	1	91	-1	0
Contig_14963	4584	gi|545374454|ref|XP_005651513.1|	gi|545374454|ref|XP_005651513.1| hypothetical protein COCSUDRAFT_59461 [Coccomyxa subellipsoidea C-169]	439	3e-06	137	97	57	32.99	3723	3433	215	307	-1	0
Contig_381377	656	gi|586720413|ref|XP_006848714.1|	gi|586720413|ref|XP_006848714.1| hypothetical protein AMTR_s00177p00038700 [Amborella trichopoda]	246	2e-18	213	187	95	32.62	642	91	41	225	-3	0
Contig_390744	452	gi|168018390|ref|XP_001761729.1|	gi|168018390|ref|XP_001761729.1| predicted protein [Physcomitrella patens]	440	2e-23	248	104	66	46.15	381	70	212	305	-3	0
Contig_326976	609	gi|255082972|ref|XP_002504472.1|	gi|255082972|ref|XP_002504472.1| voltage-gated ion channel superfamily [Micromonas sp. RCC299]	542	1e-10	158	54	38	44.44	2	163	446	499	2	0
Contig_133427	694	gi|303288706|ref|XP_003063641.1|	gi|303288706|ref|XP_003063641.1| predicted protein [Micromonas pusilla CCMP1545]	210	1e-87	680	208	159	61.54	658	56	1	208	-1	0
Contig_914	4175	gi|545363829|ref|XP_005647013.1|	gi|545363829|ref|XP_005647013.1| hypothetical protein COCSUDRAFT_47899 [Coccomyxa subellipsoidea C-169]	220	7e-56	511	218	141	47.71	297	944	1	217	3	0
Contig_31372	1543	gi|303284531|ref|XP_003061556.1|	gi|303284531|ref|XP_003061556.1| predicted protein [Micromonas pusilla CCMP1545]	448	2e-100	814	241	187	59.75	725	6	160	400	-3	0
First_Contig412	5468	gi|302851825|ref|XP_002957435.1|	gi|302851825|ref|XP_002957435.1| hypothetical protein VOLCADRAFT_68198, partial [Volvox carteri f. nagariensis]	261	7e-86	740	229	177	64.63	4265	3582	2	224	-1	0
Contig_13224	5699	gi|545369705|ref|XP_005649589.1|	gi|545369705|ref|XP_005649589.1| hypothetical protein COCSUDRAFT_46570 [Coccomyxa subellipsoidea C-169]	1409	4e-33	368	491	204	27.90	3212	1758	718	1105	-1	0
Contig_340707	422	gi|15238165|ref|NP_199579.1|	gi|15238165|ref|NP_199579.1| protein tRNA MODIFICATION 10 [Arabidopsis thaliana]	344	6e-20	219	113	70	37.17	341	3	120	229	-1	0
Contig_188037	423	gi|303285382|ref|XP_003061981.1|	gi|303285382|ref|XP_003061981.1| predicted protein, partial [Micromonas pusilla CCMP1545]	180	2e-32	300	113	76	53.98	341	3	2	113	-2	0
Contig_75741	4225	gi|159478723|ref|XP_001697450.1|	gi|159478723|ref|XP_001697450.1| predicted protein [Chlamydomonas reinhardtii]	839	1e-34	376	271	136	38.38	3080	3811	43	308	2	0
Contig_145792	522	gi|552843050|ref|XP_005850731.1|	gi|552843050|ref|XP_005850731.1| hypothetical protein CHLNCDRAFT_140856 [Chlorella variabilis]	372	3e-43	389	175	114	44.00	520	2	119	291	-3	0
Contig_14762	2015	gi|545356111|ref|XP_005643804.1|	gi|545356111|ref|XP_005643804.1| hypothetical protein COCSUDRAFT_48882 [Coccomyxa subellipsoidea C-169]	540	0.0	1882	473	402	77.38	1624	206	67	533	-2	0
Contig_74831	1116	gi|586759522|ref|XP_006854024.1|	gi|586759522|ref|XP_006854024.1| hypothetical protein AMTR_s00048p00040650 [Amborella trichopoda]	433	3e-15	200	303	129	24.75	1081	188	141	397	-3	0
Contig_302534	687	gi|159463104|ref|XP_001689782.1|	gi|159463104|ref|XP_001689782.1| rieske iron-sulfur protein of mitochondrial ubiquinol-cytochrome c reductase [Chlamydomonas reinhardtii]	262	6e-73	587	232	155	50.00	24	686	1	224	3	0
Contig_240273	3447	gi|694392481|ref|XP_009371713.1|	gi|694392481|ref|XP_009371713.1| PREDICTED: putative SWI/SNF-related matrix-associated actin-dependent regulator of chromatin subfamily A member 3-like 2 isoform X2 [Pyrus x bretschneideri]	938	8e-75	698	474	251	35.23	3328	1934	304	748	-3	0
Contig_4616	4484	gi|545361197|ref|XP_005645906.1|	gi|545361197|ref|XP_005645906.1| SGNH hydrolase [Coccomyxa subellipsoidea C-169]	504	9e-42	426	246	139	39.02	4137	3406	255	494	-3	0
Contig_208517	855	gi|159472931|ref|XP_001694598.1|	gi|159472931|ref|XP_001694598.1| mitochondrial substrate carrier [Chlamydomonas reinhardtii]	300	2e-28	292	115	76	46.96	855	514	186	300	-1	0
Contig_31570	2567	gi|302845812|ref|XP_002954444.1|	gi|302845812|ref|XP_002954444.1| hypothetical protein VOLCADRAFT_82772 [Volvox carteri f. nagariensis]	477	2e-174	1342	458	322	56.33	2366	1017	24	477	-1	0
Contig_61246	2865	gi|545371906|ref|XP_005650472.1|	gi|545371906|ref|XP_005650472.1| Oxysterol-binding protein [Coccomyxa subellipsoidea C-169]	418	0.0	1517	401	329	70.32	1336	137	10	409	-3	0
Contig_393217	710	gi|685345011|ref|XP_009108695.1|	gi|685345011|ref|XP_009108695.1| PREDICTED: PI-PLC X-box domain-containing protein DDB_G0293730 [Brassica rapa]	318	1e-41	382	230	131	40.87	654	1	40	264	-3	0
Contig_58106	1558	gi|697188216|ref|XP_009603142.1|	gi|697188216|ref|XP_009603142.1| PREDICTED: dol-P-Man:Man(7)GlcNAc(2)-PP-Dol alpha-1,6-mannosyltransferase isoform X1 [Nicotiana tomentosiformis]	499	5e-32	334	304	140	32.24	3	908	192	411	3	0
Contig_10162	485	gi|658037017|ref|XP_008354068.1|	gi|658037017|ref|XP_008354068.1| PREDICTED: uncharacterized protein LOC103417687 [Malus domestica]	907	9e-08	133	127	63	33.07	482	108	786	901	-1	0
Contig_32853	743	gi|168062057|ref|XP_001783000.1|	gi|168062057|ref|XP_001783000.1| Rab11/RabA-family small GTPase [Physcomitrella patens]	215	1e-37	348	221	127	36.65	664	17	1	213	-2	0
Contig_295740	942	gi|242091409|ref|XP_002441537.1|	gi|242091409|ref|XP_002441537.1| hypothetical protein SORBIDRAFT_09g028880 [Sorghum bicolor]	671	6e-07	95	64	36	35.94	191	6	401	462	-2	0
Contig_57906	1114	gi|302805600|ref|XP_002984551.1|	gi|302805600|ref|XP_002984551.1| hypothetical protein SELMODRAFT_120189 [Selaginella moellendorffii]	446	5e-152	1143	320	257	67.19	1112	159	124	442	-3	0
Contig_108124	569	gi|255075803|ref|XP_002501576.1|	gi|255075803|ref|XP_002501576.1| predicted protein, partial [Micromonas sp. RCC299]	274	3e-12	165	112	62	33.93	553	227	161	271	-2	0
Contig_61922	3602	gi|255077072|ref|XP_002502188.1|	gi|255077072|ref|XP_002502188.1| predicted protein [Micromonas sp. RCC299]	304	2e-11	174	231	98	27.27	3315	2665	32	245	-3	0
Contig_47312	580	gi|308809405|ref|XP_003082012.1|	gi|308809405|ref|XP_003082012.1| mRNA splicing factor ATP-dependent RNA helicase (ISS), partial [Ostreococcus tauri]	1680	5e-08	137	96	51	34.38	296	15	1169	1263	-3	0
Contig_91055	457	gi|159464339|ref|XP_001690399.1|	gi|159464339|ref|XP_001690399.1| fibrocystin-L-like protein [Chlamydomonas reinhardtii]	4806	7e-25	267	146	85	41.78	442	8	2608	2743	-1	0
Contig_24881	821	gi|302803097|ref|XP_002983302.1|	gi|302803097|ref|XP_002983302.1| hypothetical protein SELMODRAFT_59743, partial [Selaginella moellendorffii]	81	6e-10	144	44	35	63.64	651	782	38	81	3	0
Contig_1551	4259	gi|545358405|ref|XP_005644778.1|	gi|545358405|ref|XP_005644778.1| ribosomal protein L24 component of cytosolic 80S ribosome and 60S large subunit, partial [Coccomyxa subellipsoidea C-169]	128	5e-54	488	128	116	78.12	3908	3525	1	128	-1	0
Contig_14107	2379	gi|545375625|ref|XP_005651974.1|	gi|545375625|ref|XP_005651974.1| vacuolar H+ ATPase V1 sector, subunit C [Coccomyxa subellipsoidea C-169]	372	0.0	1421	373	310	70.51	2172	1057	1	372	-1	0
Contig_361959	542	gi|168013825|ref|XP_001759467.1|	gi|168013825|ref|XP_001759467.1| predicted protein [Physcomitrella patens]	142	1e-07	126	79	41	35.44	299	66	45	123	-1	0
Contig_266922	758	gi|255071059|ref|XP_002507611.1|	gi|255071059|ref|XP_002507611.1| predicted protein [Micromonas sp. RCC299]	559	8e-10	153	222	106	25.23	758	171	200	418	-1	0
Contig_322373	554	gi|115468146|ref|NP_001057672.1|	gi|115468146|ref|NP_001057672.1| Os06g0489200 [Oryza sativa Japonica Group]	984	2e-27	287	142	87	45.07	542	132	44	179	-1	0
Contig_295041	1717	gi|302835000|ref|XP_002949062.1|	gi|302835000|ref|XP_002949062.1| hypothetical protein VOLCADRAFT_80460 [Volvox carteri f. nagariensis]	148	2e-44	407	147	103	48.98	1175	735	4	145	-3	0
Contig_199940	2428	gi|159463774|ref|XP_001690117.1|	gi|159463774|ref|XP_001690117.1| fatty acid desaturase, partial [Chlamydomonas reinhardtii]	1675	0.0	1452	356	299	76.12	1736	669	140	495	-3	0
Contig_99279	1285	gi|545364698|ref|XP_005647391.1|	gi|545364698|ref|XP_005647391.1| DUF143-domain-containing protein [Coccomyxa subellipsoidea C-169]	183	2e-40	377	123	90	58.54	365	733	52	172	2	0
Contig_9681	2049	gi|545362931|ref|XP_005646663.1|	gi|545362931|ref|XP_005646663.1| Mov34-domain-containing protein [Coccomyxa subellipsoidea C-169]	216	2e-111	880	212	184	77.83	882	247	10	216	-1	0
Contig_35613	1719	gi|302776540|ref|XP_002971427.1|	gi|302776540|ref|XP_002971427.1| hypothetical protein SELMODRAFT_412126 [Selaginella moellendorffii]	775	4e-65	596	141	122	77.30	424	2	80	215	-3	0
Contig_40477	5644	gi|159463736|ref|XP_001690098.1|	gi|159463736|ref|XP_001690098.1| predicted protein [Chlamydomonas reinhardtii]	243	5e-66	591	240	165	48.33	778	59	6	243	-1	0
Contig_140817	1664	gi|303279947|ref|XP_003059266.1|	gi|303279947|ref|XP_003059266.1| predicted protein [Micromonas pusilla CCMP1545]	618	4e-25	287	250	115	30.80	768	76	315	557	-3	0
Contig_415590	612	gi|694327133|ref|XP_009354443.1|	gi|694327133|ref|XP_009354443.1| PREDICTED: uncharacterized protein At1g18480-like [Pyrus x bretschneideri]	424	8e-15	189	102	62	38.24	462	157	91	191	-1	0
Contig_169862	797	gi|159467367|ref|XP_001691863.1|	gi|159467367|ref|XP_001691863.1| small rab-related GTPase [Chlamydomonas reinhardtii]	216	2e-52	449	210	139	43.81	698	96	6	214	-1	0
Contig_63746	1953	gi|302837742|ref|XP_002950430.1|	gi|302837742|ref|XP_002950430.1| hypothetical protein VOLCADRAFT_90800 [Volvox carteri f. nagariensis]	483	2e-28	311	129	91	45.74	1707	1321	342	469	-1	0
Contig_224125	750	gi|224130470|ref|XP_002320845.1|	gi|224130470|ref|XP_002320845.1| exonuclease RRP41 family protein [Populus trichocarpa]	241	1e-76	611	236	165	47.88	706	8	1	235	-3	0
Contig_162264	750	gi|552840762|ref|XP_005850134.1|	gi|552840762|ref|XP_005850134.1| hypothetical protein CHLNCDRAFT_142243 [Chlorella variabilis]	394	4e-22	245	77	60	55.84	232	2	228	304	-3	0
Contig_280757	836	gi|357125718|ref|XP_003564537.1|	gi|357125718|ref|XP_003564537.1| PREDICTED: glutaminyl-tRNA synthetase-like [Brachypodium distachyon]	795	5e-105	847	281	201	54.80	834	1	377	657	-3	0
Contig_238956	456	gi|586736004|ref|XP_006850181.1|	gi|586736004|ref|XP_006850181.1| hypothetical protein AMTR_s00022p00245030 [Amborella trichopoda]	1600	3e-15	165	79	47	44.30	341	144	321	399	-2	0
Contig_77347	878	gi|159464779|ref|XP_001690619.1|	gi|159464779|ref|XP_001690619.1| inactive subunit of chloroplast ClpP complex [Chlamydomonas reinhardtii]	415	2e-90	722	245	180	59.18	876	142	169	411	-3	0
Contig_308536	623	gi|568830579|ref|XP_006469571.1|	gi|568830579|ref|XP_006469571.1| PREDICTED: eukaryotic translation initiation factor 1A-like isoform X3 [Citrus sinensis]	145	2e-15	185	144	79	34.03	608	177	4	144	-1	0
Contig_188134	619	gi|502091401|ref|XP_004489539.1|	gi|502091401|ref|XP_004489539.1| PREDICTED: abhydrolase domain-containing protein FAM108C1-like [Cicer arietinum]	352	3e-37	350	207	122	36.23	6	617	52	246	3	0
Contig_68671	644	gi|685379185|ref|XP_009122327.1|	gi|685379185|ref|XP_009122327.1| PREDICTED: mucin-1-like [Brassica rapa]	386	3e-24	258	234	131	31.20	644	6	145	378	-1	0
Contig_332784	896	gi|573947351|ref|XP_006656002.1|	gi|573947351|ref|XP_006656002.1| PREDICTED: guanine nucleotide-binding protein alpha-1 subunit-like [Oryza brachyantha]	390	4e-58	504	278	170	41.37	812	24	48	322	-1	0
Contig_77870	453	gi|145350070|ref|XP_001419446.1|	gi|145350070|ref|XP_001419446.1| predicted protein, partial [Ostreococcus lucimarinus CCE9901]	97	8e-26	250	97	63	50.52	432	145	1	97	-1	0
Contig_304226	1524	gi|168040912|ref|XP_001772937.1|	gi|168040912|ref|XP_001772937.1| predicted protein [Physcomitrella patens]	510	1e-111	893	476	275	40.97	1519	101	49	470	-3	0
Contig_184609	903	gi|168050787|ref|XP_001777839.1|	gi|168050787|ref|XP_001777839.1| predicted protein [Physcomitrella patens]	741	2e-24	271	77	60	61.04	431	201	135	211	-2	0
Contig_419788	438	gi|356504965|ref|XP_003521263.1|	gi|356504965|ref|XP_003521263.1| PREDICTED: peptidyl-prolyl cis-trans isomerase G-like [Glycine max]	668	7e-07	125	76	45	40.79	432	211	131	205	-1	0
Contig_3384	4665	gi|545363312|ref|XP_005646792.1|	gi|545363312|ref|XP_005646792.1| hypothetical protein COCSUDRAFT_33465 [Coccomyxa subellipsoidea C-169]	145	4e-06	128	59	31	40.68	4290	4114	53	111	-1	0
Contig_249494	2012	gi|514814544|ref|XP_004982043.1|	gi|514814544|ref|XP_004982043.1| PREDICTED: histone-lysine N-methyltransferase ASHR1-like [Setaria italica]	485	1e-21	258	364	163	28.30	2012	939	10	299	-1	0
Contig_260372	494	gi|255089821|ref|XP_002506832.1|	gi|255089821|ref|XP_002506832.1| predicted protein [Micromonas sp. RCC299]	338	2e-34	325	167	102	43.11	491	3	43	205	-1	0
Contig_13249	558	gi|697123693|ref|XP_009615844.1|	gi|697123693|ref|XP_009615844.1| PREDICTED: transmembrane and coiled-coil domain-containing protein 1 [Nicotiana tomentosiformis]	188	3e-47	404	167	109	47.31	506	6	21	186	-2	0
Contig_46307	534	gi|545360070|ref|XP_005645444.1|	gi|545360070|ref|XP_005645444.1| cycloartenol synthase [Coccomyxa subellipsoidea C-169]	753	1e-18	220	89	50	53.93	267	533	420	487	3	0
Contig_73545	471	gi|698551042|ref|XP_009769180.1|	gi|698551042|ref|XP_009769180.1| PREDICTED: uncharacterized protein LOC104220071 [Nicotiana sylvestris]	692	9e-11	157	159	80	32.08	459	28	530	682	-1	0
Contig_199301	941	gi|302828546|ref|XP_002945840.1|	gi|302828546|ref|XP_002945840.1| hypothetical protein VOLCADRAFT_45644, partial [Volvox carteri f. nagariensis]	191	5e-54	462	139	106	64.03	417	1	1	138	-3	0
Contig_126920	721	gi|357116063|ref|XP_003559804.1|	gi|357116063|ref|XP_003559804.1| PREDICTED: calmodulin-like protein 4-like [Brachypodium distachyon]	154	8e-36	330	146	100	45.89	599	162	4	146	-3	0
Contig_13686	2376	gi|303278526|ref|XP_003058556.1|	gi|303278526|ref|XP_003058556.1| zinc finger domain-containing protein [Micromonas pusilla CCMP1545]	217	2e-25	278	98	65	54.08	2156	1884	112	209	-2	0
Contig_102254	1236	gi|357484103|ref|XP_003612338.1|	gi|357484103|ref|XP_003612338.1| Phosphatidylinositide phosphatase SAC1 [Medicago truncatula]	594	9e-41	400	390	202	29.49	1114	2	14	392	-3	0
Contig_119933	1612	gi|545360653|ref|XP_005645689.1|	gi|545360653|ref|XP_005645689.1| cysteine proteinase [Coccomyxa subellipsoidea C-169]	484	0.0	1601	445	349	65.17	1334	9	2	442	-3	0
Contig_110103	712	gi|159466106|ref|XP_001691250.1|	gi|159466106|ref|XP_001691250.1| 20S proteasome alpha subunit F [Chlamydomonas reinhardtii]	278	2e-105	805	225	175	67.56	679	5	3	220	-1	0
Contig_27838	592	gi|358346026|ref|XP_003637074.1|	gi|358346026|ref|XP_003637074.1| Cell wall-associated hydrolase, partial [Medicago truncatula]	733	1e-22	252	177	83	42.37	48	569	77	210	3	0
Contig_194949	954	gi|302801341|ref|XP_002982427.1|	gi|302801341|ref|XP_002982427.1| hypothetical protein SELMODRAFT_445175 [Selaginella moellendorffii]	287	7e-31	311	183	100	34.43	731	186	66	244	-2	0
Contig_174673	895	gi|308805562|ref|XP_003080093.1|	gi|308805562|ref|XP_003080093.1| Dynein 1-alpha heavy chain, flagellar inner arm (IC) [Ostreococcus tauri]	5068	3e-08	144	313	126	25.56	884	18	4764	5042	-3	0
Contig_150448	581	gi|670390676|ref|XP_008675656.1|	gi|670390676|ref|XP_008675656.1| PREDICTED: FACT complex subunit SSRP1-like [Zea mays]	153	2e-07	125	75	44	38.67	518	297	68	139	-1	0
Contig_108265	561	gi|302770709|ref|XP_002968773.1|	gi|302770709|ref|XP_002968773.1| hypothetical protein SELMODRAFT_409868 [Selaginella moellendorffii]	655	2e-47	429	185	123	44.32	559	11	470	654	-3	0
Contig_270450	690	gi|460407242|ref|XP_004249063.1|	gi|460407242|ref|XP_004249063.1| PREDICTED: PRA1 family protein B4-like [Solanum lycopersicum]	224	9e-13	169	132	73	33.33	599	210	59	189	-2	0
Contig_120233	599	gi|545371852|ref|XP_005650451.1|	gi|545371852|ref|XP_005650451.1| translation elongation factor [Coccomyxa subellipsoidea C-169]	446	9e-25	262	197	103	31.98	17	598	162	356	2	0
Contig_55965	3438	gi|545369488|ref|XP_005649489.1|	gi|545369488|ref|XP_005649489.1| WD40 repeat-like protein [Coccomyxa subellipsoidea C-169]	500	6e-24	280	194	102	31.96	2106	1525	313	499	-1	0
First_Contig1799	1448	gi|302840189|ref|XP_002951650.1|	gi|302840189|ref|XP_002951650.1| hypothetical protein VOLCADRAFT_81547 [Volvox carteri f. nagariensis]	254	1e-28	297	226	115	34.07	1356	679	41	253	-3	0
Contig_88524	602	gi|698425902|ref|XP_009785984.1|	gi|698425902|ref|XP_009785984.1| PREDICTED: coatomer subunit zeta-2-like isoform X2 [Nicotiana sylvestris]	177	3e-38	345	148	99	45.27	576	133	7	153	-3	0
Contig_91658	2216	gi|449517112|ref|XP_004165590.1|	gi|449517112|ref|XP_004165590.1| PREDICTED: translation machinery-associated protein 7-like [Cucumis sativus]	109	2e-15	194	88	58	52.27	2095	1850	22	109	-2	0
First_Contig4592	815	gi|552832048|ref|XP_005848256.1|	gi|552832048|ref|XP_005848256.1| hypothetical protein CHLNCDRAFT_57607 [Chlorella variabilis]	504	3e-43	405	150	103	52.00	436	2	45	194	-2	0
First_Contig8245	1311	gi|302831528|ref|XP_002947329.1|	gi|302831528|ref|XP_002947329.1| hypothetical protein VOLCADRAFT_79621 [Volvox carteri f. nagariensis]	354	2e-65	562	285	172	40.00	917	87	13	288	-2	0
Contig_12693	560	gi|168050291|ref|XP_001777593.1|	gi|168050291|ref|XP_001777593.1| predicted protein [Physcomitrella patens]	150	9e-73	571	115	113	93.04	554	210	36	150	-1	0
Contig_198787	779	gi|159467413|ref|XP_001691886.1|	gi|159467413|ref|XP_001691886.1| DNA-directed RNA polymerase II, largest subunit [Chlamydomonas reinhardtii]	1789	1e-99	835	258	202	64.73	776	3	90	346	-1	0
Contig_331308	1054	gi|168016252|ref|XP_001760663.1|	gi|168016252|ref|XP_001760663.1| predicted protein [Physcomitrella patens]	230	8e-13	175	209	98	31.10	860	240	30	226	-3	0
Contig_23130	677	gi|552814522|ref|XP_005844208.1|	gi|552814522|ref|XP_005844208.1| hypothetical protein CHLNCDRAFT_27175 [Chlorella variabilis]	638	8e-47	275	79	65	68.35	437	201	8	85	-1	0
Contig_24626	4018	gi|545356590|ref|XP_005643989.1|	gi|545356590|ref|XP_005643989.1| Nop53-domain-containing protein [Coccomyxa subellipsoidea C-169]	275	4e-47	450	244	160	46.72	3217	2489	29	267	-1	0
Contig_5952	2422	gi|552819611|ref|XP_005845450.1|	gi|552819611|ref|XP_005845450.1| hypothetical protein CHLNCDRAFT_137078 [Chlorella variabilis]	285	1e-16	213	272	135	31.99	1722	967	24	281	-2	0
Contig_38681	3638	gi|159490978|ref|XP_001703450.1|	gi|159490978|ref|XP_001703450.1| 3'-5' exoribonuclease PH component of the exosome [Chlamydomonas reinhardtii]	296	7e-90	764	271	200	58.67	3637	2828	21	288	-2	0
Contig_20940	1188	gi|449471037|ref|XP_004153189.1|	gi|449471037|ref|XP_004153189.1| PREDICTED: GDP-mannose 4,6-dehydratase-like, partial [Cucumis sativus]	355	5e-159	1183	353	269	62.32	1135	107	3	352	-3	0
Contig_12313	2705	gi|545355295|ref|XP_005643449.1|	gi|545355295|ref|XP_005643449.1| flavo protein [Coccomyxa subellipsoidea C-169]	576	0.0	2413	576	504	75.35	2256	532	1	576	-3	0
Contig_414891	520	gi|449468434|ref|XP_004151926.1|	gi|449468434|ref|XP_004151926.1| PREDICTED: uncharacterized protein LOC101206094 [Cucumis sativus]	984	1e-08	140	78	45	32.05	260	27	184	261	-3	0
Contig_43386	2903	gi|302837436|ref|XP_002950277.1|	gi|302837436|ref|XP_002950277.1| hypothetical protein VOLCADRAFT_104659 [Volvox carteri f. nagariensis]	629	3e-94	817	337	217	53.71	2901	1894	293	629	-3	0
Contig_199897	1389	gi|159463974|ref|XP_001690217.1|	gi|159463974|ref|XP_001690217.1| predicted protein, partial [Chlamydomonas reinhardtii]	406	1e-44	423	126	96	56.35	997	623	280	405	-3	0
Contig_62748	1810	gi|159466324|ref|XP_001691359.1|	gi|159466324|ref|XP_001691359.1| carbamoyl phosphate synthase, small subunit [Chlamydomonas reinhardtii]	461	7e-172	1300	290	253	82.41	3	872	172	461	3	0
Contig_33832	441	gi|545363542|ref|XP_005646892.1|	gi|545363542|ref|XP_005646892.1| hypothetical protein COCSUDRAFT_33484 [Coccomyxa subellipsoidea C-169]	237	1e-06	121	32	27	65.62	437	342	11	42	-2	0
Contig_149981	977	gi|168044863|ref|XP_001774899.1|	gi|168044863|ref|XP_001774899.1| Sar1-family small GTPase [Physcomitrella patens]	193	1e-06	127	34	30	64.71	2	103	149	181	2	0
Contig_35353	1168	gi|470149068|ref|XP_004310065.1|	gi|470149068|ref|XP_004310065.1| PREDICTED: F-box/kelch-repeat protein At1g67480-like [Fragaria vesca subsp. vesca]	370	7e-10	158	131	69	32.06	682	311	117	243	-1	0
Contig_205607	1591	gi|145357168|ref|XP_001422793.1|	gi|145357168|ref|XP_001422793.1| ClpYQ (HslUV)-type protease, ATP-dependent subunit ClpY (HslU) [Ostreococcus lucimarinus CCE9901]	542	3e-155	1190	445	316	55.51	1291	23	101	542	-1	0
First_Contig2722	1329	gi|470108032|ref|XP_004290339.1|	gi|470108032|ref|XP_004290339.1| PREDICTED: cysteine protease ATG4-like [Fragaria vesca subsp. vesca]	411	2e-17	219	143	74	35.66	161	574	20	158	2	0
First_Contig435	3195	gi|695065087|ref|XP_009421123.1|	gi|695065087|ref|XP_009421123.1| PREDICTED: peroxiredoxin-2E-2, chloroplastic-like [Musa acuminata subsp. malaccensis]	230	3e-51	474	174	119	54.02	846	355	50	223	-1	0
Contig_123081	476	gi|357167190|ref|XP_003581045.1|	gi|357167190|ref|XP_003581045.1| PREDICTED: KDEL-tailed cysteine endopeptidase CEP1-like [Brachypodium distachyon]	415	3e-23	246	163	85	36.81	469	2	66	222	-2	0
Contig_75109	574	gi|159490397|ref|XP_001703163.1|	gi|159490397|ref|XP_001703163.1| ankyrin-repeat protein, partial [Chlamydomonas reinhardtii]	749	5e-14	184	91	52	48.35	273	1	13	99	-2	0
Contig_317108	434	gi|145346604|ref|XP_001417776.1|	gi|145346604|ref|XP_001417776.1| predicted protein [Ostreococcus lucimarinus CCE9901]	486	2e-11	160	121	66	35.54	432	82	193	313	-3	0
Contig_127991	3049	gi|255083242|ref|XP_002504607.1|	gi|255083242|ref|XP_002504607.1| predicted protein [Micromonas sp. RCC299]	549	3e-13	194	204	95	26.47	930	1538	50	246	3	0
Contig_248757	948	gi|303280525|ref|XP_003059555.1|	gi|303280525|ref|XP_003059555.1| predicted protein [Micromonas pusilla CCMP1545]	291	2e-48	433	188	114	46.28	688	137	108	289	-3	0
Contig_196687	421	gi|302841358|ref|XP_002952224.1|	gi|302841358|ref|XP_002952224.1| hypothetical protein VOLCADRAFT_62257, partial [Volvox carteri f. nagariensis]	294	2e-49	423	108	94	72.22	324	1	1	108	-2	0
Contig_30426	1832	gi|552844720|ref|XP_005851155.1|	gi|552844720|ref|XP_005851155.1| hypothetical protein CHLNCDRAFT_137766 [Chlorella variabilis]	439	4e-77	662	393	229	40.71	1269	103	50	436	-3	0
Contig_60849	1728	gi|545372024|ref|XP_005650520.1|	gi|545372024|ref|XP_005650520.1| hypothetical protein COCSUDRAFT_64923 [Coccomyxa subellipsoidea C-169]	460	2e-10	166	181	83	33.70	708	1205	151	326	3	0
Contig_74292	5198	gi|552814393|ref|XP_005844180.1|	gi|552814393|ref|XP_005844180.1| hypothetical protein CHLNCDRAFT_54673 [Chlorella variabilis]	1040	2e-50	511	452	222	36.28	3358	2138	59	464	-2	0
Contig_8670	939	gi|159472412|ref|XP_001694345.1|	gi|159472412|ref|XP_001694345.1| small protein associating with GAPDH and PRK [Chlamydomonas reinhardtii]	107	1e-27	275	112	75	56.25	606	295	1	107	-1	0
Contig_71245	841	gi|357134309|ref|XP_003568760.1|	gi|357134309|ref|XP_003568760.1| PREDICTED: uncharacterized protein LOC100825105 [Brachypodium distachyon]	281	5e-07	131	205	99	24.88	719	126	86	279	-3	0
Contig_126050	2296	gi|302849696|ref|XP_002956377.1|	gi|302849696|ref|XP_002956377.1| hypothetical protein VOLCADRAFT_42287, partial [Volvox carteri f. nagariensis]	411	2e-07	142	252	109	26.98	1524	811	138	371	-2	0
Contig_27956	1577	gi|460387157|ref|XP_004239254.1|	gi|460387157|ref|XP_004239254.1| PREDICTED: casein kinase I isoform delta-like [Solanum lycopersicum]	469	1e-103	839	383	240	46.48	1438	341	5	375	-2	0
Contig_2270	7962	gi|545357771|ref|XP_005644494.1|	gi|545357771|ref|XP_005644494.1| P-loop containing nucleoside triphosphate hydrolase protein [Coccomyxa subellipsoidea C-169]	1302	9e-140	1238	601	376	48.25	7208	5466	6	586	-2	0
Contig_105193	455	gi|545367436|ref|XP_005648542.1|	gi|545367436|ref|XP_005648542.1| electron transfer flavo protein beta-subunit [Coccomyxa subellipsoidea C-169]	251	2e-40	360	105	90	65.71	453	139	144	248	-3	0
Contig_336443	761	gi|590569182|ref|XP_007010998.1|	gi|590569182|ref|XP_007010998.1| Glycoside hydrolase family 2 protein isoform 3 [Theobroma cacao]	821	3e-77	655	251	160	50.60	761	18	178	417	-1	0
Contig_281120	705	gi|302809976|ref|XP_002986680.1|	gi|302809976|ref|XP_002986680.1| hypothetical protein SELMODRAFT_425626 [Selaginella moellendorffii]	169	3e-63	514	166	131	63.25	599	102	3	165	-2	0
Contig_151149	7586	gi|552845358|ref|XP_005851330.1|	gi|552845358|ref|XP_005851330.1| hypothetical protein CHLNCDRAFT_138202 [Chlorella variabilis]	283	2e-20	249	102	64	50.98	280	585	49	143	1	0
Contig_30065	855	gi|302838674|ref|XP_002950895.1|	gi|302838674|ref|XP_002950895.1| component of cytosolic 80S ribosome and 60S large subunit [Volvox carteri f. nagariensis]	259	2e-134	1000	248	213	75.00	820	77	1	248	-3	0
Contig_44870	899	gi|565377250|ref|XP_006355099.1|	gi|565377250|ref|XP_006355099.1| PREDICTED: phytanoyl-CoA dioxygenase domain-containing protein 1-like [Solanum tuberosum]	284	2e-59	505	261	159	43.68	776	3	14	253	-1	0
Contig_156269	694	gi|694438314|ref|XP_009346138.1|	gi|694438314|ref|XP_009346138.1| PREDICTED: pyrroline-5-carboxylate reductase-like [Pyrus x bretschneideri]	275	6e-17	202	233	111	29.18	690	1	16	236	-2	0
Contig_13021	11213	gi|545360022|ref|XP_005645424.1|	gi|545360022|ref|XP_005645424.1| hypothetical protein COCSUDRAFT_2635, partial [Coccomyxa subellipsoidea C-169]	396	3e-144	1196	398	278	58.79	10651	9500	1	396	-2	0
Contig_85481	6244	gi|302838490|ref|XP_002950803.1|	gi|302838490|ref|XP_002950803.1| hypothetical protein VOLCADRAFT_91371 [Volvox carteri f. nagariensis]	183	5e-12	178	85	56	51.76	5682	5431	1	84	-2	0
Contig_360260	619	gi|302786642|ref|XP_002975092.1|	gi|302786642|ref|XP_002975092.1| hypothetical protein SELMODRAFT_174533 [Selaginella moellendorffii]	1521	2e-49	456	201	124	46.27	612	10	369	558	-2	0
Contig_59706	1077	gi|545371669|ref|XP_005650368.1|	gi|545371669|ref|XP_005650368.1| fiber protein Fb14 [Coccomyxa subellipsoidea C-169]	79	2e-15	186	70	46	54.29	862	653	5	73	-3	0
Contig_334371	419	gi|612385717|ref|XP_007508379.1|	gi|612385717|ref|XP_007508379.1| choline/carnitine/betaine transporter [Bathycoccus prasinos]	784	4e-07	127	133	66	28.57	401	15	521	648	-1	0
Contig_116045	476	gi|685269389|ref|XP_009125686.1|	gi|685269389|ref|XP_009125686.1| PREDICTED: staphylococcal nuclease domain-containing protein 1-like [Brassica rapa]	988	8e-10	150	134	64	32.84	88	444	184	309	1	0
Contig_252134	2181	gi|586674992|ref|XP_006838237.1|	gi|586674992|ref|XP_006838237.1| hypothetical protein AMTR_s00103p00026300 [Amborella trichopoda]	316	6e-10	161	143	74	34.27	659	234	47	182	-2	0
Contig_121283	1367	gi|695048505|ref|XP_009412165.1|	gi|695048505|ref|XP_009412165.1| PREDICTED: cathepsin B-like [Musa acuminata subsp. malaccensis]	361	3e-15	201	159	74	31.45	1334	888	192	334	-1	0
Contig_209653	2394	gi|552816659|ref|XP_005844745.1|	gi|552816659|ref|XP_005844745.1| hypothetical protein CHLNCDRAFT_58780 [Chlorella variabilis]	1435	3e-11	178	160	80	35.00	2130	1672	794	949	-1	0
Contig_185626	788	gi|565448014|ref|XP_006284996.1|	gi|565448014|ref|XP_006284996.1| hypothetical protein CARUB_v10006303mg [Capsella rubella]	4174	2e-09	153	105	56	33.33	788	483	3687	3790	-1	0
Contig_112320	3212	gi|695065254|ref|XP_009421214.1|	gi|695065254|ref|XP_009421214.1| PREDICTED: protein cfxQ homolog [Musa acuminata subsp. malaccensis]	478	5e-15	207	187	92	33.16	53	586	17	191	2	0
First_Contig4015	961	gi|255588936|ref|XP_002534770.1|	gi|255588936|ref|XP_002534770.1| Aliphatic amidase expression-regulating protein, putative, partial [Ricinus communis]	351	5e-52	462	285	161	36.14	856	14	3	279	-1	0
Contig_352622	422	gi|449466653|ref|XP_004151040.1|	gi|449466653|ref|XP_004151040.1| PREDICTED: iron uptake system component EfeO-like [Cucumis sativus]	275	2e-43	381	86	76	87.21	164	421	1	86	2	0
Contig_45266	566	gi|359491361|ref|XP_002265482.2|	gi|359491361|ref|XP_002265482.2| PREDICTED: kelch domain-containing protein 3-like [Vitis vinifera]	589	7e-10	151	138	68	32.61	531	124	41	159	-3	0
Contig_29636	2077	gi|552830888|ref|XP_005848008.1|	gi|552830888|ref|XP_005848008.1| hypothetical protein CHLNCDRAFT_22742 [Chlorella variabilis]	500	1e-141	1111	410	294	58.05	518	1738	103	500	2	0
Contig_48105	1982	gi|545354667|ref|XP_005643167.1|	gi|545354667|ref|XP_005643167.1| LETM1-domain-containing protein [Coccomyxa subellipsoidea C-169]	791	1e-70	517	393	218	38.42	1982	855	332	668	-1	0
Contig_316711	542	gi|545371028|ref|XP_005650116.1|	gi|545371028|ref|XP_005650116.1| HECT-domain-containing protein [Coccomyxa subellipsoidea C-169]	351	1e-41	377	181	110	44.20	541	2	101	279	-2	0
Contig_8173	1314	gi|565391307|ref|XP_006361364.1|	gi|565391307|ref|XP_006361364.1| PREDICTED: uncharacterized protein LOC102596609 [Solanum tuberosum]	278	1e-14	194	119	67	41.18	1313	963	140	257	-2	0
Contig_196045	909	gi|545366021|ref|XP_005647933.1|	gi|545366021|ref|XP_005647933.1| hypothetical protein COCSUDRAFT_15264 [Coccomyxa subellipsoidea C-169]	200	3e-51	443	175	117	49.71	641	123	26	199	-2	0
Contig_12645	467	gi|545370601|ref|XP_005649925.1|	gi|545370601|ref|XP_005649925.1| hypothetical protein COCSUDRAFT_61600 [Coccomyxa subellipsoidea C-169]	1006	3e-25	269	87	63	55.17	467	207	689	772	-1	0
Contig_56427	491	gi|552844468|ref|XP_005851088.1|	gi|552844468|ref|XP_005851088.1| hypothetical protein CHLNCDRAFT_137613 [Chlorella variabilis]	1006	9e-18	212	148	83	35.81	419	45	1	148	-1	0
Contig_205434	3858	gi|255083593|ref|XP_002508371.1|	gi|255083593|ref|XP_002508371.1| mastigoneme-like protein [Micromonas sp. RCC299]	3770	4e-21	265	760	260	24.74	3510	1480	2912	3590	-1	0
Contig_4277	426	gi|242078295|ref|XP_002443916.1|	gi|242078295|ref|XP_002443916.1| hypothetical protein SORBIDRAFT_07g004310 [Sorghum bicolor]	215	3e-42	369	88	75	75.00	162	425	2	89	3	0
Contig_149619	673	gi|297845580|ref|XP_002890671.1|	gi|297845580|ref|XP_002890671.1| phosphoribulokinase/uridine kinase [Arabidopsis lyrata subsp. lyrata]	674	3e-48	440	185	125	47.57	671	123	222	406	-3	0
Contig_392016	722	gi|586667929|ref|XP_006833359.1|	gi|586667929|ref|XP_006833359.1| hypothetical protein AMTR_s00109p00098140 [Amborella trichopoda]	325	6e-30	300	246	128	32.93	716	3	91	321	-1	0
Contig_354657	849	gi|645244437|ref|XP_008228429.1|	gi|645244437|ref|XP_008228429.1| PREDICTED: ABC transporter G family member 29-like [Prunus mume]	1504	2e-61	554	278	162	44.60	829	2	776	1006	-3	0
Contig_19810	1908	gi|573938609|ref|XP_006651743.1|	gi|573938609|ref|XP_006651743.1| PREDICTED: glutamine synthetase cytosolic isozyme 1-3-like [Oryza brachyantha]	364	4e-99	808	356	220	44.94	1848	796	5	345	-1	0
Contig_55436	873	gi|308813407|ref|XP_003084010.1|	gi|308813407|ref|XP_003084010.1| unnamed protein product [Ostreococcus tauri]	260	5e-124	931	260	212	66.92	835	59	1	260	-3	0
Contig_124943	710	gi|697173443|ref|XP_009595645.1|	gi|697173443|ref|XP_009595645.1| PREDICTED: DEAD-box ATP-dependent RNA helicase 56-like [Nicotiana tomentosiformis]	428	8e-131	986	236	208	76.27	709	2	73	308	-2	0
First_Contig84	3764	gi|302843964|ref|XP_002953523.1|	gi|302843964|ref|XP_002953523.1| hypothetical protein VOLCADRAFT_94220 [Volvox carteri f. nagariensis]	355	2e-55	519	198	135	51.01	3325	2753	158	355	-2	0
Contig_134238	3229	gi|255078124|ref|XP_002502642.1|	gi|255078124|ref|XP_002502642.1| glycosyltransferase family 4 protein [Micromonas sp. RCC299]	1356	4e-32	355	416	185	26.44	3072	2017	663	1072	-2	0
Contig_197004	2667	gi|552813628|ref|XP_005843992.1|	gi|552813628|ref|XP_005843992.1| hypothetical protein CHLNCDRAFT_37081 [Chlorella variabilis]	792	0.0	1527	402	333	70.90	2454	1249	10	408	-1	0
Contig_195858	822	gi|596273730|ref|XP_007225124.1|	gi|596273730|ref|XP_007225124.1| hypothetical protein PRUPE_ppa002603mg [Prunus persica]	653	9e-77	646	267	180	49.44	804	16	403	653	-1	0
Contig_101411	481	gi|159483987|ref|XP_001700042.1|	gi|159483987|ref|XP_001700042.1| 26S proteasome regulatory subunit [Chlamydomonas reinhardtii]	421	1e-18	215	58	51	75.86	176	3	144	201	-3	0
Contig_254690	1556	gi|695061600|ref|XP_009419238.1|	gi|695061600|ref|XP_009419238.1| PREDICTED: protein NLRC3 [Musa acuminata subsp. malaccensis]	617	2e-08	150	173	78	30.06	610	116	243	405	-2	0
Contig_354866	483	gi|449472778|ref|XP_004153692.1|	gi|449472778|ref|XP_004153692.1| PREDICTED: fatty acid oxidation complex subunit alpha-like [Cucumis sativus]	340	6e-18	206	97	57	40.21	453	163	238	334	-1	0
Contig_413620	417	gi|159485786|ref|XP_001700925.1|	gi|159485786|ref|XP_001700925.1| flagellar associated protein [Chlamydomonas reinhardtii]	2117	5e-15	190	109	63	41.28	402	79	1536	1644	-1	0
Contig_291641	1151	gi|115457104|ref|NP_001052152.1|	gi|115457104|ref|NP_001052152.1| Os04g0173800 [Oryza sativa Japonica Group]	227	5e-09	147	69	45	55.07	553	759	44	109	1	0
First_Contig6286	2618	gi|672145359|ref|XP_008796595.1|	gi|672145359|ref|XP_008796595.1| PREDICTED: pentatricopeptide repeat-containing protein At1g52620 [Phoenix dactylifera]	820	1e-09	164	425	180	21.41	603	1811	267	657	3	0
Contig_163451	723	gi|225461828|ref|XP_002283733.1|	gi|225461828|ref|XP_002283733.1| PREDICTED: ribokinase [Vitis vinifera]	371	1e-34	336	233	127	37.77	683	6	60	287	-2	0
Contig_269074	562	gi|303281008|ref|XP_003059796.1|	gi|303281008|ref|XP_003059796.1| predicted protein, partial [Micromonas pusilla CCMP1545]	111	1e-29	280	108	68	51.85	512	198	6	111	-3	0
Contig_272043	1138	gi|302773231|ref|XP_002970033.1|	gi|302773231|ref|XP_002970033.1| hypothetical protein SELMODRAFT_171056 [Selaginella moellendorffii]	361	1e-46	429	342	171	34.50	1016	3	31	356	-3	0
Contig_105032	547	gi|356576614|ref|XP_003556425.1|	gi|356576614|ref|XP_003556425.1| PREDICTED: FAS-associated factor 2-B-like [Glycine max]	430	3e-22	241	192	90	30.21	511	2	8	197	-1	0
Contig_42410	743	gi|308809936|ref|XP_003082277.1|	gi|308809936|ref|XP_003082277.1| unnamed protein product [Ostreococcus tauri]	321	2e-25	268	93	67	63.44	728	450	228	320	-1	0
Contig_134162	552	gi|168034678|ref|XP_001769839.1|	gi|168034678|ref|XP_001769839.1| predicted protein, partial [Physcomitrella patens]	133	3e-12	160	82	50	45.12	127	372	44	123	1	0
Contig_91489	2020	gi|168045034|ref|XP_001774984.1|	gi|168045034|ref|XP_001774984.1| predicted protein, partial [Physcomitrella patens]	255	6e-71	608	273	173	45.42	911	1729	1	253	2	0
Contig_30606	1173	gi|545353452|ref|XP_005642563.1|	gi|545353452|ref|XP_005642563.1| hypothetical protein COCSUDRAFT_55055 [Coccomyxa subellipsoidea C-169]	195	2e-06	126	40	31	57.50	123	4	128	167	-1	0
Contig_68464	475	gi|685359088|ref|XP_009114155.1|	gi|685359088|ref|XP_009114155.1| PREDICTED: 26S proteasome non-ATPase regulatory subunit 10 [Brassica rapa]	244	4e-14	176	105	61	43.81	475	167	121	222	-1	0
Contig_147872	1976	gi|545354769|ref|XP_005643218.1|	gi|545354769|ref|XP_005643218.1| MATE efflux family protein, partial [Coccomyxa subellipsoidea C-169]	469	5e-65	583	347	195	38.33	1971	934	98	443	-3	0
Contig_219384	763	gi|698562834|ref|XP_009772522.1|	gi|698562834|ref|XP_009772522.1| PREDICTED: peptidyl-prolyl cis-trans isomerase CYP19-3-like [Nicotiana sylvestris]	179	1e-63	519	171	127	57.31	650	153	2	171	-3	0
Contig_177124	403	gi|545360344|ref|XP_005645552.1|	gi|545360344|ref|XP_005645552.1| putative 26S proteasome regulatory complex, ATPase RPT2 [Coccomyxa subellipsoidea C-169]	335	1e-47	413	134	101	59.70	402	1	150	283	-2	0
Contig_67697	1115	gi|168014114|ref|XP_001759600.1|	gi|168014114|ref|XP_001759600.1| predicted protein [Physcomitrella patens]	340	3e-20	235	139	80	38.85	688	275	174	306	-2	0
Contig_116054	1188	gi|302851384|ref|XP_002957216.1|	gi|302851384|ref|XP_002957216.1| hypothetical protein VOLCADRAFT_77525 [Volvox carteri f. nagariensis]	281	1e-28	297	282	147	32.98	1164	346	11	275	-1	0
Contig_324192	424	gi|612387097|ref|XP_007509069.1|	gi|612387097|ref|XP_007509069.1| ATP synthase beta chain, mitochondrial precursor [Bathycoccus prasinos]	527	2e-11	161	53	38	58.49	421	263	475	527	-1	0
Contig_337844	483	gi|590720023|ref|XP_007051217.1|	gi|590720023|ref|XP_007051217.1| Nitrogen regulatory protein P-II [Theobroma cacao]	198	2e-32	303	110	85	51.82	372	46	73	182	-1	0
Contig_335655	772	gi|695054369|ref|XP_009415312.1|	gi|695054369|ref|XP_009415312.1| PREDICTED: leishmanolysin-like peptidase [Musa acuminata subsp. malaccensis]	854	1e-40	392	258	128	36.43	770	3	275	514	-3	0
Contig_394881	460	gi|159483611|ref|XP_001699854.1|	gi|159483611|ref|XP_001699854.1| predicted protein, partial [Chlamydomonas reinhardtii]	281	1e-43	385	119	91	52.94	361	5	7	125	-1	0
Contig_54599	4348	gi|685272008|ref|XP_009127062.1|	gi|685272008|ref|XP_009127062.1| PREDICTED: uncharacterized protein LOC103851934 [Brassica rapa]	1719	5e-22	273	307	148	29.64	1295	2185	959	1247	2	0
Contig_201483	1217	gi|159488622|ref|XP_001702304.1|	gi|159488622|ref|XP_001702304.1| flagellar/basal body protein [Chlamydomonas reinhardtii]	213	2e-45	413	142	103	59.15	1002	577	72	212	-3	0
Contig_157205	411	gi|697097480|ref|XP_009621732.1|	gi|697097480|ref|XP_009621732.1| PREDICTED: acyl-CoA-binding domain-containing protein 4 [Nicotiana tomentosiformis]	289	2e-08	134	132	60	32.58	403	35	128	252	-3	0
Contig_93217	1154	gi|145351536|ref|XP_001420130.1|	gi|145351536|ref|XP_001420130.1| MC family transporter [Ostreococcus lucimarinus CCE9901]	335	3e-63	542	273	162	42.12	1133	333	68	329	-1	0
Contig_389770	410	gi|698474592|ref|XP_009784741.1|	gi|698474592|ref|XP_009784741.1| PREDICTED: tRNA (cytosine-5-)-methyltransferase isoform X4 [Nicotiana sylvestris]	312	3e-17	199	78	53	48.72	377	144	79	155	-1	0
Contig_11317	621	gi|567222020|ref|XP_006414639.1|	gi|567222020|ref|XP_006414639.1| hypothetical protein EUTSA_v10026266mg [Eutrema salsugineum]	204	9e-74	585	189	140	56.08	603	37	1	189	-1	0
Contig_68457	4463	gi|302853750|ref|XP_002958388.1|	gi|302853750|ref|XP_002958388.1| hypothetical protein VOLCADRAFT_108119 [Volvox carteri f. nagariensis]	425	2e-164	1312	339	283	71.68	1033	17	83	421	-2	0
Contig_45324	1203	gi|302753640|ref|XP_002960244.1|	gi|302753640|ref|XP_002960244.1| hypothetical protein SELMODRAFT_74269 [Selaginella moellendorffii]	362	1e-15	204	259	124	27.03	862	98	119	345	-3	0
Contig_415341	907	gi|115462287|ref|NP_001054743.1|	gi|115462287|ref|NP_001054743.1| Os05g0164900 [Oryza sativa Japonica Group]	1049	8e-30	315	245	124	31.84	727	2	770	1009	-1	0
Contig_46988	648	gi|255556838|ref|XP_002519452.1|	gi|255556838|ref|XP_002519452.1| protein with unknown function [Ricinus communis]	216	9e-31	298	164	102	40.24	600	118	17	178	-1	0
Contig_307195	913	gi|552830572|ref|XP_005847937.1|	gi|552830572|ref|XP_005847937.1| hypothetical protein CHLNCDRAFT_30982 [Chlorella variabilis]	438	3e-63	543	239	150	44.35	912	232	171	405	-2	0
Contig_125574	568	gi|659071865|ref|XP_008462287.1|	gi|659071865|ref|XP_008462287.1| PREDICTED: LOW QUALITY PROTEIN: magnesium transporter MRS2-11, chloroplastic [Cucumis melo]	459	3e-06	121	164	78	27.44	483	16	130	293	-2	0
Contig_141361	2184	gi|545366194|ref|XP_005648014.1|	gi|545366194|ref|XP_005648014.1| ABC family transporter: mitochondrial ATM1-like protein [Coccomyxa subellipsoidea C-169]	625	5e-102	856	337	234	55.19	1536	556	274	610	-1	0
Contig_246056	409	gi|552825993|ref|XP_005846931.1|	gi|552825993|ref|XP_005846931.1| hypothetical protein CHLNCDRAFT_23974, partial [Chlorella variabilis]	270	4e-10	146	34	30	73.53	404	303	178	211	-3	0
Contig_236751	494	gi|297796051|ref|XP_002865910.1|	gi|297796051|ref|XP_002865910.1| zinc knuckle (CCHC-type) family protein [Arabidopsis lyrata subsp. lyrata]	268	2e-24	252	131	74	38.93	494	105	100	222	-1	0
First_Contig8964	1253	gi|645253575|ref|XP_008232638.1|	gi|645253575|ref|XP_008232638.1| PREDICTED: probable tRNA N6-adenosine threonylcarbamoyltransferase, mitochondrial [Prunus mume]	470	5e-77	649	396	226	39.39	1196	21	63	411	-1	0
Contig_168610	1393	gi|685304229|ref|XP_009142832.1|	gi|685304229|ref|XP_009142832.1| PREDICTED: transcription factor RF2a [Brassica rapa]	306	4e-13	183	153	78	34.64	478	29	135	282	-1	0
Contig_49032	3586	gi|657946480|ref|XP_008384944.1|	gi|657946480|ref|XP_008384944.1| PREDICTED: F-box/LRR-repeat protein 14-like [Malus domestica]	580	2e-06	137	127	76	38.58	626	249	420	540	-3	0
Contig_84520	398	gi|225461038|ref|XP_002281399.1|	gi|225461038|ref|XP_002281399.1| PREDICTED: trafficking protein particle complex subunit 3 [Vitis vinifera]	186	1e-37	335	95	79	58.95	365	81	7	101	-1	0
Contig_13200	402	gi|552821335|ref|XP_005845820.1|	gi|552821335|ref|XP_005845820.1| hypothetical protein CHLNCDRAFT_136568 [Chlorella variabilis]	867	3e-34	332	119	85	52.94	361	8	591	704	-3	0
Contig_337272	412	gi|672177551|ref|XP_008808873.1|	gi|672177551|ref|XP_008808873.1| PREDICTED: pre-mRNA-processing protein 40A-like isoform X5 [Phoenix dactylifera]	685	1e-11	162	88	52	38.64	266	3	114	201	-3	0
Contig_39614	1444	gi|159483375|ref|XP_001699736.1|	gi|159483375|ref|XP_001699736.1| ATP-sulfurylase [Chlamydomonas reinhardtii]	429	5e-93	759	159	145	86.79	1444	968	268	426	-1	0
Contig_117816	715	gi|698563320|ref|XP_009772661.1|	gi|698563320|ref|XP_009772661.1| PREDICTED: ATP-dependent zinc metalloprotease FTSH 10, mitochondrial-like [Nicotiana sylvestris]	820	1e-25	277	220	105	35.00	653	3	86	283	-3	0
Contig_192468	605	gi|302829827|ref|XP_002946480.1|	gi|302829827|ref|XP_002946480.1| hypothetical protein VOLCADRAFT_79211 [Volvox carteri f. nagariensis]	852	3e-38	368	200	113	40.50	34	600	391	590	1	0
Contig_121517	854	gi|590647879|ref|XP_007032022.1|	gi|590647879|ref|XP_007032022.1| RING/U-box superfamily protein, putative isoform 1 [Theobroma cacao]	741	1e-16	209	263	119	28.90	787	35	493	734	-2	0
Contig_147945	682	gi|302845150|ref|XP_002954114.1|	gi|302845150|ref|XP_002954114.1| Kif9 kinesin [Volvox carteri f. nagariensis]	271	2e-12	167	156	80	30.77	548	90	46	199	-3	0
Contig_84488	1239	gi|545353638|ref|XP_005642655.1|	gi|545353638|ref|XP_005642655.1| hypothetical protein COCSUDRAFT_49414 [Coccomyxa subellipsoidea C-169]	708	2e-93	777	304	192	53.95	3	899	55	356	3	0
Contig_240560	427	gi|449523816|ref|XP_004168919.1|	gi|449523816|ref|XP_004168919.1| PREDICTED: actin-like [Cucumis sativus]	377	6e-29	286	130	81	45.38	425	36	264	377	-3	0
Contig_95563	1002	gi|593786509|ref|XP_007156295.1|	gi|593786509|ref|XP_007156295.1| hypothetical protein PHAVU_003G274500g [Phaseolus vulgaris]	324	9e-30	305	267	139	31.46	906	157	33	297	-1	0
Contig_224243	434	gi|224112799|ref|XP_002316296.1|	gi|224112799|ref|XP_002316296.1| methionyl-tRNA synthetase family protein [Populus trichocarpa]	610	1e-26	275	137	78	44.53	411	1	206	336	-3	0
Contig_237736	429	gi|302846359|ref|XP_002954716.1|	gi|302846359|ref|XP_002954716.1| hypothetical protein VOLCADRAFT_76427 [Volvox carteri f. nagariensis]	192	7e-92	696	142	137	89.44	427	2	10	151	-3	0
Contig_211706	1596	gi|545376100|ref|XP_005652161.1|	gi|545376100|ref|XP_005652161.1| flavin-containing monooxygenase [Coccomyxa subellipsoidea C-169]	485	1e-63	567	365	193	33.70	1284	238	41	389	-1	0
Contig_12270	3509	gi|545358412|ref|XP_005644781.1|	gi|545358412|ref|XP_005644781.1| hypothetical protein COCSUDRAFT_57959 [Coccomyxa subellipsoidea C-169]	303	1e-35	364	222	121	49.10	258	851	19	230	3	0
Contig_143471	866	gi|672112321|ref|XP_008805151.1|	gi|672112321|ref|XP_008805151.1| PREDICTED: clathrin heavy chain 1 [Phoenix dactylifera]	1706	8e-83	714	287	201	49.13	862	2	426	708	-2	0
Contig_76305	671	gi|695055145|ref|XP_009415735.1|	gi|695055145|ref|XP_009415735.1| PREDICTED: mitochondrial-processing peptidase subunit alpha-like [Musa acuminata subsp. malaccensis]	500	4e-13	178	98	57	39.80	599	315	287	383	-1	0
Contig_336727	485	gi|302848362|ref|XP_002955713.1|	gi|302848362|ref|XP_002955713.1| hypothetical protein VOLCADRAFT_96647 [Volvox carteri f. nagariensis]	762	5e-10	151	127	62	33.07	480	100	604	725	-3	0
Contig_167100	1039	gi|145356379|ref|XP_001422409.1|	gi|145356379|ref|XP_001422409.1| predicted protein, partial [Ostreococcus lucimarinus CCE9901]	166	3e-08	138	86	47	38.37	875	618	5	86	-3	0
Contig_12769	1036	gi|159464595|ref|XP_001690527.1|	gi|159464595|ref|XP_001690527.1| hypothetical protein CHLREDRAFT_188351 [Chlamydomonas reinhardtii]	751	1e-06	132	72	45	44.44	525	313	20	90	-2	0
Contig_105016	2435	gi|303277111|ref|XP_003057849.1|	gi|303277111|ref|XP_003057849.1| predicted protein [Micromonas pusilla CCMP1545]	748	0.0	1154	325	252	65.23	2124	1216	51	375	-3	0
Contig_18577	1001	gi|545360158|ref|XP_005645481.1|	gi|545360158|ref|XP_005645481.1| hypothetical protein COCSUDRAFT_18096, partial [Coccomyxa subellipsoidea C-169]	434	9e-94	751	263	194	51.71	791	6	1	263	-1	0
Contig_58868	2887	gi|255076101|ref|XP_002501725.1|	gi|255076101|ref|XP_002501725.1| predicted protein [Micromonas sp. RCC299]	1386	7e-27	310	341	147	30.21	1448	588	1079	1384	-3	0
Contig_220265	460	gi|11467930|ref|NP_057991.1|	gi|11467930|ref|NP_057991.1| ORF367 [Acutodesmus obliquus]	367	5e-98	754	153	148	96.73	460	2	12	164	-1	0
Contig_58298	1918	gi|545365414|ref|XP_005647680.1|	gi|545365414|ref|XP_005647680.1| hypothetical protein COCSUDRAFT_66177 [Coccomyxa subellipsoidea C-169]	518	1e-08	152	67	44	56.72	243	443	8	71	3	0
Contig_5758	4884	gi|545370873|ref|XP_005650041.1|	gi|545370873|ref|XP_005650041.1| hypothetical protein COCSUDRAFT_61710 [Coccomyxa subellipsoidea C-169]	580	2e-38	401	333	174	40.24	4754	3816	207	526	-2	0
Contig_89535	1710	gi|302854846|ref|XP_002958927.1|	gi|302854846|ref|XP_002958927.1| hypothetical protein VOLCADRAFT_108380 [Volvox carteri f. nagariensis]	833	1e-41	419	594	253	29.80	111	1709	182	729	3	0
Contig_317693	613	gi|659108788|ref|XP_008454389.1|	gi|659108788|ref|XP_008454389.1| PREDICTED: mitotic checkpoint protein BUB3.2 [Cucumis melo]	341	3e-76	613	209	153	56.94	613	2	119	324	-1	0
Contig_186476	622	gi|255562621|ref|XP_002522316.1|	gi|255562621|ref|XP_002522316.1| phosphoglycerate mutase, putative [Ricinus communis]	233	2e-18	211	156	86	39.10	581	120	17	171	-3	0
Contig_322969	608	gi|659128629|ref|XP_008464294.1|	gi|659128629|ref|XP_008464294.1| PREDICTED: C2 and GRAM domain-containing protein At1g03370 isoform X1 [Cucumis melo]	1033	1e-09	151	94	55	39.36	602	330	43	135	-1	0
Contig_122346	568	gi|567122566|ref|XP_006390662.1|	gi|567122566|ref|XP_006390662.1| hypothetical protein EUTSA_v10018006mg [Eutrema salsugineum]	1443	1e-09	151	159	83	28.93	547	113	157	303	-1	0
Contig_253443	427	gi|357444479|ref|XP_003592517.1|	gi|357444479|ref|XP_003592517.1| 40S ribosomal protein S18 [Medicago truncatula]	152	5e-50	415	125	98	60.80	424	50	28	152	-1	0
Contig_69661	1323	gi|552831933|ref|XP_005848226.1|	gi|552831933|ref|XP_005848226.1| hypothetical protein CHLNCDRAFT_144742 [Chlorella variabilis]	433	2e-147	1119	426	282	52.35	1294	26	1	413	-3	0
Contig_149252	652	gi|168046477|ref|XP_001775700.1|	gi|168046477|ref|XP_001775700.1| predicted protein [Physcomitrella patens]	1525	6e-10	153	51	34	43.14	428	276	107	157	-3	0
Contig_263686	781	gi|168064660|ref|XP_001784278.1|	gi|168064660|ref|XP_001784278.1| predicted protein [Physcomitrella patens]	735	3e-12	173	82	45	50.00	72	317	561	628	3	0
Contig_217020	519	gi|552810604|ref|XP_005843247.1|	gi|552810604|ref|XP_005843247.1| hypothetical protein CHLNCDRAFT_55316 [Chlorella variabilis]	452	2e-21	236	206	100	33.98	514	2	206	404	-3	0
Contig_397707	415	gi|593330723|ref|XP_007138788.1|	gi|593330723|ref|XP_007138788.1| hypothetical protein PHAVU_009G237600g [Phaseolus vulgaris]	1778	8e-06	117	117	60	38.46	384	37	1283	1386	-2	0
Contig_177933	670	gi|552821848|ref|XP_005845955.1|	gi|552821848|ref|XP_005845955.1| hypothetical protein CHLNCDRAFT_53335 [Chlorella variabilis]	322	2e-19	222	131	70	36.64	405	13	41	171	-2	0
Contig_315987	614	gi|168021167|ref|XP_001763113.1|	gi|168021167|ref|XP_001763113.1| predicted protein, partial [Physcomitrella patens]	314	8e-43	386	205	123	37.56	1	612	66	264	1	0
Contig_26430	5784	gi|552829596|ref|XP_005847740.1|	gi|552829596|ref|XP_005847740.1| hypothetical protein CHLNCDRAFT_133817 [Chlorella variabilis]	1099	6e-93	858	1038	483	31.21	4953	1915	135	1095	-1	0
Contig_81032	660	gi|159463800|ref|XP_001690130.1|	gi|159463800|ref|XP_001690130.1| NADPH-cytochrome P450 reductase, partial [Chlamydomonas reinhardtii]	602	1e-47	434	182	115	46.70	548	6	293	472	-2	0
Contig_18819	578	gi|568830968|ref|XP_006469753.1|	gi|568830968|ref|XP_006469753.1| PREDICTED: triacylglycerol lipase 2-like [Citrus sinensis]	411	1e-28	289	187	104	34.76	567	40	233	408	-3	0
Contig_50887	1383	gi|159466988|ref|XP_001691680.1|	gi|159466988|ref|XP_001691680.1| predicted protein, partial [Chlamydomonas reinhardtii]	342	9e-144	1088	344	272	65.41	1375	356	1	342	-3	0
Contig_310076	612	gi|15236128|ref|NP_195175.1|	gi|15236128|ref|NP_195175.1| cyclase associated protein 1 [Arabidopsis thaliana]	476	4e-46	418	187	121	51.87	612	58	289	469	-1	0
Contig_199396	540	gi|658050578|ref|XP_008361006.1|	gi|658050578|ref|XP_008361006.1| PREDICTED: UDP-glucuronate:xylan alpha-glucuronosyltransferase 2-like isoform X2 [Malus domestica]	559	5e-10	151	122	72	31.97	160	519	268	383	1	0
Contig_108599	1043	gi|698522118|ref|XP_009757872.1|	gi|698522118|ref|XP_009757872.1| PREDICTED: RNA-binding protein 28 [Nicotiana sylvestris]	990	2e-18	227	218	106	33.03	653	15	507	687	-1	0
Contig_69267	3073	gi|302787669|ref|XP_002975604.1|	gi|302787669|ref|XP_002975604.1| hypothetical protein SELMODRAFT_442945 [Selaginella moellendorffii]	696	1e-43	442	232	137	42.24	1713	1027	263	478	-2	0
Contig_111656	527	gi|159481955|ref|XP_001699040.1|	gi|159481955|ref|XP_001699040.1| hypothetical protein CHLREDRAFT_152090 [Chlamydomonas reinhardtii]	1161	1e-08	141	64	36	48.44	351	160	1079	1139	-3	0
First_Contig2673	1781	gi|612392385|ref|XP_007511713.1|	gi|612392385|ref|XP_007511713.1| acetyl-CoA carboxylase [Bathycoccus prasinos]	2120	0.0	1523	582	396	53.78	1774	77	1546	2113	-2	0
Contig_266183	511	gi|302809057|ref|XP_002986222.1|	gi|302809057|ref|XP_002986222.1| hypothetical protein SELMODRAFT_157819 [Selaginella moellendorffii]	371	2e-16	198	97	57	42.27	293	3	71	166	-3	0
Contig_114837	3409	gi|11467923|ref|NP_057984.1|	gi|11467923|ref|NP_057984.1| NADH dehydrogenase subunit 2 [Acutodesmus obliquus]	556	3e-69	634	134	128	95.52	3407	3006	162	295	-3	0
Contig_92466	471	gi|302767352|ref|XP_002967096.1|	gi|302767352|ref|XP_002967096.1| hypothetical protein SELMODRAFT_449429 [Selaginella moellendorffii]	369	6e-57	481	156	121	53.85	469	2	197	350	-3	0
Contig_2703	3487	gi|545364510|ref|XP_005647310.1|	gi|545364510|ref|XP_005647310.1| 26S proteasome regulatory subunit [Coccomyxa subellipsoidea C-169]	894	0.0	2901	874	688	63.84	3229	608	31	894	-1	0
Contig_81597	1889	gi|302834279|ref|XP_002948702.1|	gi|302834279|ref|XP_002948702.1| component of oligomeric golgi complex 6 [Volvox carteri f. nagariensis]	694	2e-131	925	298	232	61.41	1438	602	7	304	-2	0
Contig_230554	1177	gi|159481955|ref|XP_001699040.1|	gi|159481955|ref|XP_001699040.1| hypothetical protein CHLREDRAFT_152090 [Chlamydomonas reinhardtii]	1161	8e-06	127	63	37	49.21	1172	996	1081	1143	-3	0
Contig_267378	432	gi|302833024|ref|XP_002948076.1|	gi|302833024|ref|XP_002948076.1| hypothetical protein VOLCADRAFT_88327 [Volvox carteri f. nagariensis]	3048	6e-40	379	148	98	52.03	425	3	793	935	-2	0
Contig_67422	481	gi|168052924|ref|XP_001778889.1|	gi|168052924|ref|XP_001778889.1| predicted protein [Physcomitrella patens]	412	1e-10	154	43	33	69.77	351	479	5	47	3	0
Contig_274503	866	gi|159470987|ref|XP_001693638.1|	gi|159470987|ref|XP_001693638.1| Qa-SNARE Sso1/Syntaxin1, PM-type [Chlamydomonas reinhardtii]	311	2e-11	166	259	128	25.10	124	864	26	274	1	0
Contig_35338	505	gi|684179950|ref|YP_009056888.1|	gi|684179950|ref|YP_009056888.1| DNA-directed RNA polymerase subunit alpha (chloroplast) [Bathycoccus prasinos]	365	2e-07	129	61	40	42.62	488	306	305	365	-3	0
Contig_54619	876	gi|168029561|ref|XP_001767294.1|	gi|168029561|ref|XP_001767294.1| RNA helicase [Physcomitrella patens]	885	5e-13	181	98	60	41.84	862	569	731	822	-3	0
Contig_117415	782	gi|30686197|ref|NP_849428.1|	gi|30686197|ref|NP_849428.1| short-chain dehydrogenase TIC 32 [Arabidopsis thaliana]	322	2e-42	388	241	139	41.08	710	6	3	231	-1	0
Contig_69927	1392	gi|695077346|ref|XP_009386009.1|	gi|695077346|ref|XP_009386009.1| PREDICTED: V-type proton ATPase subunit C-like [Musa acuminata subsp. malaccensis]	376	1e-82	683	343	217	38.19	1373	363	39	374	-2	0
Contig_17462	4576	gi|545373954|ref|XP_005651291.1|	gi|545373954|ref|XP_005651291.1| TBCC-domain-containing protein [Coccomyxa subellipsoidea C-169]	575	0.0	1472	591	407	54.65	4070	2358	11	553	-3	0
Contig_49538	940	gi|168053884|ref|XP_001779364.1|	gi|168053884|ref|XP_001779364.1| SNF2 family DNA-dependent ATPase [Physcomitrella patens]	719	5e-50	463	227	139	44.05	702	28	495	714	-2	0
Contig_397701	546	gi|302765354|ref|XP_002966098.1|	gi|302765354|ref|XP_002966098.1| hypothetical protein SELMODRAFT_84283 [Selaginella moellendorffii]	248	5e-19	204	108	65	46.30	475	158	52	152	-3	0
Contig_416832	505	gi|568855145|ref|XP_006481169.1|	gi|568855145|ref|XP_006481169.1| PREDICTED: CBL-interacting serine/threonine-protein kinase 14-like [Citrus sinensis]	432	1e-26	273	171	94	38.60	504	1	39	205	-2	0
Contig_149902	623	gi|545374149|ref|XP_005651385.1|	gi|545374149|ref|XP_005651385.1| hypothetical protein COCSUDRAFT_64680 [Coccomyxa subellipsoidea C-169]	230	5e-06	120	189	88	23.81	593	33	7	195	-1	0
Contig_143903	1704	gi|168051881|ref|XP_001778381.1|	gi|168051881|ref|XP_001778381.1| predicted protein [Physcomitrella patens]	426	1e-81	689	334	208	47.60	56	1036	8	335	2	0
Contig_56105	2904	gi|302828976|ref|XP_002946055.1|	gi|302828976|ref|XP_002946055.1| hypothetical protein VOLCADRAFT_78675 [Volvox carteri f. nagariensis]	528	0.0	1494	516	376	55.23	2584	1055	16	523	-3	0
Contig_19789	746	gi|545374389|ref|XP_005651485.1|	gi|545374389|ref|XP_005651485.1| saccharopine dehydrogenase [Coccomyxa subellipsoidea C-169]	421	2e-54	476	172	121	51.16	525	10	3	171	-3	0
Contig_23296	1523	gi|302836255|ref|XP_002949688.1|	gi|302836255|ref|XP_002949688.1| hypothetical protein VOLCADRAFT_104461 [Volvox carteri f. nagariensis]	812	2e-14	199	101	66	41.58	904	605	670	769	-2	0
Contig_13632	2100	gi|672163748|ref|XP_008801730.1|	gi|672163748|ref|XP_008801730.1| PREDICTED: importin subunit alpha-1a isoform X3 [Phoenix dactylifera]	443	1e-19	241	174	101	30.46	2096	1578	218	391	-2	0
Contig_166031	3527	gi|302836937|ref|XP_002950028.1|	gi|302836937|ref|XP_002950028.1| hypothetical protein VOLCADRAFT_120834 [Volvox carteri f. nagariensis]	598	2e-64	548	259	163	41.70	2283	1513	136	394	-3	0
Contig_19294	1130	gi|545366053|ref|XP_005647949.1|	gi|545366053|ref|XP_005647949.1| ISP domain-containing protein [Coccomyxa subellipsoidea C-169]	496	4e-63	552	250	158	46.40	749	3	155	380	-1	0
Contig_143133	670	gi|645273953|ref|XP_008242123.1|	gi|645273953|ref|XP_008242123.1| PREDICTED: diacylglycerol O-acyltransferase 2 [Prunus mume]	322	3e-24	258	147	84	34.69	670	233	166	309	-1	0
Contig_297406	501	gi|567136062|ref|XP_006393849.1|	gi|567136062|ref|XP_006393849.1| hypothetical protein EUTSA_v10003981mg [Eutrema salsugineum]	530	5e-06	119	47	34	44.68	497	357	56	101	-2	0
Contig_81787	902	gi|470101550|ref|XP_004287233.1|	gi|470101550|ref|XP_004287233.1| PREDICTED: uncharacterized protein LOC101295849 [Fragaria vesca subsp. vesca]	537	2e-13	184	68	45	51.47	238	41	453	520	-2	0
Contig_84832	428	gi|545361281|ref|XP_005645943.1|	gi|545361281|ref|XP_005645943.1| diaminopimelate decarboxylase [Coccomyxa subellipsoidea C-169]	432	2e-43	391	83	76	85.54	423	175	350	432	-3	0
Contig_184363	873	gi|115473371|ref|NP_001060284.1|	gi|115473371|ref|NP_001060284.1| Os07g0617800 [Oryza sativa Japonica Group]	329	3e-86	688	266	171	49.62	871	74	68	327	-3	0
Contig_62700	674	gi|552840419|ref|XP_005850040.1|	gi|552840419|ref|XP_005850040.1| hypothetical protein CHLNCDRAFT_57044 [Chlorella variabilis]	516	6e-37	355	156	102	50.00	485	18	1	154	-1	0
Contig_120198	1058	gi|255075415|ref|XP_002501382.1|	gi|255075415|ref|XP_002501382.1| zinc permease family [Micromonas sp. RCC299]	261	3e-62	526	197	137	50.25	803	213	67	261	-1	0
Contig_327877	782	gi|302815560|ref|XP_002989461.1|	gi|302815560|ref|XP_002989461.1| hypothetical protein SELMODRAFT_46485, partial [Selaginella moellendorffii]	294	3e-67	554	240	154	43.75	779	66	32	271	-1	0
Contig_196430	861	gi|159466062|ref|XP_001691228.1|	gi|159466062|ref|XP_001691228.1| serine/threonine protein kinase 15, partial [Chlamydomonas reinhardtii]	329	9e-37	352	93	77	69.89	583	861	1	93	1	0
Contig_190945	3314	gi|255069871|ref|XP_002507017.1|	gi|255069871|ref|XP_002507017.1| predicted protein, partial [Micromonas sp. RCC299]	499	4e-11	175	343	132	26.24	3020	2040	2	287	-1	0
Contig_44047	449	gi|168048999|ref|XP_001776952.1|	gi|168048999|ref|XP_001776952.1| predicted protein [Physcomitrella patens]	244	4e-08	132	55	37	49.09	447	283	183	236	-3	0
First_Contig2795	1159	gi|159474820|ref|XP_001695523.1|	gi|159474820|ref|XP_001695523.1| Qc-SNARE protein, Tlg1/Syntaxin 6-family [Chlamydomonas reinhardtii]	225	2e-10	158	160	80	29.38	105	569	38	196	3	0
Contig_46506	2186	gi|565451525|ref|XP_006286060.1|	gi|565451525|ref|XP_006286060.1| hypothetical protein CARUB_v10007593mg [Capsella rubella]	868	2e-96	834	757	393	31.84	2180	99	85	830	-1	0
Contig_419533	506	gi|590665408|ref|XP_007036733.1|	gi|590665408|ref|XP_007036733.1| Transducin family protein / WD-40 repeat family protein isoform 2 [Theobroma cacao]	568	4e-35	336	142	88	48.59	423	1	8	146	-3	0
Contig_159475	513	gi|545356953|ref|XP_005644153.1|	gi|545356953|ref|XP_005644153.1| chloroplast ATP synthase subunit delta precursor [Coccomyxa subellipsoidea C-169]	238	1e-09	144	53	38	50.94	353	511	81	133	2	0
Contig_299174	1058	gi|159484062|ref|XP_001700079.1|	gi|159484062|ref|XP_001700079.1| mitochondrial F1F0 ATP synthase associated 36.3 kDa protein [Chlamydomonas reinhardtii]	366	1e-47	435	255	141	40.39	1055	306	112	364	-1	0
Contig_49120	700	gi|357480067|ref|XP_003610319.1|	gi|357480067|ref|XP_003610319.1| Leucine aminopeptidase [Medicago truncatula]	567	2e-46	426	230	134	43.48	683	3	304	531	-3	0
Contig_128829	977	gi|168023820|ref|XP_001764435.1|	gi|168023820|ref|XP_001764435.1| predicted protein [Physcomitrella patens]	236	5e-60	507	217	139	45.16	861	241	6	221	-3	0
First_Contig4136	5236	gi|545371646|ref|XP_005650357.1|	gi|545371646|ref|XP_005650357.1| hydrogenobyrinic acid a,c-diamide cobaltochelatase, partial [Coccomyxa subellipsoidea C-169]	1235	3e-100	918	244	205	69.26	39	761	992	1235	3	0
Contig_11495	5238	gi|545358387|ref|XP_005644771.1|	gi|545358387|ref|XP_005644771.1| hypothetical protein COCSUDRAFT_67545 [Coccomyxa subellipsoidea C-169]	393	3e-35	370	117	90	61.54	2178	1837	123	239	-1	0
Contig_286420	438	gi|545367242|ref|XP_005648466.1|	gi|545367242|ref|XP_005648466.1| kinase-like protein [Coccomyxa subellipsoidea C-169]	1109	2e-08	138	31	28	77.42	435	343	308	338	-1	0
Contig_158915	456	gi|302823200|ref|XP_002993254.1|	gi|302823200|ref|XP_002993254.1| hypothetical protein SELMODRAFT_449075 [Selaginella moellendorffii]	402	5e-06	118	82	41	32.93	118	363	216	291	1	0
Contig_12924	2131	gi|545355537|ref|XP_005643556.1|	gi|545355537|ref|XP_005643556.1| alpha/beta-hydrolase [Coccomyxa subellipsoidea C-169]	375	2e-13	190	285	134	27.37	1693	902	15	286	-1	0
Contig_196186	1962	gi|159470129|ref|XP_001693212.1|	gi|159470129|ref|XP_001693212.1| kinesin family member heavy chain [Chlamydomonas reinhardtii]	1924	3e-45	456	428	210	33.64	1754	540	20	386	-2	0
Contig_9727	1348	gi|552838227|ref|XP_005849533.1|	gi|552838227|ref|XP_005849533.1| hypothetical protein CHLNCDRAFT_142894 [Chlorella variabilis]	138	7e-13	174	117	64	41.88	1172	849	22	132	-3	0
Contig_330740	514	gi|552821288|ref|XP_005845807.1|	gi|552821288|ref|XP_005845807.1| hypothetical protein CHLNCDRAFT_53640 [Chlorella variabilis]	657	5e-07	127	74	41	43.24	443	231	292	364	-3	0
Contig_390672	409	gi|685319304|ref|XP_009149921.1|	gi|685319304|ref|XP_009149921.1| PREDICTED: riboflavin biosynthesis protein PYRR, chloroplastic [Brassica rapa]	589	3e-18	212	138	73	39.13	379	2	414	551	-1	0
Contig_50027	703	gi|159469516|ref|XP_001692909.1|	gi|159469516|ref|XP_001692909.1| ribosomal protein L13a, component of cytosolic 80S ribosome and 60S large subunit [Chlamydomonas reinhardtii]	185	2e-76	604	182	139	62.09	668	123	1	182	-3	0
Contig_215332	1424	gi|545369721|ref|XP_005649597.1|	gi|545369721|ref|XP_005649597.1| hypothetical protein COCSUDRAFT_61299 [Coccomyxa subellipsoidea C-169]	441	8e-62	547	430	223	37.21	1339	95	4	384	-2	0
Contig_5633	561	gi|573964483|ref|XP_006664362.1|	gi|573964483|ref|XP_006664362.1| PREDICTED: tyrosine-protein kinase ITK/TSK-like [Oryza brachyantha]	614	2e-15	195	133	70	33.08	389	6	335	465	-2	0
Contig_8117	1973	gi|545374599|ref|XP_005651571.1|	gi|545374599|ref|XP_005651571.1| hypothetical protein COCSUDRAFT_83586 [Coccomyxa subellipsoidea C-169]	294	8e-121	948	269	223	70.26	1583	789	23	290	-1	0
Contig_34574	8449	gi|567212428|ref|XP_006410614.1|	gi|567212428|ref|XP_006410614.1| hypothetical protein EUTSA_v10016133mg [Eutrema salsugineum]	1625	0.0	2416	1340	780	39.48	5768	1818	228	1517	-3	0
Contig_314955	487	gi|302828914|ref|XP_002946024.1|	gi|302828914|ref|XP_002946024.1| hypothetical protein VOLCADRAFT_120148 [Volvox carteri f. nagariensis]	963	4e-27	282	145	88	40.00	440	6	601	740	-3	0
Contig_102990	1459	gi|659096834|ref|XP_008449312.1|	gi|659096834|ref|XP_008449312.1| PREDICTED: 1,2-dihydroxy-3-keto-5-methylthiopentene dioxygenase 4 [Cucumis melo]	187	1e-28	294	192	109	36.46	1117	566	3	183	-1	0
Contig_102183	554	gi|226500222|ref|NP_001149141.1|	gi|226500222|ref|NP_001149141.1| LOC100282763 [Zea mays]	409	4e-46	413	194	127	45.88	552	10	203	396	-3	0
Contig_111471	400	gi|303272193|ref|XP_003055458.1|	gi|303272193|ref|XP_003055458.1| predicted protein [Micromonas pusilla CCMP1545]	236	5e-25	252	90	62	54.44	367	98	115	204	-1	0
Contig_357596	507	gi|302851253|ref|XP_002957151.1|	gi|302851253|ref|XP_002957151.1| hypothetical protein VOLCADRAFT_77427, partial [Volvox carteri f. nagariensis]	94	1e-11	153	56	39	51.79	169	2	16	71	-3	0
Contig_394087	449	gi|552837817|ref|XP_005849448.1|	gi|552837817|ref|XP_005849448.1| hypothetical protein CHLNCDRAFT_56057 [Chlorella variabilis]	441	2e-53	461	125	105	69.60	376	2	4	128	-2	0
Contig_315321	575	gi|302851312|ref|XP_002957180.1|	gi|302851312|ref|XP_002957180.1| plastid/chloroplast ribosomal protein S10 [Volvox carteri f. nagariensis]	177	2e-51	433	175	119	51.43	524	21	3	176	-1	0
Contig_79279	3052	gi|255086103|ref|XP_002509018.1|	gi|255086103|ref|XP_002509018.1| predicted protein, partial [Micromonas sp. RCC299]	590	2e-38	398	451	197	29.27	2798	1464	73	421	-3	0
Contig_164711	663	gi|565348289|ref|XP_006341148.1|	gi|565348289|ref|XP_006341148.1| PREDICTED: histone H2AX-like [Solanum tuberosum]	142	2e-46	399	117	95	70.09	481	149	11	126	-3	0
Contig_367846	533	gi|470132774|ref|XP_004302250.1|	gi|470132774|ref|XP_004302250.1| PREDICTED: probable protein disulfide-isomerase A6-like [Fragaria vesca subsp. vesca]	362	4e-06	119	101	52	32.67	288	1	3	98	-3	0
Contig_321803	1023	gi|552817455|ref|XP_005844946.1|	gi|552817455|ref|XP_005844946.1| hypothetical protein CHLNCDRAFT_138296 [Chlorella variabilis]	1147	3e-16	209	155	79	34.19	794	330	745	870	-2	0
Contig_249531	1217	gi|645233040|ref|XP_008223152.1|	gi|645233040|ref|XP_008223152.1| PREDICTED: putative disease resistance protein RGA1 [Prunus mume]	1079	3e-07	138	259	118	31.27	206	934	695	928	2	0
Contig_157186	569	gi|545375234|ref|XP_005651818.1|	gi|545375234|ref|XP_005651818.1| hypothetical protein COCSUDRAFT_64152 [Coccomyxa subellipsoidea C-169]	680	4e-27	283	114	69	47.37	228	569	37	141	3	0
Contig_13729	3272	gi|159486815|ref|XP_001701432.1|	gi|159486815|ref|XP_001701432.1| SOUL heme-binding protein [Chlamydomonas reinhardtii]	421	8e-101	851	345	224	48.12	2861	1830	64	407	-1	0
Contig_307731	859	gi|545363756|ref|XP_005646984.1|	gi|545363756|ref|XP_005646984.1| UBC-like protein [Coccomyxa subellipsoidea C-169]	229	2e-30	301	112	72	46.43	665	330	25	136	-3	0
Contig_34340	920	gi|302810910|ref|XP_002987145.1|	gi|302810910|ref|XP_002987145.1| hypothetical protein SELMODRAFT_182941 [Selaginella moellendorffii]	542	4e-154	1159	309	255	69.58	920	6	91	399	-1	0
Contig_58869	652	gi|242037085|ref|XP_002465937.1|	gi|242037085|ref|XP_002465937.1| hypothetical protein SORBIDRAFT_01g048540 [Sorghum bicolor]	181	3e-44	387	174	113	45.40	530	15	5	176	-3	0
Contig_31302	1384	gi|159486394|ref|XP_001701226.1|	gi|159486394|ref|XP_001701226.1| hypothetical protein CHLREDRAFT_194261 [Chlamydomonas reinhardtii]	865	2e-12	183	90	54	45.56	191	454	573	662	2	0
Contig_121502	2065	gi|552826214|ref|XP_005846972.1|	gi|552826214|ref|XP_005846972.1| hypothetical protein CHLNCDRAFT_134953 [Chlorella variabilis]	393	5e-40	396	348	185	34.48	1903	884	10	348	-1	0
Contig_198438	2452	gi|159486731|ref|XP_001701391.1|	gi|159486731|ref|XP_001701391.1| predicted protein, partial [Chlamydomonas reinhardtii]	115	2e-29	301	122	80	50.00	1571	1936	3	115	2	0
Contig_69663	4015	gi|159466726|ref|XP_001691549.1|	gi|159466726|ref|XP_001691549.1| hypothetical protein CHLREDRAFT_145152 [Chlamydomonas reinhardtii]	228	3e-34	349	186	115	39.78	3513	2962	27	205	-2	0
Contig_243271	470	gi|302847703|ref|XP_002955385.1|	gi|302847703|ref|XP_002955385.1| hypothetical protein VOLCADRAFT_41779, partial [Volvox carteri f. nagariensis]	534	4e-27	278	148	85	47.97	3	443	399	534	3	0
Contig_111197	450	gi|308813279|ref|XP_003083946.1|	gi|308813279|ref|XP_003083946.1| U-box domain-containing protein (ISS) [Ostreococcus tauri]	759	5e-15	190	69	47	53.62	450	244	691	758	-1	0
Contig_39194	1019	gi|162463930|ref|NP_001105047.1|	gi|162463930|ref|NP_001105047.1| aldehyde dehydrogenase5 [Zea mays]	511	4e-30	313	304	146	33.22	1017	118	202	482	-3	0
Contig_95260	1131	gi|658309864|ref|NP_001281034.1|	gi|658309864|ref|NP_001281034.1| beclin-1-like protein [Malus domestica]	505	4e-32	330	247	125	31.58	394	1131	125	371	1	0
Contig_84719	405	gi|242089287|ref|XP_002440476.1|	gi|242089287|ref|XP_002440476.1| hypothetical protein SORBIDRAFT_09g001570 [Sorghum bicolor]	669	3e-16	197	129	71	34.88	403	17	239	365	-3	0
Contig_266539	408	gi|159470555|ref|XP_001693422.1|	gi|159470555|ref|XP_001693422.1| ABC transporter, multidrug resistance associated protein, partial [Chlamydomonas reinhardtii]	1215	5e-47	428	134	103	61.19	403	2	372	505	-3	0
Contig_49323	2720	gi|302837979|ref|XP_002950548.1|	gi|302837979|ref|XP_002950548.1| hypothetical protein VOLCADRAFT_117619 [Volvox carteri f. nagariensis]	1683	2e-12	189	394	181	29.44	1358	273	300	659	-1	0
Contig_130229	519	gi|545358968|ref|XP_005644993.1|	gi|545358968|ref|XP_005644993.1| hypothetical protein COCSUDRAFT_43891 [Coccomyxa subellipsoidea C-169]	1703	2e-06	124	54	35	40.74	9	170	939	992	3	0
Contig_247727	623	gi|255590391|ref|XP_002535255.1|	gi|255590391|ref|XP_002535255.1| Phthalate transporter, putative [Ricinus communis]	467	3e-25	266	143	79	41.96	427	2	48	190	-2	0
Contig_242268	456	gi|645254677|ref|XP_008233148.1|	gi|645254677|ref|XP_008233148.1| PREDICTED: calcineurin B-like protein 7 isoform X2 [Prunus mume]	215	9e-19	209	130	77	37.69	454	65	43	167	-3	0
Contig_19976	2239	gi|672172955|ref|XP_008806591.1|	gi|672172955|ref|XP_008806591.1| PREDICTED: RNA polymerase sigma factor sigD, chloroplastic [Phoenix dactylifera]	449	4e-12	167	265	123	26.04	1194	412	153	404	-2	0
Contig_6004	2841	gi|658037017|ref|XP_008354068.1|	gi|658037017|ref|XP_008354068.1| PREDICTED: uncharacterized protein LOC103417687 [Malus domestica]	907	5e-10	132	118	58	33.90	162	509	795	901	3	0
Contig_311475	399	gi|302758778|ref|XP_002962812.1|	gi|302758778|ref|XP_002962812.1| hypothetical protein SELMODRAFT_438140 [Selaginella moellendorffii]	792	1e-10	155	123	58	33.33	359	9	612	734	-2	0
Contig_303409	434	gi|225458786|ref|XP_002285164.1|	gi|225458786|ref|XP_002285164.1| PREDICTED: cytochrome b5 [Vitis vinifera]	147	6e-11	149	53	37	49.06	156	1	1	53	-3	0
Contig_11559	3673	gi|168036477|ref|XP_001770733.1|	gi|168036477|ref|XP_001770733.1| predicted protein [Physcomitrella patens]	386	2e-93	799	369	236	48.78	269	1339	27	385	2	0
Contig_25319	903	gi|586758820|ref|XP_006853870.1|	gi|586758820|ref|XP_006853870.1| hypothetical protein AMTR_s00036p00123720 [Amborella trichopoda]	335	2e-63	536	175	131	61.14	513	1	36	210	-1	0
First_Contig2814	4043	gi|356563644|ref|XP_003550071.1|	gi|356563644|ref|XP_003550071.1| PREDICTED: endo-1,3;1,4-beta-D-glucanase [Glycine max]	239	7e-18	225	229	105	29.69	991	356	18	238	-2	0
Contig_243543	479	gi|159486191|ref|XP_001701127.1|	gi|159486191|ref|XP_001701127.1| flagellar associated protein [Chlamydomonas reinhardtii]	219	9e-06	115	107	50	28.97	319	32	61	167	-2	0
Contig_225506	1302	gi|302851964|ref|XP_002957504.1|	gi|302851964|ref|XP_002957504.1| hypothetical protein VOLCADRAFT_98621 [Volvox carteri f. nagariensis]	534	3e-11	172	159	70	30.82	1302	889	385	519	-1	0
Contig_812	485	gi|698519988|ref|XP_009804857.1|	gi|698519988|ref|XP_009804857.1| PREDICTED: uncharacterized protein LOC104250021, partial [Nicotiana sylvestris]	345	3e-06	87	32	22	46.88	59	154	244	275	2	0
Contig_242272	1525	gi|115488872|ref|NP_001066923.1|	gi|115488872|ref|NP_001066923.1| Os12g0533400 [Oryza sativa Japonica Group]	364	2e-22	257	156	81	37.18	675	220	44	199	-2	0
Contig_18677	3063	gi|567852773|ref|XP_006419550.1|	gi|567852773|ref|XP_006419550.1| hypothetical protein CICLE_v10004853mg [Citrus clementina]	485	0.0	1628	511	372	60.27	1620	100	1	485	-1	0
Contig_54569	7710	gi|567882489|ref|XP_006433803.1|	gi|567882489|ref|XP_006433803.1| hypothetical protein CICLE_v100000022mg, partial [Citrus clementina]	1303	3e-162	1406	767	444	41.72	3017	804	518	1268	-2	0
Contig_86710	451	gi|593693012|ref|XP_007147048.1|	gi|593693012|ref|XP_007147048.1| hypothetical protein PHAVU_006G091700g [Phaseolus vulgaris]	701	2e-32	319	125	83	52.00	388	14	52	171	-1	0
Contig_393617	424	gi|552829656|ref|XP_005847754.1|	gi|552829656|ref|XP_005847754.1| hypothetical protein CHLNCDRAFT_133853 [Chlorella variabilis]	639	1e-09	146	137	68	33.58	363	19	137	262	-2	0
Contig_53868	3557	gi|694316191|ref|XP_009379019.1|	gi|694316191|ref|XP_009379019.1| PREDICTED: nuclear pore complex protein Nup96 homolog isoform X2 [Pyrus x bretschneideri]	1031	9e-27	310	410	156	25.85	3531	2302	560	904	-3	0
Contig_109388	521	gi|308803558|ref|XP_003079092.1|	gi|308803558|ref|XP_003079092.1| tubulin folding cofactor D (ISS) [Ostreococcus tauri]	145	6e-11	150	163	80	30.06	502	26	2	145	-2	0
Contig_148627	447	gi|168056978|ref|XP_001780494.1|	gi|168056978|ref|XP_001780494.1| predicted protein [Physcomitrella patens]	139	1e-49	413	136	94	58.09	9	416	18	139	3	0
Contig_78574	672	gi|15223676|ref|NP_175505.1|	gi|15223676|ref|NP_175505.1| nucleolar GTP-binding protein 1 [Arabidopsis thaliana]	671	2e-19	229	243	126	33.74	672	7	439	671	-1	0
Contig_172262	469	gi|552840026|ref|XP_005849945.1|	gi|552840026|ref|XP_005849945.1| hypothetical protein CHLNCDRAFT_17540, partial [Chlorella variabilis]	180	7e-97	729	149	144	90.60	21	467	3	151	3	0
Contig_232596	478	gi|168056763|ref|XP_001780388.1|	gi|168056763|ref|XP_001780388.1| predicted protein [Physcomitrella patens]	290	1e-17	203	109	67	45.87	477	157	184	287	-2	0
Contig_247719	490	gi|159462884|ref|XP_001689672.1|	gi|159462884|ref|XP_001689672.1| predicted protein [Chlamydomonas reinhardtii]	665	4e-06	120	55	34	45.45	489	325	546	600	-2	0
Contig_28860	472	gi|255073645|ref|XP_002500497.1|	gi|255073645|ref|XP_002500497.1| predicted protein [Micromonas sp. RCC299]	57	7e-07	116	47	32	44.68	238	98	1	47	-1	0
Contig_80985	1241	gi|565363563|ref|XP_006348504.1|	gi|565363563|ref|XP_006348504.1| PREDICTED: succinyl-CoA ligase [ADP-forming] subunit alpha-1, mitochondrial-like [Solanum tuberosum]	332	3e-145	1092	290	240	70.69	1152	283	40	329	-3	0
Contig_212409	716	gi|168058036|ref|XP_001781017.1|	gi|168058036|ref|XP_001781017.1| predicted protein [Physcomitrella patens]	918	9e-87	724	238	179	56.72	6	716	226	458	3	0
Contig_8063	2281	gi|545372779|ref|XP_005650819.1|	gi|545372779|ref|XP_005650819.1| hypothetical protein COCSUDRAFT_26936 [Coccomyxa subellipsoidea C-169]	394	1e-120	697	223	168	63.23	1326	670	174	394	-2	0
Contig_189073	657	gi|449474893|ref|XP_004154314.1|	gi|449474893|ref|XP_004154314.1| PREDICTED: glutamate synthase [NADPH] small chain-like [Cucumis sativus]	413	6e-24	257	152	81	38.82	458	12	40	189	-2	0
Contig_77451	1120	gi|545371659|ref|XP_005650363.1|	gi|545371659|ref|XP_005650363.1| hypothetical protein COCSUDRAFT_32389 [Coccomyxa subellipsoidea C-169]	172	2e-65	542	166	132	65.66	912	418	8	172	-2	0
Contig_66147	1203	gi|302842923|ref|XP_002953004.1|	gi|302842923|ref|XP_002953004.1| hypothetical protein VOLCADRAFT_93644 [Volvox carteri f. nagariensis]	3327	1e-09	159	266	115	23.68	965	204	2838	3077	-2	0
Contig_142104	1797	gi|303287202|ref|XP_003062890.1|	gi|303287202|ref|XP_003062890.1| flagellar outer dynein arm heavy chain beta [Micromonas pusilla CCMP1545]	4518	2e-176	1453	632	410	45.09	1789	5	3432	4056	-3	0
Contig_329796	911	gi|590685922|ref|XP_007042231.1|	gi|590685922|ref|XP_007042231.1| 6-phosphogluconate dehydrogenase family protein [Theobroma cacao]	306	1e-14	189	178	84	30.34	746	243	43	209	-1	0
First_Contig2434	2125	gi|545356933|ref|XP_005644144.1|	gi|545356933|ref|XP_005644144.1| hypothetical protein COCSUDRAFT_58346 [Coccomyxa subellipsoidea C-169]	319	2e-27	299	147	91	41.50	1804	1367	74	216	-1	0
Contig_57510	405	gi|159472699|ref|XP_001694482.1|	gi|159472699|ref|XP_001694482.1| RAN binding protein, RANBP1, partial [Chlamydomonas reinhardtii]	133	9e-33	298	102	78	57.84	307	2	1	99	-3	0
Contig_270381	436	gi|168011845|ref|XP_001758613.1|	gi|168011845|ref|XP_001758613.1| predicted protein [Physcomitrella patens]	536	7e-16	194	91	58	41.76	278	18	7	96	-3	0
Contig_31163	492	gi|672171342|ref|XP_008805740.1|	gi|672171342|ref|XP_008805740.1| PREDICTED: probable chromo domain-containing protein LHP1 [Phoenix dactylifera]	370	9e-07	124	66	39	37.88	455	273	28	93	-2	0
Contig_114994	2064	gi|159463918|ref|XP_001690189.1|	gi|159463918|ref|XP_001690189.1| predicted protein, partial [Chlamydomonas reinhardtii]	333	2e-109	878	336	221	52.98	1215	253	1	333	-1	0
Contig_75150	1571	gi|302831528|ref|XP_002947329.1|	gi|302831528|ref|XP_002947329.1| hypothetical protein VOLCADRAFT_79621 [Volvox carteri f. nagariensis]	354	6e-81	675	286	185	46.50	1077	232	28	313	-3	0
Contig_89418	1790	gi|255075527|ref|XP_002501438.1|	gi|255075527|ref|XP_002501438.1| predicted protein [Micromonas sp. RCC299]	525	6e-66	590	462	260	31.39	1648	338	1	447	-2	0
Contig_388321	417	gi|145350290|ref|XP_001419545.1|	gi|145350290|ref|XP_001419545.1| predicted protein [Ostreococcus lucimarinus CCE9901]	819	8e-13	172	114	57	37.72	366	109	317	430	-1	0
Contig_101873	1608	gi|672127576|ref|XP_008787255.1|	gi|672127576|ref|XP_008787255.1| PREDICTED: 5'-nucleotidase domain-containing protein 4 isoform X4 [Phoenix dactylifera]	608	3e-73	642	487	263	35.32	141	1508	131	602	3	0
Contig_131679	2066	gi|685281846|ref|XP_009131833.1|	gi|685281846|ref|XP_009131833.1| PREDICTED: molybdopterin biosynthesis protein CNX1 [Brassica rapa]	672	1e-139	1111	635	379	42.05	2005	146	17	621	-2	0
Contig_312877	639	gi|657997817|ref|XP_008391299.1|	gi|657997817|ref|XP_008391299.1| PREDICTED: anoctamin-like protein At1g73020 isoform X2 [Malus domestica]	657	7e-15	192	129	67	38.76	531	145	490	608	-1	0
Contig_225564	858	gi|302840227|ref|XP_002951669.1|	gi|302840227|ref|XP_002951669.1| hypothetical protein VOLCADRAFT_92245 [Volvox carteri f. nagariensis]	2222	3e-55	509	302	162	40.40	857	6	415	694	-2	0
Contig_117392	880	gi|566210947|ref|XP_006372547.1|	gi|566210947|ref|XP_006372547.1| hypothetical protein POPTR_0017s02690g [Populus trichocarpa]	137	8e-13	169	115	60	28.70	114	446	2	110	3	0
Contig_108732	2488	gi|545362491|ref|XP_005646471.1|	gi|545362491|ref|XP_005646471.1| Nitroreductase [Coccomyxa subellipsoidea C-169]	276	1e-55	451	197	124	51.27	2215	1661	25	218	-1	0
Contig_54067	587	gi|545356795|ref|XP_005644085.1|	gi|545356795|ref|XP_005644085.1| hypothetical protein COCSUDRAFT_58289 [Coccomyxa subellipsoidea C-169]	677	7e-36	347	199	116	39.20	552	1	292	490	-3	0
Contig_209410	597	gi|545376047|ref|XP_005652140.1|	gi|545376047|ref|XP_005652140.1| cytosolic NADP malic enzyme [Coccomyxa subellipsoidea C-169]	516	2e-09	148	82	48	42.68	246	1	245	316	-1	0
Contig_201144	1544	gi|670424333|ref|XP_008652885.1|	gi|670424333|ref|XP_008652885.1| PREDICTED: ADP-ribosylation factor GTPase-activating protein AGD3 [Zea mays]	837	3e-25	173	126	67	36.51	989	618	123	247	-1	0
Contig_219464	4372	gi|168009054|ref|XP_001757221.1|	gi|168009054|ref|XP_001757221.1| predicted protein [Physcomitrella patens]	1397	0.0	3590	1429	947	49.97	4334	93	2	1383	-3	0
Contig_226118	596	gi|15237178|ref|NP_197689.1|	gi|15237178|ref|NP_197689.1| serine carboxypeptidase-like 47 [Arabidopsis thaliana]	505	2e-31	311	159	97	40.25	466	2	91	230	-2	0
Contig_322726	589	gi|159485418|ref|XP_001700741.1|	gi|159485418|ref|XP_001700741.1| dynein heavy chain 6 [Chlamydomonas reinhardtii]	3553	6e-32	325	199	112	36.68	585	4	2695	2892	-2	0
Contig_67651	687	gi|470132078|ref|XP_004301913.1|	gi|470132078|ref|XP_004301913.1| PREDICTED: probable LRR receptor-like serine/threonine-protein kinase At4g08850-like [Fragaria vesca subsp. vesca]	1052	1e-50	464	228	147	45.18	686	9	133	360	-2	0
Contig_355991	460	gi|567165820|ref|XP_006397650.1|	gi|567165820|ref|XP_006397650.1| hypothetical protein EUTSA_v10001613mg [Eutrema salsugineum]	232	2e-33	312	139	86	41.73	460	44	91	225	-1	0
Contig_131659	1092	gi|302758886|ref|XP_002962866.1|	gi|302758886|ref|XP_002962866.1| hypothetical protein SELMODRAFT_165452 [Selaginella moellendorffii]	389	6e-37	362	339	162	31.86	1046	102	25	356	-2	0
Contig_27743	504	gi|357133749|ref|XP_003568486.1|	gi|357133749|ref|XP_003568486.1| PREDICTED: 1-(5-phosphoribosyl)-5-[(5-phosphoribosylamino)methylideneamino] imidazole-4-carboxamide isomerase, chloroplastic-like [Brachypodium distachyon]	308	5e-07	126	44	31	59.09	353	222	247	290	-2	0
Contig_55866	1460	gi|565400310|ref|XP_006365673.1|	gi|565400310|ref|XP_006365673.1| PREDICTED: dnaJ protein homolog isoform X2 [Solanum tuberosum]	412	2e-120	941	418	268	46.89	1449	208	4	412	-3	0
Contig_83358	723	gi|565369464|ref|XP_006351355.1|	gi|565369464|ref|XP_006351355.1| PREDICTED: 60S ribosomal protein L21-2-like [Solanum tuberosum]	164	2e-58	483	158	116	58.23	126	599	1	157	3	0
Contig_22098	1100	gi|255074671|ref|XP_002501010.1|	gi|255074671|ref|XP_002501010.1| predicted protein [Micromonas sp. RCC299]	435	7e-160	1194	323	267	68.73	1100	132	115	435	-1	0
Contig_216644	618	gi|159466872|ref|XP_001691622.1|	gi|159466872|ref|XP_001691622.1| predicted protein [Chlamydomonas reinhardtii]	313	7e-18	209	62	55	67.74	5	190	108	169	2	0
Contig_5005	5262	gi|302840337|ref|XP_002951724.1|	gi|302840337|ref|XP_002951724.1| hypothetical protein VOLCADRAFT_92352 [Volvox carteri f. nagariensis]	4619	1e-47	494	503	237	30.62	755	2194	2167	2639	2	0
Contig_75038	880	gi|545355756|ref|XP_005643653.1|	gi|545355756|ref|XP_005643653.1| 60S ribosomal protein L7 [Coccomyxa subellipsoidea C-169]	248	4e-34	329	237	132	35.02	828	124	10	234	-2	0
Contig_231355	1200	gi|159476616|ref|XP_001696407.1|	gi|159476616|ref|XP_001696407.1| haloacid dehalogenase-like hydrolase [Chlamydomonas reinhardtii]	323	7e-46	423	269	141	32.71	966	163	42	304	-1	0
Contig_56837	1934	gi|545373121|ref|XP_005650956.1|	gi|545373121|ref|XP_005650956.1| glycoside hydrolase/deacetylase [Coccomyxa subellipsoidea C-169]	329	2e-24	275	245	117	35.51	6	728	25	259	3	0
Contig_246090	1121	gi|255589725|ref|XP_002535066.1|	gi|255589725|ref|XP_002535066.1| alpha methylacyl-CoA racemase, putative [Ricinus communis]	435	2e-45	426	375	186	30.40	1121	3	59	429	-1	0
Contig_309096	733	gi|297810449|ref|XP_002873108.1|	gi|297810449|ref|XP_002873108.1| hypothetical protein ARALYDRAFT_487142 [Arabidopsis lyrata subsp. lyrata]	435	7e-14	184	204	98	29.90	676	83	7	200	-1	0
Contig_231994	754	gi|514727392|ref|XP_004956211.1|	gi|514727392|ref|XP_004956211.1| PREDICTED: DNA polymerase epsilon subunit D-like [Setaria italica]	173	1e-14	183	130	78	37.69	731	384	38	167	-3	0
Second_Contig674	874	gi|357128246|ref|XP_003565785.1|	gi|357128246|ref|XP_003565785.1| PREDICTED: probable acetyl-CoA acetyltransferase, cytosolic 2-like [Brachypodium distachyon]	417	4e-102	801	291	213	52.92	871	2	74	363	-1	0
Contig_68486	649	gi|308811753|ref|XP_003083184.1|	gi|308811753|ref|XP_003083184.1| OJ000223_09.4 [Oryza sativa (ISS) [Ostreococcus tauri]	554	1e-89	666	142	133	80.28	429	4	244	385	-2	0
Contig_102686	423	gi|357440717|ref|XP_003590636.1|	gi|357440717|ref|XP_003590636.1| WD repeat-containing protein [Medicago truncatula]	316	3e-07	127	113	59	32.74	415	86	92	193	-3	0
Contig_310608	580	gi|357520281|ref|XP_003630429.1|	gi|357520281|ref|XP_003630429.1| Trafficking protein particle complex subunit [Medicago truncatula]	171	2e-32	305	145	86	40.69	464	69	26	170	-3	0
Contig_83511	578	gi|573963742|ref|XP_006663998.1|	gi|573963742|ref|XP_006663998.1| PREDICTED: autophagy-related protein 101-like isoform X1 [Oryza brachyantha]	214	3e-15	134	120	56	30.00	418	113	60	176	-2	0
Contig_388777	618	gi|255082738|ref|XP_002504355.1|	gi|255082738|ref|XP_002504355.1| predicted protein [Micromonas sp. RCC299]	777	9e-28	290	145	93	47.59	415	5	104	245	-3	0
Contig_70120	752	gi|657973483|ref|XP_008378542.1|	gi|657973483|ref|XP_008378542.1| PREDICTED: random slug protein 5-like isoform X2 [Malus domestica]	336	4e-27	281	152	91	36.84	720	268	1	151	-3	0
Contig_215417	1512	gi|302840628|ref|XP_002951869.1|	gi|302840628|ref|XP_002951869.1| hypothetical protein VOLCADRAFT_118002 [Volvox carteri f. nagariensis]	1643	4e-38	393	375	185	29.07	1330	248	22	375	-3	0
Contig_209322	479	gi|224054724|ref|XP_002298355.1|	gi|224054724|ref|XP_002298355.1| prefoldin subunit 2 family protein [Populus trichocarpa]	145	1e-24	246	128	78	42.19	404	21	11	137	-1	0
Contig_124072	904	gi|255071407|ref|XP_002499377.1|	gi|255071407|ref|XP_002499377.1| predicted protein [Micromonas sp. RCC299]	352	7e-13	178	89	51	43.82	785	519	82	169	-3	0
Contig_3671	5788	gi|545370780|ref|XP_005649999.1|	gi|545370780|ref|XP_005649999.1| hypothetical protein COCSUDRAFT_61672 [Coccomyxa subellipsoidea C-169]	473	6e-35	372	134	94	61.19	4661	4269	335	463	-3	0
Contig_61778	1462	gi|586759762|ref|XP_006854084.1|	gi|586759762|ref|XP_006854084.1| hypothetical protein AMTR_s00048p00127800 [Amborella trichopoda]	149	1e-61	522	145	122	66.21	1367	933	5	149	-3	0
Contig_50661	966	gi|302846722|ref|XP_002954897.1|	gi|302846722|ref|XP_002954897.1| component of cytosolic 80S ribosome and 40S small subunit [Volvox carteri f. nagariensis]	261	4e-60	421	175	119	46.29	696	172	88	261	-1	0
Contig_306830	1112	gi|612391873|ref|XP_007511457.1|	gi|612391873|ref|XP_007511457.1| hypothetical protein Bathy08g00560 [Bathycoccus prasinos]	330	7e-82	666	300	191	46.00	965	72	33	330	-1	0
Contig_2514	3932	gi|545370558|ref|XP_005649908.1|	gi|545370558|ref|XP_005649908.1| exostosin-like glycosyltransferase [Coccomyxa subellipsoidea C-169]	705	0.0	1704	644	416	53.73	3548	1635	8	647	-1	0
First_Contig5531	1046	gi|159474018|ref|XP_001695126.1|	gi|159474018|ref|XP_001695126.1| flagellar outer dynein arm heavy chain beta [Chlamydomonas reinhardtii]	4568	0.0	1605	347	319	83.29	4	1044	3746	4092	1	0
Contig_10305	8413	gi|545354165|ref|XP_005642917.1|	gi|545354165|ref|XP_005642917.1| PRENYLCYSTEINE methylesterase [Coccomyxa subellipsoidea C-169]	395	1e-147	1217	373	281	62.73	6830	5745	27	395	-3	0
Contig_28290	1310	gi|545362101|ref|XP_005646295.1|	gi|545362101|ref|XP_005646295.1| Isochorismatase hydrolase [Coccomyxa subellipsoidea C-169]	278	2e-72	604	214	146	52.80	1146	559	63	276	-3	0
Contig_121016	8408	gi|302829130|ref|XP_002946132.1|	gi|302829130|ref|XP_002946132.1| hypothetical protein VOLCADRAFT_127385 [Volvox carteri f. nagariensis]	3196	1e-49	513	350	182	34.86	4891	3932	1276	1607	-2	0
Contig_119004	1230	gi|168042851|ref|XP_001773900.1|	gi|168042851|ref|XP_001773900.1| predicted protein [Physcomitrella patens]	360	7e-85	692	317	188	45.11	138	1007	50	359	3	0
Contig_14218	488	gi|552828165|ref|XP_005847414.1|	gi|552828165|ref|XP_005847414.1| hypothetical protein CHLNCDRAFT_52503 [Chlorella variabilis]	601	2e-14	186	97	55	45.36	484	194	182	277	-2	0
Contig_31773	715	gi|612397660|ref|XP_007514350.1|	gi|612397660|ref|XP_007514350.1| predicted protein [Bathycoccus prasinos]	211	6e-39	355	166	100	45.78	578	84	16	180	-3	0
Contig_76826	679	gi|224061587|ref|XP_002300554.1|	gi|224061587|ref|XP_002300554.1| histone deacetylase-related family protein [Populus trichocarpa]	429	3e-74	609	207	144	58.45	679	65	223	427	-1	0
Contig_336708	808	gi|255073021|ref|XP_002500185.1|	gi|255073021|ref|XP_002500185.1| hypothetical protein MICPUN_113602 [Micromonas sp. RCC299]	352	3e-131	986	243	211	74.07	807	79	94	336	-2	0
Contig_58010	751	gi|255574355|ref|XP_002528091.1|	gi|255574355|ref|XP_002528091.1| Pyridoxin biosynthesis protein PDX1, putative [Ricinus communis]	281	1e-127	954	232	205	76.72	55	750	12	243	1	0
Contig_320441	442	gi|552817201|ref|XP_005844875.1|	gi|552817201|ref|XP_005844875.1| hypothetical protein CHLNCDRAFT_26482, partial [Chlorella variabilis]	64	8e-15	173	61	40	57.38	228	46	5	64	-2	0
First_Contig6788	1020	gi|168050448|ref|XP_001777671.1|	gi|168050448|ref|XP_001777671.1| Qa-SNARE, SYP4/Tlg2p/Syntaxin 16-type [Physcomitrella patens]	311	7e-35	342	328	170	30.18	977	9	1	311	-2	0
Contig_311825	507	gi|255074565|ref|XP_002500957.1|	gi|255074565|ref|XP_002500957.1| predicted protein, partial [Micromonas sp. RCC299]	188	1e-11	157	76	50	43.42	501	274	110	185	-1	0
Contig_180428	975	gi|225469300|ref|XP_002269258.1|	gi|225469300|ref|XP_002269258.1| PREDICTED: nuclease S1 [Vitis vinifera]	323	3e-38	365	323	150	32.20	974	78	2	310	-2	0
Contig_240348	656	gi|685300029|ref|XP_009140755.1|	gi|685300029|ref|XP_009140755.1| PREDICTED: calmodulin-7-like [Brassica rapa]	179	9e-38	343	157	109	47.13	588	121	5	157	-3	0
Contig_31588	646	gi|242088545|ref|XP_002440105.1|	gi|242088545|ref|XP_002440105.1| hypothetical protein SORBIDRAFT_09g026110 [Sorghum bicolor]	260	2e-94	728	214	161	59.81	644	3	8	221	-3	0
Contig_37565	859	gi|545371385|ref|XP_005650259.1|	gi|545371385|ref|XP_005650259.1| UPF0061-domain-containing protein [Coccomyxa subellipsoidea C-169]	541	2e-70	597	154	130	77.27	467	6	28	180	-3	0
Contig_166000	1118	gi|302835036|ref|XP_002949080.1|	gi|302835036|ref|XP_002949080.1| hypothetical protein VOLCADRAFT_89408 [Volvox carteri f. nagariensis]	601	9e-137	1056	322	249	68.01	1116	199	251	572	-3	0
Contig_314933	827	gi|502150750|ref|XP_004508105.1|	gi|502150750|ref|XP_004508105.1| PREDICTED: dihydrolipoyl dehydrogenase, mitochondrial-like [Cicer arietinum]	503	4e-16	204	194	93	30.93	582	10	41	229	-3	0
Contig_220850	1373	gi|302833467|ref|XP_002948297.1|	gi|302833467|ref|XP_002948297.1| hypothetical protein VOLCADRAFT_80074 [Volvox carteri f. nagariensis]	484	1e-14	199	342	143	25.15	1241	237	62	366	-1	0
Contig_1343	3438	gi|302848199|ref|XP_002955632.1|	gi|302848199|ref|XP_002955632.1| hypothetical protein VOLCADRAFT_96604 [Volvox carteri f. nagariensis]	745	1e-48	487	313	167	36.42	3117	2218	11	316	-1	0
Contig_2316	748	gi|545375390|ref|XP_005651881.1|	gi|545375390|ref|XP_005651881.1| hypothetical protein COCSUDRAFT_39040 [Coccomyxa subellipsoidea C-169]	348	3e-09	148	51	35	52.94	748	596	190	240	-1	0
Contig_10463	3491	gi|545354079|ref|XP_005642874.1|	gi|545354079|ref|XP_005642874.1| hypothetical protein COCSUDRAFT_60297 [Coccomyxa subellipsoidea C-169]	453	2e-11	178	329	133	24.62	3107	2229	24	308	-1	0
Contig_101395	2212	gi|302846053|ref|XP_002954564.1|	gi|302846053|ref|XP_002954564.1| kinesin-like protein, partial [Volvox carteri f. nagariensis]	874	0.0	1857	672	486	54.76	2006	3	68	734	-3	0
Contig_7111	4039	gi|659121350|ref|XP_008460615.1|	gi|659121350|ref|XP_008460615.1| PREDICTED: uncharacterized protein LOC103499392 [Cucumis melo]	1830	2e-99	645	373	205	37.27	3875	2772	809	1149	-3	0
Contig_4906	4838	gi|545372240|ref|XP_005650608.1|	gi|545372240|ref|XP_005650608.1| hypothetical protein COCSUDRAFT_61060 [Coccomyxa subellipsoidea C-169]	413	5e-37	384	336	163	32.44	437	1384	60	369	2	0
Contig_266366	1184	gi|565443922|ref|XP_006283953.1|	gi|565443922|ref|XP_006283953.1| hypothetical protein CARUB_v10005074mg [Capsella rubella]	371	8e-110	859	390	236	45.13	1133	6	1	335	-1	0
Contig_97585	445	gi|552808636|ref|XP_005842769.1|	gi|552808636|ref|XP_005842769.1| hypothetical protein CHLNCDRAFT_28874, partial [Chlorella variabilis]	143	1e-10	147	106	59	34.91	443	126	40	143	-3	0
Contig_71027	398	gi|242058887|ref|XP_002458589.1|	gi|242058887|ref|XP_002458589.1| hypothetical protein SORBIDRAFT_03g036270 [Sorghum bicolor]	962	3e-17	200	61	46	54.10	337	155	10	70	-2	0
Contig_198568	575	gi|552821716|ref|XP_005845925.1|	gi|552821716|ref|XP_005845925.1| hypothetical protein CHLNCDRAFT_32075 [Chlorella variabilis]	433	2e-34	331	177	109	41.24	575	66	100	272	-1	0
Contig_12417	2782	gi|545376117|ref|XP_005652168.1|	gi|545376117|ref|XP_005652168.1| hypothetical protein COCSUDRAFT_52224 [Coccomyxa subellipsoidea C-169]	132	2e-22	251	131	77	41.22	2356	1964	1	131	-1	0
Contig_19007	2725	gi|552821282|ref|XP_005845805.1|	gi|552821282|ref|XP_005845805.1| hypothetical protein CHLNCDRAFT_136530 [Chlorella variabilis]	607	2e-07	145	129	66	41.09	2674	2294	183	306	-1	0
Contig_208766	566	gi|357126121|ref|XP_003564737.1|	gi|357126121|ref|XP_003564737.1| PREDICTED: 3-phosphoinositide-dependent protein kinase 1-like [Brachypodium distachyon]	503	3e-35	339	255	125	34.51	564	1	182	434	-3	0
Contig_6505	2926	gi|159483457|ref|XP_001699777.1|	gi|159483457|ref|XP_001699777.1| flagellar associated protein [Chlamydomonas reinhardtii]	576	7e-134	1087	553	365	50.45	614	2212	27	576	2	0
Contig_17969	2303	gi|545365856|ref|XP_005647864.1|	gi|545365856|ref|XP_005647864.1| hypothetical protein COCSUDRAFT_53571 [Coccomyxa subellipsoidea C-169]	912	4e-90	794	510	266	37.65	1893	406	422	899	-3	0
Contig_334163	600	gi|168011619|ref|XP_001758500.1|	gi|168011619|ref|XP_001758500.1| predicted protein [Physcomitrella patens]	203	7e-37	337	173	107	42.20	517	20	26	197	-3	0
Contig_95738	2367	gi|159471722|ref|XP_001694005.1|	gi|159471722|ref|XP_001694005.1| predicted protein [Chlamydomonas reinhardtii]	173	2e-14	191	84	58	41.67	2152	1910	45	128	-3	0
Contig_11203	6725	gi|449478272|ref|XP_004155270.1|	gi|449478272|ref|XP_004155270.1| PREDICTED: LOW QUALITY PROTEIN: endoribonuclease Dicer homolog 1-like [Cucumis sativus]	1987	1e-101	951	814	402	32.92	6554	4155	327	1057	-1	0
Contig_214651	505	gi|460364874|ref|XP_004228337.1|	gi|460364874|ref|XP_004228337.1| PREDICTED: replication factor C subunit 3-like [Solanum lycopersicum]	354	1e-31	307	154	98	37.01	503	42	194	346	-3	0
First_Contig4185	3864	gi|545363548|ref|XP_005646895.1|	gi|545363548|ref|XP_005646895.1| hypothetical protein COCSUDRAFT_56044 [Coccomyxa subellipsoidea C-169]	797	1e-66	632	660	315	34.09	1409	3292	256	781	2	0
Contig_49872	405	gi|552841843|ref|XP_005850418.1|	gi|552841843|ref|XP_005850418.1| hypothetical protein CHLNCDRAFT_142334, partial [Chlorella variabilis]	535	8e-28	280	135	87	46.67	1	405	163	294	1	0
Contig_156961	920	gi|302828910|ref|XP_002946022.1|	gi|302828910|ref|XP_002946022.1| hypothetical protein VOLCADRAFT_115610 [Volvox carteri f. nagariensis]	224	2e-29	295	76	67	80.26	278	51	149	224	-1	0
Contig_22709	1280	gi|545359809|ref|XP_005645336.1|	gi|545359809|ref|XP_005645336.1| hypothetical protein COCSUDRAFT_57349 [Coccomyxa subellipsoidea C-169]	484	5e-89	732	302	187	50.99	1278	535	174	475	-3	0
Contig_43765	898	gi|159467006|ref|XP_001691689.1|	gi|159467006|ref|XP_001691689.1| hypothetical protein CHLREDRAFT_183213 [Chlamydomonas reinhardtii]	296	1e-08	123	133	69	27.07	716	321	82	212	-3	0
Contig_31503	3684	gi|658002212|ref|XP_008393586.1|	gi|658002212|ref|XP_008393586.1| PREDICTED: guanine nucleotide-binding protein alpha-1 subunit-like [Malus domestica]	390	3e-61	565	348	200	38.79	3085	2111	36	382	-3	0
Contig_204005	1193	gi|567190746|ref|XP_006404727.1|	gi|567190746|ref|XP_006404727.1| hypothetical protein EUTSA_v10000046mg [Eutrema salsugineum]	840	1e-06	134	121	57	33.06	798	1145	17	132	3	0
Contig_243920	920	gi|308804139|ref|XP_003079382.1|	gi|308804139|ref|XP_003079382.1| Serine racemase (ISS) [Ostreococcus tauri]	512	3e-58	513	247	165	50.20	918	199	223	469	-3	0
Contig_256797	597	gi|586708039|ref|XP_006846273.1|	gi|586708039|ref|XP_006846273.1| hypothetical protein AMTR_s00012p00248110 [Amborella trichopoda]	282	4e-30	296	212	114	33.02	597	13	76	282	-1	0
Contig_83916	509	gi|593696264|ref|XP_007148616.1|	gi|593696264|ref|XP_007148616.1| hypothetical protein PHAVU_005G001300g [Phaseolus vulgaris]	599	1e-14	188	90	55	37.78	502	233	517	597	-2	0
Contig_44913	802	gi|552838820|ref|XP_005849663.1|	gi|552838820|ref|XP_005849663.1| hypothetical protein CHLNCDRAFT_21255 [Chlorella variabilis]	332	6e-09	146	130	69	32.31	800	417	197	324	-3	0
Contig_128705	813	gi|695039862|ref|XP_009407483.1|	gi|695039862|ref|XP_009407483.1| PREDICTED: ubiquitin-conjugating enzyme E2 7 [Musa acuminata subsp. malaccensis]	168	5e-57	476	160	119	57.50	713	237	3	161	-2	0
Contig_40592	2025	gi|545369582|ref|XP_005649531.1|	gi|545369582|ref|XP_005649531.1| acetyl-CoA synthetase-like protein, partial [Coccomyxa subellipsoidea C-169]	469	5e-166	1268	458	326	57.64	1432	89	32	469	-3	0
Contig_17881	1523	gi|552817232|ref|XP_005844884.1|	gi|552817232|ref|XP_005844884.1| hypothetical protein CHLNCDRAFT_138409 [Chlorella variabilis]	227	6e-17	210	97	60	46.39	1516	1241	132	227	-2	0
Contig_188283	7735	gi|659082366|ref|XP_008441801.1|	gi|659082366|ref|XP_008441801.1| PREDICTED: LOW QUALITY PROTEIN: translational activator GCN1 [Cucumis melo]	2611	0.0	2484	2026	1054	33.32	5928	82	647	2605	-2	0
Contig_141464	988	gi|159464345|ref|XP_001690402.1|	gi|159464345|ref|XP_001690402.1| shikimate kinase [Chlamydomonas reinhardtii]	327	5e-96	756	247	183	56.68	823	89	73	319	-1	0
Contig_267253	617	gi|168052362|ref|XP_001778619.1|	gi|168052362|ref|XP_001778619.1| predicted protein [Physcomitrella patens]	1227	1e-17	215	213	99	32.86	610	2	980	1185	-2	0
Contig_263119	422	gi|672203991|ref|XP_008778792.1|	gi|672203991|ref|XP_008778792.1| PREDICTED: serine/threonine-protein phosphatase 2A activator-like, partial [Phoenix dactylifera]	274	3e-12	162	45	37	64.44	421	287	219	263	-2	0
Contig_217410	6143	gi|698500966|ref|XP_009796204.1|	gi|698500966|ref|XP_009796204.1| PREDICTED: serine/threonine-protein kinase TOR isoform X2 [Nicotiana sylvestris]	2496	0.0	3726	1949	1169	41.77	6143	588	368	2257	-1	0
Contig_77377	426	gi|302843248|ref|XP_002953166.1|	gi|302843248|ref|XP_002953166.1| hypothetical protein VOLCADRAFT_118304, partial [Volvox carteri f. nagariensis]	279	3e-13	169	75	53	49.33	296	84	88	162	-2	0
Contig_176287	2078	gi|567173458|ref|XP_006399839.1|	gi|567173458|ref|XP_006399839.1| hypothetical protein EUTSA_v10012890mg [Eutrema salsugineum]	670	9e-112	923	427	262	41.45	1786	512	68	481	-2	0
First_Contig442	1957	gi|159465671|ref|XP_001691046.1|	gi|159465671|ref|XP_001691046.1| predicted protein [Chlamydomonas reinhardtii]	445	7e-147	1137	434	307	58.76	1945	680	7	426	-1	0
Contig_78743	1651	gi|255610052|ref|XP_002539127.1|	gi|255610052|ref|XP_002539127.1| conserved hypothetical protein, partial [Ricinus communis]	147	7e-31	308	171	95	41.52	1459	968	1	146	-1	0
Contig_221480	2835	gi|695079676|ref|XP_009387265.1|	gi|695079676|ref|XP_009387265.1| PREDICTED: CDP-diacylglycerol--serine O-phosphatidyltransferase 1-like [Musa acuminata subsp. malaccensis]	426	2e-95	807	407	241	41.03	2622	1429	27	414	-1	0
Contig_93903	439	gi|566188150|ref|XP_002313638.2|	gi|566188150|ref|XP_002313638.2| elongation factor Tu family protein [Populus trichocarpa]	976	2e-23	253	146	88	41.78	434	18	218	362	-3	0
Contig_228138	452	gi|545366095|ref|XP_005647970.1|	gi|545366095|ref|XP_005647970.1| amino acid permease family protein [Coccomyxa subellipsoidea C-169]	578	8e-51	449	150	110	58.00	452	3	266	415	-1	0
Contig_32442	899	gi|356513098|ref|XP_003525251.1|	gi|356513098|ref|XP_003525251.1| PREDICTED: histidine--tRNA ligase-like [Glycine max]	864	3e-27	295	274	137	28.10	860	51	486	735	-1	0
Contig_32106	516	gi|545366355|ref|XP_005648078.1|	gi|545366355|ref|XP_005648078.1| hypothetical protein COCSUDRAFT_65967 [Coccomyxa subellipsoidea C-169]	112	3e-60	483	105	97	84.76	511	197	6	110	-3	0
Contig_55289	511	gi|224100933|ref|XP_002312074.1|	gi|224100933|ref|XP_002312074.1| wrp15a family protein [Populus trichocarpa]	159	2e-67	534	139	113	71.22	495	79	21	159	-2	0
Contig_142052	736	gi|586761168|ref|XP_006854396.1|	gi|586761168|ref|XP_006854396.1| hypothetical protein AMTR_s00039p00186000 [Amborella trichopoda]	541	7e-35	342	151	97	46.36	734	285	385	534	-3	0
Contig_3406	3655	gi|545369963|ref|XP_005649665.1|	gi|545369963|ref|XP_005649665.1| malate dehydrogenase [Coccomyxa subellipsoidea C-169]	340	1e-161	1269	337	282	72.70	3575	2571	1	337	-3	0
Contig_47824	1429	gi|460387165|ref|XP_004239258.1|	gi|460387165|ref|XP_004239258.1| PREDICTED: acetyl-CoA acetyltransferase, cytosolic 1-like [Solanum lycopersicum]	404	1e-130	1007	403	272	51.12	1381	188	4	402	-1	0
Contig_121158	904	gi|159482733|ref|XP_001699422.1|	gi|159482733|ref|XP_001699422.1| oxysterol binding protein, partial [Chlamydomonas reinhardtii]	463	7e-98	778	297	193	48.48	902	12	165	456	-3	0
Contig_182830	1879	gi|302844582|ref|XP_002953831.1|	gi|302844582|ref|XP_002953831.1| hypothetical protein VOLCADRAFT_94568 [Volvox carteri f. nagariensis]	481	2e-13	191	112	62	43.75	447	124	352	459	-2	0
Contig_87188	624	gi|168026896|ref|XP_001765967.1|	gi|168026896|ref|XP_001765967.1| predicted protein [Physcomitrella patens]	259	2e-88	686	200	159	66.00	622	26	62	254	-3	0
Contig_229592	707	gi|297825065|ref|XP_002880415.1|	gi|297825065|ref|XP_002880415.1| hypothetical protein ARALYDRAFT_481069 [Arabidopsis lyrata subsp. lyrata]	161	7e-17	198	141	75	34.04	557	141	26	159	-1	0
Contig_387238	540	gi|685369066|ref|XP_009118413.1|	gi|685369066|ref|XP_009118413.1| PREDICTED: mitogen-activated protein kinase 13 [Brassica rapa]	371	4e-28	283	147	85	38.10	515	81	216	362	-2	0
Contig_50454	1816	gi|108773384|ref|YP_635846.1|	gi|108773384|ref|YP_635846.1| photosystem II protein Z [Oltmannsiellopsis viridis]	62	3e-23	248	62	57	79.03	707	522	1	62	-3	0
Contig_337388	474	gi|159467381|ref|XP_001691870.1|	gi|159467381|ref|XP_001691870.1| eukaryotic initiation factor [Chlamydomonas reinhardtii]	718	1e-37	358	123	88	58.54	3	371	595	717	3	0
Contig_347060	580	gi|645246186|ref|XP_008229236.1|	gi|645246186|ref|XP_008229236.1| PREDICTED: pyridoxal kinase isoform X2 [Prunus mume]	308	4e-76	608	182	147	60.44	557	12	15	194	-3	0
Contig_220928	478	gi|302820174|ref|XP_002991755.1|	gi|302820174|ref|XP_002991755.1| hypothetical protein SELMODRAFT_186341 [Selaginella moellendorffii]	384	8e-07	124	46	30	54.35	281	144	171	214	-3	0
Contig_72846	1535	gi|302804678|ref|XP_002984091.1|	gi|302804678|ref|XP_002984091.1| hypothetical protein SELMODRAFT_119527 [Selaginella moellendorffii]	324	3e-65	564	318	178	39.62	42	962	8	307	3	0
Contig_147380	597	gi|672115790|ref|XP_008781044.1|	gi|672115790|ref|XP_008781044.1| PREDICTED: LOW QUALITY PROTEIN: formin-like protein 20 [Phoenix dactylifera]	1763	6e-13	178	199	101	28.64	594	4	1564	1749	-1	0
Contig_263019	748	gi|302814808|ref|XP_002989087.1|	gi|302814808|ref|XP_002989087.1| hypothetical protein SELMODRAFT_427664 [Selaginella moellendorffii]	211	2e-23	248	199	101	35.18	613	50	25	210	-1	0
Contig_10430	3779	gi|145354093|ref|XP_001421329.1|	gi|145354093|ref|XP_001421329.1| predicted protein [Ostreococcus lucimarinus CCE9901]	483	8e-38	392	414	179	30.92	2882	1659	55	416	-1	0
Contig_11564	687	gi|545363496|ref|XP_005646869.1|	gi|545363496|ref|XP_005646869.1| DNA damage checkpoint protein [Coccomyxa subellipsoidea C-169]	320	2e-27	281	81	65	60.49	680	438	237	317	-2	0
Contig_15701	3320	gi|302770100|ref|XP_002968469.1|	gi|302770100|ref|XP_002968469.1| hypothetical protein SELMODRAFT_169795 [Selaginella moellendorffii]	947	6e-56	326	552	229	28.08	1940	402	324	848	-1	0
Contig_318309	580	gi|159471389|ref|XP_001693839.1|	gi|159471389|ref|XP_001693839.1| flagellar associated protein [Chlamydomonas reinhardtii]	868	6e-25	192	96	67	42.71	508	221	387	482	-1	0
First_Contig582	1145	gi|302840957|ref|XP_002952024.1|	gi|302840957|ref|XP_002952024.1| hypothetical protein VOLCADRAFT_105335 [Volvox carteri f. nagariensis]	1100	9e-08	143	136	66	32.35	3	332	946	1079	3	0
Contig_15057	1569	gi|552816801|ref|XP_005844778.1|	gi|552816801|ref|XP_005844778.1| hypothetical protein CHLNCDRAFT_54323 [Chlorella variabilis]	529	3e-72	629	286	175	47.90	988	140	101	372	-3	0
Contig_230906	1616	gi|565373906|ref|XP_006353507.1|	gi|565373906|ref|XP_006353507.1| PREDICTED: mitochondrial-processing peptidase subunit alpha-like [Solanum tuberosum]	504	1e-21	257	469	208	23.24	1413	46	71	503	-3	0
Contig_87667	1267	gi|695079957|ref|XP_009387413.1|	gi|695079957|ref|XP_009387413.1| PREDICTED: F-box protein SKP2A-like [Musa acuminata subsp. malaccensis]	368	2e-21	248	170	90	36.47	711	217	131	298	-2	0
Contig_17769	1820	gi|545373694|ref|XP_005651187.1|	gi|545373694|ref|XP_005651187.1| hypothetical protein COCSUDRAFT_59162 [Coccomyxa subellipsoidea C-169]	359	6e-12	177	436	193	26.38	1595	339	3	358	-1	0
Contig_184286	607	gi|545371899|ref|XP_005650469.1|	gi|545371899|ref|XP_005650469.1| hypothetical protein COCSUDRAFT_60929 [Coccomyxa subellipsoidea C-169]	122	7e-07	121	68	43	36.76	92	289	54	120	2	0
Contig_27569	8144	gi|545370513|ref|XP_005649889.1|	gi|545370513|ref|XP_005649889.1| gamma-glutamyltranspeptidase [Coccomyxa subellipsoidea C-169]	571	2e-112	973	543	305	42.73	622	2220	68	563	1	0
Contig_238976	2063	gi|159486477|ref|XP_001701266.1|	gi|159486477|ref|XP_001701266.1| low-CO2-inducible protein [Chlamydomonas reinhardtii]	886	2e-24	286	215	107	36.74	585	1208	704	885	3	0
Contig_173539	1237	gi|460416314|ref|XP_004253489.1|	gi|460416314|ref|XP_004253489.1| PREDICTED: tyrosine-protein phosphatase yvh1-like [Solanum lycopersicum]	323	7e-35	346	321	153	29.28	934	14	5	293	-1	0
Contig_228297	690	gi|357167261|ref|XP_003581078.1|	gi|357167261|ref|XP_003581078.1| PREDICTED: NAD-dependent deacetylase sirtuin-6-like [Brachypodium distachyon]	465	7e-16	199	114	70	41.23	334	2	22	134	-3	0
Contig_138634	944	gi|545371142|ref|XP_005650169.1|	gi|545371142|ref|XP_005650169.1| hypothetical protein COCSUDRAFT_83632 [Coccomyxa subellipsoidea C-169]	422	5e-19	226	137	75	34.31	394	29	86	221	-2	0
Contig_30177	2198	gi|302844042|ref|XP_002953562.1|	gi|302844042|ref|XP_002953562.1| hypothetical protein VOLCADRAFT_82311 [Volvox carteri f. nagariensis]	477	0.0	1551	487	367	63.86	2098	701	3	477	-2	0
First_Contig4651	2911	gi|159485918|ref|XP_001700991.1|	gi|159485918|ref|XP_001700991.1| hypothetical protein CHLREDRAFT_167780 [Chlamydomonas reinhardtii]	772	2e-111	949	390	253	51.28	1192	137	214	602	-1	0
Contig_238911	1250	gi|545355336|ref|XP_005643468.1|	gi|545355336|ref|XP_005643468.1| ATP-dependent DNA ligase [Coccomyxa subellipsoidea C-169]	651	1e-39	392	252	139	33.73	1249	527	392	633	-2	0
Contig_86081	837	gi|168026300|ref|XP_001765670.1|	gi|168026300|ref|XP_001765670.1| predicted protein [Physcomitrella patens]	210	2e-17	206	195	96	25.64	752	168	22	210	-2	0
Contig_77128	824	gi|159472252|ref|XP_001694265.1|	gi|159472252|ref|XP_001694265.1| predicted protein [Chlamydomonas reinhardtii]	201	3e-13	173	127	69	44.09	822	469	68	194	-3	0
Contig_232546	1137	gi|159485790|ref|XP_001700927.1|	gi|159485790|ref|XP_001700927.1| hypothetical protein CHLREDRAFT_98419, partial [Chlamydomonas reinhardtii]	289	7e-13	179	162	83	34.57	1051	602	5	163	-3	0
Contig_172152	4773	gi|159481247|ref|XP_001698693.1|	gi|159481247|ref|XP_001698693.1| hypothetical protein CHLREDRAFT_177237 [Chlamydomonas reinhardtii]	863	6e-06	135	295	117	29.83	3807	2986	147	409	-1	0
Contig_265709	922	gi|255084115|ref|XP_002508632.1|	gi|255084115|ref|XP_002508632.1| flagellar autotomy protein [Micromonas sp. RCC299]	1414	3e-11	168	114	60	41.23	855	517	1268	1362	-2	0
Contig_142676	581	gi|545363174|ref|XP_005646771.1|	gi|545363174|ref|XP_005646771.1| EF-hand [Coccomyxa subellipsoidea C-169]	168	3e-21	227	74	57	52.70	550	329	95	168	-2	0
Contig_684	1167	gi|159489058|ref|XP_001702514.1|	gi|159489058|ref|XP_001702514.1| ribosomal protein L37, component of cytosolic 80S ribosome and 60S large subunit [Chlamydomonas reinhardtii]	94	1e-47	416	94	87	85.11	1040	759	1	94	-2	0
Contig_226032	811	gi|449468434|ref|XP_004151926.1|	gi|449468434|ref|XP_004151926.1| PREDICTED: uncharacterized protein LOC101206094 [Cucumis sativus]	984	3e-15	198	87	55	39.08	261	1	175	261	-2	0
Contig_179160	551	gi|695079846|ref|XP_009387351.1|	gi|695079846|ref|XP_009387351.1| PREDICTED: ras-related protein RABC2a-like [Musa acuminata subsp. malaccensis]	214	3e-10	147	88	48	39.77	540	313	125	212	-3	0
Contig_88929	533	gi|545354648|ref|XP_005643158.1|	gi|545354648|ref|XP_005643158.1| hypothetical protein COCSUDRAFT_83603 [Coccomyxa subellipsoidea C-169]	369	3e-18	211	110	74	46.36	332	12	127	234	-1	0
Contig_182411	1434	gi|302834860|ref|XP_002948992.1|	gi|302834860|ref|XP_002948992.1| hypothetical protein VOLCADRAFT_89424, partial [Volvox carteri f. nagariensis]	732	4e-27	300	308	143	29.87	1142	330	225	511	-2	0
Contig_3711	1764	gi|545369055|ref|XP_005649296.1|	gi|545369055|ref|XP_005649296.1| diacylglyceryl-N,N,N-trimethylhomoserine synthesis protein [Coccomyxa subellipsoidea C-169]	675	6e-107	882	216	181	71.30	1760	1113	456	671	-2	0
Contig_153685	602	gi|303281190|ref|XP_003059887.1|	gi|303281190|ref|XP_003059887.1| predicted protein, partial [Micromonas pusilla CCMP1545]	574	9e-10	150	166	74	29.52	594	115	350	501	-3	0
Contig_146603	2505	gi|108773107|ref|YP_636016.1|	gi|108773107|ref|YP_636016.1| putative site-specific DNA endonuclease [Acutodesmus obliquus]	167	1e-61	538	103	103	98.06	2232	1924	12	114	-1	0
Contig_129184	2172	gi|168033969|ref|XP_001769486.1|	gi|168033969|ref|XP_001769486.1| predicted protein [Physcomitrella patens]	650	4e-148	1170	627	382	40.03	1920	76	1	617	-1	0
Contig_170118	1790	gi|695009534|ref|XP_009391404.1|	gi|695009534|ref|XP_009391404.1| PREDICTED: ubiquitin receptor RAD23d-like isoform X1 [Musa acuminata subsp. malaccensis]	409	4e-38	381	424	209	33.49	1767	544	1	403	-3	0
Contig_5895	9020	gi|545354548|ref|XP_005643108.1|	gi|545354548|ref|XP_005643108.1| hypothetical protein COCSUDRAFT_60231 [Coccomyxa subellipsoidea C-169]	399	2e-164	1344	396	303	65.66	7705	6554	1	396	-2	0
Contig_392482	402	gi|552827709|ref|XP_005847287.1|	gi|552827709|ref|XP_005847287.1| hypothetical protein CHLNCDRAFT_134348 [Chlorella variabilis]	220	1e-12	163	46	31	58.70	164	27	111	156	-2	0
Contig_248203	966	gi|514759997|ref|XP_004964434.1|	gi|514759997|ref|XP_004964434.1| PREDICTED: uncharacterized protein LOC101758246 [Setaria italica]	303	2e-22	250	301	138	26.25	893	60	17	302	-2	0
Contig_234832	1091	gi|672149433|ref|XP_008797264.1|	gi|672149433|ref|XP_008797264.1| PREDICTED: chlorophyll a-b binding protein 4, chloroplastic [Phoenix dactylifera]	270	6e-18	215	211	96	31.28	728	144	47	243	-1	0
Contig_383806	508	gi|449473593|ref|XP_004153926.1|	gi|449473593|ref|XP_004153926.1| PREDICTED: cell shape-determining protein MreC-like [Cucumis sativus]	131	1e-74	579	131	128	96.18	68	460	1	131	2	0
Contig_298666	449	gi|255083484|ref|XP_002504728.1|	gi|255083484|ref|XP_002504728.1| predicted protein, partial [Micromonas sp. RCC299]	540	2e-22	243	122	75	40.98	375	10	424	539	-3	0
Contig_305884	857	gi|695066850|ref|XP_009380325.1|	gi|695066850|ref|XP_009380325.1| PREDICTED: CDP-diacylglycerol--serine O-phosphatidyltransferase 1-like isoform X1 [Musa acuminata subsp. malaccensis]	286	7e-62	520	214	148	47.66	228	857	21	229	3	0
Contig_195091	556	gi|159470559|ref|XP_001693424.1|	gi|159470559|ref|XP_001693424.1| predicted protein [Chlamydomonas reinhardtii]	1223	2e-08	140	81	47	40.74	258	22	1030	1109	-2	0
Contig_151016	1514	gi|593786681|ref|XP_007156381.1|	gi|593786681|ref|XP_007156381.1| hypothetical protein PHAVU_003G281500g [Phaseolus vulgaris]	738	9e-143	1001	362	259	54.70	1077	4	369	728	-3	0
Contig_100433	3310	gi|552814771|ref|XP_005844272.1|	gi|552814771|ref|XP_005844272.1| hypothetical protein CHLNCDRAFT_59012 [Chlorella variabilis]	618	6e-146	1182	592	356	43.75	3307	1541	28	614	-1	0
Contig_13584	2174	gi|552813650|ref|XP_005843998.1|	gi|552813650|ref|XP_005843998.1| hypothetical protein CHLNCDRAFT_10299, partial [Chlorella variabilis]	288	2e-113	903	290	202	56.55	1741	872	1	288	-2	0
Contig_233749	484	gi|255075461|ref|XP_002501405.1|	gi|255075461|ref|XP_002501405.1| Drug/Metabolite transporter superfamily [Micromonas sp. RCC299]	402	4e-19	217	98	62	38.78	483	190	24	121	-2	0
Contig_232781	702	gi|255086545|ref|XP_002509239.1|	gi|255086545|ref|XP_002509239.1| predicted protein [Micromonas sp. RCC299]	276	8e-14	179	113	65	30.97	495	160	60	172	-1	0
Contig_249723	1047	gi|565343489|ref|XP_006338867.1|	gi|565343489|ref|XP_006338867.1| PREDICTED: alpha-ketoglutarate-dependent dioxygenase alkB-like isoform X1 [Solanum tuberosum]	354	1e-42	399	358	162	32.68	1003	122	3	354	-3	0
Contig_11875	1400	gi|552823173|ref|XP_005846285.1|	gi|552823173|ref|XP_005846285.1| hypothetical protein CHLNCDRAFT_58264 [Chlorella variabilis]	511	0.0	1981	453	399	78.15	1388	30	49	501	-1	0
Contig_185121	907	gi|573961899|ref|XP_006663100.1|	gi|573961899|ref|XP_006663100.1| PREDICTED: LOW QUALITY PROTEIN: ATP-dependent DNA helicase Q-like 1-like [Oryza brachyantha]	592	2e-78	657	261	162	51.72	780	7	179	433	-2	0
Contig_67001	3078	gi|672181605|ref|XP_008811028.1|	gi|672181605|ref|XP_008811028.1| PREDICTED: polyadenylate-binding protein 4-like [Phoenix dactylifera]	628	6e-11	174	218	92	27.98	2387	1812	89	273	-2	0
Contig_310830	455	gi|658030707|ref|XP_008350806.1|	gi|658030707|ref|XP_008350806.1| PREDICTED: katanin p80 WD40 repeat-containing subunit B1 homolog [Malus domestica]	203	1e-50	425	129	101	58.91	387	1	1	129	-3	0
Contig_314752	1268	gi|159477295|ref|XP_001696746.1|	gi|159477295|ref|XP_001696746.1| gamma carbonic anhydrase [Chlamydomonas reinhardtii]	312	5e-65	519	189	129	51.85	951	385	122	307	-3	0
Contig_192692	477	gi|449482844|ref|XP_004156420.1|	gi|449482844|ref|XP_004156420.1| PREDICTED: LOW QUALITY PROTEIN: probable Xaa-Pro aminopeptidase P-like [Cucumis sativus]	710	2e-25	268	192	103	34.38	472	2	297	487	-3	0
Contig_94150	1461	gi|552832217|ref|XP_005848294.1|	gi|552832217|ref|XP_005848294.1| hypothetical protein CHLNCDRAFT_144926 [Chlorella variabilis]	220	2e-09	151	63	42	44.44	10	198	130	192	1	0
Contig_125810	1521	gi|571489120|ref|XP_006591121.1|	gi|571489120|ref|XP_006591121.1| PREDICTED: 4-coumarate--CoA ligase-like 7-like isoform X1 [Glycine max]	567	2e-13	191	427	173	22.25	1258	50	63	459	-3	0
Contig_134682	929	gi|302839332|ref|XP_002951223.1|	gi|302839332|ref|XP_002951223.1| hypothetical protein VOLCADRAFT_81366 [Volvox carteri f. nagariensis]	282	5e-22	245	62	57	75.81	925	740	200	261	-2	0
Contig_214816	3831	gi|302800856|ref|XP_002982185.1|	gi|302800856|ref|XP_002982185.1| hypothetical protein SELMODRAFT_154977 [Selaginella moellendorffii]	1216	0.0	3546	1245	878	54.78	3789	106	1	1208	-1	0
Contig_2441	3809	gi|552833810|ref|XP_005848593.1|	gi|552833810|ref|XP_005848593.1| hypothetical protein CHLNCDRAFT_57462 [Chlorella variabilis]	551	5e-72	657	405	224	43.21	277	1425	10	400	1	0
Contig_197349	2570	gi|159477625|ref|XP_001696909.1|	gi|159477625|ref|XP_001696909.1| FAB-like protein, FYVE-domain PI-3,4-kinase [Chlamydomonas reinhardtii]	1269	1e-86	786	471	257	39.70	2492	1119	1	423	-1	0
Contig_192847	471	gi|545371440|ref|XP_005650281.1|	gi|545371440|ref|XP_005650281.1| hypothetical protein COCSUDRAFT_40018 [Coccomyxa subellipsoidea C-169]	4971	4e-19	224	141	60	38.30	405	1	3065	3205	-1	0
Contig_59739	3122	gi|694333035|ref|XP_009357126.1|	gi|694333035|ref|XP_009357126.1| PREDICTED: calcium-dependent protein kinase 24-like [Pyrus x bretschneideri]	537	1e-20	254	310	128	24.52	3122	2196	235	462	-1	0
Contig_43495	1847	gi|302820806|ref|XP_002992069.1|	gi|302820806|ref|XP_002992069.1| hypothetical protein SELMODRAFT_186551 [Selaginella moellendorffii]	623	9e-149	1159	518	324	46.14	1845	385	1	514	-3	0
Contig_60447	1937	gi|567178275|ref|XP_006401253.1|	gi|567178275|ref|XP_006401253.1| hypothetical protein EUTSA_v10013589mg [Eutrema salsugineum]	434	3e-33	346	345	176	30.14	221	1234	102	431	2	0
Contig_388551	787	gi|571489979|ref|XP_006591359.1|	gi|571489979|ref|XP_006591359.1| PREDICTED: protein DA1-related 2-like isoform X2 [Glycine max]	518	9e-07	130	145	62	31.72	654	220	61	185	-2	0
Contig_54254	458	gi|449452170|ref|XP_004143833.1|	gi|449452170|ref|XP_004143833.1| PREDICTED: uncharacterized protein LOC101220517 [Cucumis sativus]	933	5e-39	344	101	80	63.37	306	4	579	679	-3	0
Contig_146545	480	gi|303289883|ref|XP_003064229.1|	gi|303289883|ref|XP_003064229.1| predicted protein [Micromonas pusilla CCMP1545]	443	1e-42	387	178	103	49.44	480	1	248	424	-1	0
Contig_75420	770	gi|168055733|ref|XP_001779878.1|	gi|168055733|ref|XP_001779878.1| predicted protein [Physcomitrella patens]	527	2e-07	135	243	93	23.46	769	113	331	522	-2	0
Contig_332256	683	gi|552838324|ref|XP_005849552.1|	gi|552838324|ref|XP_005849552.1| hypothetical protein CHLNCDRAFT_142934 [Chlorella variabilis]	744	1e-24	269	214	103	34.11	617	3	299	511	-1	0
Contig_75401	860	gi|685380756|ref|XP_009123040.1|	gi|685380756|ref|XP_009123040.1| PREDICTED: ribosome maturation protein SBDS [Brassica rapa]	357	6e-72	594	265	175	45.66	799	8	3	265	-2	0
Contig_74561	4663	gi|545367902|ref|XP_005648751.1|	gi|545367902|ref|XP_005648751.1| hypothetical protein COCSUDRAFT_62714 [Coccomyxa subellipsoidea C-169]	910	4e-33	365	225	134	36.44	3930	3256	3	222	-2	0
Contig_3181	3003	gi|545364372|ref|XP_005647249.1|	gi|545364372|ref|XP_005647249.1| dehydrogenase, partial [Coccomyxa subellipsoidea C-169]	229	2e-85	721	233	178	59.66	2625	1927	1	229	-1	0
Contig_308588	731	gi|545369027|ref|XP_005649282.1|	gi|545369027|ref|XP_005649282.1| putative cGMP-dependent protein kinase [Coccomyxa subellipsoidea C-169]	813	7e-114	905	243	201	69.96	731	3	28	270	-1	0
Contig_93097	604	gi|612387002|ref|XP_007509022.1|	gi|612387002|ref|XP_007509022.1| predicted protein [Bathycoccus prasinos]	294	2e-13	175	60	43	58.33	420	599	193	252	3	0
Contig_190882	1521	gi|159471862|ref|XP_001694075.1|	gi|159471862|ref|XP_001694075.1| predicted protein [Chlamydomonas reinhardtii]	519	5e-07	138	93	54	38.71	1513	1283	424	516	-3	0
First_Contig6310	3529	gi|159463534|ref|XP_001689997.1|	gi|159463534|ref|XP_001689997.1| hydin-like protein, partial [Chlamydomonas reinhardtii]	4524	5e-162	1401	630	400	45.40	3386	1518	700	1323	-3	0
First_Contig5629	1215	gi|552832338|ref|XP_005848324.1|	gi|552832338|ref|XP_005848324.1| hypothetical protein CHLNCDRAFT_145004 [Chlorella variabilis]	230	5e-24	260	117	75	42.74	842	492	61	176	-2	0
Contig_11489	1634	gi|357436159|ref|XP_003588355.1|	gi|357436159|ref|XP_003588355.1| Mitochondrial protein, putative [Medicago truncatula]	1106	4e-09	113	37	26	59.46	10	120	581	617	1	0
Contig_159317	1201	gi|567122857|ref|XP_006390742.1|	gi|567122857|ref|XP_006390742.1| hypothetical protein EUTSA_v10018490mg [Eutrema salsugineum]	470	1e-38	379	224	123	38.39	183	812	1	221	3	0
Contig_6775	708	gi|255568297|ref|XP_002525123.1|	gi|255568297|ref|XP_002525123.1| cysteine protease, putative [Ricinus communis]	349	3e-41	380	229	130	41.48	675	1	41	248	-1	0
Contig_142222	449	gi|566166199|ref|XP_002305360.2|	gi|566166199|ref|XP_002305360.2| hypothetical protein POPTR_0004s12080g [Populus trichocarpa]	604	2e-06	122	108	57	35.19	437	141	440	543	-1	0
First_Contig3927	1076	gi|545376240|ref|XP_005652223.1|	gi|545376240|ref|XP_005652223.1| hypothetical protein COCSUDRAFT_64330 [Coccomyxa subellipsoidea C-169]	446	1e-42	405	274	138	39.78	1046	360	167	437	-1	0
Contig_111819	617	gi|449525407|ref|XP_004169709.1|	gi|449525407|ref|XP_004169709.1| PREDICTED: serine/threonine-protein kinase HT1-like, partial [Cucumis sativus]	287	2e-35	335	203	117	37.44	617	15	41	236	-1	0
Contig_27304	991	gi|302834914|ref|XP_002949019.1|	gi|302834914|ref|XP_002949019.1| hypothetical protein VOLCADRAFT_73984 [Volvox carteri f. nagariensis]	529	5e-17	213	82	54	47.56	1	246	443	524	1	0
Contig_4354	3561	gi|545354183|ref|XP_005642926.1|	gi|545354183|ref|XP_005642926.1| alcohol oxidase [Coccomyxa subellipsoidea C-169]	617	0.0	1908	579	442	61.66	3269	1551	32	604	-2	0
Contig_148273	953	gi|242054721|ref|XP_002456506.1|	gi|242054721|ref|XP_002456506.1| hypothetical protein SORBIDRAFT_03g037570 [Sorghum bicolor]	462	3e-93	748	306	202	49.02	951	49	153	449	-3	0
Contig_130289	860	gi|159465685|ref|XP_001691053.1|	gi|159465685|ref|XP_001691053.1| predicted protein [Chlamydomonas reinhardtii]	232	2e-106	812	226	183	71.68	680	30	7	232	-1	0
Contig_16898	4381	gi|357442285|ref|XP_003591420.1|	gi|357442285|ref|XP_003591420.1| Beta xylosidase [Medicago truncatula]	765	3e-118	1019	621	337	37.68	368	2185	44	625	2	0
Contig_48776	1977	gi|552845867|ref|XP_005851466.1|	gi|552845867|ref|XP_005851466.1| hypothetical protein CHLNCDRAFT_137827 [Chlorella variabilis]	338	2e-75	646	326	189	43.56	1642	806	18	336	-3	0
Contig_79990	1512	gi|545374276|ref|XP_005651441.1|	gi|545374276|ref|XP_005651441.1| putative L-kynurenine hydrolase [Coccomyxa subellipsoidea C-169]	419	2e-38	382	427	198	27.63	1399	137	16	398	-3	0
Contig_148125	592	gi|255073103|ref|XP_002500226.1|	gi|255073103|ref|XP_002500226.1| predicted protein [Micromonas sp. RCC299]	676	2e-43	402	181	116	43.65	526	2	475	652	-1	0
Contig_2198	4650	gi|545362397|ref|XP_005646433.1|	gi|545362397|ref|XP_005646433.1| hypothetical protein COCSUDRAFT_56336 [Coccomyxa subellipsoidea C-169]	488	2e-35	375	275	145	34.18	4102	3284	216	475	-3	0
First_Contig7504	632	gi|470112067|ref|XP_004292259.1|	gi|470112067|ref|XP_004292259.1| PREDICTED: ras-related protein RABE1a-like [Fragaria vesca subsp. vesca]	198	2e-30	294	149	92	45.64	574	134	18	164	-2	0
Contig_414076	824	gi|145346905|ref|XP_001417922.1|	gi|145346905|ref|XP_001417922.1| predicted protein, partial [Ostreococcus lucimarinus CCE9901]	184	3e-12	166	159	81	33.33	475	2	28	183	-2	0
Second_Contig695	1234	gi|303289483|ref|XP_003064029.1|	gi|303289483|ref|XP_003064029.1| predicted protein [Micromonas pusilla CCMP1545]	210	1e-28	293	65	58	81.54	1233	1039	118	182	-2	0
Contig_37773	2407	gi|672116550|ref|XP_008781442.1|	gi|672116550|ref|XP_008781442.1| PREDICTED: thioredoxin Y, chloroplastic-like [Phoenix dactylifera]	169	6e-24	264	149	84	34.90	1982	2398	25	169	2	0
Contig_95461	541	gi|302805037|ref|XP_002984270.1|	gi|302805037|ref|XP_002984270.1| hypothetical protein SELMODRAFT_180795 [Selaginella moellendorffii]	986	2e-17	211	152	83	32.89	517	74	698	844	-1	0
Second_Contig181	5468	gi|255085088|ref|XP_002504975.1|	gi|255085088|ref|XP_002504975.1| predicted protein [Micromonas sp. RCC299]	391	2e-17	226	345	126	25.22	3142	2156	25	283	-2	0
Contig_310068	626	gi|593685752|ref|XP_007143560.1|	gi|593685752|ref|XP_007143560.1| hypothetical protein PHAVU_007G081900g [Phaseolus vulgaris]	443	1e-19	226	196	95	32.14	613	44	243	421	-2	0
Contig_364440	412	gi|356577789|ref|XP_003557005.1|	gi|356577789|ref|XP_003557005.1| PREDICTED: uncharacterized protein LOC100789895 isoform 1 [Glycine max]	337	6e-25	256	119	75	42.02	398	42	178	291	-3	0
Contig_63096	2367	gi|545364917|ref|XP_005647478.1|	gi|545364917|ref|XP_005647478.1| hypothetical protein COCSUDRAFT_83706 [Coccomyxa subellipsoidea C-169]	2136	8e-21	258	557	210	25.49	1594	59	64	590	-3	0
Contig_10971	698	gi|168023894|ref|XP_001764472.1|	gi|168023894|ref|XP_001764472.1| predicted protein [Physcomitrella patens]	267	2e-46	410	219	141	41.55	695	42	51	267	-1	0
Contig_76818	825	gi|226503327|ref|NP_001148183.1|	gi|226503327|ref|NP_001148183.1| chlorophyll a-b binding protein 6A [Zea mays]	245	1e-24	261	183	91	35.52	662	165	37	215	-2	0
First_Contig525	785	gi|552833546|ref|XP_005848554.1|	gi|552833546|ref|XP_005848554.1| hypothetical protein CHLNCDRAFT_35207 [Chlorella variabilis]	498	9e-14	184	49	44	73.47	783	637	440	488	-3	0
Contig_176592	1366	gi|302841829|ref|XP_002952459.1|	gi|302841829|ref|XP_002952459.1| branched chain amino acid aminotransferase [Volvox carteri f. nagariensis]	332	6e-93	748	191	160	71.73	574	2	18	206	-1	0
Contig_2897	3291	gi|545355784|ref|XP_005643667.1|	gi|545355784|ref|XP_005643667.1| hypothetical protein COCSUDRAFT_59606 [Coccomyxa subellipsoidea C-169]	548	2e-82	731	505	283	37.62	2533	1091	12	501	-3	0
First_Contig3914	463	gi|159476488|ref|XP_001696343.1|	gi|159476488|ref|XP_001696343.1| selenocysteine-specific elongation factor EF-Sec [Chlamydomonas reinhardtii]	558	1e-45	411	159	104	55.35	460	2	105	255	-1	0
Contig_230501	505	gi|545357273|ref|XP_005644297.1|	gi|545357273|ref|XP_005644297.1| laminin A [Coccomyxa subellipsoidea C-169]	449	9e-28	281	171	97	37.43	503	3	196	357	-3	0
Contig_91029	739	gi|212723748|ref|NP_001131691.1|	gi|212723748|ref|NP_001131691.1| uncharacterized protein LOC100193051 [Zea mays]	271	1e-73	593	198	147	56.06	671	81	73	269	-3	0
Contig_331581	592	gi|255542108|ref|XP_002512118.1|	gi|255542108|ref|XP_002512118.1| ankyrin repeat-containing protein, putative [Ricinus communis]	243	5e-06	120	119	62	30.25	562	215	97	212	-1	0
Contig_120682	448	gi|168055858|ref|XP_001779940.1|	gi|168055858|ref|XP_001779940.1| predicted protein [Physcomitrella patens]	90	5e-17	190	81	54	46.91	425	183	3	82	-3	0
First_Contig102	6055	gi|159470129|ref|XP_001693212.1|	gi|159470129|ref|XP_001693212.1| kinesin family member heavy chain [Chlamydomonas reinhardtii]	1924	0.0	2047	1117	655	43.60	5909	2913	12	1099	-3	0
Contig_33413	591	gi|302765727|ref|XP_002966284.1|	gi|302765727|ref|XP_002966284.1| hypothetical protein SELMODRAFT_85679 [Selaginella moellendorffii]	453	8e-13	174	156	73	35.90	517	80	280	429	-3	0
First_Contig680	998	gi|565432912|ref|XP_006280458.1|	gi|565432912|ref|XP_006280458.1| hypothetical protein CARUB_v10026399mg [Capsella rubella]	446	2e-10	162	175	85	28.57	140	649	264	419	2	0
Contig_109622	605	gi|259490116|ref|NP_001159279.1|	gi|259490116|ref|NP_001159279.1| uncharacterized protein LOC100304369 [Zea mays]	413	1e-35	341	173	103	40.46	495	1	93	260	-3	0
First_Contig1725	4319	gi|565449947|ref|XP_006285579.1|	gi|565449947|ref|XP_006285579.1| hypothetical protein CARUB_v10007023mg [Capsella rubella]	564	1e-37	395	528	229	26.33	1567	179	29	535	-2	0
Contig_391593	491	gi|302791653|ref|XP_002977593.1|	gi|302791653|ref|XP_002977593.1| hypothetical protein SELMODRAFT_417456 [Selaginella moellendorffii]	1567	6e-24	260	141	86	41.84	489	76	183	307	-3	0
Contig_53628	2040	gi|255071383|ref|XP_002507773.1|	gi|255071383|ref|XP_002507773.1| C-4 sterol methyl oxidase [Micromonas sp. RCC299]	279	2e-52	479	278	150	39.93	79	798	5	278	1	0
Contig_294103	449	gi|224144661|ref|XP_002325366.1|	gi|224144661|ref|XP_002325366.1| hypothetical protein POPTR_0019s04210g [Populus trichocarpa]	275	9e-10	145	76	41	38.16	441	244	165	240	-3	0
Contig_288046	1021	gi|685379185|ref|XP_009122327.1|	gi|685379185|ref|XP_009122327.1| PREDICTED: mucin-1-like [Brassica rapa]	386	4e-28	295	264	153	28.03	796	20	115	378	-1	0
Contig_331050	550	gi|302842249|ref|XP_002952668.1|	gi|302842249|ref|XP_002952668.1| hypothetical protein VOLCADRAFT_62890 [Volvox carteri f. nagariensis]	342	3e-10	151	140	71	30.71	392	9	34	168	-3	0
Contig_50	2184	gi|545358568|ref|XP_005644841.1|	gi|545358568|ref|XP_005644841.1| hypothetical protein COCSUDRAFT_58006 [Coccomyxa subellipsoidea C-169]	368	2e-18	230	193	93	34.72	1376	798	208	365	-2	0
Contig_237770	529	gi|159464896|ref|XP_001690677.1|	gi|159464896|ref|XP_001690677.1| hypothetical protein CHLREDRAFT_180768 [Chlamydomonas reinhardtii]	612	7e-06	118	106	54	32.08	407	90	4	105	-3	0
First_Contig4962	709	gi|159489078|ref|XP_001702524.1|	gi|159489078|ref|XP_001702524.1| predicted protein [Chlamydomonas reinhardtii]	1047	2e-46	435	128	94	61.72	703	320	199	326	-1	0
Contig_186848	420	gi|514766634|ref|XP_004966044.1|	gi|514766634|ref|XP_004966044.1| PREDICTED: elongation factor 1-gamma 3-like [Setaria italica]	414	1e-19	219	146	74	36.99	416	3	117	262	-2	0
Contig_117028	2077	gi|159463828|ref|XP_001690144.1|	gi|159463828|ref|XP_001690144.1| DnaJ-like protein [Chlamydomonas reinhardtii]	967	2e-66	617	621	315	39.45	66	1808	297	881	3	0
Contig_31343	873	gi|303276066|ref|XP_003057327.1|	gi|303276066|ref|XP_003057327.1| predicted protein [Micromonas pusilla CCMP1545]	190	1e-11	162	88	56	40.91	28	279	21	108	1	0
First_Contig5953	3137	gi|302841908|ref|XP_002952498.1|	gi|302841908|ref|XP_002952498.1| iron-sulfur cluster assembly protein [Volvox carteri f. nagariensis]	535	0.0	2234	522	456	80.08	656	2200	18	535	2	0
Contig_112889	418	gi|303278011|ref|XP_003058299.1|	gi|303278011|ref|XP_003058299.1| predicted protein [Micromonas pusilla CCMP1545]	698	3e-76	629	139	125	82.01	1	417	403	541	1	0
Contig_63163	515	gi|308802099|ref|XP_003078363.1|	gi|308802099|ref|XP_003078363.1| putative makorin RING finger protein (ISS) [Ostreococcus tauri]	414	2e-06	122	84	40	33.33	15	263	304	370	3	0
Contig_134626	773	gi|573932801|ref|XP_006651505.1|	gi|573932801|ref|XP_006651505.1| PREDICTED: mitochondrial import inner membrane translocase subunit TIM17-1-like [Oryza brachyantha]	216	8e-14	178	136	60	37.50	681	274	5	121	-3	0
Contig_14419	1266	gi|545371093|ref|XP_005650148.1|	gi|545371093|ref|XP_005650148.1| hypothetical protein COCSUDRAFT_52943 [Coccomyxa subellipsoidea C-169]	214	1e-07	136	78	46	39.74	318	85	141	209	-1	0
Contig_211608	766	gi|552825052|ref|XP_005846735.1|	gi|552825052|ref|XP_005846735.1| hypothetical protein CHLNCDRAFT_59702 [Chlorella variabilis]	383	5e-17	207	134	70	38.06	723	328	208	329	-2	0
Contig_110626	1672	gi|302812520|ref|XP_002987947.1|	gi|302812520|ref|XP_002987947.1| hypothetical protein SELMODRAFT_42309, partial [Selaginella moellendorffii]	570	1e-34	358	352	164	28.69	357	1367	135	463	3	0
Contig_20295	2095	gi|545364674|ref|XP_005647379.1|	gi|545364674|ref|XP_005647379.1| MFS general substrate transporter [Coccomyxa subellipsoidea C-169]	467	4e-89	753	272	201	54.41	9	824	190	459	3	0
Contig_6081	5747	gi|302846184|ref|XP_002954629.1|	gi|302846184|ref|XP_002954629.1| flagellar alpha dynein [Volvox carteri f. nagariensis]	4331	0.0	4332	1191	965	69.44	5745	2278	3151	4330	-3	0
Contig_131427	627	gi|168042935|ref|XP_001773942.1|	gi|168042935|ref|XP_001773942.1| predicted protein, partial [Physcomitrella patens]	341	2e-99	768	209	171	65.07	626	3	76	284	-2	0
Contig_134770	527	gi|672107922|ref|XP_008782467.1|	gi|672107922|ref|XP_008782467.1| PREDICTED: guanine nucleotide-binding protein alpha-1 subunit isoform X4 [Phoenix dactylifera]	309	3e-33	317	188	115	40.96	525	31	121	308	-3	0
Contig_48556	1791	gi|302830790|ref|XP_002946961.1|	gi|302830790|ref|XP_002946961.1| hypothetical protein VOLCADRAFT_103203 [Volvox carteri f. nagariensis]	610	6e-11	171	181	92	28.18	1044	514	127	291	-1	0
Contig_107011	1119	gi|302834128|ref|XP_002948627.1|	gi|302834128|ref|XP_002948627.1| hypothetical protein VOLCADRAFT_103957 [Volvox carteri f. nagariensis]	233	6e-23	251	96	65	56.25	726	439	43	131	-1	0
Contig_141734	731	gi|159466430|ref|XP_001691412.1|	gi|159466430|ref|XP_001691412.1| hypothetical protein CHLREDRAFT_205679 [Chlamydomonas reinhardtii]	487	3e-13	180	212	97	31.60	719	141	261	472	-1	0
Contig_9517	2434	gi|545368831|ref|XP_005649190.1|	gi|545368831|ref|XP_005649190.1| hypothetical protein COCSUDRAFT_46891 [Coccomyxa subellipsoidea C-169]	1579	5e-47	475	178	115	51.12	2421	1963	587	764	-2	0
Contig_89844	545	gi|359487780|ref|XP_003633650.1|	gi|359487780|ref|XP_003633650.1| PREDICTED: uncharacterized protein LOC100852866 [Vitis vinifera]	660	6e-07	127	50	31	40.00	158	9	237	283	-1	0
Contig_13479	1242	gi|568868969|ref|XP_006487718.1|	gi|568868969|ref|XP_006487718.1| PREDICTED: uncharacterized protein R102.4-like isoform X4 [Citrus sinensis]	359	1e-109	857	346	227	49.42	1040	12	4	349	-2	0
Contig_168398	462	gi|168023117|ref|XP_001764085.1|	gi|168023117|ref|XP_001764085.1| predicted protein, partial [Physcomitrella patens]	663	2e-10	154	121	63	36.36	418	98	537	657	-3	0
Contig_89165	509	gi|670438619|ref|XP_008659770.1|	gi|670438619|ref|XP_008659770.1| PREDICTED: 116 kDa U5 small nuclear ribonucleoprotein component-like [Zea mays]	371	2e-95	739	169	152	75.74	508	2	175	343	-2	0
Contig_341552	522	gi|658012569|ref|XP_008341556.1|	gi|658012569|ref|XP_008341556.1| PREDICTED: uncharacterized protein LOC103404426 [Malus domestica]	543	1e-11	164	171	85	28.65	479	3	12	172	-2	0
Contig_73715	2745	gi|565363997|ref|XP_006348714.1|	gi|565363997|ref|XP_006348714.1| PREDICTED: 26S proteasome non-ATPase regulatory subunit 10-like [Solanum tuberosum]	239	3e-21	250	156	90	39.10	2411	1953	50	204	-2	0
Contig_293386	917	gi|699008440|ref|YP_009057857.1|	gi|699008440|ref|YP_009057857.1| ribosomal protein L23 (chloroplast) [Nephroselmis astigmatica]	95	8e-24	193	62	48	59.68	507	322	33	94	-3	0
First_Contig7042	3569	gi|566172183|ref|XP_002307316.2|	gi|566172183|ref|XP_002307316.2| hypothetical protein POPTR_0005s19290g [Populus trichocarpa]	522	6e-116	971	457	280	42.67	2000	3370	12	462	2	0
Contig_21837	2056	gi|612397648|ref|XP_007514344.1|	gi|612397648|ref|XP_007514344.1| prenyl cysteine carboxyl methyltransferase Ste14 [Bathycoccus prasinos]	199	2e-46	428	186	122	48.39	71	622	14	198	2	0
Contig_203692	849	gi|255072859|ref|XP_002500104.1|	gi|255072859|ref|XP_002500104.1| predicted protein [Micromonas sp. RCC299]	374	2e-62	531	242	155	45.04	848	126	128	369	-2	0
Contig_59321	1553	gi|586756587|ref|XP_006853371.1|	gi|586756587|ref|XP_006853371.1| hypothetical protein AMTR_s00032p00122530 [Amborella trichopoda]	829	4e-38	390	488	209	26.84	1551	94	430	805	-3	0
Contig_22478	775	gi|159490916|ref|XP_001703419.1|	gi|159490916|ref|XP_001703419.1| NADH:ubiquinone oxidoreductase 16.3 kDa subunit [Chlamydomonas reinhardtii]	154	8e-52	439	146	100	61.64	624	187	8	145	-2	0
Contig_4336	2817	gi|697170539|ref|XP_009594187.1|	gi|697170539|ref|XP_009594187.1| PREDICTED: squamous cell carcinoma antigen recognized by T-cells 3 isoform X2 [Nicotiana tomentosiformis]	834	4e-14	202	320	137	26.25	1149	223	173	458	-1	0
Contig_116276	2416	gi|545358582|ref|XP_005644847.1|	gi|545358582|ref|XP_005644847.1| hypothetical protein COCSUDRAFT_48675 [Coccomyxa subellipsoidea C-169]	377	1e-38	389	101	80	65.35	1586	1284	16	116	-3	0
Contig_16656	486	gi|545368670|ref|XP_005649113.1|	gi|545368670|ref|XP_005649113.1| tRNA-guanine transglycosylase [Coccomyxa subellipsoidea C-169]	896	6e-12	167	61	43	55.74	185	3	1	61	-2	0
Contig_86470	759	gi|694404013|ref|XP_009376907.1|	gi|694404013|ref|XP_009376907.1| PREDICTED: uncharacterized protein LOC103965564 [Pyrus x bretschneideri]	287	2e-09	148	212	102	24.06	700	92	20	214	-3	0
Contig_104496	567	gi|255071315|ref|XP_002507739.1|	gi|255071315|ref|XP_002507739.1| predicted protein [Micromonas sp. RCC299]	6445	2e-06	124	36	26	58.33	474	367	3574	3607	-1	0
Contig_200299	1384	gi|159478116|ref|XP_001697150.1|	gi|159478116|ref|XP_001697150.1| hypothetical protein CHLREDRAFT_138607, partial [Chlamydomonas reinhardtii]	644	0.0	1876	460	396	73.70	1382	3	160	619	-3	0
Contig_112886	1081	gi|568833452|ref|XP_006470907.1|	gi|568833452|ref|XP_006470907.1| PREDICTED: uracil-DNA glycosylase-like [Citrus sinensis]	327	3e-75	620	233	159	51.50	751	68	98	327	-1	0
Contig_6720	4410	gi|168063954|ref|XP_001783932.1|	gi|168063954|ref|XP_001783932.1| predicted protein [Physcomitrella patens]	457	1e-13	197	276	133	26.81	4240	3473	25	286	-3	0
Contig_33137	645	gi|302845489|ref|XP_002954283.1|	gi|302845489|ref|XP_002954283.1| hypothetical protein VOLCADRAFT_118653, partial [Volvox carteri f. nagariensis]	2017	2e-06	125	37	29	72.97	533	643	1403	1439	2	0
Contig_92483	1421	gi|302830981|ref|XP_002947056.1|	gi|302830981|ref|XP_002947056.1| hypothetical protein VOLCADRAFT_56845 [Volvox carteri f. nagariensis]	374	5e-75	633	401	213	41.65	1233	46	53	372	-3	0
Contig_148609	716	gi|302806152|ref|XP_002984826.1|	gi|302806152|ref|XP_002984826.1| hypothetical protein SELMODRAFT_121067, partial [Selaginella moellendorffii]	488	3e-15	195	87	52	43.68	636	376	403	486	-3	0
Contig_262287	549	gi|159462482|ref|XP_001689471.1|	gi|159462482|ref|XP_001689471.1| splicing factor, component of the U5 snRNP and of the spliceosome [Chlamydomonas reinhardtii]	2346	7e-11	160	33	32	87.88	2	100	1959	1991	2	0
[truncated: 74,003 more rows]
