# Supplementary material for: Comparative transcriptome analyses of oleaginous Botryococcus braunii race A reveal significant differences in gene expression upon cobalt enrichment
Source: Biotechnol Biofuels. 2018 Dec 18;11:333. doi: 10.1186/s13068-018-1331-5 (PMC6297975; doi:10.1186/s13068-018-1331-5)
Supplement: Supplementary file 3 — Additional file 3: Dataset S2. Annotation of the de novo-assembled unigenes from Gene Ontology database. [file 13068_2018_1331_MOESM3_ESM.xls]

Unigene_ID	GO_ID	GO_name	GO_namespace
First_Contig1710	GO:0016310	phosphorylation	biological_process
First_Contig1710	GO:0005524	ATP binding	molecular_function
First_Contig1710	GO:0004674	protein serine/threonine kinase activity	molecular_function
First_Contig1710	GO:0016301	kinase activity	molecular_function
First_Contig1710	GO:0004672	protein kinase activity	molecular_function
First_Contig1710	GO:0006468	protein phosphorylation	biological_process
First_Contig1710	GO:0016772	transferase activity, transferring phosphorus-containing groups	molecular_function
Contig_30122	GO:0007165	signal transduction	biological_process
Contig_30122	GO:0005622	intracellular	cellular_component
Contig_178277	GO:0006413	translational initiation	biological_process
Contig_178277	GO:0003743	translation initiation factor activity	molecular_function
Contig_130780	GO:0016829	lyase activity	molecular_function
Contig_130780	GO:0006281	DNA repair	biological_process
Contig_130780	GO:0003913	DNA photolyase activity	molecular_function
Contig_11111	GO:0046872	metal ion binding	molecular_function
Contig_11111	GO:0020037	heme binding	molecular_function
Contig_11111	GO:0016705	oxidoreductase activity, acting on paired donors, with incorporation or reduction of molecular oxygen	molecular_function
Contig_11111	GO:0005506	iron ion binding	molecular_function
Contig_11111	GO:0004497	monooxygenase activity	molecular_function
Contig_11111	GO:0055114	oxidation-reduction process	biological_process
Contig_11111	GO:0016491	oxidoreductase activity	molecular_function
First_Contig1984	GO:0016020	membrane	cellular_component
First_Contig1984	GO:0006886	intracellular protein transport	biological_process
First_Contig1984	GO:0006810	transport	biological_process
First_Contig1984	GO:0030117	membrane coat	cellular_component
First_Contig1984	GO:0030123	AP-3 adaptor complex	cellular_component
First_Contig1984	GO:0015031	protein transport	biological_process
First_Contig1984	GO:0016192	vesicle-mediated transport	biological_process
Contig_835	GO:0008270	zinc ion binding	molecular_function
Contig_835	GO:0055114	oxidation-reduction process	biological_process
Contig_835	GO:0016491	oxidoreductase activity	molecular_function
Contig_146455	GO:0016765	transferase activity, transferring alkyl or aryl (other than methyl) groups	molecular_function
Contig_146455	GO:0004310	farnesyl-diphosphate farnesyltransferase activity	molecular_function
Contig_146455	GO:0009058	biosynthetic process	biological_process
Contig_146455	GO:0016021	integral component of membrane	cellular_component
Contig_146455	GO:0016740	transferase activity	molecular_function
Contig_146455	GO:0008610	lipid biosynthetic process	biological_process
Contig_372605	GO:0016020	membrane	cellular_component
Contig_372605	GO:0007264	small GTPase mediated signal transduction	biological_process
Contig_372605	GO:0000166	nucleotide binding	molecular_function
Contig_372605	GO:0005622	intracellular	cellular_component
Contig_372605	GO:0005525	GTP binding	molecular_function
Contig_102201	GO:0016310	phosphorylation	biological_process
Contig_102201	GO:0005524	ATP binding	molecular_function
Contig_102201	GO:0016301	kinase activity	molecular_function
Contig_102201	GO:0004672	protein kinase activity	molecular_function
Contig_102201	GO:0006468	protein phosphorylation	biological_process
Contig_102201	GO:0016772	transferase activity, transferring phosphorus-containing groups	molecular_function
Contig_64507	GO:0051537	2 iron, 2 sulfur cluster binding	molecular_function
Contig_64507	GO:0019543	propionate catabolic process	biological_process
Contig_64507	GO:0047547	2-methylcitrate dehydratase activity	molecular_function
Contig_64507	GO:0019629	propionate catabolic process, 2-methylcitrate cycle	biological_process
Contig_45005	GO:0005840	ribosome	cellular_component
Contig_45005	GO:0042254	ribosome biogenesis	biological_process
Contig_45005	GO:0030529	intracellular ribonucleoprotein complex	cellular_component
Contig_45005	GO:0005622	intracellular	cellular_component
Contig_45005	GO:0006414	translational elongation	biological_process
Contig_45005	GO:0003735	structural constituent of ribosome	molecular_function
Contig_278288	GO:0009058	biosynthetic process	biological_process
Contig_278288	GO:0016779	nucleotidyltransferase activity	molecular_function
Contig_278288	GO:0003824	catalytic activity	molecular_function
Contig_278288	GO:0009435	NAD biosynthetic process	biological_process
Contig_367976	GO:0046835	carbohydrate phosphorylation	biological_process
Contig_367976	GO:0016310	phosphorylation	biological_process
Contig_367976	GO:0003872	6-phosphofructokinase activity	molecular_function
Contig_367976	GO:0006002	fructose 6-phosphate metabolic process	biological_process
Contig_367976	GO:0016301	kinase activity	molecular_function
Contig_367976	GO:0006096	glycolytic process	biological_process
Contig_367976	GO:0005945	6-phosphofructokinase complex	cellular_component
Contig_170179	GO:0006810	transport	biological_process
Contig_170179	GO:0005634	nucleus	cellular_component
Contig_381480	GO:0016020	membrane	cellular_component
Contig_381480	GO:0006810	transport	biological_process
Contig_381480	GO:0055085	transmembrane transport	biological_process
Contig_381480	GO:0016021	integral component of membrane	cellular_component
Contig_381480	GO:0022891	substrate-specific transmembrane transporter activity	molecular_function
Contig_381480	GO:0022857	transmembrane transporter activity	molecular_function
Contig_381480	GO:0005215	transporter activity	molecular_function
Contig_8373	GO:0016310	phosphorylation	biological_process
Contig_8373	GO:0005524	ATP binding	molecular_function
Contig_8373	GO:0004674	protein serine/threonine kinase activity	molecular_function
Contig_8373	GO:0016301	kinase activity	molecular_function
Contig_8373	GO:0004672	protein kinase activity	molecular_function
Contig_8373	GO:0006468	protein phosphorylation	biological_process
Contig_8373	GO:0016772	transferase activity, transferring phosphorus-containing groups	molecular_function
Contig_229345	GO:0016020	membrane	cellular_component
Contig_229345	GO:0008152	metabolic process	biological_process
Contig_229345	GO:0005524	ATP binding	molecular_function
Contig_229345	GO:0000166	nucleotide binding	molecular_function
Contig_229345	GO:0017111	nucleoside-triphosphatase activity	molecular_function
Contig_229345	GO:0006200	obsolete ATP catabolic process	biological_process
Contig_229345	GO:0016887	ATPase activity	molecular_function
Contig_13983	GO:0006508	proteolysis	biological_process
Contig_13983	GO:0008236	serine-type peptidase activity	molecular_function
First_Contig4373	GO:0016020	membrane	cellular_component
First_Contig4373	GO:0005524	ATP binding	molecular_function
First_Contig4373	GO:0042742	defense response to bacterium	biological_process
First_Contig4373	GO:0010148	transpiration	biological_process
First_Contig4373	GO:0009965	leaf morphogenesis	biological_process
First_Contig4373	GO:0009664	plant-type cell wall organization	biological_process
First_Contig4373	GO:0004672	protein kinase activity	molecular_function
First_Contig4373	GO:0016021	integral component of membrane	cellular_component
First_Contig4373	GO:0005739	mitochondrion	cellular_component
First_Contig4373	GO:0030155	regulation of cell adhesion	biological_process
First_Contig4373	GO:0009944	polarity specification of adaxial/abaxial axis	biological_process
First_Contig4373	GO:0048281	inflorescence morphogenesis	biological_process
First_Contig4373	GO:0050832	defense response to fungus	biological_process
First_Contig4373	GO:0001558	regulation of cell growth	biological_process
First_Contig4373	GO:0051302	regulation of cell division	biological_process
First_Contig4373	GO:2000027	regulation of organ morphogenesis	biological_process
First_Contig4373	GO:0006468	protein phosphorylation	biological_process
First_Contig4373	GO:0010103	stomatal complex morphogenesis	biological_process
First_Contig4373	GO:0004674	protein serine/threonine kinase activity	molecular_function
First_Contig4373	GO:0016772	transferase activity, transferring phosphorus-containing groups	molecular_function
Contig_2961	GO:0016787	hydrolase activity	molecular_function
Contig_2961	GO:0008152	metabolic process	biological_process
Contig_2961	GO:0016813	hydrolase activity, acting on carbon-nitrogen (but not peptide) bonds, in linear amidines	molecular_function
Contig_213885	GO:0008152	metabolic process	biological_process
Contig_213885	GO:0008168	methyltransferase activity	molecular_function
Contig_213885	GO:0032259	methylation	biological_process
Contig_219802	GO:0003676	nucleic acid binding	molecular_function
Contig_8596	GO:0008234	cysteine-type peptidase activity	molecular_function
Contig_8596	GO:0008233	peptidase activity	molecular_function
Contig_8596	GO:0006508	proteolysis	biological_process
Contig_357373	GO:0008152	metabolic process	biological_process
Contig_357373	GO:0016874	ligase activity	molecular_function
Contig_110468	GO:0016787	hydrolase activity	molecular_function
Contig_110468	GO:0008152	metabolic process	biological_process
Contig_110468	GO:0003824	catalytic activity	molecular_function
Contig_149626	GO:0016829	lyase activity	molecular_function
Contig_149626	GO:0006281	DNA repair	biological_process
Contig_149626	GO:0003913	DNA photolyase activity	molecular_function
Contig_4373	GO:0046872	metal ion binding	molecular_function
Contig_4373	GO:0008270	zinc ion binding	molecular_function
Contig_79352	GO:0046872	metal ion binding	molecular_function
Contig_79352	GO:0005524	ATP binding	molecular_function
Contig_79352	GO:0003993	acid phosphatase activity	molecular_function
Contig_79352	GO:0016311	dephosphorylation	biological_process
Contig_59785	GO:0023014	signal transduction by protein phosphorylation	biological_process
Contig_59785	GO:0016020	membrane	cellular_component
Contig_59785	GO:0016310	phosphorylation	biological_process
Contig_59785	GO:0007165	signal transduction	biological_process
Contig_59785	GO:0005524	ATP binding	molecular_function
Contig_59785	GO:0009190	cyclic nucleotide biosynthetic process	biological_process
Contig_59785	GO:0035556	intracellular signal transduction	biological_process
Contig_59785	GO:0000155	phosphorelay sensor kinase activity	molecular_function
Contig_59785	GO:0016849	phosphorus-oxygen lyase activity	molecular_function
Contig_59785	GO:0000160	phosphorelay signal transduction system	biological_process
Contig_59785	GO:0016021	integral component of membrane	cellular_component
Contig_59785	GO:0004871	signal transducer activity	molecular_function
Contig_59785	GO:0000156	phosphorelay response regulator activity	molecular_function
Contig_59785	GO:0016772	transferase activity, transferring phosphorus-containing groups	molecular_function
Contig_9424	GO:0030246	carbohydrate binding	molecular_function
Contig_9424	GO:0004553	hydrolase activity, hydrolyzing O-glycosyl compounds	molecular_function
Contig_9424	GO:0005975	carbohydrate metabolic process	biological_process
Contig_9424	GO:0003824	catalytic activity	molecular_function
Contig_42699	GO:0016020	membrane	cellular_component
Contig_42699	GO:0051537	2 iron, 2 sulfur cluster binding	molecular_function
Contig_42699	GO:0008121	ubiquinol-cytochrome-c reductase activity	molecular_function
Contig_42699	GO:0055114	oxidation-reduction process	biological_process
Contig_42699	GO:0051536	iron-sulfur cluster binding	molecular_function
Contig_42699	GO:0046872	metal ion binding	molecular_function
Contig_42699	GO:1902600	hydrogen ion transmembrane transport	biological_process
Contig_42699	GO:0016491	oxidoreductase activity	molecular_function
Contig_385029	GO:0008168	methyltransferase activity	molecular_function
Contig_385029	GO:0016740	transferase activity	molecular_function
Contig_385029	GO:0032259	methylation	biological_process
Contig_53793	GO:0006364	rRNA processing	biological_process
Contig_176915	GO:0006546	glycine catabolic process	biological_process
Contig_176915	GO:0008168	methyltransferase activity	molecular_function
Contig_176915	GO:0004047	aminomethyltransferase activity	molecular_function
Contig_176915	GO:0016740	transferase activity	molecular_function
Contig_176915	GO:0032259	methylation	biological_process
Contig_176915	GO:0005737	cytoplasm	cellular_component
Contig_348193	GO:0016020	membrane	cellular_component
Contig_348193	GO:0000278	mitotic cell cycle	biological_process
Contig_348193	GO:0006571	tyrosine biosynthetic process	biological_process
Contig_348193	GO:0007166	cell surface receptor signaling pathway	biological_process
Contig_348193	GO:0009785	blue light signaling pathway	biological_process
Contig_348193	GO:0010244	response to low fluence blue light stimulus by blue low-fluence system	biological_process
Contig_348193	GO:0016021	integral component of membrane	cellular_component
Contig_348193	GO:0009735	response to cytokinin	biological_process
Contig_348193	GO:0004888	transmembrane signaling receptor activity	molecular_function
Contig_348193	GO:0009788	negative regulation of abscisic acid-activated signaling pathway	biological_process
Contig_348193	GO:0032960	regulation of inositol trisphosphate biosynthetic process	biological_process
Contig_348193	GO:0010231	maintenance of seed dormancy	biological_process
Contig_348193	GO:0009939	positive regulation of gibberellic acid mediated signaling pathway	biological_process
Contig_348193	GO:0009094	L-phenylalanine biosynthetic process	biological_process
Contig_348193	GO:0009845	seed germination	biological_process
Contig_348193	GO:0005774	vacuolar membrane	cellular_component
Contig_348193	GO:0009908	flower development	biological_process
Contig_348193	GO:0007202	activation of phospholipase C activity	biological_process
Contig_348193	GO:0005794	Golgi apparatus	cellular_component
Contig_9110	GO:0055085	transmembrane transport	biological_process
Contig_9110	GO:0016021	integral component of membrane	cellular_component
Contig_9110	GO:0005886	plasma membrane	cellular_component
Contig_9110	GO:0005215	transporter activity	molecular_function
Contig_104541	GO:0006099	tricarboxylic acid cycle	biological_process
Contig_104541	GO:0003994	aconitate hydratase activity	molecular_function
Contig_104541	GO:0008152	metabolic process	biological_process
Contig_104541	GO:0051539	4 iron, 4 sulfur cluster binding	molecular_function
Contig_47505	GO:0005773	vacuole	cellular_component
Contig_161622	GO:0046872	metal ion binding	molecular_function
Contig_161622	GO:0016787	hydrolase activity	molecular_function
Contig_161622	GO:0008152	metabolic process	biological_process
Contig_161622	GO:0005829	cytosol	cellular_component
Contig_26532	GO:0016998	cell wall macromolecule catabolic process	biological_process
Contig_32833	GO:0004553	hydrolase activity, hydrolyzing O-glycosyl compounds	molecular_function
Contig_32833	GO:0005975	carbohydrate metabolic process	biological_process
Contig_42406	GO:0006886	intracellular protein transport	biological_process
Contig_42406	GO:0005634	nucleus	cellular_component
Contig_42406	GO:0008536	Ran GTPase binding	molecular_function
First_Contig8134	GO:0044267	cellular protein metabolic process	biological_process
First_Contig8134	GO:0005524	ATP binding	molecular_function
First_Contig8134	GO:0000166	nucleotide binding	molecular_function
Contig_312755	GO:0016051	carbohydrate biosynthetic process	biological_process
Contig_312755	GO:0003824	catalytic activity	molecular_function
Contig_256207	GO:0006694	steroid biosynthetic process	biological_process
Contig_256207	GO:0008152	metabolic process	biological_process
Contig_256207	GO:0008168	methyltransferase activity	molecular_function
Contig_256207	GO:0016740	transferase activity	molecular_function
Contig_256207	GO:0032259	methylation	biological_process
Contig_19814	GO:0055114	oxidation-reduction process	biological_process
Contig_19814	GO:0016984	ribulose-bisphosphate carboxylase activity	molecular_function
Contig_19814	GO:0016829	lyase activity	molecular_function
Contig_19814	GO:0015977	carbon fixation	biological_process
Contig_19814	GO:0004497	monooxygenase activity	molecular_function
Contig_19814	GO:0009536	plastid	cellular_component
Contig_19814	GO:0009853	photorespiration	biological_process
Contig_19814	GO:0015979	photosynthesis	biological_process
Contig_19814	GO:0016491	oxidoreductase activity	molecular_function
Contig_167098	GO:0008152	metabolic process	biological_process
Contig_167098	GO:0055114	oxidation-reduction process	biological_process
Contig_167098	GO:0016491	oxidoreductase activity	molecular_function
Contig_174240	GO:0016620	oxidoreductase activity, acting on the aldehyde or oxo group of donors, NAD or NADP as acceptor	molecular_function
Contig_174240	GO:0006561	proline biosynthetic process	biological_process
Contig_174240	GO:0008152	metabolic process	biological_process
Contig_174240	GO:0055114	oxidation-reduction process	biological_process
Contig_174240	GO:0016491	oxidoreductase activity	molecular_function
Contig_174240	GO:0003842	1-pyrroline-5-carboxylate dehydrogenase activity	molecular_function
Contig_245897	GO:0008270	zinc ion binding	molecular_function
Contig_76859	GO:0008233	peptidase activity	molecular_function
Contig_76859	GO:0006508	proteolysis	biological_process
Contig_21064	GO:0008152	metabolic process	biological_process
Contig_21064	GO:0016311	dephosphorylation	biological_process
Contig_21064	GO:0016791	phosphatase activity	molecular_function
Contig_219167	GO:0016020	membrane	cellular_component
Contig_219167	GO:0005506	iron ion binding	molecular_function
Contig_219167	GO:0016021	integral component of membrane	cellular_component
Contig_219167	GO:0006633	fatty acid biosynthetic process	biological_process
Contig_219167	GO:0055114	oxidation-reduction process	biological_process
Contig_219167	GO:0016491	oxidoreductase activity	molecular_function
Contig_238371	GO:0006810	transport	biological_process
Contig_238371	GO:0055085	transmembrane transport	biological_process
Contig_238371	GO:0008152	metabolic process	biological_process
Contig_238371	GO:0005524	ATP binding	molecular_function
Contig_238371	GO:0042626	ATPase activity, coupled to transmembrane movement of substances	molecular_function
Contig_238371	GO:0000166	nucleotide binding	molecular_function
Contig_238371	GO:0006200	obsolete ATP catabolic process	biological_process
Contig_238371	GO:0016021	integral component of membrane	cellular_component
Contig_238371	GO:0017111	nucleoside-triphosphatase activity	molecular_function
Contig_238371	GO:0016887	ATPase activity	molecular_function
Contig_107077	GO:0003677	DNA binding	molecular_function
Contig_107077	GO:0006352	DNA-templated transcription, initiation	biological_process
Contig_120308	GO:0046872	metal ion binding	molecular_function
Contig_40879	GO:0006979	response to oxidative stress	biological_process
Contig_40879	GO:0046872	metal ion binding	molecular_function
Contig_40879	GO:0020037	heme binding	molecular_function
Contig_40879	GO:0004096	catalase activity	molecular_function
Contig_40879	GO:0004601	peroxidase activity	molecular_function
Contig_40879	GO:0042744	hydrogen peroxide catabolic process	biological_process
Contig_40879	GO:0055114	oxidation-reduction process	biological_process
Contig_40879	GO:0016491	oxidoreductase activity	molecular_function
Contig_199692	GO:0015930	glutamate synthase activity	molecular_function
Contig_199692	GO:0006807	nitrogen compound metabolic process	biological_process
Contig_199692	GO:0008152	metabolic process	biological_process
Contig_199692	GO:0016638	oxidoreductase activity, acting on the CH-NH2 group of donors	molecular_function
Contig_199692	GO:0006537	glutamate biosynthetic process	biological_process
Contig_199692	GO:0009941	chloroplast envelope	cellular_component
Contig_199692	GO:0003824	catalytic activity	molecular_function
Contig_199692	GO:0055114	oxidation-reduction process	biological_process
Contig_199692	GO:0016491	oxidoreductase activity	molecular_function
Contig_213835	GO:0008152	metabolic process	biological_process
Contig_213835	GO:0016818	hydrolase activity, acting on acid anhydrides, in phosphorus-containing anhydrides	molecular_function
Contig_213835	GO:0008270	zinc ion binding	molecular_function
Contig_213835	GO:0016788	hydrolase activity, acting on ester bonds	molecular_function
Contig_213835	GO:0003676	nucleic acid binding	molecular_function
Contig_307056	GO:0016020	membrane	cellular_component
Contig_307056	GO:0006810	transport	biological_process
Contig_307056	GO:0016021	integral component of membrane	cellular_component
Contig_247199	GO:0004143	diacylglycerol kinase activity	molecular_function
Contig_247199	GO:0016310	phosphorylation	biological_process
Contig_247199	GO:0007205	protein kinase C-activating G-protein coupled receptor signaling pathway	biological_process
Contig_247199	GO:0003951	NAD+ kinase activity	molecular_function
Contig_247199	GO:0008152	metabolic process	biological_process
Contig_340347	GO:0046034	ATP metabolic process	biological_process
Contig_340347	GO:0006810	transport	biological_process
Contig_340347	GO:0005524	ATP binding	molecular_function
Contig_340347	GO:0006811	ion transport	biological_process
Contig_340347	GO:0015991	ATP hydrolysis coupled proton transport	biological_process
Contig_340347	GO:0033178	proton-transporting two-sector ATPase complex, catalytic domain	cellular_component
Contig_340347	GO:0016820	hydrolase activity, acting on acid anhydrides, catalyzing transmembrane movement of substances	molecular_function
Contig_340347	GO:0015992	proton transport	biological_process
Contig_340347	GO:0033180	proton-transporting V-type ATPase, V1 domain	cellular_component
First_Contig7240	GO:0030261	chromosome condensation	biological_process
First_Contig7240	GO:0005634	nucleus	cellular_component
First_Contig7240	GO:0051301	cell division	biological_process
First_Contig7240	GO:0007049	cell cycle	biological_process
First_Contig7240	GO:0007076	mitotic chromosome condensation	biological_process
First_Contig7240	GO:0007067	mitotic nuclear division	biological_process
Contig_145618	GO:0004123	cystathionine gamma-lyase activity	molecular_function
Contig_145618	GO:0044540	L-cystine L-cysteine-lyase (deaminating)	molecular_function
Contig_145618	GO:0016829	lyase activity	molecular_function
Contig_145618	GO:0008152	metabolic process	biological_process
Contig_145618	GO:0080146	L-cysteine desulfhydrase activity	molecular_function
Contig_145618	GO:0003824	catalytic activity	molecular_function
Contig_145618	GO:0030170	pyridoxal phosphate binding	molecular_function
Contig_685	GO:0008168	methyltransferase activity	molecular_function
Contig_685	GO:0032259	methylation	biological_process
Contig_3372	GO:0016209	antioxidant activity	molecular_function
Contig_3372	GO:0055114	oxidation-reduction process	biological_process
Contig_3372	GO:0051920	peroxiredoxin activity	molecular_function
Contig_3372	GO:0016491	oxidoreductase activity	molecular_function
Contig_211338	GO:0005634	nucleus	cellular_component
Contig_211338	GO:0006355	regulation of transcription, DNA-templated	biological_process
Contig_321097	GO:0097502	mannosylation	biological_process
Contig_321097	GO:0016020	membrane	cellular_component
Contig_321097	GO:0006486	protein glycosylation	biological_process
Contig_321097	GO:0000030	mannosyltransferase activity	molecular_function
Contig_339004	GO:0016020	membrane	cellular_component
Contig_339004	GO:0016021	integral component of membrane	cellular_component
Contig_53854	GO:0020037	heme binding	molecular_function
Contig_270170	GO:0016020	membrane	cellular_component
Contig_270170	GO:0007264	small GTPase mediated signal transduction	biological_process
Contig_270170	GO:0000166	nucleotide binding	molecular_function
Contig_270170	GO:0005622	intracellular	cellular_component
Contig_270170	GO:0005525	GTP binding	molecular_function
Contig_68524	GO:0000287	magnesium ion binding	molecular_function
Contig_68524	GO:0006950	response to stress	biological_process
Contig_68524	GO:0051287	NAD binding	molecular_function
Contig_68524	GO:0005777	peroxisome	cellular_component
Contig_68524	GO:0004450	isocitrate dehydrogenase (NADP+) activity	molecular_function
Contig_68524	GO:0006099	tricarboxylic acid cycle	biological_process
Contig_68524	GO:0006102	isocitrate metabolic process	biological_process
Contig_68524	GO:0005886	plasma membrane	cellular_component
Contig_7762	GO:0046872	metal ion binding	molecular_function
Contig_7762	GO:0008270	zinc ion binding	molecular_function
Contig_301729	GO:0016616	oxidoreductase activity, acting on the CH-OH group of donors, NAD or NADP as acceptor	molecular_function
Contig_301729	GO:0003979	UDP-glucose 6-dehydrogenase activity	molecular_function
Contig_301729	GO:0051287	NAD binding	molecular_function
Contig_301729	GO:0000271	polysaccharide biosynthetic process	biological_process
Contig_301729	GO:0055114	oxidation-reduction process	biological_process
Contig_301729	GO:0016491	oxidoreductase activity	molecular_function
First_Contig6631	GO:0004553	hydrolase activity, hydrolyzing O-glycosyl compounds	molecular_function
First_Contig6631	GO:0005975	carbohydrate metabolic process	biological_process
Contig_31926	GO:0016310	phosphorylation	biological_process
Contig_31926	GO:0005524	ATP binding	molecular_function
Contig_31926	GO:0004674	protein serine/threonine kinase activity	molecular_function
Contig_31926	GO:0016301	kinase activity	molecular_function
Contig_31926	GO:0004672	protein kinase activity	molecular_function
Contig_31926	GO:0000166	nucleotide binding	molecular_function
Contig_31926	GO:0006468	protein phosphorylation	biological_process
Contig_31926	GO:0016772	transferase activity, transferring phosphorus-containing groups	molecular_function
Contig_75029	GO:0009228	thiamine biosynthetic process	biological_process
Contig_75029	GO:0046872	metal ion binding	molecular_function
Contig_75029	GO:0005634	nucleus	cellular_component
Contig_75029	GO:0005829	cytosol	cellular_component
Contig_75029	GO:0052837	thiazole biosynthetic process	biological_process
Contig_75029	GO:0006950	response to stress	biological_process
Contig_75029	GO:0005737	cytoplasm	cellular_component
Contig_45069	GO:0016787	hydrolase activity	molecular_function
Contig_45069	GO:0008152	metabolic process	biological_process
Contig_45069	GO:0016462	pyrophosphatase activity	molecular_function
Contig_45069	GO:0005737	cytoplasm	cellular_component
Contig_45069	GO:0030145	manganese ion binding	molecular_function
Contig_14469	GO:0046872	metal ion binding	molecular_function
Contig_14469	GO:0006508	proteolysis	biological_process
Contig_14469	GO:0004222	metalloendopeptidase activity	molecular_function
Contig_14469	GO:0003824	catalytic activity	molecular_function
Contig_6067	GO:0008798	beta-aspartyl-peptidase activity	molecular_function
Contig_6067	GO:0016787	hydrolase activity	molecular_function
Contig_6067	GO:0008152	metabolic process	biological_process
Contig_6067	GO:0006508	proteolysis	biological_process
Contig_6067	GO:0016810	hydrolase activity, acting on carbon-nitrogen (but not peptide) bonds	molecular_function
Contig_1560	GO:0016020	membrane	cellular_component
Contig_1560	GO:0006810	transport	biological_process
Contig_1560	GO:0055085	transmembrane transport	biological_process
Contig_1560	GO:0016021	integral component of membrane	cellular_component
Contig_155736	GO:0016765	transferase activity, transferring alkyl or aryl (other than methyl) groups	molecular_function
Contig_155736	GO:0009108	coenzyme biosynthetic process	biological_process
Contig_155736	GO:0051539	4 iron, 4 sulfur cluster binding	molecular_function
Contig_155736	GO:0003824	catalytic activity	molecular_function
Contig_155736	GO:0051536	iron-sulfur cluster binding	molecular_function
Contig_3896	GO:0016020	membrane	cellular_component
Contig_3896	GO:0015031	protein transport	biological_process
Contig_8418	GO:0016021	integral component of membrane	cellular_component
Contig_102790	GO:0046686	response to cadmium ion	biological_process
Contig_102790	GO:0005524	ATP binding	molecular_function
Contig_102790	GO:0005829	cytosol	cellular_component
Contig_102790	GO:0000166	nucleotide binding	molecular_function
Contig_102790	GO:0009408	response to heat	biological_process
Contig_102790	GO:0005886	plasma membrane	cellular_component
Contig_67377	GO:0006396	RNA processing	biological_process
Contig_67377	GO:0005634	nucleus	cellular_component
Contig_67377	GO:0005622	intracellular	cellular_component
Contig_15713	GO:0070588	calcium ion transmembrane transport	biological_process
Contig_15713	GO:0016020	membrane	cellular_component
Contig_15713	GO:0008152	metabolic process	biological_process
Contig_15713	GO:0005524	ATP binding	molecular_function
Contig_15713	GO:0019829	cation-transporting ATPase activity	molecular_function
Contig_15713	GO:0005388	calcium-transporting ATPase activity	molecular_function
Contig_15713	GO:0006812	cation transport	biological_process
Contig_15713	GO:0046872	metal ion binding	molecular_function
Contig_15713	GO:0016787	hydrolase activity	molecular_function
Contig_15713	GO:0000166	nucleotide binding	molecular_function
Contig_15713	GO:0016021	integral component of membrane	cellular_component
Contig_146545	GO:0016020	membrane	cellular_component
Contig_283337	GO:0035058	nonmotile primary cilium assembly	biological_process
Contig_283337	GO:0034464	BBSome	cellular_component
Contig_366868	GO:0019464	glycine decarboxylation via glycine cleavage system	biological_process
Contig_366868	GO:0005960	glycine cleavage complex	cellular_component
Contig_366868	GO:0006546	glycine catabolic process	biological_process
Contig_366868	GO:0005524	ATP binding	molecular_function
Contig_147051	GO:0006413	translational initiation	biological_process
Contig_147051	GO:0003743	translation initiation factor activity	molecular_function
Contig_368665	GO:0006084	acetyl-CoA metabolic process	biological_process
Contig_368665	GO:0003824	catalytic activity	molecular_function
Contig_249898	GO:0008270	zinc ion binding	molecular_function
Contig_249898	GO:0055114	oxidation-reduction process	biological_process
Contig_249898	GO:0016491	oxidoreductase activity	molecular_function
Contig_11897	GO:0008152	metabolic process	biological_process
Contig_11897	GO:0003824	catalytic activity	molecular_function
Contig_11897	GO:0016798	hydrolase activity, acting on glycosyl bonds	molecular_function
Contig_11897	GO:0043169	cation binding	molecular_function
Contig_11897	GO:0019156	isoamylase activity	molecular_function
Contig_11897	GO:0004553	hydrolase activity, hydrolyzing O-glycosyl compounds	molecular_function
Contig_11897	GO:0005977	glycogen metabolic process	biological_process
Contig_11897	GO:0016787	hydrolase activity	molecular_function
Contig_11897	GO:0009569	chloroplast starch grain	cellular_component
Contig_11897	GO:0005975	carbohydrate metabolic process	biological_process
Contig_11897	GO:0004574	oligo-1,6-glucosidase activity	molecular_function
Contig_11897	GO:0009570	chloroplast stroma	cellular_component
Contig_144194	GO:0016787	hydrolase activity	molecular_function
Contig_144194	GO:0035335	peptidyl-tyrosine dephosphorylation	biological_process
Contig_144194	GO:0004721	phosphoprotein phosphatase activity	molecular_function
Contig_144194	GO:0006470	protein dephosphorylation	biological_process
Contig_144194	GO:0016311	dephosphorylation	biological_process
Contig_144194	GO:0004725	protein tyrosine phosphatase activity	molecular_function
Contig_144194	GO:0016791	phosphatase activity	molecular_function
Contig_211023	GO:0008152	metabolic process	biological_process
Contig_211023	GO:0055114	oxidation-reduction process	biological_process
Contig_211023	GO:0016491	oxidoreductase activity	molecular_function
Contig_254167	GO:0033179	proton-transporting V-type ATPase, V0 domain	cellular_component
Contig_254167	GO:0015991	ATP hydrolysis coupled proton transport	biological_process
Contig_254167	GO:0000220	vacuolar proton-transporting V-type ATPase, V0 domain	cellular_component
Contig_254167	GO:0015078	hydrogen ion transmembrane transporter activity	molecular_function
Contig_392178	GO:0010181	FMN binding	molecular_function
Contig_392178	GO:0005506	iron ion binding	molecular_function
Contig_392178	GO:0055114	oxidation-reduction process	biological_process
Contig_392178	GO:0016491	oxidoreductase activity	molecular_function
Contig_155027	GO:0007264	small GTPase mediated signal transduction	biological_process
Contig_155027	GO:0000166	nucleotide binding	molecular_function
Contig_155027	GO:0005525	GTP binding	molecular_function
Contig_155027	GO:0015031	protein transport	biological_process
Contig_95878	GO:0018193	peptidyl-amino acid modification	biological_process
Contig_281573	GO:0008168	methyltransferase activity	molecular_function
Contig_281573	GO:0006479	protein methylation	biological_process
Contig_281573	GO:0016740	transferase activity	molecular_function
Contig_281573	GO:0032259	methylation	biological_process
Contig_4696	GO:0004553	hydrolase activity, hydrolyzing O-glycosyl compounds	molecular_function
Contig_4696	GO:0016787	hydrolase activity	molecular_function
Contig_4696	GO:0008152	metabolic process	biological_process
Contig_4696	GO:0005975	carbohydrate metabolic process	biological_process
Contig_4696	GO:0003824	catalytic activity	molecular_function
Contig_4696	GO:0016798	hydrolase activity, acting on glycosyl bonds	molecular_function
Contig_41197	GO:0016020	membrane	cellular_component
Contig_41197	GO:0004872	receptor activity	molecular_function
Contig_214825	GO:0006412	translation	biological_process
Contig_214825	GO:0003746	translation elongation factor activity	molecular_function
Contig_214825	GO:0006414	translational elongation	biological_process
Contig_214825	GO:0005853	eukaryotic translation elongation factor 1 complex	cellular_component
Contig_10272	GO:0004659	prenyltransferase activity	molecular_function
Contig_10272	GO:0016021	integral component of membrane	cellular_component
Contig_10272	GO:0016740	transferase activity	molecular_function
Contig_10272	GO:0008495	protoheme IX farnesyltransferase activity	molecular_function
Contig_10272	GO:0048034	heme O biosynthetic process	biological_process
First_Contig4157	GO:0006614	SRP-dependent cotranslational protein targeting to membrane	biological_process
First_Contig4157	GO:0005786	signal recognition particle, endoplasmic reticulum targeting	cellular_component
First_Contig4157	GO:0030529	intracellular ribonucleoprotein complex	cellular_component
First_Contig4157	GO:0005737	cytoplasm	cellular_component
Contig_249818	GO:0005524	ATP binding	molecular_function
Contig_249818	GO:0004674	protein serine/threonine kinase activity	molecular_function
Contig_249818	GO:0004672	protein kinase activity	molecular_function
Contig_249818	GO:0006468	protein phosphorylation	biological_process
Contig_249818	GO:0016772	transferase activity, transferring phosphorus-containing groups	molecular_function
Contig_22872	GO:0043169	cation binding	molecular_function
Contig_22872	GO:0016787	hydrolase activity	molecular_function
Contig_22872	GO:0008152	metabolic process	biological_process
Contig_22872	GO:0004556	alpha-amylase activity	molecular_function
Contig_22872	GO:0005509	calcium ion binding	molecular_function
Contig_22872	GO:0005975	carbohydrate metabolic process	biological_process
Contig_22872	GO:0003824	catalytic activity	molecular_function
Contig_22872	GO:0016798	hydrolase activity, acting on glycosyl bonds	molecular_function
Contig_56751	GO:0005840	ribosome	cellular_component
Contig_56751	GO:0006412	translation	biological_process
Contig_56751	GO:0005622	intracellular	cellular_component
Contig_56751	GO:0003735	structural constituent of ribosome	molecular_function
Contig_43457	GO:0015035	protein disulfide oxidoreductase activity	molecular_function
Contig_43457	GO:0006662	glycerol ether metabolic process	biological_process
Contig_43457	GO:0055114	oxidation-reduction process	biological_process
Contig_43457	GO:0045454	cell redox homeostasis	biological_process
Contig_395044	GO:0007018	microtubule-based movement	biological_process
Contig_395044	GO:0030286	dynein complex	cellular_component
Contig_395044	GO:0008152	metabolic process	biological_process
Contig_395044	GO:0003777	microtubule motor activity	molecular_function
Contig_395044	GO:0005930	axoneme	cellular_component
Contig_81826	GO:0003677	DNA binding	molecular_function
Contig_81826	GO:0003682	chromatin binding	molecular_function
Contig_228102	GO:0046872	metal ion binding	molecular_function
Contig_228102	GO:0008270	zinc ion binding	molecular_function
Contig_90628	GO:0015035	protein disulfide oxidoreductase activity	molecular_function
Contig_90628	GO:0006662	glycerol ether metabolic process	biological_process
Contig_90628	GO:0055114	oxidation-reduction process	biological_process
Contig_90628	GO:0045454	cell redox homeostasis	biological_process
Contig_267586	GO:0003904	deoxyribodipyrimidine photo-lyase activity	molecular_function
Contig_267586	GO:0016829	lyase activity	molecular_function
Contig_267586	GO:0006281	DNA repair	biological_process
Contig_267586	GO:0003913	DNA photolyase activity	molecular_function
Contig_266214	GO:0030915	Smc5-Smc6 complex	cellular_component
Contig_266214	GO:0006281	DNA repair	biological_process
Contig_266214	GO:0000724	double-strand break repair via homologous recombination	biological_process
Contig_10770	GO:0016310	phosphorylation	biological_process
Contig_10770	GO:0005524	ATP binding	molecular_function
Contig_10770	GO:0004674	protein serine/threonine kinase activity	molecular_function
Contig_10770	GO:0016301	kinase activity	molecular_function
Contig_10770	GO:0004672	protein kinase activity	molecular_function
Contig_10770	GO:0000166	nucleotide binding	molecular_function
Contig_10770	GO:0006468	protein phosphorylation	biological_process
Contig_10770	GO:0016740	transferase activity	molecular_function
Contig_10770	GO:0016772	transferase activity, transferring phosphorus-containing groups	molecular_function
Contig_156561	GO:0005840	ribosome	cellular_component
Contig_156561	GO:0003723	RNA binding	molecular_function
Contig_156561	GO:0005622	intracellular	cellular_component
Contig_156561	GO:0030529	intracellular ribonucleoprotein complex	cellular_component
Contig_156561	GO:0006412	translation	biological_process
Contig_156561	GO:0003735	structural constituent of ribosome	molecular_function
Contig_156561	GO:0009536	plastid	cellular_component
Contig_156561	GO:0009507	chloroplast	cellular_component
Contig_156561	GO:0019843	rRNA binding	molecular_function
Contig_165124	GO:0000166	nucleotide binding	molecular_function
Contig_165124	GO:0005525	GTP binding	molecular_function
Contig_165124	GO:0009507	chloroplast	cellular_component
Contig_214839	GO:0006506	GPI anchor biosynthetic process	biological_process
Contig_214839	GO:0009058	biosynthetic process	biological_process
Contig_247976	GO:0006396	RNA processing	biological_process
Contig_247976	GO:0006355	regulation of transcription, DNA-templated	biological_process
Contig_247976	GO:0019901	protein kinase binding	molecular_function
Contig_247976	GO:0000079	regulation of cyclin-dependent protein serine/threonine kinase activity	biological_process
Contig_331438	GO:0005634	nucleus	cellular_component
Contig_331438	GO:0004677	DNA-dependent protein kinase activity	molecular_function
Contig_331438	GO:0003677	DNA binding	molecular_function
Contig_331438	GO:0005524	ATP binding	molecular_function
Contig_331438	GO:0016773	phosphotransferase activity, alcohol group as acceptor	molecular_function
Contig_331438	GO:0006468	protein phosphorylation	biological_process
Contig_331438	GO:0006303	double-strand break repair via nonhomologous end joining	biological_process
Contig_331438	GO:0016772	transferase activity, transferring phosphorus-containing groups	molecular_function
Contig_359769	GO:0055114	oxidation-reduction process	biological_process
Contig_359769	GO:0016491	oxidoreductase activity	molecular_function
Contig_134626	GO:0016020	membrane	cellular_component
Contig_134626	GO:0016021	integral component of membrane	cellular_component
Contig_43529	GO:0016020	membrane	cellular_component
Contig_43529	GO:0007264	small GTPase mediated signal transduction	biological_process
Contig_43529	GO:0000166	nucleotide binding	molecular_function
Contig_43529	GO:0005622	intracellular	cellular_component
Contig_43529	GO:0005525	GTP binding	molecular_function
Contig_9400	GO:0005097	GTPase activator activity	molecular_function
Contig_9400	GO:0032851	positive regulation of GTPase activity	biological_process
Contig_9400	GO:0032313	regulation of GTPase activity	biological_process
Contig_344428	GO:0015671	oxygen transport	biological_process
Contig_344428	GO:0006810	transport	biological_process
Contig_344428	GO:0046872	metal ion binding	molecular_function
Contig_344428	GO:0020037	heme binding	molecular_function
Contig_344428	GO:0005506	iron ion binding	molecular_function
Contig_344428	GO:0005344	oxygen transporter activity	molecular_function
Contig_344428	GO:0019825	oxygen binding	molecular_function
Contig_329545	GO:0003899	DNA-directed RNA polymerase activity	molecular_function
Contig_329545	GO:0003677	DNA binding	molecular_function
Contig_329545	GO:0016779	nucleotidyltransferase activity	molecular_function
Contig_329545	GO:0016740	transferase activity	molecular_function
Contig_329545	GO:0006351	transcription, DNA-templated	biological_process
Contig_170417	GO:0008152	metabolic process	biological_process
Contig_170417	GO:0005829	cytosol	cellular_component
Contig_170417	GO:0055114	oxidation-reduction process	biological_process
Contig_170417	GO:0016491	oxidoreductase activity	molecular_function
Contig_305743	GO:0016020	membrane	cellular_component
Contig_305743	GO:0009055	electron carrier activity	molecular_function
Contig_305743	GO:0016651	oxidoreductase activity, acting on NAD(P)H	molecular_function
Contig_305743	GO:0042773	ATP synthesis coupled electron transport	biological_process
Contig_305743	GO:0055114	oxidation-reduction process	biological_process
Contig_305743	GO:0051536	iron-sulfur cluster binding	molecular_function
Contig_305743	GO:0045271	respiratory chain complex I	cellular_component
Contig_305743	GO:0006979	response to oxidative stress	biological_process
Contig_305743	GO:0005747	mitochondrial respiratory chain complex I	cellular_component
Contig_305743	GO:0045333	cellular respiration	biological_process
Contig_305743	GO:0031966	mitochondrial membrane	cellular_component
Contig_305743	GO:0008137	NADH dehydrogenase (ubiquinone) activity	molecular_function
Contig_305743	GO:0009507	chloroplast	cellular_component
Contig_305743	GO:0016491	oxidoreductase activity	molecular_function
Contig_323646	GO:0008152	metabolic process	biological_process
Contig_323646	GO:0016740	transferase activity	molecular_function
Contig_323646	GO:0003824	catalytic activity	molecular_function
Contig_18452	GO:0055114	oxidation-reduction process	biological_process
Contig_18452	GO:0016491	oxidoreductase activity	molecular_function
Contig_236182	GO:0005509	calcium ion binding	molecular_function
Contig_236182	GO:0006915	apoptotic process	biological_process
Contig_51486	GO:0008152	metabolic process	biological_process
Contig_51486	GO:0003824	catalytic activity	molecular_function
Contig_196901	GO:0005524	ATP binding	molecular_function
Contig_196901	GO:0004674	protein serine/threonine kinase activity	molecular_function
Contig_196901	GO:0004672	protein kinase activity	molecular_function
Contig_196901	GO:0000166	nucleotide binding	molecular_function
Contig_196901	GO:0006468	protein phosphorylation	biological_process
Contig_196901	GO:0016772	transferase activity, transferring phosphorus-containing groups	molecular_function
Contig_49921	GO:0046872	metal ion binding	molecular_function
Contig_49921	GO:0008270	zinc ion binding	molecular_function
Contig_49921	GO:0003676	nucleic acid binding	molecular_function
Contig_362915	GO:0051082	unfolded protein binding	molecular_function
Contig_362915	GO:0051262	protein tetramerization	biological_process
Contig_362915	GO:0015031	protein transport	biological_process
Contig_57408	GO:0005634	nucleus	cellular_component
Contig_57408	GO:0003677	DNA binding	molecular_function
Contig_57408	GO:0008152	metabolic process	biological_process
Contig_57408	GO:0005524	ATP binding	molecular_function
Contig_57408	GO:0008270	zinc ion binding	molecular_function
Contig_57408	GO:0004386	helicase activity	molecular_function
Contig_57408	GO:0003676	nucleic acid binding	molecular_function
Contig_150402	GO:0009523	photosystem II	cellular_component
Contig_150402	GO:0015979	photosynthesis	biological_process
Contig_150402	GO:0010027	thylakoid membrane organization	biological_process
Contig_239834	GO:0016020	membrane	cellular_component
Contig_239834	GO:0006810	transport	biological_process
Contig_239834	GO:0055085	transmembrane transport	biological_process
Contig_239834	GO:0032319	regulation of GTPase activity	biological_process
Contig_239834	GO:0034220	ion transmembrane transport	biological_process
Contig_239834	GO:0006811	ion transport	biological_process
Contig_239834	GO:0046872	metal ion binding	molecular_function
Contig_239834	GO:0005216	ion channel activity	molecular_function
Contig_239834	GO:0005509	calcium ion binding	molecular_function
Contig_239834	GO:0008270	zinc ion binding	molecular_function
Contig_239834	GO:0016021	integral component of membrane	cellular_component
Contig_239834	GO:0035023	regulation of Rho protein signal transduction	biological_process
Contig_239834	GO:0005089	Rho guanyl-nucleotide exchange factor activity	molecular_function
Contig_397876	GO:0005524	ATP binding	molecular_function
Contig_397876	GO:0004674	protein serine/threonine kinase activity	molecular_function
Contig_397876	GO:0004672	protein kinase activity	molecular_function
Contig_397876	GO:0000166	nucleotide binding	molecular_function
Contig_397876	GO:0006468	protein phosphorylation	biological_process
Contig_397876	GO:0016772	transferase activity, transferring phosphorus-containing groups	molecular_function
Contig_269348	GO:0005507	copper ion binding	molecular_function
Contig_269348	GO:0004497	monooxygenase activity	molecular_function
Contig_269348	GO:0003824	catalytic activity	molecular_function
Contig_269348	GO:0055114	oxidation-reduction process	biological_process
Contig_269348	GO:0016715	oxidoreductase activity, acting on paired donors, with incorporation or reduction of molecular oxygen, reduced ascorbate as one donor, and incorporation of one atom of oxygen	molecular_function
Contig_10157	GO:0046872	metal ion binding	molecular_function
Contig_10157	GO:0005524	ATP binding	molecular_function
Contig_10157	GO:0008270	zinc ion binding	molecular_function
Contig_80617	GO:0005509	calcium ion binding	molecular_function
Contig_80617	GO:0045454	cell redox homeostasis	biological_process
Contig_143822	GO:0045892	negative regulation of transcription, DNA-templated	biological_process
Contig_143822	GO:0005634	nucleus	cellular_component
Contig_294616	GO:0007264	small GTPase mediated signal transduction	biological_process
Contig_294616	GO:0000166	nucleotide binding	molecular_function
Contig_294616	GO:0005525	GTP binding	molecular_function
Contig_294616	GO:0015031	protein transport	biological_process
Contig_55018	GO:0008430	selenium binding	molecular_function
Contig_196046	GO:0016310	phosphorylation	biological_process
Contig_196046	GO:0005524	ATP binding	molecular_function
Contig_196046	GO:0004674	protein serine/threonine kinase activity	molecular_function
Contig_196046	GO:0016301	kinase activity	molecular_function
Contig_196046	GO:0004672	protein kinase activity	molecular_function
Contig_196046	GO:0000166	nucleotide binding	molecular_function
Contig_196046	GO:0006468	protein phosphorylation	biological_process
Contig_196046	GO:0016740	transferase activity	molecular_function
Contig_196046	GO:0016772	transferase activity, transferring phosphorus-containing groups	molecular_function
Contig_379384	GO:0004567	beta-mannosidase activity	molecular_function
Contig_379384	GO:0004553	hydrolase activity, hydrolyzing O-glycosyl compounds	molecular_function
Contig_379384	GO:0046355	mannan catabolic process	biological_process
Contig_379384	GO:0005975	carbohydrate metabolic process	biological_process
Contig_171553	GO:0006810	transport	biological_process
Contig_171553	GO:0005634	nucleus	cellular_component
Contig_171553	GO:0008565	protein transporter activity	molecular_function
Contig_171553	GO:0006606	protein import into nucleus	biological_process
Contig_171553	GO:0015031	protein transport	biological_process
Contig_171553	GO:0005737	cytoplasm	cellular_component
Contig_243409	GO:0010008	endosome membrane	cellular_component
Contig_243409	GO:0016021	integral component of membrane	cellular_component
Contig_243409	GO:0004190	aspartic-type endopeptidase activity	molecular_function
Contig_225248	GO:0046872	metal ion binding	molecular_function
Contig_268045	GO:0016020	membrane	cellular_component
Contig_268045	GO:0007186	G-protein coupled receptor signaling pathway	biological_process
Contig_268045	GO:0004965	G-protein coupled GABA receptor activity	molecular_function
Contig_268045	GO:0007165	signal transduction	biological_process
Contig_268045	GO:0016021	integral component of membrane	cellular_component
Contig_268045	GO:0004871	signal transducer activity	molecular_function
Contig_268045	GO:0004930	G-protein coupled receptor activity	molecular_function
First_Contig815	GO:0007264	small GTPase mediated signal transduction	biological_process
First_Contig815	GO:0000166	nucleotide binding	molecular_function
First_Contig815	GO:0005525	GTP binding	molecular_function
First_Contig815	GO:0015031	protein transport	biological_process
Contig_125840	GO:0003676	nucleic acid binding	molecular_function
Contig_286594	GO:0005840	ribosome	cellular_component
Contig_286594	GO:0030529	intracellular ribonucleoprotein complex	cellular_component
Contig_286594	GO:0006412	translation	biological_process
Contig_286594	GO:0003735	structural constituent of ribosome	molecular_function
Contig_141015	GO:0005634	nucleus	cellular_component
Contig_141015	GO:0010150	leaf senescence	biological_process
Contig_141015	GO:0030234	enzyme regulator activity	molecular_function
Contig_141015	GO:0042742	defense response to bacterium	biological_process
Contig_141015	GO:0010043	response to zinc ion	biological_process
Contig_141015	GO:0050790	regulation of catalytic activity	biological_process
Contig_141015	GO:0005737	cytoplasm	cellular_component
Contig_141015	GO:0080027	response to herbivore	biological_process
Contig_141015	GO:0005829	cytosol	cellular_component
Contig_141015	GO:0019762	glucosinolate catabolic process	biological_process
Contig_141015	GO:0080028	nitrile biosynthetic process	biological_process
Contig_141015	GO:0009507	chloroplast	cellular_component
Contig_147640	GO:0016020	membrane	cellular_component
Contig_147640	GO:0006810	transport	biological_process
Contig_147640	GO:0016021	integral component of membrane	cellular_component
Contig_147640	GO:0016192	vesicle-mediated transport	biological_process
Contig_7079	GO:0046872	metal ion binding	molecular_function
Contig_7079	GO:0020037	heme binding	molecular_function
Contig_7079	GO:0016705	oxidoreductase activity, acting on paired donors, with incorporation or reduction of molecular oxygen	molecular_function
Contig_7079	GO:0005506	iron ion binding	molecular_function
Contig_7079	GO:0004497	monooxygenase activity	molecular_function
Contig_7079	GO:0055114	oxidation-reduction process	biological_process
Contig_7079	GO:0016491	oxidoreductase activity	molecular_function
Contig_140973	GO:0016020	membrane	cellular_component
Contig_61275	GO:0006084	acetyl-CoA metabolic process	biological_process
Contig_61275	GO:0003824	catalytic activity	molecular_function
Contig_118454	GO:0070966	nuclear-transcribed mRNA catabolic process, no-go decay	biological_process
Contig_118454	GO:0070481	nuclear-transcribed mRNA catabolic process, non-stop decay	biological_process
Contig_118454	GO:0071025	RNA surveillance	biological_process
Contig_191885	GO:0007264	small GTPase mediated signal transduction	biological_process
Contig_191885	GO:0000166	nucleotide binding	molecular_function
Contig_191885	GO:0005525	GTP binding	molecular_function
Contig_191885	GO:0015031	protein transport	biological_process
Contig_38486	GO:0005634	nucleus	cellular_component
Contig_76201	GO:0046907	intracellular transport	biological_process
Contig_61440	GO:0015035	protein disulfide oxidoreductase activity	molecular_function
Contig_61440	GO:0009055	electron carrier activity	molecular_function
Contig_61440	GO:0055114	oxidation-reduction process	biological_process
Contig_61440	GO:0045454	cell redox homeostasis	biological_process
Contig_369695	GO:0005524	ATP binding	molecular_function
Contig_369695	GO:0004674	protein serine/threonine kinase activity	molecular_function
Contig_369695	GO:0004672	protein kinase activity	molecular_function
Contig_369695	GO:0000166	nucleotide binding	molecular_function
Contig_369695	GO:0006468	protein phosphorylation	biological_process
Contig_369695	GO:0016772	transferase activity, transferring phosphorus-containing groups	molecular_function
Contig_1708	GO:0006222	UMP biosynthetic process	biological_process
Contig_1708	GO:0004158	dihydroorotate oxidase activity	molecular_function
Contig_1708	GO:0004152	dihydroorotate dehydrogenase activity	molecular_function
Contig_1708	GO:0003824	catalytic activity	molecular_function
Contig_1708	GO:0055114	oxidation-reduction process	biological_process
Contig_1708	GO:0005737	cytoplasm	cellular_component
Contig_125905	GO:0005524	ATP binding	molecular_function
Contig_125905	GO:0004674	protein serine/threonine kinase activity	molecular_function
Contig_125905	GO:0005509	calcium ion binding	molecular_function
Contig_125905	GO:0004672	protein kinase activity	molecular_function
Contig_125905	GO:0006468	protein phosphorylation	biological_process
Contig_125905	GO:0016772	transferase activity, transferring phosphorus-containing groups	molecular_function
Contig_70948	GO:0006810	transport	biological_process
Contig_70948	GO:0005783	endoplasmic reticulum	cellular_component
Contig_70948	GO:0008152	metabolic process	biological_process
Contig_70948	GO:0005524	ATP binding	molecular_function
Contig_70948	GO:0045048	protein insertion into ER membrane	biological_process
Contig_70948	GO:0005737	cytoplasm	cellular_component
Contig_70948	GO:0046872	metal ion binding	molecular_function
Contig_70948	GO:0016787	hydrolase activity	molecular_function
Contig_70948	GO:0000166	nucleotide binding	molecular_function
Contig_70948	GO:0006200	obsolete ATP catabolic process	biological_process
Contig_70948	GO:0016887	ATPase activity	molecular_function
Contig_153270	GO:0005524	ATP binding	molecular_function
Contig_153270	GO:0004674	protein serine/threonine kinase activity	molecular_function
Contig_153270	GO:0004672	protein kinase activity	molecular_function
Contig_153270	GO:0006468	protein phosphorylation	biological_process
Contig_153270	GO:0016772	transferase activity, transferring phosphorus-containing groups	molecular_function
Contig_4072	GO:0050661	NADP binding	molecular_function
Contig_4072	GO:0016021	integral component of membrane	cellular_component
Contig_4072	GO:0055114	oxidation-reduction process	biological_process
Contig_4072	GO:0015992	proton transport	biological_process
Contig_4072	GO:0008746	NAD(P)+ transhydrogenase activity	molecular_function
Contig_4072	GO:0016491	oxidoreductase activity	molecular_function
Contig_4072	GO:0008750	NAD(P)+ transhydrogenase (AB-specific) activity	molecular_function
Contig_371155	GO:0008152	metabolic process	biological_process
Contig_371155	GO:0005524	ATP binding	molecular_function
Contig_371155	GO:0000166	nucleotide binding	molecular_function
Contig_371155	GO:0017111	nucleoside-triphosphatase activity	molecular_function
Second_Contig70	GO:0016020	membrane	cellular_component
Second_Contig70	GO:0005506	iron ion binding	molecular_function
Second_Contig70	GO:0016021	integral component of membrane	cellular_component
Second_Contig70	GO:0006633	fatty acid biosynthetic process	biological_process
Second_Contig70	GO:0055114	oxidation-reduction process	biological_process
Second_Contig70	GO:0016491	oxidoreductase activity	molecular_function
Contig_75305	GO:0016020	membrane	cellular_component
Contig_75305	GO:0005840	ribosome	cellular_component
Contig_75305	GO:0009506	plasmodesma	cellular_component
Contig_75305	GO:0005622	intracellular	cellular_component
Contig_75305	GO:0005773	vacuole	cellular_component
Contig_75305	GO:0005618	cell wall	cellular_component
Contig_75305	GO:0005730	nucleolus	cellular_component
Contig_75305	GO:0005829	cytosol	cellular_component
Contig_75305	GO:0006412	translation	biological_process
Contig_75305	GO:0022627	cytosolic small ribosomal subunit	cellular_component
Contig_75305	GO:0003735	structural constituent of ribosome	molecular_function
Contig_75305	GO:0022626	cytosolic ribosome	cellular_component
Contig_97484	GO:0006099	tricarboxylic acid cycle	biological_process
Contig_97484	GO:0003994	aconitate hydratase activity	molecular_function
Contig_97484	GO:0008152	metabolic process	biological_process
Contig_97484	GO:0051539	4 iron, 4 sulfur cluster binding	molecular_function
Contig_6199	GO:0043562	cellular response to nitrogen levels	biological_process
Contig_6199	GO:0016020	membrane	cellular_component
Contig_6199	GO:0003824	catalytic activity	molecular_function
Contig_6199	GO:0005774	vacuolar membrane	cellular_component
Contig_6199	GO:0046686	response to cadmium ion	biological_process
Contig_6199	GO:0008270	zinc ion binding	molecular_function
Contig_6199	GO:0008483	transaminase activity	molecular_function
Contig_6199	GO:0019544	arginine catabolic process to glutamate	biological_process
Contig_6199	GO:0030170	pyridoxal phosphate binding	molecular_function
Contig_49644	GO:0016021	integral component of membrane	cellular_component
Contig_47842	GO:0008152	metabolic process	biological_process
Contig_47842	GO:0003824	catalytic activity	molecular_function
Contig_151923	GO:0006810	transport	biological_process
Contig_151923	GO:0005622	intracellular	cellular_component
Contig_108332	GO:0006457	protein folding	biological_process
Contig_108332	GO:0005524	ATP binding	molecular_function
Contig_108332	GO:0051082	unfolded protein binding	molecular_function
Contig_108332	GO:0006950	response to stress	biological_process
First_Contig3814	GO:0006457	protein folding	biological_process
First_Contig3814	GO:0005524	ATP binding	molecular_function
First_Contig3814	GO:0051082	unfolded protein binding	molecular_function
First_Contig3814	GO:0006950	response to stress	biological_process
Contig_93193	GO:0030915	Smc5-Smc6 complex	cellular_component
Contig_93193	GO:0000724	double-strand break repair via homologous recombination	biological_process
Contig_93193	GO:0019789	SUMO transferase activity	molecular_function
First_Contig8946	GO:0007018	microtubule-based movement	biological_process
First_Contig8946	GO:0008152	metabolic process	biological_process
First_Contig8946	GO:0005874	microtubule	cellular_component
First_Contig8946	GO:0005524	ATP binding	molecular_function
First_Contig8946	GO:0008017	microtubule binding	molecular_function
First_Contig8946	GO:0000166	nucleotide binding	molecular_function
First_Contig8946	GO:0003777	microtubule motor activity	molecular_function
First_Contig8946	GO:0005871	kinesin complex	cellular_component
Contig_142126	GO:0008408	3'-5' exonuclease activity	molecular_function
Contig_142126	GO:0004527	exonuclease activity	molecular_function
Contig_142126	GO:0090305	nucleic acid phosphodiester bond hydrolysis	biological_process
Contig_142126	GO:0006139	nucleobase-containing compound metabolic process	biological_process
Contig_142126	GO:0003676	nucleic acid binding	molecular_function
Contig_108524	GO:0046872	metal ion binding	molecular_function
Contig_108524	GO:0008270	zinc ion binding	molecular_function
Contig_61883	GO:0045226	extracellular polysaccharide biosynthetic process	biological_process
Contig_61883	GO:0055114	oxidation-reduction process	biological_process
Contig_61883	GO:0008831	dTDP-4-dehydrorhamnose reductase activity	molecular_function
Contig_57809	GO:0016757	transferase activity, transferring glycosyl groups	molecular_function
Contig_57809	GO:0008152	metabolic process	biological_process
Contig_221220	GO:0003779	actin binding	molecular_function
Contig_221220	GO:0005622	intracellular	cellular_component
Contig_13548	GO:0016020	membrane	cellular_component
Contig_13548	GO:0008654	phospholipid biosynthetic process	biological_process
Contig_13548	GO:0016746	transferase activity, transferring acyl groups	molecular_function
Contig_13548	GO:0008152	metabolic process	biological_process
Contig_13548	GO:0016740	transferase activity	molecular_function
Contig_13548	GO:0003841	1-acylglycerol-3-phosphate O-acyltransferase activity	molecular_function
Contig_114107	GO:0016020	membrane	cellular_component
Contig_114107	GO:0048046	apoplast	cellular_component
Contig_114107	GO:0016036	cellular response to phosphate starvation	biological_process
Contig_114107	GO:0006629	lipid metabolic process	biological_process
Contig_927	GO:0016614	oxidoreductase activity, acting on CH-OH group of donors	molecular_function
Contig_927	GO:0008762	UDP-N-acetylmuramate dehydrogenase activity	molecular_function
Contig_927	GO:0050660	flavin adenine dinucleotide binding	molecular_function
Contig_927	GO:0003824	catalytic activity	molecular_function
Contig_927	GO:0055114	oxidation-reduction process	biological_process
Contig_927	GO:0016491	oxidoreductase activity	molecular_function
Contig_83752	GO:0016701	oxidoreductase activity, acting on single donors with incorporation of molecular oxygen	molecular_function
Contig_83752	GO:0008270	zinc ion binding	molecular_function
Contig_83752	GO:0006725	cellular aromatic compound metabolic process	biological_process
Contig_83752	GO:0055114	oxidation-reduction process	biological_process
Contig_83752	GO:0016491	oxidoreductase activity	molecular_function
Contig_83752	GO:0008198	ferrous iron binding	molecular_function
Contig_350524	GO:0006357	regulation of transcription from RNA polymerase II promoter	biological_process
Contig_350524	GO:0016592	mediator complex	cellular_component
Contig_350524	GO:0001104	RNA polymerase II transcription cofactor activity	molecular_function
Contig_350524	GO:0006366	transcription from RNA polymerase II promoter	biological_process
Contig_137863	GO:0005509	calcium ion binding	molecular_function
Contig_137863	GO:0045454	cell redox homeostasis	biological_process
Contig_4215	GO:0008152	metabolic process	biological_process
Contig_4215	GO:0016853	isomerase activity	molecular_function
First_Contig8660	GO:0005634	nucleus	cellular_component
First_Contig8660	GO:0003677	DNA binding	molecular_function
First_Contig8660	GO:0006355	regulation of transcription, DNA-templated	biological_process
First_Contig8660	GO:0043565	sequence-specific DNA binding	molecular_function
First_Contig8660	GO:0003700	transcription factor activity, sequence-specific DNA binding	molecular_function
Contig_21013	GO:0003677	DNA binding	molecular_function
Contig_21013	GO:0006355	regulation of transcription, DNA-templated	biological_process
Contig_13373	GO:0016787	hydrolase activity	molecular_function
Contig_13373	GO:0008152	metabolic process	biological_process
Contig_13373	GO:0007264	small GTPase mediated signal transduction	biological_process
Contig_13373	GO:0000166	nucleotide binding	molecular_function
Contig_13373	GO:0005525	GTP binding	molecular_function
Contig_13373	GO:0015031	protein transport	biological_process
Contig_256650	GO:0005199	structural constituent of cell wall	molecular_function
Contig_200794	GO:0016020	membrane	cellular_component
Contig_200794	GO:0006810	transport	biological_process
Contig_200794	GO:0015819	lysine transport	biological_process
Contig_200794	GO:0015189	L-lysine transmembrane transporter activity	molecular_function
Contig_200794	GO:0000064	L-ornithine transmembrane transporter activity	molecular_function
Contig_200794	GO:0015822	ornithine transport	biological_process
Contig_200794	GO:0015809	arginine transport	biological_process
Contig_200794	GO:0005290	L-histidine transmembrane transporter activity	molecular_function
Contig_200794	GO:0015817	histidine transport	biological_process
Contig_200794	GO:0016021	integral component of membrane	cellular_component
Contig_200794	GO:0015181	arginine transmembrane transporter activity	molecular_function
Contig_117814	GO:0046872	metal ion binding	molecular_function
Contig_117814	GO:0008270	zinc ion binding	molecular_function
Contig_117814	GO:0055114	oxidation-reduction process	biological_process
Contig_117814	GO:0009617	response to bacterium	biological_process
Contig_117814	GO:0047681	aryl-alcohol dehydrogenase (NADP+) activity	molecular_function
Contig_117814	GO:0016491	oxidoreductase activity	molecular_function
Contig_206936	GO:0006979	response to oxidative stress	biological_process
Contig_206936	GO:0033743	peptide-methionine (R)-S-oxide reductase activity	molecular_function
Contig_206936	GO:0016671	oxidoreductase activity, acting on a sulfur group of donors, disulfide as acceptor	molecular_function
Contig_206936	GO:0030091	protein repair	biological_process
Contig_206936	GO:0055114	oxidation-reduction process	biological_process
Contig_130062	GO:0016787	hydrolase activity	molecular_function
Contig_130062	GO:0008152	metabolic process	biological_process
Contig_72150	GO:0006099	tricarboxylic acid cycle	biological_process
Contig_72150	GO:0000287	magnesium ion binding	molecular_function
Contig_72150	GO:0048046	apoplast	cellular_component
Contig_72150	GO:0016616	oxidoreductase activity, acting on the CH-OH group of donors, NAD or NADP as acceptor	molecular_function
Contig_72150	GO:0004449	isocitrate dehydrogenase (NAD+) activity	molecular_function
Contig_72150	GO:0006102	isocitrate metabolic process	biological_process
Contig_72150	GO:0008270	zinc ion binding	molecular_function
Contig_72150	GO:0051287	NAD binding	molecular_function
Contig_72150	GO:0055114	oxidation-reduction process	biological_process
Contig_52503	GO:0003779	actin binding	molecular_function
Contig_52503	GO:0000902	cell morphogenesis	biological_process
Contig_52503	GO:0007010	cytoskeleton organization	biological_process
Contig_223294	GO:0005097	GTPase activator activity	molecular_function
Contig_223294	GO:0032851	positive regulation of GTPase activity	biological_process
Contig_223294	GO:0032313	regulation of GTPase activity	biological_process
Contig_397506	GO:0006184	obsolete GTP catabolic process	biological_process
Contig_397506	GO:0000166	nucleotide binding	molecular_function
Contig_397506	GO:0003746	translation elongation factor activity	molecular_function
Contig_397506	GO:0006414	translational elongation	biological_process
Contig_397506	GO:0005525	GTP binding	molecular_function
Contig_397506	GO:0003924	GTPase activity	molecular_function
Contig_284148	GO:0016020	membrane	cellular_component
Contig_284148	GO:0016021	integral component of membrane	cellular_component
Contig_284148	GO:0003333	amino acid transmembrane transport	biological_process
Contig_284148	GO:0015171	amino acid transmembrane transporter activity	molecular_function
Contig_416151	GO:0006357	regulation of transcription from RNA polymerase II promoter	biological_process
Contig_416151	GO:0005634	nucleus	cellular_component
Contig_416151	GO:0000981	RNA polymerase II transcription factor activity, sequence-specific DNA binding	molecular_function
Contig_416151	GO:0006355	regulation of transcription, DNA-templated	biological_process
Contig_416151	GO:0008270	zinc ion binding	molecular_function
Contig_416151	GO:0006366	transcription from RNA polymerase II promoter	biological_process
Contig_184245	GO:0007018	microtubule-based movement	biological_process
Contig_184245	GO:0030286	dynein complex	cellular_component
Contig_184245	GO:0008152	metabolic process	biological_process
Contig_184245	GO:0003777	microtubule motor activity	molecular_function
Contig_10659	GO:0004553	hydrolase activity, hydrolyzing O-glycosyl compounds	molecular_function
Contig_10659	GO:0016787	hydrolase activity	molecular_function
Contig_10659	GO:0005975	carbohydrate metabolic process	biological_process
Contig_300403	GO:0004198	calcium-dependent cysteine-type endopeptidase activity	molecular_function
Contig_300403	GO:0006508	proteolysis	biological_process
Contig_300403	GO:0005622	intracellular	cellular_component
Contig_109407	GO:0004252	serine-type endopeptidase activity	molecular_function
Contig_109407	GO:0006508	proteolysis	biological_process
Contig_145809	GO:0006904	vesicle docking involved in exocytosis	biological_process
Contig_145809	GO:0016192	vesicle-mediated transport	biological_process
Contig_62183	GO:0016787	hydrolase activity	molecular_function
Contig_62183	GO:0008152	metabolic process	biological_process
Contig_62183	GO:0016740	transferase activity	molecular_function
Contig_39149	GO:0009055	electron carrier activity	molecular_function
Contig_39149	GO:0046872	metal ion binding	molecular_function
Contig_39149	GO:0051536	iron-sulfur cluster binding	molecular_function
Contig_5746	GO:0003746	translation elongation factor activity	molecular_function
Contig_5746	GO:0006414	translational elongation	biological_process
Contig_5746	GO:0005525	GTP binding	molecular_function
Contig_114681	GO:0006850	mitochondrial pyruvate transport	biological_process
Contig_114681	GO:0005743	mitochondrial inner membrane	cellular_component
Contig_13631	GO:0008152	metabolic process	biological_process
Contig_13631	GO:0055114	oxidation-reduction process	biological_process
Contig_13631	GO:0016491	oxidoreductase activity	molecular_function
Contig_237230	GO:0005788	endoplasmic reticulum lumen	cellular_component
Contig_237230	GO:0048046	apoplast	cellular_component
Contig_237230	GO:0005783	endoplasmic reticulum	cellular_component
Contig_237230	GO:0042742	defense response to bacterium	biological_process
Contig_237230	GO:0055074	calcium ion homeostasis	biological_process
Contig_237230	GO:0009651	response to salt stress	biological_process
Contig_237230	GO:0005739	mitochondrion	cellular_component
Contig_237230	GO:0009507	chloroplast	cellular_component
Contig_237230	GO:0006457	protein folding	biological_process
Contig_237230	GO:0010204	defense response signaling pathway, resistance gene-independent	biological_process
Contig_237230	GO:0009506	plasmodesma	cellular_component
Contig_237230	GO:0005773	vacuole	cellular_component
Contig_237230	GO:0005774	vacuolar membrane	cellular_component
Contig_237230	GO:0006979	response to oxidative stress	biological_process
Contig_237230	GO:0046872	metal ion binding	molecular_function
Contig_237230	GO:0046686	response to cadmium ion	biological_process
Contig_237230	GO:0009626	plant-type hypersensitive response	biological_process
Contig_237230	GO:0051082	unfolded protein binding	molecular_function
Contig_237230	GO:0005509	calcium ion binding	molecular_function
Contig_237230	GO:0046283	anthocyanin-containing compound metabolic process	biological_process
Contig_237230	GO:0005789	endoplasmic reticulum membrane	cellular_component
Contig_19666	GO:0004817	cysteine-tRNA ligase activity	molecular_function
Contig_19666	GO:0006423	cysteinyl-tRNA aminoacylation	biological_process
Contig_19666	GO:0005524	ATP binding	molecular_function
Contig_19666	GO:0006418	tRNA aminoacylation for protein translation	biological_process
Contig_19666	GO:0000166	nucleotide binding	molecular_function
Contig_19666	GO:0004812	aminoacyl-tRNA ligase activity	molecular_function
Contig_19666	GO:0005737	cytoplasm	cellular_component
Contig_170113	GO:0016757	transferase activity, transferring glycosyl groups	molecular_function
Contig_170113	GO:0008152	metabolic process	biological_process
Contig_170113	GO:0016740	transferase activity	molecular_function
Contig_170113	GO:0009941	chloroplast envelope	cellular_component
Contig_170113	GO:0000162	tryptophan biosynthetic process	biological_process
Contig_170113	GO:0004048	anthranilate phosphoribosyltransferase activity	molecular_function
Contig_170113	GO:0009570	chloroplast stroma	cellular_component
Contig_352500	GO:0006886	intracellular protein transport	biological_process
Contig_352500	GO:0005737	cytoplasm	cellular_component
Contig_73055	GO:0009228	thiamine biosynthetic process	biological_process
Contig_73055	GO:0004789	thiamine-phosphate diphosphorylase activity	molecular_function
Contig_73055	GO:0000166	nucleotide binding	molecular_function
Contig_73055	GO:0005525	GTP binding	molecular_function
Contig_73055	GO:0003824	catalytic activity	molecular_function
Contig_31032	GO:0016020	membrane	cellular_component
Contig_31032	GO:0016021	integral component of membrane	cellular_component
Contig_31032	GO:0003333	amino acid transmembrane transport	biological_process
Contig_31032	GO:0015171	amino acid transmembrane transporter activity	molecular_function
Contig_10258	GO:0005634	nucleus	cellular_component
Contig_10258	GO:0008168	methyltransferase activity	molecular_function
Contig_10258	GO:0008270	zinc ion binding	molecular_function
Contig_10258	GO:0016740	transferase activity	molecular_function
Contig_10258	GO:0034968	histone lysine methylation	biological_process
Contig_10258	GO:0032259	methylation	biological_process
Contig_10258	GO:0018024	histone-lysine N-methyltransferase activity	molecular_function
Contig_52752	GO:0046872	metal ion binding	molecular_function
Contig_52752	GO:0003677	DNA binding	molecular_function
Contig_52752	GO:0008270	zinc ion binding	molecular_function
Contig_102171	GO:0008152	metabolic process	biological_process
Contig_102171	GO:0008168	methyltransferase activity	molecular_function
Contig_102171	GO:0032259	methylation	biological_process
Contig_116023	GO:0008152	metabolic process	biological_process
Contig_116023	GO:0055114	oxidation-reduction process	biological_process
Contig_116023	GO:0016630	protochlorophyllide reductase activity	molecular_function
Contig_116023	GO:0016491	oxidoreductase activity	molecular_function
Contig_225227	GO:0046872	metal ion binding	molecular_function
Contig_225227	GO:0016787	hydrolase activity	molecular_function
Contig_225227	GO:0008152	metabolic process	biological_process
Contig_225227	GO:0003993	acid phosphatase activity	molecular_function
Contig_225227	GO:0016311	dephosphorylation	biological_process
Contig_71262	GO:0015035	protein disulfide oxidoreductase activity	molecular_function
Contig_71262	GO:0006662	glycerol ether metabolic process	biological_process
Contig_71262	GO:0055114	oxidation-reduction process	biological_process
Contig_71262	GO:0045454	cell redox homeostasis	biological_process
Contig_68107	GO:0003676	nucleic acid binding	molecular_function
Contig_70437	GO:0003887	DNA-directed DNA polymerase activity	molecular_function
Contig_70437	GO:0006281	DNA repair	biological_process
Contig_70437	GO:0003684	damaged DNA binding	molecular_function
Contig_70437	GO:0006261	DNA-dependent DNA replication	biological_process
Contig_115866	GO:0000287	magnesium ion binding	molecular_function
Contig_115866	GO:0016310	phosphorylation	biological_process
Contig_115866	GO:0052725	inositol-1,3,4-trisphosphate 6-kinase activity	molecular_function
Contig_115866	GO:0005524	ATP binding	molecular_function
Contig_115866	GO:0005622	intracellular	cellular_component
Contig_115866	GO:0047325	inositol tetrakisphosphate 1-kinase activity	molecular_function
Contig_115866	GO:0032957	inositol trisphosphate metabolic process	biological_process
Contig_115866	GO:0052726	inositol-1,3,4-trisphosphate 5-kinase activity	molecular_function
Contig_319394	GO:0055114	oxidation-reduction process	biological_process
Contig_319394	GO:0016491	oxidoreductase activity	molecular_function
Contig_71868	GO:0005840	ribosome	cellular_component
Contig_71868	GO:0006412	translation	biological_process
Contig_71868	GO:0005622	intracellular	cellular_component
Contig_71868	GO:0003735	structural constituent of ribosome	molecular_function
Contig_412178	GO:0005524	ATP binding	molecular_function
Contig_22113	GO:0015074	DNA integration	biological_process
Contig_22113	GO:0003676	nucleic acid binding	molecular_function
Contig_178766	GO:0006355	regulation of transcription, DNA-templated	biological_process
Contig_178766	GO:0043565	sequence-specific DNA binding	molecular_function
Contig_178766	GO:0008270	zinc ion binding	molecular_function
Contig_178766	GO:0003700	transcription factor activity, sequence-specific DNA binding	molecular_function
Contig_40592	GO:0008152	metabolic process	biological_process
Contig_40592	GO:0003824	catalytic activity	molecular_function
Contig_123152	GO:0008168	methyltransferase activity	molecular_function
Contig_123152	GO:0016740	transferase activity	molecular_function
Contig_123152	GO:0032259	methylation	biological_process
Contig_239328	GO:0000103	sulfate assimilation	biological_process
Contig_239328	GO:0016310	phosphorylation	biological_process
Contig_239328	GO:0005524	ATP binding	molecular_function
Contig_239328	GO:0016301	kinase activity	molecular_function
Contig_239328	GO:0004020	adenylylsulfate kinase activity	molecular_function
Contig_239328	GO:0000166	nucleotide binding	molecular_function
Contig_239328	GO:0070814	hydrogen sulfide biosynthetic process	biological_process
Contig_239328	GO:0016740	transferase activity	molecular_function
Contig_120937	GO:2001070	starch binding	molecular_function
Contig_120937	GO:0030246	carbohydrate binding	molecular_function
Contig_120937	GO:0008138	protein tyrosine/serine/threonine phosphatase activity	molecular_function
Contig_120937	GO:0006470	protein dephosphorylation	biological_process
Contig_120937	GO:0016311	dephosphorylation	biological_process
Contig_120937	GO:0016791	phosphatase activity	molecular_function
Contig_16233	GO:0005874	microtubule	cellular_component
Contig_16233	GO:0006184	obsolete GTP catabolic process	biological_process
Contig_16233	GO:0005200	structural constituent of cytoskeleton	molecular_function
Contig_16233	GO:0003924	GTPase activity	molecular_function
Contig_16233	GO:0051258	protein polymerization	biological_process
Contig_16233	GO:0000166	nucleotide binding	molecular_function
Contig_16233	GO:0043234	protein complex	cellular_component
Contig_16233	GO:0005525	GTP binding	molecular_function
Contig_16233	GO:0007017	microtubule-based process	biological_process
Contig_91594	GO:0006281	DNA repair	biological_process
Contig_91594	GO:0005509	calcium ion binding	molecular_function
Contig_91594	GO:0005886	plasma membrane	cellular_component
Contig_91594	GO:0005737	cytoplasm	cellular_component
Contig_92885	GO:0016310	phosphorylation	biological_process
Contig_92885	GO:0005524	ATP binding	molecular_function
Contig_92885	GO:0016301	kinase activity	molecular_function
Contig_92885	GO:0003824	catalytic activity	molecular_function
Contig_92885	GO:0016772	transferase activity, transferring phosphorus-containing groups	molecular_function
Contig_38967	GO:0006546	glycine catabolic process	biological_process
Contig_38967	GO:0008168	methyltransferase activity	molecular_function
Contig_38967	GO:0004047	aminomethyltransferase activity	molecular_function
Contig_38967	GO:0016740	transferase activity	molecular_function
Contig_38967	GO:0032259	methylation	biological_process
Contig_38967	GO:0005737	cytoplasm	cellular_component
Contig_295196	GO:0016020	membrane	cellular_component
Contig_295196	GO:0016021	integral component of membrane	cellular_component
Contig_205158	GO:0016787	hydrolase activity	molecular_function
Contig_205158	GO:0008152	metabolic process	biological_process
Contig_108494	GO:0005783	endoplasmic reticulum	cellular_component
Contig_108494	GO:0005886	plasma membrane	cellular_component
Contig_38426	GO:0015035	protein disulfide oxidoreductase activity	molecular_function
Contig_38426	GO:0006662	glycerol ether metabolic process	biological_process
Contig_38426	GO:0055114	oxidation-reduction process	biological_process
Contig_38426	GO:0045454	cell redox homeostasis	biological_process
Contig_272270	GO:0005685	U1 snRNP	cellular_component
Contig_272270	GO:0006376	mRNA splice site selection	biological_process
Contig_272270	GO:0003729	mRNA binding	molecular_function
Contig_103509	GO:0016310	phosphorylation	biological_process
Contig_103509	GO:0005524	ATP binding	molecular_function
Contig_103509	GO:0016301	kinase activity	molecular_function
Contig_103509	GO:0006241	CTP biosynthetic process	biological_process
Contig_103509	GO:0006165	nucleoside diphosphate phosphorylation	biological_process
Contig_103509	GO:0004550	nucleoside diphosphate kinase activity	molecular_function
Contig_103509	GO:0006228	UTP biosynthetic process	biological_process
Contig_103509	GO:0000166	nucleotide binding	molecular_function
Contig_103509	GO:0016740	transferase activity	molecular_function
Contig_103509	GO:0006183	GTP biosynthetic process	biological_process
First_Contig571	GO:0016787	hydrolase activity	molecular_function
First_Contig571	GO:0008233	peptidase activity	molecular_function
First_Contig571	GO:0006508	proteolysis	biological_process
First_Contig571	GO:0004190	aspartic-type endopeptidase activity	molecular_function
Contig_161002	GO:0016020	membrane	cellular_component
Contig_161002	GO:0008152	metabolic process	biological_process
Contig_161002	GO:0005524	ATP binding	molecular_function
Contig_161002	GO:0019829	cation-transporting ATPase activity	molecular_function
Contig_161002	GO:0006812	cation transport	biological_process
Contig_161002	GO:0046872	metal ion binding	molecular_function
Contig_161002	GO:0016787	hydrolase activity	molecular_function
Contig_161002	GO:0000166	nucleotide binding	molecular_function
Contig_161002	GO:0016021	integral component of membrane	cellular_component
Contig_110547	GO:0016020	membrane	cellular_component
Contig_110547	GO:0006810	transport	biological_process
Contig_110547	GO:0016021	integral component of membrane	cellular_component
Contig_110547	GO:0016192	vesicle-mediated transport	biological_process
Contig_275469	GO:0051603	proteolysis involved in cellular protein catabolic process	biological_process
Contig_275469	GO:0004298	threonine-type endopeptidase activity	molecular_function
Contig_275469	GO:0000502	proteasome complex	cellular_component
Contig_275469	GO:0005839	proteasome core complex	cellular_component
Contig_465	GO:0016020	membrane	cellular_component
Contig_465	GO:0005524	ATP binding	molecular_function
Contig_465	GO:0019829	cation-transporting ATPase activity	molecular_function
Contig_465	GO:0006812	cation transport	biological_process
Contig_465	GO:0006754	ATP biosynthetic process	biological_process
Contig_465	GO:0046872	metal ion binding	molecular_function
Contig_465	GO:0016787	hydrolase activity	molecular_function
Contig_465	GO:0000166	nucleotide binding	molecular_function
Contig_465	GO:0006200	obsolete ATP catabolic process	biological_process
Contig_465	GO:0016021	integral component of membrane	cellular_component
Contig_465	GO:0016887	ATPase activity	molecular_function
Contig_214816	GO:0006886	intracellular protein transport	biological_process
Contig_214816	GO:0030117	membrane coat	cellular_component
Contig_214816	GO:0030126	COPI vesicle coat	cellular_component
Contig_214816	GO:0005198	structural molecule activity	molecular_function
Contig_214816	GO:0016192	vesicle-mediated transport	biological_process
Contig_45085	GO:0046872	metal ion binding	molecular_function
Contig_45085	GO:0008270	zinc ion binding	molecular_function
Contig_39399	GO:0006464	cellular protein modification process	biological_process
Contig_39399	GO:0006479	protein methylation	biological_process
Contig_39399	GO:0004719	protein-L-isoaspartate (D-aspartate) O-methyltransferase activity	molecular_function
Contig_39399	GO:0005737	cytoplasm	cellular_component
Contig_39399	GO:0032259	methylation	biological_process
Contig_128752	GO:0016310	phosphorylation	biological_process
Contig_128752	GO:0005524	ATP binding	molecular_function
Contig_128752	GO:0004674	protein serine/threonine kinase activity	molecular_function
Contig_128752	GO:0016301	kinase activity	molecular_function
Contig_128752	GO:0004672	protein kinase activity	molecular_function
Contig_128752	GO:0000166	nucleotide binding	molecular_function
Contig_128752	GO:0006468	protein phosphorylation	biological_process
Contig_128752	GO:0035556	intracellular signal transduction	biological_process
Contig_128752	GO:0016772	transferase activity, transferring phosphorus-containing groups	molecular_function
Contig_62696	GO:0005509	calcium ion binding	molecular_function
Contig_351549	GO:0016787	hydrolase activity	molecular_function
Contig_351549	GO:0008152	metabolic process	biological_process
Contig_50210	GO:0016787	hydrolase activity	molecular_function
Contig_50210	GO:0008152	metabolic process	biological_process
Contig_81565	GO:0005525	GTP binding	molecular_function
Contig_81565	GO:0007049	cell cycle	biological_process
Contig_7091	GO:0046872	metal ion binding	molecular_function
Contig_7091	GO:0020037	heme binding	molecular_function
Contig_7091	GO:0016705	oxidoreductase activity, acting on paired donors, with incorporation or reduction of molecular oxygen	molecular_function
Contig_7091	GO:0005506	iron ion binding	molecular_function
Contig_7091	GO:0004497	monooxygenase activity	molecular_function
Contig_7091	GO:0055114	oxidation-reduction process	biological_process
Contig_7091	GO:0016491	oxidoreductase activity	molecular_function
Contig_235536	GO:0016598	protein arginylation	biological_process
Contig_235536	GO:0016746	transferase activity, transferring acyl groups	molecular_function
Contig_235536	GO:0016740	transferase activity	molecular_function
Contig_235536	GO:0004057	arginyltransferase activity	molecular_function
Contig_53201	GO:0004175	endopeptidase activity	molecular_function
Contig_53201	GO:0005634	nucleus	cellular_component
Contig_53201	GO:0051603	proteolysis involved in cellular protein catabolic process	biological_process
Contig_53201	GO:0008233	peptidase activity	molecular_function
Contig_53201	GO:0004298	threonine-type endopeptidase activity	molecular_function
Contig_53201	GO:0000502	proteasome complex	cellular_component
Contig_53201	GO:0005737	cytoplasm	cellular_component
Contig_53201	GO:0005839	proteasome core complex	cellular_component
Contig_53201	GO:0016787	hydrolase activity	molecular_function
Contig_53201	GO:0006508	proteolysis	biological_process
Contig_135614	GO:0005097	GTPase activator activity	molecular_function
Contig_135614	GO:0032851	positive regulation of GTPase activity	biological_process
Contig_135614	GO:0032313	regulation of GTPase activity	biological_process
Contig_273495	GO:0016020	membrane	cellular_component
Contig_273495	GO:0006810	transport	biological_process
Contig_273495	GO:0005267	potassium channel activity	molecular_function
Contig_273495	GO:0016021	integral component of membrane	cellular_component
Contig_273495	GO:0071805	potassium ion transmembrane transport	biological_process
Contig_273495	GO:0006811	ion transport	biological_process
Contig_95760	GO:0006355	regulation of transcription, DNA-templated	biological_process
Contig_95760	GO:0032041	NAD-dependent histone deacetylase activity (H3-K14 specific)	molecular_function
Contig_95760	GO:0016787	hydrolase activity	molecular_function
Contig_95760	GO:0046969	NAD-dependent histone deacetylase activity (H3-K9 specific)	molecular_function
Contig_95760	GO:0016568	chromatin modification	biological_process
Contig_95760	GO:0004407	histone deacetylase activity	molecular_function
Contig_95760	GO:0005634	nucleus	cellular_component
Contig_95760	GO:0034739	histone deacetylase activity (H4-K16 specific)	molecular_function
Contig_95760	GO:0031078	histone deacetylase activity (H3-K14 specific)	molecular_function
Contig_95760	GO:0097372	NAD-dependent histone deacetylase activity (H3-K18 specific)	molecular_function
Contig_95760	GO:0070933	histone H4 deacetylation	biological_process
Contig_95760	GO:0006351	transcription, DNA-templated	biological_process
Contig_95760	GO:0046970	NAD-dependent histone deacetylase activity (H4-K16 specific)	molecular_function
Contig_95760	GO:0032129	histone deacetylase activity (H3-K9 specific)	molecular_function
Contig_95760	GO:0016575	histone deacetylation	biological_process
Contig_95760	GO:0070932	histone H3 deacetylation	biological_process
Contig_57093	GO:0055085	transmembrane transport	biological_process
Contig_57093	GO:0016021	integral component of membrane	cellular_component
Contig_57093	GO:0022857	transmembrane transporter activity	molecular_function
Contig_98863	GO:0016998	cell wall macromolecule catabolic process	biological_process
Contig_569	GO:0005198	structural molecule activity	molecular_function
Contig_569	GO:0009507	chloroplast	cellular_component
Contig_334273	GO:0005840	ribosome	cellular_component
Contig_334273	GO:0003723	RNA binding	molecular_function
Contig_334273	GO:0005622	intracellular	cellular_component
Contig_334273	GO:0003676	nucleic acid binding	molecular_function
Contig_334273	GO:0030529	intracellular ribonucleoprotein complex	cellular_component
Contig_334273	GO:0006412	translation	biological_process
Contig_334273	GO:0003735	structural constituent of ribosome	molecular_function
Contig_334273	GO:0009536	plastid	cellular_component
Contig_334273	GO:0019843	rRNA binding	molecular_function
Contig_6959	GO:0005524	ATP binding	molecular_function
Contig_6959	GO:0004674	protein serine/threonine kinase activity	molecular_function
Contig_6959	GO:0004672	protein kinase activity	molecular_function
Contig_6959	GO:0000166	nucleotide binding	molecular_function
Contig_6959	GO:0006468	protein phosphorylation	biological_process
Contig_6959	GO:0016772	transferase activity, transferring phosphorus-containing groups	molecular_function
Contig_131365	GO:0005634	nucleus	cellular_component
Contig_131365	GO:0003677	DNA binding	molecular_function
Contig_131365	GO:0009555	pollen development	biological_process
Contig_131365	GO:0007141	male meiosis I	biological_process
Contig_131365	GO:0006260	DNA replication	biological_process
Contig_131365	GO:0048232	male gamete generation	biological_process
Contig_131365	GO:0000790	nuclear chromatin	cellular_component
Contig_131365	GO:0003676	nucleic acid binding	molecular_function
Contig_131365	GO:0007131	reciprocal meiotic recombination	biological_process
Contig_131365	GO:0051026	chiasma assembly	biological_process
Contig_181711	GO:0016021	integral component of membrane	cellular_component
Contig_338948	GO:0009058	biosynthetic process	biological_process
Contig_338948	GO:0016779	nucleotidyltransferase activity	molecular_function
Contig_43513	GO:0005634	nucleus	cellular_component
Contig_43513	GO:0006334	nucleosome assembly	biological_process
Contig_133978	GO:0000055	ribosomal large subunit export from nucleus	biological_process
Contig_133978	GO:0030036	actin cytoskeleton organization	biological_process
Contig_133978	GO:0042273	ribosomal large subunit biogenesis	biological_process
Contig_149398	GO:0016787	hydrolase activity	molecular_function
Contig_149398	GO:0008152	metabolic process	biological_process
Contig_204380	GO:0016020	membrane	cellular_component
Contig_18199	GO:0006886	intracellular protein transport	biological_process
Contig_18199	GO:0016192	vesicle-mediated transport	biological_process
Contig_408	GO:0018279	protein N-linked glycosylation via asparagine	biological_process
Contig_408	GO:0004579	dolichyl-diphosphooligosaccharide-protein glycotransferase activity	molecular_function
Contig_408	GO:0016740	transferase activity	molecular_function
Contig_408	GO:0005789	endoplasmic reticulum membrane	cellular_component
Contig_396290	GO:0006694	steroid biosynthetic process	biological_process
Contig_396290	GO:0047012	sterol-4-alpha-carboxylate 3-dehydrogenase (decarboxylating) activity	molecular_function
Contig_396290	GO:0016616	oxidoreductase activity, acting on the CH-OH group of donors, NAD or NADP as acceptor	molecular_function
Contig_396290	GO:0003854	3-beta-hydroxy-delta5-steroid dehydrogenase activity	molecular_function
Contig_396290	GO:0055114	oxidation-reduction process	biological_process
Contig_396290	GO:0016491	oxidoreductase activity	molecular_function
Contig_327059	GO:0035335	peptidyl-tyrosine dephosphorylation	biological_process
Contig_327059	GO:0016311	dephosphorylation	biological_process
Contig_327059	GO:0004725	protein tyrosine phosphatase activity	molecular_function
Contig_327059	GO:0016791	phosphatase activity	molecular_function
Contig_173934	GO:0005643	nuclear pore	cellular_component
Contig_130922	GO:0016020	membrane	cellular_component
Contig_163206	GO:0016020	membrane	cellular_component
Contig_163206	GO:0016021	integral component of membrane	cellular_component
Contig_67655	GO:0016020	membrane	cellular_component
Contig_67655	GO:0005484	SNAP receptor activity	molecular_function
Contig_67655	GO:0008272	sulfate transport	biological_process
Contig_67655	GO:0016192	vesicle-mediated transport	biological_process
Contig_67655	GO:0006886	intracellular protein transport	biological_process
Contig_67655	GO:0015116	sulfate transmembrane transporter activity	molecular_function
Contig_67655	GO:1902358	sulfate transmembrane transport	biological_process
Contig_67655	GO:0016021	integral component of membrane	cellular_component
Contig_333329	GO:0004798	thymidylate kinase activity	molecular_function
Contig_333329	GO:0005524	ATP binding	molecular_function
Contig_333329	GO:0046939	nucleotide phosphorylation	biological_process
Contig_333329	GO:0006233	dTDP biosynthetic process	biological_process
Contig_389770	GO:0003677	DNA binding	molecular_function
Contig_389770	GO:0008168	methyltransferase activity	molecular_function
Contig_389770	GO:0006306	DNA methylation	biological_process
Contig_7283	GO:0008152	metabolic process	biological_process
Contig_7283	GO:0003824	catalytic activity	molecular_function
Contig_7283	GO:0042372	phylloquinone biosynthetic process	biological_process
Contig_110686	GO:0006508	proteolysis	biological_process
Contig_110686	GO:0008236	serine-type peptidase activity	molecular_function
Contig_15481	GO:0046872	metal ion binding	molecular_function
Contig_15481	GO:0020037	heme binding	molecular_function
Contig_15481	GO:0016705	oxidoreductase activity, acting on paired donors, with incorporation or reduction of molecular oxygen	molecular_function
Contig_15481	GO:0005506	iron ion binding	molecular_function
Contig_15481	GO:0004497	monooxygenase activity	molecular_function
Contig_15481	GO:0055114	oxidation-reduction process	biological_process
Contig_15481	GO:0016491	oxidoreductase activity	molecular_function
Contig_32552	GO:0035335	peptidyl-tyrosine dephosphorylation	biological_process
Contig_32552	GO:0006470	protein dephosphorylation	biological_process
Contig_32552	GO:0004725	protein tyrosine phosphatase activity	molecular_function
Contig_41875	GO:0016020	membrane	cellular_component
Contig_41875	GO:0006810	transport	biological_process
Contig_41875	GO:0055085	transmembrane transport	biological_process
Contig_41875	GO:0016021	integral component of membrane	cellular_component
Contig_32233	GO:0016787	hydrolase activity	molecular_function
Contig_32233	GO:0008152	metabolic process	biological_process
Contig_363716	GO:0009826	unidimensional cell growth	biological_process
Contig_363716	GO:0009733	response to auxin	biological_process
Contig_363716	GO:0009620	response to fungus	biological_process
Contig_363716	GO:0009506	plasmodesma	cellular_component
Contig_363716	GO:0010311	lateral root formation	biological_process
Contig_363716	GO:0016567	protein ubiquitination	biological_process
Contig_363716	GO:0048364	root development	biological_process
Contig_363716	GO:0009640	photomorphogenesis	biological_process
Contig_363716	GO:0004842	ubiquitin-protein transferase activity	molecular_function
Contig_363716	GO:0009926	auxin polar transport	biological_process
Contig_363716	GO:0005829	cytosol	cellular_component
Contig_363716	GO:0008270	zinc ion binding	molecular_function
Contig_363716	GO:0048281	inflorescence morphogenesis	biological_process
Contig_42371	GO:0004175	endopeptidase activity	molecular_function
Contig_42371	GO:0048046	apoplast	cellular_component
Contig_42371	GO:0005634	nucleus	cellular_component
Contig_42371	GO:0051603	proteolysis involved in cellular protein catabolic process	biological_process
Contig_42371	GO:0008233	peptidase activity	molecular_function
Contig_42371	GO:0004298	threonine-type endopeptidase activity	molecular_function
Contig_42371	GO:0000502	proteasome complex	cellular_component
Contig_42371	GO:0005737	cytoplasm	cellular_component
Contig_42371	GO:0005839	proteasome core complex	cellular_component
Contig_42371	GO:0005773	vacuole	cellular_component
Contig_42371	GO:0005774	vacuolar membrane	cellular_component
Contig_42371	GO:0016787	hydrolase activity	molecular_function
Contig_42371	GO:0006508	proteolysis	biological_process
Contig_42371	GO:0005829	cytosol	cellular_component
Contig_42371	GO:0005886	plasma membrane	cellular_component
Contig_88476	GO:0005507	copper ion binding	molecular_function
Contig_88476	GO:0008270	zinc ion binding	molecular_function
Contig_202455	GO:0005524	ATP binding	molecular_function
Contig_202455	GO:0004672	protein kinase activity	molecular_function
Contig_202455	GO:0000166	nucleotide binding	molecular_function
Contig_202455	GO:0006468	protein phosphorylation	biological_process
Contig_202455	GO:0016772	transferase activity, transferring phosphorus-containing groups	molecular_function
Contig_291030	GO:0008305	integrin complex	cellular_component
Contig_291030	GO:0007155	cell adhesion	biological_process
Contig_291030	GO:0007229	integrin-mediated signaling pathway	biological_process
Contig_127182	GO:0000502	proteasome complex	cellular_component
Contig_127182	GO:0008537	proteasome activator complex	cellular_component
Contig_76266	GO:0008168	methyltransferase activity	molecular_function
Contig_76266	GO:0032259	methylation	biological_process
Contig_9548	GO:0006284	base-excision repair	biological_process
Contig_9548	GO:0006281	DNA repair	biological_process
Contig_9548	GO:0003684	damaged DNA binding	molecular_function
Contig_9548	GO:0003824	catalytic activity	molecular_function
Contig_9548	GO:0000737	DNA catabolic process, endonucleolytic	biological_process
Contig_9548	GO:0008534	oxidized purine nucleobase lesion DNA N-glycosylase activity	molecular_function
Contig_9548	GO:0006289	nucleotide-excision repair	biological_process
Contig_353089	GO:0008410	CoA-transferase activity	molecular_function
Contig_353089	GO:0008152	metabolic process	biological_process
Contig_353089	GO:0016740	transferase activity	molecular_function
Contig_183269	GO:0032580	Golgi cisterna membrane	cellular_component
Contig_183269	GO:0008152	metabolic process	biological_process
Contig_183269	GO:0016758	transferase activity, transferring hexosyl groups	molecular_function
Contig_71907	GO:0016020	membrane	cellular_component
Contig_71907	GO:0009055	electron carrier activity	molecular_function
Contig_71907	GO:0016651	oxidoreductase activity, acting on NAD(P)H	molecular_function
Contig_71907	GO:0042773	ATP synthesis coupled electron transport	biological_process
Contig_71907	GO:0055114	oxidation-reduction process	biological_process
Contig_71907	GO:0051536	iron-sulfur cluster binding	molecular_function
Contig_71907	GO:0008137	NADH dehydrogenase (ubiquinone) activity	molecular_function
Contig_71907	GO:0016491	oxidoreductase activity	molecular_function
Contig_159483	GO:0006886	intracellular protein transport	biological_process
Contig_159483	GO:0008565	protein transporter activity	molecular_function
Contig_159483	GO:0016021	integral component of membrane	cellular_component
Contig_33534	GO:0005840	ribosome	cellular_component
Contig_33534	GO:0003723	RNA binding	molecular_function
Contig_33534	GO:0015934	large ribosomal subunit	cellular_component
Contig_33534	GO:0030529	intracellular ribonucleoprotein complex	cellular_component
Contig_33534	GO:0006412	translation	biological_process
Contig_33534	GO:0003735	structural constituent of ribosome	molecular_function
First_Contig5387	GO:0005524	ATP binding	molecular_function
First_Contig5387	GO:0004674	protein serine/threonine kinase activity	molecular_function
First_Contig5387	GO:0004672	protein kinase activity	molecular_function
First_Contig5387	GO:0006468	protein phosphorylation	biological_process
First_Contig5387	GO:0016772	transferase activity, transferring phosphorus-containing groups	molecular_function
First_Contig2404	GO:0030529	intracellular ribonucleoprotein complex	cellular_component
First_Contig2404	GO:0000166	nucleotide binding	molecular_function
First_Contig2404	GO:0019013	viral nucleocapsid	cellular_component
First_Contig2404	GO:0003676	nucleic acid binding	molecular_function
Contig_391074	GO:0046983	protein dimerization activity	molecular_function
Contig_391074	GO:0003676	nucleic acid binding	molecular_function
Contig_315698	GO:0009058	biosynthetic process	biological_process
Contig_315698	GO:0003824	catalytic activity	molecular_function
Contig_315698	GO:0030170	pyridoxal phosphate binding	molecular_function
Contig_17744	GO:0080153	negative regulation of reductive pentose-phosphate cycle	biological_process
Contig_17744	GO:0043234	protein complex	cellular_component
Contig_17744	GO:0005507	copper ion binding	molecular_function
Contig_17744	GO:0019253	reductive pentose-phosphate cycle	biological_process
Contig_17744	GO:0009536	plastid	cellular_component
Contig_17744	GO:0016151	nickel cation binding	molecular_function
Contig_17744	GO:0009507	chloroplast	cellular_component
Contig_256481	GO:0007018	microtubule-based movement	biological_process
Contig_256481	GO:0008152	metabolic process	biological_process
Contig_256481	GO:0005874	microtubule	cellular_component
Contig_256481	GO:0005524	ATP binding	molecular_function
Contig_256481	GO:0008017	microtubule binding	molecular_function
Contig_256481	GO:0000166	nucleotide binding	molecular_function
Contig_256481	GO:0003777	microtubule motor activity	molecular_function
Contig_256481	GO:0005871	kinesin complex	cellular_component
Contig_192088	GO:0071482	cellular response to light stimulus	biological_process
Contig_192088	GO:0003954	NADH dehydrogenase activity	molecular_function
Contig_192088	GO:0031304	intrinsic component of mitochondrial inner membrane	cellular_component
Contig_192088	GO:0055114	oxidation-reduction process	biological_process
Contig_192088	GO:0016491	oxidoreductase activity	molecular_function
Contig_34873	GO:0016787	hydrolase activity	molecular_function
Contig_34873	GO:0004806	triglyceride lipase activity	molecular_function
Contig_34873	GO:0006629	lipid metabolic process	biological_process
Contig_231297	GO:0032319	regulation of GTPase activity	biological_process
Contig_231297	GO:0035023	regulation of Rho protein signal transduction	biological_process
Contig_231297	GO:0005089	Rho guanyl-nucleotide exchange factor activity	molecular_function
Contig_27397	GO:0016021	integral component of membrane	cellular_component
Contig_18508	GO:0016020	membrane	cellular_component
Contig_17398	GO:0003964	RNA-directed DNA polymerase activity	molecular_function
Contig_17398	GO:0003723	RNA binding	molecular_function
Contig_17398	GO:0006278	RNA-dependent DNA replication	biological_process
Contig_17398	GO:0003676	nucleic acid binding	molecular_function
Contig_17423	GO:0046872	metal ion binding	molecular_function
Contig_17423	GO:0016787	hydrolase activity	molecular_function
Contig_17423	GO:0008152	metabolic process	biological_process
Contig_17423	GO:0008081	phosphoric diester hydrolase activity	molecular_function
Contig_17423	GO:0007165	signal transduction	biological_process
Contig_17423	GO:0004114	3',5'-cyclic-nucleotide phosphodiesterase activity	molecular_function
Contig_17423	GO:0003824	catalytic activity	molecular_function
Contig_310880	GO:0006810	transport	biological_process
Contig_310880	GO:0005643	nuclear pore	cellular_component
Contig_286348	GO:0016849	phosphorus-oxygen lyase activity	molecular_function
Contig_286348	GO:0009190	cyclic nucleotide biosynthetic process	biological_process
Contig_286348	GO:0035556	intracellular signal transduction	biological_process
Contig_211862	GO:0008168	methyltransferase activity	molecular_function
Contig_211862	GO:0006139	nucleobase-containing compound metabolic process	biological_process
Contig_211862	GO:0032259	methylation	biological_process
Contig_74740	GO:0008152	metabolic process	biological_process
Contig_74740	GO:0016772	transferase activity, transferring phosphorus-containing groups	molecular_function
Contig_274927	GO:0005840	ribosome	cellular_component
Contig_274927	GO:0006412	translation	biological_process
Contig_274927	GO:0005622	intracellular	cellular_component
Contig_274927	GO:0003735	structural constituent of ribosome	molecular_function
Contig_122892	GO:0070588	calcium ion transmembrane transport	biological_process
Contig_122892	GO:0016020	membrane	cellular_component
Contig_122892	GO:0055085	transmembrane transport	biological_process
Contig_122892	GO:0006816	calcium ion transport	biological_process
Contig_122892	GO:0006812	cation transport	biological_process
Contig_122892	GO:0015369	calcium:proton antiporter activity	molecular_function
Contig_122892	GO:0016021	integral component of membrane	cellular_component
Contig_122892	GO:0008324	cation transmembrane transporter activity	molecular_function
Contig_72730	GO:0006396	RNA processing	biological_process
Contig_72730	GO:0003723	RNA binding	molecular_function
Contig_72730	GO:0000166	nucleotide binding	molecular_function
Contig_72730	GO:0003676	nucleic acid binding	molecular_function
Contig_88392	GO:0008152	metabolic process	biological_process
Contig_88392	GO:0005524	ATP binding	molecular_function
Contig_88392	GO:0004386	helicase activity	molecular_function
Contig_88392	GO:0032508	DNA duplex unwinding	biological_process
Contig_88392	GO:0000166	nucleotide binding	molecular_function
Contig_88392	GO:0017111	nucleoside-triphosphatase activity	molecular_function
Contig_88392	GO:0043141	ATP-dependent 5'-3' DNA helicase activity	molecular_function
Contig_88392	GO:0003678	DNA helicase activity	molecular_function
Contig_105822	GO:0006508	proteolysis	biological_process
Contig_105822	GO:0004197	cysteine-type endopeptidase activity	molecular_function
Contig_261751	GO:0006508	proteolysis	biological_process
Contig_261751	GO:0004222	metalloendopeptidase activity	molecular_function
Contig_177664	GO:0005634	nucleus	cellular_component
Contig_177664	GO:0043161	proteasome-mediated ubiquitin-dependent protein catabolic process	biological_process
Contig_177664	GO:0003684	damaged DNA binding	molecular_function
Contig_177664	GO:0006289	nucleotide-excision repair	biological_process
Contig_226899	GO:0042242	cobyrinic acid a,c-diamide synthase activity	molecular_function
Contig_226899	GO:0009236	cobalamin biosynthetic process	biological_process
Contig_226899	GO:0003824	catalytic activity	molecular_function
Contig_20819	GO:0016307	phosphatidylinositol phosphate kinase activity	molecular_function
Contig_20819	GO:0046488	phosphatidylinositol metabolic process	biological_process
Contig_20819	GO:0046854	phosphatidylinositol phosphorylation	biological_process
Contig_344626	GO:0008152	metabolic process	biological_process
Contig_344626	GO:0005524	ATP binding	molecular_function
Contig_344626	GO:0000166	nucleotide binding	molecular_function
Contig_344626	GO:0017111	nucleoside-triphosphatase activity	molecular_function
Contig_344626	GO:0006200	obsolete ATP catabolic process	biological_process
Contig_344626	GO:0051536	iron-sulfur cluster binding	molecular_function
Contig_344626	GO:0016887	ATPase activity	molecular_function
Contig_241382	GO:0016020	membrane	cellular_component
Contig_241382	GO:0005886	plasma membrane	cellular_component
Contig_145991	GO:0043407	negative regulation of MAP kinase activity	biological_process
Contig_145991	GO:0033549	MAP kinase phosphatase activity	molecular_function
Contig_145991	GO:0016791	phosphatase activity	molecular_function
Contig_145991	GO:0010193	response to ozone	biological_process
Contig_145991	GO:0000188	inactivation of MAPK activity	biological_process
Contig_145991	GO:0034051	negative regulation of plant-type hypersensitive response	biological_process
Contig_145991	GO:0006979	response to oxidative stress	biological_process
Contig_145991	GO:0034599	cellular response to oxidative stress	biological_process
Contig_145991	GO:0008138	protein tyrosine/serine/threonine phosphatase activity	molecular_function
Contig_145991	GO:0006470	protein dephosphorylation	biological_process
Contig_145991	GO:0016311	dephosphorylation	biological_process
Contig_145991	GO:0005886	plasma membrane	cellular_component
Contig_38	GO:0055085	transmembrane transport	biological_process
Contig_38	GO:0016021	integral component of membrane	cellular_component
First_Contig1972	GO:0016310	phosphorylation	biological_process
First_Contig1972	GO:0005524	ATP binding	molecular_function
First_Contig1972	GO:0016301	kinase activity	molecular_function
First_Contig1972	GO:0004672	protein kinase activity	molecular_function
First_Contig1972	GO:0000166	nucleotide binding	molecular_function
First_Contig1972	GO:0006468	protein phosphorylation	biological_process
First_Contig1972	GO:0016772	transferase activity, transferring phosphorus-containing groups	molecular_function
Contig_278139	GO:0006546	glycine catabolic process	biological_process
Contig_278139	GO:0008483	transaminase activity	molecular_function
Contig_278139	GO:0004047	aminomethyltransferase activity	molecular_function
Contig_278139	GO:0016740	transferase activity	molecular_function
Contig_278139	GO:0032259	methylation	biological_process
Contig_278139	GO:0005737	cytoplasm	cellular_component
Contig_304370	GO:0019358	nicotinate nucleotide salvage	biological_process
Contig_304370	GO:0016757	transferase activity, transferring glycosyl groups	molecular_function
Contig_304370	GO:0004516	nicotinate phosphoribosyltransferase activity	molecular_function
Contig_304370	GO:0004514	nicotinate-nucleotide diphosphorylase (carboxylating) activity	molecular_function
Contig_304370	GO:0016740	transferase activity	molecular_function
Contig_304370	GO:0009435	NAD biosynthetic process	biological_process
Contig_304747	GO:0005634	nucleus	cellular_component
Contig_304747	GO:0051301	cell division	biological_process
Contig_304747	GO:0051726	regulation of cell cycle	biological_process
Contig_304747	GO:0007049	cell cycle	biological_process
Contig_304747	GO:0019901	protein kinase binding	molecular_function
Contig_304747	GO:0000079	regulation of cyclin-dependent protein serine/threonine kinase activity	biological_process
Contig_16070	GO:0016020	membrane	cellular_component
Contig_16070	GO:0006810	transport	biological_process
Contig_16070	GO:0055085	transmembrane transport	biological_process
Contig_16070	GO:0016021	integral component of membrane	cellular_component
Contig_16070	GO:0005215	transporter activity	molecular_function
Contig_93409	GO:0016310	phosphorylation	biological_process
Contig_93409	GO:0005524	ATP binding	molecular_function
Contig_93409	GO:0004674	protein serine/threonine kinase activity	molecular_function
Contig_93409	GO:0016301	kinase activity	molecular_function
Contig_93409	GO:0004672	protein kinase activity	molecular_function
Contig_93409	GO:0000166	nucleotide binding	molecular_function
Contig_93409	GO:0006468	protein phosphorylation	biological_process
Contig_93409	GO:0016740	transferase activity	molecular_function
Contig_93409	GO:0016772	transferase activity, transferring phosphorus-containing groups	molecular_function
Contig_318864	GO:0071203	WASH complex	cellular_component
Contig_86601	GO:0005774	vacuolar membrane	cellular_component
Contig_86601	GO:0055085	transmembrane transport	biological_process
Contig_86601	GO:0005742	mitochondrial outer membrane translocase complex	cellular_component
Contig_86601	GO:0005743	mitochondrial inner membrane	cellular_component
Contig_86601	GO:0005741	mitochondrial outer membrane	cellular_component
Contig_3466	GO:0009331	glycerol-3-phosphate dehydrogenase complex	cellular_component
Contig_3466	GO:0006072	glycerol-3-phosphate metabolic process	biological_process
Contig_3466	GO:0055114	oxidation-reduction process	biological_process
Contig_3466	GO:0004368	glycerol-3-phosphate dehydrogenase activity	molecular_function
Contig_3466	GO:0016491	oxidoreductase activity	molecular_function
Contig_13391	GO:0008152	metabolic process	biological_process
Contig_13391	GO:0016567	protein ubiquitination	biological_process
Contig_13391	GO:0016874	ligase activity	molecular_function
Contig_13391	GO:0004842	ubiquitin-protein transferase activity	molecular_function
Contig_20369	GO:0016020	membrane	cellular_component
Contig_20369	GO:0006886	intracellular protein transport	biological_process
Contig_20369	GO:0005484	SNAP receptor activity	molecular_function
Contig_20369	GO:0016192	vesicle-mediated transport	biological_process
Contig_8625	GO:0008152	metabolic process	biological_process
Contig_8625	GO:0004425	indole-3-glycerol-phosphate synthase activity	molecular_function
Contig_8625	GO:0016021	integral component of membrane	cellular_component
Contig_8625	GO:0003824	catalytic activity	molecular_function
Contig_280766	GO:0008234	cysteine-type peptidase activity	molecular_function
Contig_280766	GO:0006508	proteolysis	biological_process
Contig_218944	GO:0016765	transferase activity, transferring alkyl or aryl (other than methyl) groups	molecular_function
Contig_218944	GO:0009108	coenzyme biosynthetic process	biological_process
Contig_218944	GO:0051539	4 iron, 4 sulfur cluster binding	molecular_function
Contig_218944	GO:0003824	catalytic activity	molecular_function
Contig_218944	GO:0051536	iron-sulfur cluster binding	molecular_function
Contig_44207	GO:0016310	phosphorylation	biological_process
Contig_44207	GO:0005524	ATP binding	molecular_function
Contig_44207	GO:0004674	protein serine/threonine kinase activity	molecular_function
Contig_44207	GO:0016301	kinase activity	molecular_function
Contig_44207	GO:0004672	protein kinase activity	molecular_function
Contig_44207	GO:0000166	nucleotide binding	molecular_function
Contig_44207	GO:0006468	protein phosphorylation	biological_process
Contig_44207	GO:0016772	transferase activity, transferring phosphorus-containing groups	molecular_function
Contig_71737	GO:0055085	transmembrane transport	biological_process
Contig_71737	GO:0016021	integral component of membrane	cellular_component
Contig_24606	GO:0006457	protein folding	biological_process
Contig_24606	GO:0005524	ATP binding	molecular_function
Contig_24606	GO:0009408	response to heat	biological_process
Contig_24606	GO:0005774	vacuolar membrane	cellular_component
Contig_24606	GO:0046686	response to cadmium ion	biological_process
Contig_24606	GO:0005618	cell wall	cellular_component
Contig_24606	GO:0051082	unfolded protein binding	molecular_function
Contig_24606	GO:0000166	nucleotide binding	molecular_function
Contig_24606	GO:0009651	response to salt stress	biological_process
Contig_24606	GO:0009615	response to virus	biological_process
Contig_24606	GO:0009507	chloroplast	cellular_component
Contig_129355	GO:0007264	small GTPase mediated signal transduction	biological_process
Contig_129355	GO:0000166	nucleotide binding	molecular_function
Contig_129355	GO:0005525	GTP binding	molecular_function
Contig_129355	GO:0015031	protein transport	biological_process
Contig_21612	GO:0007018	microtubule-based movement	biological_process
Contig_21612	GO:0003677	DNA binding	molecular_function
Contig_21612	GO:0008152	metabolic process	biological_process
Contig_21612	GO:0005874	microtubule	cellular_component
Contig_21612	GO:0005524	ATP binding	molecular_function
Contig_21612	GO:0008017	microtubule binding	molecular_function
Contig_21612	GO:0000166	nucleotide binding	molecular_function
Contig_21612	GO:0003777	microtubule motor activity	molecular_function
Contig_21612	GO:0005871	kinesin complex	cellular_component
Contig_320740	GO:0016020	membrane	cellular_component
Contig_320740	GO:0009055	electron carrier activity	molecular_function
Contig_320740	GO:0003954	NADH dehydrogenase activity	molecular_function
Contig_320740	GO:0055114	oxidation-reduction process	biological_process
Contig_320740	GO:0050897	cobalt ion binding	molecular_function
Contig_320740	GO:0005747	mitochondrial respiratory chain complex I	cellular_component
Contig_320740	GO:0008137	NADH dehydrogenase (ubiquinone) activity	molecular_function
Contig_320740	GO:0016491	oxidoreductase activity	molecular_function
Contig_237156	GO:0008152	metabolic process	biological_process
Contig_237156	GO:0005524	ATP binding	molecular_function
Contig_237156	GO:0000166	nucleotide binding	molecular_function
Contig_237156	GO:0043141	ATP-dependent 5'-3' DNA helicase activity	molecular_function
Contig_237156	GO:0017111	nucleoside-triphosphatase activity	molecular_function
Contig_237156	GO:0032508	DNA duplex unwinding	biological_process
Contig_237156	GO:0003678	DNA helicase activity	molecular_function
Contig_144961	GO:0031167	rRNA methylation	biological_process
Contig_144961	GO:0005634	nucleus	cellular_component
Contig_144961	GO:0008168	methyltransferase activity	molecular_function
Contig_144961	GO:0001510	RNA methylation	biological_process
Contig_144961	GO:0008649	rRNA methyltransferase activity	molecular_function
Contig_144961	GO:0032259	methylation	biological_process
Contig_144961	GO:0006364	rRNA processing	biological_process
Contig_104511	GO:0007264	small GTPase mediated signal transduction	biological_process
Contig_104511	GO:0000166	nucleotide binding	molecular_function
Contig_104511	GO:0005622	intracellular	cellular_component
Contig_104511	GO:0005525	GTP binding	molecular_function
Contig_69115	GO:0003677	DNA binding	molecular_function
Contig_69115	GO:0006281	DNA repair	biological_process
Contig_69115	GO:0005524	ATP binding	molecular_function
Contig_69115	GO:0009432	SOS response	biological_process
Contig_69115	GO:0006259	DNA metabolic process	biological_process
Contig_69115	GO:0003697	single-stranded DNA binding	molecular_function
Contig_69115	GO:0000166	nucleotide binding	molecular_function
Contig_69115	GO:0017111	nucleoside-triphosphatase activity	molecular_function
Contig_69115	GO:0006200	obsolete ATP catabolic process	biological_process
Contig_69115	GO:0008094	DNA-dependent ATPase activity	molecular_function
Contig_69115	GO:0006974	cellular response to DNA damage stimulus	biological_process
Contig_69115	GO:0006310	DNA recombination	biological_process
Contig_293882	GO:0016020	membrane	cellular_component
Contig_293882	GO:0007264	small GTPase mediated signal transduction	biological_process
Contig_293882	GO:0000166	nucleotide binding	molecular_function
Contig_293882	GO:0005622	intracellular	cellular_component
Contig_293882	GO:0005525	GTP binding	molecular_function
Contig_363160	GO:0055114	oxidation-reduction process	biological_process
Contig_363160	GO:0016491	oxidoreductase activity	molecular_function
Contig_246737	GO:0016310	phosphorylation	biological_process
Contig_246737	GO:0005524	ATP binding	molecular_function
Contig_246737	GO:0016301	kinase activity	molecular_function
Contig_246737	GO:0004672	protein kinase activity	molecular_function
Contig_246737	GO:0006468	protein phosphorylation	biological_process
Contig_246737	GO:0016772	transferase activity, transferring phosphorus-containing groups	molecular_function
Contig_58118	GO:0000287	magnesium ion binding	molecular_function
Contig_58118	GO:0044208	'de novo' AMP biosynthetic process	biological_process
Contig_58118	GO:0005737	cytoplasm	cellular_component
Contig_58118	GO:0016874	ligase activity	molecular_function
Contig_58118	GO:0006167	AMP biosynthetic process	biological_process
Contig_58118	GO:0046872	metal ion binding	molecular_function
Contig_58118	GO:0000166	nucleotide binding	molecular_function
Contig_58118	GO:0006164	purine nucleotide biosynthetic process	biological_process
Contig_58118	GO:0005525	GTP binding	molecular_function
Contig_58118	GO:0004019	adenylosuccinate synthase activity	molecular_function
Contig_281159	GO:0006457	protein folding	biological_process
Contig_281159	GO:0003755	peptidyl-prolyl cis-trans isomerase activity	molecular_function
Contig_281159	GO:0016853	isomerase activity	molecular_function
Contig_281159	GO:0000413	protein peptidyl-prolyl isomerization	biological_process
Contig_7727	GO:0016787	hydrolase activity	molecular_function
Contig_7727	GO:0008152	metabolic process	biological_process
Contig_53530	GO:0055085	transmembrane transport	biological_process
Contig_53530	GO:0016021	integral component of membrane	cellular_component
Contig_64056	GO:0005524	ATP binding	molecular_function
Contig_64056	GO:0004674	protein serine/threonine kinase activity	molecular_function
Contig_64056	GO:0004672	protein kinase activity	molecular_function
Contig_64056	GO:0000166	nucleotide binding	molecular_function
Contig_64056	GO:0006468	protein phosphorylation	biological_process
Contig_64056	GO:0016772	transferase activity, transferring phosphorus-containing groups	molecular_function
Contig_200713	GO:0006281	DNA repair	biological_process
Contig_200713	GO:0003913	DNA photolyase activity	molecular_function
Contig_125931	GO:0016020	membrane	cellular_component
Contig_125931	GO:0006897	endocytosis	biological_process
Contig_253033	GO:0055085	transmembrane transport	biological_process
Contig_253033	GO:0016021	integral component of membrane	cellular_component
Contig_305794	GO:0008152	metabolic process	biological_process
Contig_305794	GO:0004467	long-chain fatty acid-CoA ligase activity	molecular_function
Contig_305794	GO:0003824	catalytic activity	molecular_function
Contig_305794	GO:0001676	long-chain fatty acid metabolic process	biological_process
Contig_305794	GO:0016874	ligase activity	molecular_function
Contig_279233	GO:0016020	membrane	cellular_component
Contig_279233	GO:0006810	transport	biological_process
Contig_279233	GO:0055085	transmembrane transport	biological_process
Contig_279233	GO:0005216	ion channel activity	molecular_function
Contig_279233	GO:0034220	ion transmembrane transport	biological_process
Contig_279233	GO:0016021	integral component of membrane	cellular_component
Contig_279233	GO:0006811	ion transport	biological_process
Contig_147385	GO:0043087	regulation of GTPase activity	biological_process
Contig_147385	GO:0007264	small GTPase mediated signal transduction	biological_process
Contig_147385	GO:0005085	guanyl-nucleotide exchange factor activity	molecular_function
Contig_64141	GO:0008152	metabolic process	biological_process
Contig_64141	GO:0005524	ATP binding	molecular_function
Contig_64141	GO:0004386	helicase activity	molecular_function
Contig_64141	GO:0008026	ATP-dependent helicase activity	molecular_function
Contig_64141	GO:0003676	nucleic acid binding	molecular_function
Contig_64141	GO:0016787	hydrolase activity	molecular_function
Contig_64141	GO:0000166	nucleotide binding	molecular_function
Contig_64141	GO:0006200	obsolete ATP catabolic process	biological_process
Contig_60110	GO:0005509	calcium ion binding	molecular_function
Contig_250122	GO:0016787	hydrolase activity	molecular_function
Contig_250122	GO:0008152	metabolic process	biological_process
Contig_250122	GO:0005524	ATP binding	molecular_function
Contig_250122	GO:0000166	nucleotide binding	molecular_function
Contig_250122	GO:0017111	nucleoside-triphosphatase activity	molecular_function
Contig_87796	GO:0046872	metal ion binding	molecular_function
First_Contig6295	GO:0008270	zinc ion binding	molecular_function
Contig_143216	GO:0016746	transferase activity, transferring acyl groups	molecular_function
Contig_143216	GO:0008152	metabolic process	biological_process
Contig_143216	GO:0016740	transferase activity	molecular_function
Contig_88866	GO:0050278	sedoheptulose-bisphosphatase activity	molecular_function
Contig_88866	GO:0016787	hydrolase activity	molecular_function
Contig_88866	GO:0005975	carbohydrate metabolic process	biological_process
Contig_88866	GO:0042578	phosphoric ester hydrolase activity	molecular_function
Contig_88866	GO:0016311	dephosphorylation	biological_process
Contig_88866	GO:0042132	fructose 1,6-bisphosphate 1-phosphatase activity	molecular_function
Contig_293167	GO:0005634	nucleus	cellular_component
Contig_293167	GO:0003677	DNA binding	molecular_function
Contig_293167	GO:0003682	chromatin binding	molecular_function
Contig_350419	GO:0046872	metal ion binding	molecular_function
Contig_350419	GO:0020037	heme binding	molecular_function
Contig_350419	GO:0004096	catalase activity	molecular_function
Contig_350419	GO:0042744	hydrogen peroxide catabolic process	biological_process
Contig_161073	GO:0008152	metabolic process	biological_process
Contig_161073	GO:0004739	pyruvate dehydrogenase (acetyl-transferring) activity	molecular_function
Contig_161073	GO:0003824	catalytic activity	molecular_function
Contig_161073	GO:0055114	oxidation-reduction process	biological_process
Contig_161073	GO:0006086	acetyl-CoA biosynthetic process from pyruvate	biological_process
Contig_61232	GO:0006099	tricarboxylic acid cycle	biological_process
Contig_61232	GO:0000287	magnesium ion binding	molecular_function
Contig_61232	GO:0016616	oxidoreductase activity, acting on the CH-OH group of donors, NAD or NADP as acceptor	molecular_function
Contig_61232	GO:0004449	isocitrate dehydrogenase (NAD+) activity	molecular_function
Contig_61232	GO:0051287	NAD binding	molecular_function
Contig_61232	GO:0055114	oxidation-reduction process	biological_process
Contig_61232	GO:0016491	oxidoreductase activity	molecular_function
Contig_62046	GO:0004659	prenyltransferase activity	molecular_function
Contig_62046	GO:0009058	biosynthetic process	biological_process
Contig_62046	GO:0016021	integral component of membrane	cellular_component
Contig_62046	GO:0006744	ubiquinone biosynthetic process	biological_process
Contig_53694	GO:0016020	membrane	cellular_component
Contig_53694	GO:0031314	extrinsic component of mitochondrial inner membrane	cellular_component
Contig_53694	GO:0006744	ubiquinone biosynthetic process	biological_process
Contig_53694	GO:0005743	mitochondrial inner membrane	cellular_component
Contig_53694	GO:0005739	mitochondrion	cellular_component
Contig_336963	GO:0008299	isoprenoid biosynthetic process	biological_process
Contig_336963	GO:0016787	hydrolase activity	molecular_function
Contig_336963	GO:0016853	isomerase activity	molecular_function
Contig_336963	GO:0004452	isopentenyl-diphosphate delta-isomerase activity	molecular_function
Contig_61742	GO:0000166	nucleotide binding	molecular_function
Contig_61742	GO:0003676	nucleic acid binding	molecular_function
Contig_113856	GO:0045859	regulation of protein kinase activity	biological_process
Contig_113856	GO:0001932	regulation of protein phosphorylation	biological_process
Contig_113856	GO:0008603	cAMP-dependent protein kinase regulator activity	molecular_function
Contig_113856	GO:0005952	cAMP-dependent protein kinase complex	cellular_component
Contig_146257	GO:0000287	magnesium ion binding	molecular_function
Contig_146257	GO:0004427	inorganic diphosphatase activity	molecular_function
Contig_146257	GO:0006796	phosphate-containing compound metabolic process	biological_process
Contig_146257	GO:0005737	cytoplasm	cellular_component
Contig_288177	GO:0005634	nucleus	cellular_component
Contig_288177	GO:0003677	DNA binding	molecular_function
Contig_288177	GO:0008152	metabolic process	biological_process
Contig_288177	GO:0005524	ATP binding	molecular_function
Contig_288177	GO:0004386	helicase activity	molecular_function
Contig_288177	GO:0008026	ATP-dependent helicase activity	molecular_function
Contig_288177	GO:0003676	nucleic acid binding	molecular_function
Contig_288177	GO:0006200	obsolete ATP catabolic process	biological_process
Contig_13837	GO:0015031	protein transport	biological_process
Contig_384779	GO:0005773	vacuole	cellular_component
Contig_5727	GO:0004553	hydrolase activity, hydrolyzing O-glycosyl compounds	molecular_function
Contig_5727	GO:0016787	hydrolase activity	molecular_function
Contig_5727	GO:0008152	metabolic process	biological_process
Contig_5727	GO:0005975	carbohydrate metabolic process	biological_process
Contig_5727	GO:0003824	catalytic activity	molecular_function
Contig_5727	GO:0016798	hydrolase activity, acting on glycosyl bonds	molecular_function
Contig_53267	GO:0003676	nucleic acid binding	molecular_function
Contig_404343	GO:0016020	membrane	cellular_component
Contig_404343	GO:0006810	transport	biological_process
Contig_404343	GO:0055085	transmembrane transport	biological_process
Contig_404343	GO:0016021	integral component of membrane	cellular_component
Contig_404343	GO:0003333	amino acid transmembrane transport	biological_process
Contig_404343	GO:0015171	amino acid transmembrane transporter activity	molecular_function
Contig_151439	GO:0016021	integral component of membrane	cellular_component
Contig_343714	GO:0006810	transport	biological_process
Contig_343714	GO:0005634	nucleus	cellular_component
Contig_163881	GO:0008168	methyltransferase activity	molecular_function
Contig_163881	GO:0032259	methylation	biological_process
Contig_360260	GO:0008152	metabolic process	biological_process
Contig_360260	GO:0005524	ATP binding	molecular_function
Contig_360260	GO:0016459	myosin complex	cellular_component
Contig_360260	GO:0003774	motor activity	molecular_function
Contig_360260	GO:0000166	nucleotide binding	molecular_function
Contig_148463	GO:0008305	integrin complex	cellular_component
Contig_148463	GO:0007155	cell adhesion	biological_process
Contig_148463	GO:0007229	integrin-mediated signaling pathway	biological_process
Contig_2	GO:0003964	RNA-directed DNA polymerase activity	molecular_function
Contig_2	GO:0003723	RNA binding	molecular_function
Contig_2	GO:0006278	RNA-dependent DNA replication	biological_process
Contig_31649	GO:0016020	membrane	cellular_component
Contig_31649	GO:0006810	transport	biological_process
Contig_31649	GO:0019031	viral envelope	cellular_component
Contig_31649	GO:0016021	integral component of membrane	cellular_component
Contig_49998	GO:0005634	nucleus	cellular_component
Contig_49998	GO:0000775	chromosome, centromeric region	cellular_component
Contig_49998	GO:0007067	mitotic nuclear division	biological_process
Contig_68043	GO:0016310	phosphorylation	biological_process
Contig_68043	GO:0005524	ATP binding	molecular_function
Contig_68043	GO:0016301	kinase activity	molecular_function
Contig_68043	GO:0006468	protein phosphorylation	biological_process
Contig_68043	GO:0004713	protein tyrosine kinase activity	molecular_function
Contig_68043	GO:0000166	nucleotide binding	molecular_function
Contig_68043	GO:0004672	protein kinase activity	molecular_function
Contig_68043	GO:0016740	transferase activity	molecular_function
Contig_68043	GO:0016772	transferase activity, transferring phosphorus-containing groups	molecular_function
Contig_68043	GO:0018108	peptidyl-tyrosine phosphorylation	biological_process
Contig_35201	GO:0003677	DNA binding	molecular_function
Contig_35201	GO:0008152	metabolic process	biological_process
Contig_35201	GO:0005524	ATP binding	molecular_function
Contig_35201	GO:0004386	helicase activity	molecular_function
Contig_35201	GO:0003676	nucleic acid binding	molecular_function
Contig_10735	GO:0009116	nucleoside metabolic process	biological_process
Contig_10735	GO:0008152	metabolic process	biological_process
Contig_10735	GO:0016740	transferase activity	molecular_function
Contig_69663	GO:0016757	transferase activity, transferring glycosyl groups	molecular_function
Contig_69663	GO:0009116	nucleoside metabolic process	biological_process
Contig_69663	GO:0006166	purine ribonucleoside salvage	biological_process
Contig_69663	GO:0016740	transferase activity	molecular_function
Contig_69663	GO:0005737	cytoplasm	cellular_component
Contig_69663	GO:0004422	hypoxanthine phosphoribosyltransferase activity	molecular_function
Contig_4920	GO:0016614	oxidoreductase activity, acting on CH-OH group of donors	molecular_function
Contig_4920	GO:0016020	membrane	cellular_component
Contig_4920	GO:0008762	UDP-N-acetylmuramate dehydrogenase activity	molecular_function
Contig_4920	GO:0003885	D-arabinono-1,4-lactone oxidase activity	molecular_function
Contig_4920	GO:0016633	galactonolactone dehydrogenase activity	molecular_function
Contig_4920	GO:0050660	flavin adenine dinucleotide binding	molecular_function
Contig_4920	GO:0003824	catalytic activity	molecular_function
Contig_4920	GO:0055114	oxidation-reduction process	biological_process
Contig_4920	GO:0016491	oxidoreductase activity	molecular_function
Contig_4920	GO:0016899	oxidoreductase activity, acting on the CH-OH group of donors, oxygen as acceptor	molecular_function
Contig_102831	GO:0046872	metal ion binding	molecular_function
Contig_102831	GO:0016787	hydrolase activity	molecular_function
Contig_102831	GO:0008152	metabolic process	biological_process
Contig_102831	GO:0006508	proteolysis	biological_process
Contig_102831	GO:0004177	aminopeptidase activity	molecular_function
Contig_102831	GO:0030145	manganese ion binding	molecular_function
Contig_153132	GO:0046835	carbohydrate phosphorylation	biological_process
Contig_153132	GO:0004856	xylulokinase activity	molecular_function
Contig_153132	GO:0005997	xylulose metabolic process	biological_process
Contig_153132	GO:0005829	cytosol	cellular_component
Contig_153132	GO:0016773	phosphotransferase activity, alcohol group as acceptor	molecular_function
Contig_153132	GO:0005975	carbohydrate metabolic process	biological_process
Contig_183531	GO:0005524	ATP binding	molecular_function
Contig_183531	GO:0019538	protein metabolic process	biological_process
Contig_183531	GO:0000166	nucleotide binding	molecular_function
Contig_183531	GO:0017111	nucleoside-triphosphatase activity	molecular_function
Contig_183531	GO:0009536	plastid	cellular_component
Contig_183531	GO:0009507	chloroplast	cellular_component
Contig_34720	GO:0003824	catalytic activity	molecular_function
Contig_34720	GO:0006596	polyamine biosynthetic process	biological_process
Contig_1511	GO:0006807	nitrogen compound metabolic process	biological_process
Contig_1511	GO:0016787	hydrolase activity	molecular_function
Contig_1511	GO:0016810	hydrolase activity, acting on carbon-nitrogen (but not peptide) bonds	molecular_function
Contig_159251	GO:0006886	intracellular protein transport	biological_process
Contig_159251	GO:0005634	nucleus	cellular_component
Contig_159251	GO:0008536	Ran GTPase binding	molecular_function
Contig_31773	GO:0007264	small GTPase mediated signal transduction	biological_process
Contig_31773	GO:0000166	nucleotide binding	molecular_function
Contig_31773	GO:0005525	GTP binding	molecular_function
Contig_31773	GO:0015031	protein transport	biological_process
Contig_31356	GO:0016614	oxidoreductase activity, acting on CH-OH group of donors	molecular_function
Contig_31356	GO:0008812	choline dehydrogenase activity	molecular_function
Contig_31356	GO:0050660	flavin adenine dinucleotide binding	molecular_function
Contig_31356	GO:0055114	oxidation-reduction process	biological_process
Contig_31356	GO:0006066	alcohol metabolic process	biological_process
Contig_1629	GO:0016876	ligase activity, forming aminoacyl-tRNA and related compounds	molecular_function
Contig_1629	GO:0005524	ATP binding	molecular_function
Contig_1629	GO:0004819	glutamine-tRNA ligase activity	molecular_function
Contig_1629	GO:0005737	cytoplasm	cellular_component
Contig_1629	GO:0016874	ligase activity	molecular_function
Contig_1629	GO:0006425	glutaminyl-tRNA aminoacylation	biological_process
Contig_1629	GO:0000166	nucleotide binding	molecular_function
Contig_1629	GO:0006418	tRNA aminoacylation for protein translation	biological_process
Contig_1629	GO:0043039	tRNA aminoacylation	biological_process
Contig_1629	GO:0006412	translation	biological_process
Contig_1629	GO:0004812	aminoacyl-tRNA ligase activity	molecular_function
Contig_122669	GO:0007264	small GTPase mediated signal transduction	biological_process
Contig_122669	GO:0000166	nucleotide binding	molecular_function
Contig_122669	GO:0005525	GTP binding	molecular_function
Contig_75288	GO:0005634	nucleus	cellular_component
Contig_75288	GO:0003677	DNA binding	molecular_function
Contig_75288	GO:0008152	metabolic process	biological_process
Contig_75288	GO:0006338	chromatin remodeling	biological_process
Contig_75288	GO:0005524	ATP binding	molecular_function
Contig_75288	GO:0004386	helicase activity	molecular_function
Contig_75288	GO:0010228	vegetative to reproductive phase transition of meristem	biological_process
Contig_75288	GO:0003676	nucleic acid binding	molecular_function
Contig_75288	GO:0031491	nucleosome binding	molecular_function
Contig_75288	GO:0016817	hydrolase activity, acting on acid anhydrides	molecular_function
Contig_75288	GO:0003682	chromatin binding	molecular_function
Contig_75288	GO:0043044	ATP-dependent chromatin remodeling	biological_process
Contig_75288	GO:0016818	hydrolase activity, acting on acid anhydrides, in phosphorus-containing anhydrides	molecular_function
Contig_405067	GO:0001539	cilium or flagellum-dependent cell motility	biological_process
Contig_405067	GO:0003774	motor activity	molecular_function
Contig_405067	GO:0009288	bacterial-type flagellum	cellular_component
Contig_405067	GO:0071973	bacterial-type flagellum-dependent cell motility	biological_process
Contig_405067	GO:0005198	structural molecule activity	molecular_function
Contig_132204	GO:0006184	obsolete GTP catabolic process	biological_process
Contig_132204	GO:0000166	nucleotide binding	molecular_function
Contig_132204	GO:0005525	GTP binding	molecular_function
Contig_132204	GO:0003924	GTPase activity	molecular_function
Contig_309946	GO:0016614	oxidoreductase activity, acting on CH-OH group of donors	molecular_function
Contig_309946	GO:0008812	choline dehydrogenase activity	molecular_function
Contig_309946	GO:0050660	flavin adenine dinucleotide binding	molecular_function
Contig_309946	GO:0055114	oxidation-reduction process	biological_process
Contig_309946	GO:0006066	alcohol metabolic process	biological_process
Contig_344140	GO:0016021	integral component of membrane	cellular_component
Contig_327154	GO:0016020	membrane	cellular_component
Contig_327154	GO:0008152	metabolic process	biological_process
Contig_327154	GO:0005524	ATP binding	molecular_function
Contig_327154	GO:0000166	nucleotide binding	molecular_function
Contig_327154	GO:0017111	nucleoside-triphosphatase activity	molecular_function
Contig_327154	GO:0006200	obsolete ATP catabolic process	biological_process
Contig_327154	GO:0016887	ATPase activity	molecular_function
Contig_415246	GO:0016020	membrane	cellular_component
Contig_415246	GO:0008654	phospholipid biosynthetic process	biological_process
Contig_415246	GO:0016780	phosphotransferase activity, for other substituted phosphate groups	molecular_function
Contig_415246	GO:0016740	transferase activity	molecular_function
Contig_42737	GO:0004664	prephenate dehydratase activity	molecular_function
Contig_42737	GO:0009094	L-phenylalanine biosynthetic process	biological_process
Contig_42737	GO:0009072	aromatic amino acid family metabolic process	biological_process
Contig_42737	GO:0016597	amino acid binding	molecular_function
Contig_42737	GO:0008152	metabolic process	biological_process
Contig_42737	GO:0005506	iron ion binding	molecular_function
Contig_42737	GO:0016714	oxidoreductase activity, acting on paired donors, with incorporation or reduction of molecular oxygen, reduced pteridine as one donor, and incorporation of one atom of oxygen	molecular_function
[truncated: 201,189 more rows]
