# Supplementary material for: Comparative transcriptome analyses of oleaginous Botryococcus braunii race A reveal significant differences in gene expression upon cobalt enrichment
Source: Biotechnol Biofuels. 2018 Dec 18;11:333. doi: 10.1186/s13068-018-1331-5 (PMC6297975; doi:10.1186/s13068-018-1331-5)
Supplement: Supplementary file 4 — Additional file 4: Dataset S3. KEGG pathway annotation of the de novo-assembled unigenes. [file 13068_2018_1331_MOESM4_ESM.xls]

PATHWAY_ID	PATHWAY_DES	Mapped_KO	Unigene_NUM	KO_LIST	Unigene_LIST
ko01100	Metabolic pathways	1270	10352	K00001,K00002,K00003,K00008,K00010,K00011,K00012,K00013,K00014,K00015,K00016,K00019,K00020,K00021,K00022,K00024,K00025,K00026,K00029,K00030,K00031,K00033,K00036,K00042,K00044,K00049,K00051,K00052,K00053,K00058,K00059,K00072,K00074,K00077,K00079,K00083,K00084,K00088,K00099,K00101,K00103,K00104,K00106,K00108,K00115,K00121,K00122,K00128,K00129,K00130,K00131,K00133,K00134,K00135,K00138,K00140,K00143,K00145,K00147,K00149,K00150,K00157,K00161,K00162,K00163,K00164,K00166,K00167,K00207,K00208,K00213,K00214,K00215,K00218,K00222,K00223,K00225,K00226,K00227,K00228,K00231,K00232,K00234,K00235,K00236,K00237,K00239,K00244,K00248,K00249,K00252,K00253,K00254,K00255,K00259,K00261,K00262,K00263,K00264,K00273,K00274,K00275,K00276,K00278,K00281,K00286,K00287,K00288,K00290,K00293,K00294,K00297,K00306,K00314,K00315,K00318,K00323,K00324,K00330,K00336,K00341,K00343,K00357,K00365,K00380,K00381,K00382,K00387,K00390,K00392,K00404,K00411,K00412,K00413,K00415,K00416,K00417,K00418,K00423,K00430,K00431,K00451,K00452,K00453,K00454,K00456,K00457,K00458,K00461,K00463,K00472,K00486,K00489,K00498,K00500,K00501,K00503,K00505,K00508,K00510,K00511,K00512,K00514,K00515,K00525,K00526,K00543,K00545,K00547,K00548,K00549,K00551,K00558,K00559,K00560,K00568,K00588,K00591,K00600,K00601,K00602,K00605,K00606,K00609,K00611,K00613,K00615,K00616,K00620,K00622,K00626,K00627,K00629,K00630,K00632,K00640,K00641,K00643,K00645,K00648,K00652,K00654,K00655,K00656,K00657,K00658,K00660,K00665,K00681,K00688,K00691,K00693,K00694,K00695,K00696,K00697,K00699,K00700,K00703,K00705,K00710,K00717,K00721,K00726,K00728,K00729,K00731,K00733,K00734,K00737,K00738,K00744,K00750,K00753,K00756,K00757,K00759,K00760,K00761,K00762,K00763,K00764,K00765,K00766,K00767,K00772,K00779,K00787,K00788,K00789,K00791,K00793,K00794,K00796,K00797,K00798,K00800,K00801,K00803,K00804,K00807,K00812,K00814,K00815,K00816,K00817,K00818,K00819,K00820,K00821,K00825,K00826,K00827,K00830,K00831,K00833,K00844,K00845,K00847,K00849,K00850,K00851,K00853,K00854,K00855,K00856,K00857,K00858,K00859,K00860,K00861,K00863,K00864,K00865,K00866,K00867,K00868,K00869,K00872,K00873,K00876,K00878,K00884,K00888,K00889,K00891,K00893,K00894,K00895,K00899,K00901,K00902,K00904,K00913,K00914,K00915,K00919,K00923,K00925,K00926,K00927,K00928,K00930,K00931,K00933,K00938,K00939,K00940,K00941,K00942,K00943,K00945,K00948,K00949,K00950,K00953,K00955,K00957,K00958,K00963,K00966,K00967,K00968,K00972,K00975,K00976,K00979,K00981,K00991,K00993,K00994,K00995,K00999,K01001,K01002,K01006,K01007,K01008,K01011,K01012,K01044,K01046,K01053,K01054,K01057,K01061,K01062,K01068,K01071,K01074,K01077,K01078,K01079,K01080,K01081,K01082,K01087,K01091,K01092,K01094,K01099,K01100,K01106,K01108,K01109,K01113,K01114,K01115,K01116,K01117,K01132,K01135,K01136,K01176,K01178,K01179,K01182,K01183,K01184,K01187,K01188,K01190,K01193,K01194,K01195,K01196,K01201,K01203,K01205,K01207,K01208,K01214,K01217,K01228,K01229,K01230,K01231,K01236,K01239,K01242,K01244,K01251,K01254,K01255,K01256,K01270,K01424,K01425,K01427,K01428,K01431,K01432,K01435,K01438,K01440,K01442,K01452,K01460,K01464,K01465,K01466,K01468,K01476,K01477,K01479,K01480,K01485,K01487,K01488,K01489,K01490,K01491,K01493,K01494,K01495,K01497,K01513,K01519,K01520,K01555,K01556,K01557,K01563,K01568,K01569,K01578,K01579,K01580,K01581,K01585,K01586,K01587,K01588,K01589,K01590,K01591,K01593,K01595,K01596,K01597,K01598,K01599,K01601,K01602,K01609,K01610,K01611,K01613,K01620,K01621,K01623,K01624,K01626,K01627,K01633,K01634,K01637,K01638,K01640,K01641,K01647,K01648,K01649,K01652,K01653,K01654,K01655,K01657,K01658,K01661,K01662,K01663,K01676,K01679,K01681,K01682,K01685,K01687,K01689,K01690,K01692,K01693,K01694,K01695,K01696,K01697,K01698,K01702,K01703,K01704,K01705,K01711,K01712,K01714,K01719,K01733,K01735,K01736,K01738,K01739,K01745,K01749,K01752,K01754,K01755,K01756,K01758,K01760,K01762,K01770,K01772,K01775,K01778,K01783,K01784,K01785,K01791,K01792,K01796,K01800,K01803,K01805,K01807,K01808,K01809,K01810,K01814,K01816,K01817,K01823,K01824,K01825,K01832,K01834,K01835,K01836,K01840,K01845,K01847,K01850,K01852,K01853,K01858,K01885,K01886,K01895,K01897,K01899,K01900,K01904,K01905,K01908,K01911,K01914,K01915,K01916,K01918,K01919,K01921,K01922,K01923,K01930,K01933,K01934,K01935,K01937,K01939,K01940,K01942,K01945,K01948,K01950,K01951,K01952,K01953,K01955,K01956,K01958,K01961,K01962,K01963,K01965,K01966,K01968,K01969,K01988,K02108,K02109,K02111,K02112,K02113,K02114,K02115,K02126,K02127,K02128,K02132,K02133,K02134,K02135,K02136,K02137,K02138,K02144,K02145,K02146,K02147,K02148,K02149,K02150,K02151,K02152,K02154,K02155,K02160,K02169,K02201,K02204,K02224,K02226,K02232,K02256,K02257,K02258,K02259,K02260,K02261,K02262,K02263,K02265,K02266,K02267,K02291,K02293,K02294,K02302,K02303,K02318,K02320,K02321,K02324,K02325,K02326,K02327,K02328,K02335,K02337,K02342,K02343,K02350,K02361,K02367,K02369,K02370,K02372,K02377,K02433,K02434,K02435,K02437,K02446,K02492,K02527,K02535,K02548,K02549,K02551,K02560,K02564,K02579,K02634,K02635,K02636,K02637,K02641,K02684,K02685,K02689,K02690,K02691,K02692,K02693,K02694,K02695,K02698,K02699,K02701,K02703,K02704,K02705,K02706,K02707,K02708,K02709,K02716,K02717,K02719,K02724,K02769,K02858,K02999,K03000,K03002,K03004,K03005,K03006,K03007,K03008,K03009,K03010,K03011,K03012,K03013,K03014,K03015,K03016,K03017,K03018,K03019,K03020,K03021,K03022,K03023,K03025,K03026,K03027,K03040,K03043,K03046,K03103,K03146,K03147,K03150,K03181,K03183,K03331,K03334,K03372,K03381,K03392,K03403,K03404,K03405,K03426,K03428,K03429,K03434,K03462,K03465,K03504,K03505,K03517,K03524,K03526,K03527,K03541,K03542,K03621,K03635,K03637,K03639,K03644,K03661,K03663,K03696,K03715,K03735,K03736,K03737,K03750,K03763,K03782,K03783,K03784,K03786,K03787,K03794,K03800,K03801,K03831,K03841,K03842,K03843,K03844,K03845,K03846,K03847,K03848,K03849,K03850,K03857,K03858,K03859,K03860,K03861,K03878,K03879,K03881,K03883,K03934,K03935,K03936,K03937,K03938,K03939,K03940,K03941,K03942,K03943,K03946,K03949,K03950,K03952,K03953,K03954,K03955,K03963,K03965,K04035,K04037,K04038,K04039,K04040,K04072,K04097,K04487,K04518,K04628,K04708,K04710,K04712,K04713,K04718,K05275,K05282,K05283,K05284,K05285,K05286,K05288,K05289,K05290,K05291,K05292,K05293,K05294,K05304,K05305,K05307,K05309,K05343,K05349,K05350,K05359,K05366,K05528,K05534,K05535,K05536,K05546,K05604,K05605,K05606,K05607,K05824,K05857,K05859,K05894,K05901,K05917,K05928,K06001,K06041,K06119,K06123,K06125,K06126,K06127,K06131,K06134,K06210,K06211,K06240,K06443,K06444,K06445,K06920,K06928,K06949,K06989,K07029,K07106,K07127,K07130,K07151,K07250,K07260,K07404,K07415,K07419,K07422,K07424,K07425,K07432,K07436,K07437,K07438,K07441,K07508,K07509,K07511,K07512,K07513,K07514,K07515,K07542,K07748,K07750,K07819,K07966,K07967,K08021,K08022,K08074,K08081,K08099,K08232,K08246,K08281,K08324,K08351,K08660,K08678,K08679,K08683,K08722,K08726,K08730,K08738,K08744,K08764,K08902,K08903,K08905,K08912,K08913,K08914,K08915,K08916,K08963,K08964,K08967,K09020,K09458,K09471,K09478,K09479,K09480,K09591,K09663,K09666,K09668,K09680,K09699,K09828,K09829,K09831,K09832,K09833,K09834,K09835,K09837,K09838,K09839,K09840,K09842,K09880,K09903,K10046,K10047,K10105,K10206,K10213,K10214,K10251,K10526,K10527,K10532,K10536,K10572,K10712,K10807,K10808,K10960,K11121,K11140,K11142,K11147,K11150,K11151,K11152,K11153,K11154,K11155,K11177,K11182,K11188,K11204,K11205,K11262,K11352,K11353,K11394,K11517,K11538,K11540,K11541,K11717,K11751,K11752,K11754,K11755,K11787,K11808,K11816,K11992,K12047,K12235,K12251,K12298,K12309,K12316,K12317,K12339,K12348,K12349,K12350,K12351,K12373,K12405,K12446,K12447,K12502,K12524,K12657,K12664,K12665,K12666,K12667,K12668,K12669,K12670,K12960,K12972,K13038,K13066,K13242,K13247,K13248,K13368,K13370,K13381,K13421,K13427,K13484,K13485,K13506,K13507,K13509,K13510,K13513,K13519,K13523,K13524,K13534,K13600,K13606,K13644,K13679,K13712,K13747,K13767,K13788,K13789,K13800,K13809,K13811,K13821,K13830,K13832,K13939,K13941,K13953,K14066,K14085,K14152,K14153,K14154,K14156,K14157,K14163,K14190,K14264,K14272,K14286,K14379,K14394,K14410,K14452,K14454,K14455,K14456,K14541,K14592,K14606,K14621,K14652,K14655,K14674,K14677,K14682,K14759,K14760,K15013,K15227,K15371,K15376,K15398,K15422,K15428,K15519,K15633,K15634,K15635,K15680,K15717,K15728,K15729,K15730,K15744,K15746,K15747,K15779,K15849,K15893,K15918,K15920,K16011,K16050,K16054,K16055,K16066,K16190,K16342,K16343,K16368,K16369,K16794,K16795,K16816,K16818,K16860,K16871,K16903,K16904,K17103,K17108,K17398,K17450,K17497,K17689,K17718,K17723,K17726,K17728,K17743,K17744,K17989,K18010,K18081,K18082,K18083,K18086,K18121,K18151,K18201,K18202,K18278,K18309,K18310,K18447,K18453,K18532,K18533,K18534,K18550,K18592,K18649,K18966,K19073,K19222,K19269,K19562,K19572,K19709,K19745,K19801,K19970,K20278,K20279,K20457,K20547,K20772,K20860,K20881,K20884,K20896,K20967,K21064,K21071,K21418,K21456,K21480,K21797,K21798,K21888,K22133,K22305,K22316,K22389,	Contig_161019,First_Contig5789,Contig_246553,Contig_244544,Contig_295771,Contig_397133,Contig_32693,Contig_42859,Contig_81310,Contig_9568,Contig_146455,Contig_142875,Contig_220872,Contig_278288,Contig_11878,Contig_36754,Contig_182092,Contig_113231,Contig_14272,Contig_2961,First_Contig1708,Contig_6571,Contig_3791,First_Contig952,Contig_94203,Contig_1362,Contig_73251,Contig_9424,Contig_217182,Contig_176915,Contig_149147,Contig_156598,Contig_274424,Contig_28906,Contig_201107,Contig_55854,Contig_199031,Contig_233905,Contig_110999,Contig_104541,Contig_73201,Contig_161622,Contig_176600,Contig_20577,Contig_62124,Contig_32833,Contig_24143,Contig_7483,Contig_66599,Contig_312755,Contig_60036,Contig_19814,Contig_61549,Contig_256207,Contig_142426,Contig_207619,Contig_174240,Contig_148480,Contig_21064,Contig_108529,Contig_71086,Contig_34210,Contig_231496,Contig_258880,Contig_323142,Contig_9794,Contig_157924,Contig_340347,Contig_145618,Contig_391946,Contig_298864,Contig_129735,First_Contig3700,Contig_382119,Contig_68524,Contig_260247,Contig_301729,First_Contig6631,Contig_75029,Contig_59561,Contig_123909,Contig_165801,Contig_4653,Contig_27250,Contig_1264,Contig_38974,Contig_86000,Contig_253299,Contig_300348,Contig_340897,Contig_29372,Contig_292186,First_Contig1942,Contig_31157,Contig_323046,Contig_146545,Contig_366868,Contig_348423,Contig_11897,Contig_126989,Contig_386338,Contig_55389,First_Contig2796,Contig_113618,Contig_254167,Contig_145879,Contig_123902,Contig_125283,Contig_321794,First_Contig4577,Contig_10272,Contig_15557,Contig_22872,Contig_160297,Contig_60854,Contig_214839,Contig_157012,Contig_9845,Contig_69357,Contig_130494,Contig_142374,Contig_179070,Contig_280395,Contig_329545,Contig_299126,Contig_323646,Contig_97658,Contig_331267,Contig_177165,Contig_52873,Contig_16840,Contig_4472,Contig_51486,Contig_340444,First_Contig3797,Contig_117311,Contig_285895,Contig_134798,Contig_4393,Contig_100274,Contig_359699,Contig_269348,Contig_28977,Contig_406337,Contig_163721,Contig_249354,Contig_29535,Contig_397371,Contig_327080,Contig_360360,Contig_7079,First_Contig7667,Contig_352409,Contig_278800,Contig_263137,Contig_407812,Contig_212803,Contig_237325,Contig_29962,Contig_1708,First_Contig7098,Contig_4072,Contig_307958,Second_Contig70,Contig_97484,Contig_6199,Contig_47842,Contig_48407,Contig_112018,Contig_53272,Contig_177025,Contig_33756,Contig_316934,Contig_356226,Contig_37504,Contig_204378,Contig_2800,Contig_328060,Contig_330909,Contig_110090,Contig_157215,Contig_43386,Contig_13548,Contig_52645,Contig_142865,Contig_114107,Contig_116984,Contig_276230,Contig_341531,Contig_2160,Contig_59028,Contig_304702,Contig_78701,Contig_137914,Contig_1012,Contig_141278,Contig_7204,Contig_117814,Contig_289475,Contig_61309,Contig_1763,Contig_159451,Contig_72150,Contig_269009,First_Contig943,Contig_172651,Contig_336861,Contig_61528,Contig_41101,Contig_37782,First_Contig2255,Contig_194787,Contig_47824,Contig_170113,Contig_338760,Contig_210809,Contig_1403,Contig_198771,Contig_231199,Contig_156269,Contig_256076,Contig_18189,Contig_139440,Second_Contig902,Contig_266687,Contig_115866,Contig_263222,Contig_309248,Contig_98323,Contig_334822,Contig_241541,Contig_329796,First_Contig6956,Contig_92885,Contig_77836,Contig_44575,Contig_212440,Contig_142839,Contig_74906,Contig_309162,Contig_178171,Contig_8048,Contig_23099,Contig_25793,Contig_103509,Contig_25363,Contig_123966,Contig_187308,Contig_254322,First_Contig8182,First_Contig7422,Contig_175325,Contig_54325,Contig_17952,Contig_59634,Contig_55287,First_Contig8086,Contig_113266,Contig_299957,First_Contig5229,Contig_125101,Contig_38958,Contig_214549,Second_Contig257,Contig_95257,Contig_25460,Contig_52869,Contig_22659,Contig_202171,Contig_146786,Contig_78757,Contig_259586,Contig_382330,Contig_338948,Contig_342820,Contig_307942,Contig_95562,Contig_218289,Contig_408,Contig_17518,Contig_33379,Contig_208898,Contig_47650,Contig_396290,Contig_59645,Contig_150970,Contig_83500,Contig_230,Contig_96287,Contig_87068,Contig_234293,Contig_292548,Contig_289168,Contig_202509,Contig_333329,Contig_36282,Contig_7283,Contig_15481,Contig_176489,First_Contig6602,Contig_46475,Contig_56804,Contig_179752,Contig_271471,First_Contig1122,First_Contig3679,Contig_393044,Contig_94033,Contig_201557,Contig_341235,Contig_71907,Contig_2885,Contig_241053,Contig_59487,Contig_291071,Contig_315698,Contig_2871,Contig_1095,Contig_177632,First_Contig9007,Contig_84280,Contig_7802,Contig_30195,Contig_170519,Contig_41926,Contig_129251,Contig_198269,Contig_116053,Contig_54458,Contig_224477,Contig_226899,Contig_116647,Contig_158538,Contig_20819,Contig_12950,First_Contig3486,Contig_153027,Contig_292691,Contig_70235,Contig_278139,Contig_304370,Contig_301861,Contig_5336,Contig_263695,Contig_7308,Contig_2878,Contig_262702,Contig_61109,Contig_380524,Contig_38108,Contig_68579,Contig_121990,Contig_146525,Contig_25753,Contig_127100,Contig_5587,Contig_71029,Contig_58118,Contig_44292,First_Contig6240,Contig_282465,Contig_2899,Contig_26049,Contig_110585,Contig_122208,Contig_305794,Contig_100597,Contig_38018,Contig_391635,Contig_61216,Contig_43335,First_Contig7167,Contig_91879,Contig_46137,Contig_175592,Contig_143216,Contig_408919,Contig_88866,Contig_11365,Contig_80935,Contig_287298,Contig_161073,First_Contig2348,Contig_61232,Contig_62046,Contig_336963,Contig_319041,Contig_61681,Contig_64558,Contig_68391,Contig_2093,Contig_347743,Contig_372432,Contig_199724,First_Contig8323,Contig_195704,Contig_147080,Contig_384779,Contig_375338,Contig_130186,Contig_257567,Contig_55062,Contig_1757,Contig_328803,Contig_122724,Contig_222958,Contig_45386,Contig_163881,Contig_56929,Second_Contig916,Contig_43730,Contig_11634,Contig_10735,Contig_71445,Contig_125464,Contig_328876,Contig_29994,Contig_270041,Contig_153132,Contig_69663,Contig_4920,Contig_34720,Contig_16523,Contig_380348,Contig_31356,Contig_83549,Contig_217192,Contig_328439,Contig_61622,Contig_1629,Contig_31909,First_Contig8987,First_Contig6442,Contig_171986,Contig_70392,Contig_246234,Contig_309946,Contig_83092,Contig_147610,Contig_42737,Contig_38532,Contig_64341,Contig_2109,First_Contig75,Contig_62748,Contig_178419,Contig_67547,Contig_97024,Contig_322545,Contig_302894,Contig_159892,Contig_84380,Contig_202326,Contig_31828,First_Contig1632,Contig_27415,Contig_23660,Contig_3132,Contig_340997,Contig_29524,Contig_214138,Contig_96312,Contig_67634,Contig_36819,Contig_280163,Contig_362608,Contig_98454,Contig_12528,Contig_223493,Contig_43941,Contig_122588,Contig_330839,First_Contig4432,Contig_48480,Contig_227043,Contig_52546,Contig_233251,Contig_1575,Contig_38811,Contig_265880,Contig_125871,Contig_135474,Contig_200282,Contig_139863,Contig_310897,Contig_97243,Contig_28369,Contig_252779,Contig_35123,Contig_30927,Contig_49745,Contig_114959,Contig_50833,Contig_133843,Contig_106613,Contig_349691,Contig_128193,Contig_16898,Contig_81161,Contig_168695,Contig_5818,Contig_52149,Contig_45606,Contig_44220,Contig_106246,Contig_1256,Contig_330775,Contig_134902,Contig_117065,Contig_376794,Contig_16367,Contig_190236,Contig_32381,Contig_10565,Contig_39240,Contig_45690,Contig_324192,Contig_65249,Contig_53338,Contig_57704,Contig_122316,Contig_388238,Contig_61499,Contig_282107,Contig_50992,Contig_109402,Contig_293281,Contig_32206,First_Contig8264,Contig_118260,Contig_369708,Contig_32050,Contig_67085,First_Contig2591,Contig_342913,Contig_63188,Contig_104963,Contig_64538,Contig_41116,Contig_121901,Contig_201419,First_Contig5091,Contig_184012,Contig_231260,Contig_65549,First_Contig335,Contig_2596,Contig_35041,First_Contig3404,Contig_92888,Contig_19363,Contig_108708,Contig_29637,Contig_198734,Contig_198438,Contig_316632,Contig_22478,Contig_341512,Contig_20836,Contig_231987,Contig_91389,Contig_296580,Contig_62825,Contig_1982,Contig_66840,Contig_219495,Contig_341010,Contig_191601,Contig_110441,Contig_268228,Contig_179871,Contig_50742,Contig_367916,Contig_106093,Contig_235403,Contig_328234,Contig_32411,Contig_303131,Contig_103969,Contig_31762,Contig_178431,Contig_72824,Contig_117678,Contig_253871,Contig_12875,Contig_4354,Contig_293600,Contig_89041,Contig_364070,Contig_206889,Contig_204461,Contig_62153,Contig_79973,Contig_148537,Contig_148030,Contig_27684,Contig_311202,Contig_87146,Contig_333669,Contig_116741,Contig_179502,Contig_5799,Contig_242756,Contig_177760,Contig_86146,Contig_1141,Contig_199591,Contig_232541,Contig_91872,Contig_22810,Contig_122091,Contig_64485,Contig_2925,Contig_252045,Contig_141785,First_Contig1571,Contig_37900,Contig_188418,Contig_295726,First_Contig3262,Contig_9603,Contig_129768,Contig_119721,Contig_87980,Contig_64933,Contig_276801,Contig_1658,Contig_239425,Contig_250377,Contig_388910,Contig_148364,Contig_121514,Contig_134016,Second_Contig864,First_Contig2325,Contig_100390,Contig_108229,Contig_301808,Contig_375303,Contig_30063,Contig_243731,Contig_340638,Contig_212588,Contig_107659,Contig_49120,Contig_167126,Contig_286155,Contig_169300,Contig_147281,Contig_46536,Contig_160467,Contig_104434,Contig_205609,Contig_382,Contig_262620,Contig_198128,Contig_46416,Contig_88937,Contig_37484,Contig_188490,Contig_36303,Contig_276947,Contig_308524,Contig_210612,Contig_38114,Contig_11875,Contig_154825,Contig_44752,Contig_20838,Contig_166912,Contig_19062,Contig_271961,Contig_199648,Contig_183484,Contig_19097,Contig_148991,Contig_4110,Contig_174468,Contig_82816,Contig_1192,Contig_277901,Contig_14918,Contig_64595,Contig_87673,Contig_65688,Contig_138919,Contig_278738,Contig_16132,Contig_54952,Contig_208190,Contig_10701,Contig_72545,Contig_8117,Contig_41312,Contig_49700,Contig_90306,Contig_2428,Contig_228556,Contig_288603,Contig_194069,Contig_139818,Contig_11968,Contig_51955,Contig_177263,Contig_346551,Contig_218753,Contig_32968,Contig_213447,Contig_167386,Contig_101147,First_Contig4194,Contig_40158,Contig_33211,Contig_292348,Contig_180619,Contig_90602,Contig_101603,Contig_31102,Contig_376481,Contig_149922,Contig_158404,Contig_230202,Contig_122039,Contig_254453,Contig_158610,Contig_419567,Contig_180557,Contig_334081,Contig_22699,Contig_158065,First_Contig991,Contig_9312,Contig_82832,Contig_645,Contig_57402,Contig_226589,Contig_212734,Contig_146575,Contig_215355,Contig_141670,Contig_84773,Contig_325791,Contig_159575,Contig_4045,Contig_73792,Contig_58725,Contig_195050,Contig_10411,Contig_42434,Contig_108178,Contig_89311,Contig_156609,Contig_2088,Contig_273349,Contig_81065,Contig_325925,Contig_170335,Contig_254313,Contig_215873,Contig_4254,Contig_129310,Contig_75221,Contig_92145,Contig_92297,Contig_180222,First_Contig3246,Contig_41432,Contig_77012,Contig_293728,Contig_128079,Contig_302194,Contig_41687,Contig_7101,Contig_240723,Contig_115199,Contig_12623,Contig_10610,Contig_43313,Contig_28153,Contig_28174,Contig_11333,Contig_33765,Contig_300604,Contig_276710,Contig_90122,Contig_7695,Contig_194118,Contig_100283,Contig_11517,Contig_19307,Contig_73996,Contig_194037,Contig_108300,Contig_127096,Contig_81850,Contig_234842,Contig_2156,Contig_56079,Contig_207414,Contig_273099,Contig_242797,Contig_255148,Contig_17885,Contig_85605,Contig_34020,Contig_213993,Contig_766,Contig_51753,Contig_21127,Contig_320004,Contig_43703,Contig_299771,Contig_3182,Contig_183677,Contig_16172,Contig_31591,Contig_201038,Contig_101113,Contig_233363,Contig_123654,Contig_216637,Contig_315442,Contig_20795,Contig_380298,Contig_18648,Contig_28107,Contig_149158,Contig_57460,Contig_16758,Contig_865,Contig_143729,Contig_237023,Contig_170127,Contig_254072,Contig_6400,Contig_16105,Contig_189698,Contig_376632,Contig_39222,Contig_383993,Contig_36424,Contig_304695,Contig_56148,Contig_234279,Contig_54310,Contig_24530,Contig_46646,Contig_122366,Contig_51136,Contig_72592,Contig_147267,Contig_157104,Contig_100067,Contig_26719,Contig_33491,Contig_96599,Contig_121508,Contig_25707,Contig_11907,Contig_87466,Contig_345180,Contig_4320,Contig_226676,Contig_170049,Contig_14842,Contig_74102,First_Contig1920,First_Contig8261,Contig_176270,Contig_251406,Contig_28836,First_Contig6870,Contig_42120,Contig_192900,Contig_180826,Contig_7489,First_Contig202,Contig_43987,Contig_104391,Contig_206867,First_Contig4179,Contig_81236,Contig_1646,Contig_106115,Contig_8008,Contig_125063,Contig_27126,Contig_311004,Contig_10634,Contig_2939,Contig_139885,Contig_306529,Contig_87793,Contig_111645,Contig_386212,Contig_100089,Contig_228455,Contig_327225,Contig_298173,Contig_84618,Contig_28436,Contig_131130,Contig_53262,Contig_382496,Contig_45032,Contig_89508,Contig_77852,Contig_180582,Contig_73031,Contig_416,Contig_328187,Contig_226496,Contig_65157,Contig_69230,Contig_168766,First_Contig4198,Contig_177513,Contig_310833,Second_Contig690,Contig_261356,Contig_415957,Contig_23236,First_Contig1364,Contig_28652,Contig_85616,Contig_56936,Contig_310646,Contig_359562,Contig_2460,Contig_80902,Contig_52007,Contig_251061,Contig_37248,Contig_381283,Contig_9456,Contig_25153,Contig_73471,Contig_47602,Contig_327273,Contig_181597,Contig_134618,Contig_13563,Contig_154620,Contig_6370,First_Contig1372,Contig_124173,Contig_95365,Contig_173557,Contig_264399,Contig_29340,Contig_38299,Contig_19815,Contig_271842,Contig_359175,Contig_306768,Contig_24408,Contig_42703,Contig_308467,Contig_186311,Contig_151090,Contig_219122,Contig_56896,Contig_411306,Contig_91011,Contig_1083,Contig_27028,First_Contig3549,Contig_158640,Contig_321555,Contig_56352,Contig_182248,Contig_238948,Contig_137193,Contig_106620,Contig_54007,Contig_360387,Contig_239048,Contig_22397,Contig_387125,Contig_382211,First_Contig513,Contig_247450,Contig_66690,First_Contig2669,Contig_158129,Contig_243137,Contig_49298,Contig_24423,Contig_162003,Contig_336799,Contig_154892,Contig_15517,Contig_258661,Contig_130286,Contig_17920,Contig_155673,Contig_79610,Contig_304643,Contig_203921,Contig_295111,First_Contig1876,Contig_61559,Contig_341417,Contig_152758,Contig_248421,Contig_66323,Contig_163429,Contig_354662,Contig_343735,Contig_176166,Contig_100860,Contig_45991,Contig_175521,Contig_17128,Contig_64151,Contig_334679,Contig_124362,Contig_340918,Contig_271824,Contig_16534,Contig_348312,Contig_205376,Contig_54546,Contig_384487,Contig_28422,Contig_11505,Contig_111651,Contig_293733,First_Contig3105,Contig_302904,Contig_138278,Contig_190513,Contig_34278,Contig_336288,Contig_310505,Contig_1784,Contig_162355,Contig_216225,Contig_26095,Contig_94848,Contig_165391,Contig_139157,Contig_140083,Contig_114053,Contig_196921,Contig_117178,Contig_46399,Contig_58342,Contig_28036,Contig_127242,Contig_77501,Contig_13121,Contig_178552,Contig_18416,First_Contig4398,Contig_312574,Contig_197590,Contig_64409,Contig_49910,Contig_25771,Contig_66772,Contig_106369,First_Contig1413,Contig_333894,Contig_242478,Contig_22916,Contig_90718,Contig_292614,Contig_72466,Contig_73428,Contig_81695,Contig_260688,Contig_190436,Contig_22888,Contig_75413,Contig_375953,Contig_102500,Contig_78024,Contig_31308,Contig_228956,Contig_173614,Contig_70103,Contig_196102,Contig_25504,Contig_328251,Contig_390062,Contig_168829,Contig_172839,Contig_333696,Contig_239207,Contig_332897,Contig_28261,Contig_7266,Contig_19029,Contig_418621,Contig_309412,Contig_19625,Contig_61552,Contig_56150,Contig_266793,Contig_31439,Contig_114438,First_Contig3909,Contig_25052,Contig_7522,Contig_313868,Contig_95149,Contig_212327,First_Contig4299,Contig_51537,Contig_258025,Contig_46115,Contig_38210,Contig_266770,Contig_95055,Contig_420011,Contig_99385,Contig_11280,Contig_139195,Contig_19201,Contig_293053,Contig_302638,Contig_311791,Contig_96541,Contig_320221,Contig_229672,Contig_58106,Contig_115111,Contig_185584,Contig_126122,First_Contig2197,Contig_288789,Contig_25625,Contig_13013,Contig_72866,Contig_172409,Contig_94141,Contig_29780,Contig_21550,Contig_2364,Contig_244679,Contig_3805,Contig_106025,Contig_113021,Contig_95073,Contig_347621,Contig_124805,Contig_233967,Contig_194369,Contig_322985,Contig_133423,Contig_198939,Contig_367634,Contig_56023,Contig_142946,Contig_52224,Contig_92203,Contig_65055,Contig_6621,Contig_90353,Contig_254125,Contig_193554,Contig_81613,Contig_103080,Contig_945,Contig_11867,Contig_56047,Contig_267956,Contig_177627,Contig_76712,Contig_277273,First_Contig3598,Contig_190259,Contig_40482,Contig_21602,Contig_150069,First_Contig2689,Contig_256593,Contig_28633,Contig_91473,Contig_181218,Contig_9997,Contig_32765,Contig_27996,Contig_42312,Contig_47525,Contig_59355,Contig_105294,Contig_148959,Contig_69514,Contig_222332,First_Contig8154,Contig_42548,Contig_305964,Second_Contig114,Contig_205942,Contig_154117,Contig_16244,Contig_330020,First_Contig3413,Contig_210090,Contig_13518,Contig_7327,Contig_357600,Contig_2237,Contig_317169,Contig_210293,Contig_112409,Contig_107622,Contig_200,Contig_6653,Contig_118165,Contig_89597,Contig_176148,Contig_314295,Contig_194356,Contig_21444,Contig_185367,Contig_61888,First_Contig7573,Contig_2020,Contig_17969,Contig_97629,Contig_215652,Contig_495,Contig_22477,Contig_137958,Contig_82294,Contig_298302,Contig_230182,Contig_171510,Contig_249301,Contig_136156,Contig_130006,Contig_44674,Contig_6085,Contig_39208,Contig_22450,Contig_284136,Contig_130257,Contig_102706,Contig_363230,Contig_349087,Contig_47714,Contig_158874,Contig_27569,Contig_69869,Contig_6415,Contig_245585,Contig_186069,Contig_263139,Contig_295508,Contig_346371,Contig_49045,Contig_194724,Contig_83107,Contig_30737,Contig_50993,Contig_62028,Contig_240295,Contig_352800,Contig_47699,Contig_48453,Contig_402227,Contig_361456,First_Contig2931,Contig_8934,Contig_197755,Contig_121184,Contig_8981,Contig_307771,Contig_160851,Contig_241896,Contig_80359,Contig_205892,Contig_132119,Contig_793,Contig_182862,Contig_97752,Contig_2523,Contig_189563,Contig_8187,Contig_7730,Contig_199286,Contig_223224,Contig_248205,Contig_159163,Contig_291527,Contig_146518,Contig_39123,First_Contig231,Contig_68687,Contig_197902,Contig_108636,Contig_234418,Contig_309980,Contig_172205,Contig_267930,Contig_6947,Contig_168165,Contig_192638,Contig_385440,Contig_53480,Contig_319010,Contig_84790,Contig_111164,Second_Contig507,Contig_2946,Contig_93141,Contig_157632,Contig_15707,Contig_192669,Contig_115458,Contig_298309,Contig_187816,Contig_139794,Contig_234875,Contig_296367,Contig_328679,First_Contig4585,Contig_349790,Contig_141975,Contig_305777,Contig_254161,Contig_267873,Contig_374714,Contig_237203,Contig_309908,Contig_340067,Contig_304363,Contig_64526,Contig_138752,Contig_16315,Contig_67589,Contig_106660,Contig_31138,Contig_317067,Contig_75784,Contig_38680,Contig_362903,Contig_567,Contig_90770,Contig_31371,Contig_232579,Contig_1991,Contig_4193,Contig_69413,Contig_160590,Contig_62614,Contig_123012,Contig_84832,Contig_55158,Contig_111549,Contig_506,Contig_134972,Contig_122597,Contig_233624,Contig_39569,First_Contig5999,Contig_69679,Contig_68949,Contig_367000,Contig_335308,Contig_178694,Contig_376226,Contig_227638,Contig_142,Contig_6093,First_Contig6560,Contig_271907,Contig_129983,Contig_393815,Contig_210938,Contig_52705,Contig_4094,Contig_200808,Contig_129815,Contig_24241,Contig_24105,First_Contig6474,First_Contig854,First_Contig4038,First_Contig4848,Contig_7661,Contig_54095,Contig_140103,Contig_230422,Contig_385630,Contig_137191,Contig_11539,Contig_159075,Contig_183267,Contig_285089,Contig_260215,Contig_57067,Contig_70954,Contig_375856,Contig_254524,Contig_123863,Contig_89193,Contig_221877,Contig_66144,First_Contig3981,Contig_232982,First_Contig1949,Contig_87705,Contig_15497,Contig_58886,Contig_73493,Contig_40394,Contig_136975,Contig_29929,Contig_230735,Contig_238646,Contig_236650,Contig_103401,Contig_163736,Contig_36773,Contig_54507,Contig_319618,First_Contig4219,Contig_27339,Contig_131486,Contig_401867,Contig_298765,Contig_98793,Contig_169719,Contig_3037,Contig_97903,Contig_121173,Contig_5262,Contig_49987,Contig_224015,Contig_219254,Contig_262179,Contig_313834,First_Contig628,Contig_33440,Contig_6023,Contig_27885,Contig_67537,Contig_19135,Contig_225193,Contig_97130,First_Contig4210,Contig_51002,Contig_191074,Contig_27363,Contig_18485,Contig_62871,Second_Contig426,Contig_80097,Contig_169660,Contig_2967,First_Contig3365,Contig_250135,Contig_183456,Contig_283092,Contig_96773,Contig_300548,Contig_126817,Contig_139809,First_Contig4337,Contig_10160,Contig_113551,Contig_331,Contig_21170,Contig_402051,Contig_111578,First_Contig8231,Contig_302534,Contig_318765,Contig_75266,Contig_352530,First_Contig1706,Contig_134521,Contig_294034,Contig_155795,Contig_170951,Contig_383812,Contig_103748,Contig_172354,Contig_52324,Contig_355166,Contig_231494,Contig_316821,Contig_104157,Contig_185840,Contig_61278,Contig_257869,Contig_159633,Contig_285381,Contig_362370,Contig_93982,Contig_325755,First_Contig6973,Contig_83408,Contig_137391,Contig_16347,Contig_6101,Contig_275962,Contig_100433,Contig_379371,Contig_17857,Contig_201456,Contig_31148,Contig_63216,Contig_42686,Contig_50394,Contig_48112,Contig_257327,Contig_195536,Contig_47830,Contig_265275,Contig_150908,Contig_40343,Contig_131979,Contig_131281,Contig_90866,Contig_87876,Contig_342666,Contig_389092,Contig_115619,Contig_28109,Contig_324871,Contig_178324,Contig_126574,Contig_104506,First_Contig1317,Contig_242833,First_Contig6027,Contig_179522,Contig_282118,Contig_145685,Contig_42366,Contig_24828,Contig_6969,Contig_6903,Contig_290607,Contig_132179,Contig_65300,Contig_114837,Contig_317618,Contig_34437,Contig_2439,Contig_299543,Contig_31159,Contig_57900,First_Contig284,Contig_156688,Contig_299669,Contig_420658,Contig_1262,Contig_311822,Contig_75811,Contig_297011,Contig_5639,Contig_84445,Contig_117722,Contig_138439,Contig_146661,Contig_353458,Contig_36548,Contig_14934,Contig_150327,Contig_124345,Contig_258459,Contig_386297,Contig_29282,Second_Contig511,Contig_164881,Contig_8385,First_Contig8171,Contig_148113,Contig_5612,Contig_409603,Contig_173932,Contig_25368,Contig_34083,Contig_89119,First_Contig8740,Contig_193787,Contig_310378,Contig_67011,Contig_166564,Contig_116452,Contig_260922,Contig_279344,Contig_41347,Contig_246410,Contig_989,Contig_274590,Contig_105861,Contig_178722,Contig_113494,Contig_111097,Contig_46124,Contig_57401,Contig_226602,Contig_106798,Contig_251990,Contig_176179,Contig_124208,Contig_177150,Contig_149178,Contig_58202,Contig_68928,Contig_82152,Contig_82718,Contig_229590,Contig_53962,Contig_42198,Contig_295821,Contig_194215,Contig_16079,Contig_1033,Contig_15044,Contig_331507,Contig_226406,Contig_13417,Contig_96015,Contig_156083,Contig_145745,Contig_355894,Contig_17764,Contig_62496,Contig_241559,Contig_84397,Contig_48739,Contig_10797,Contig_358958,Contig_57839,Contig_99115,Contig_325674,Contig_179264,Contig_36456,Contig_134188,Contig_297883,Contig_205424,Contig_291346,Contig_301164,Contig_171921,Contig_149225,Contig_101378,Contig_28629,Contig_173728,Contig_214961,Contig_76557,Contig_302394,Contig_355867,Contig_283137,Contig_69270,Contig_296183,Contig_32873,Contig_306498,Contig_126303,Contig_65534,Contig_8120,Contig_257588,Contig_351174,Contig_93481,Contig_175496,Contig_126676,Contig_271080,Contig_251904,Contig_99256,Contig_203136,Contig_84328,Contig_114906,Contig_332357,Contig_52147,Contig_123802,Contig_180226,Contig_374755,Contig_11459,Contig_135476,Contig_280757,Contig_416135,Contig_2591,Contig_214749,Contig_106334,First_Contig7429,Contig_97665,Contig_74134,Contig_314463,Second_Contig477,Contig_135423,First_Contig1357,Contig_19277,Contig_38752,Contig_7839,Contig_33437,Contig_70801,Contig_287359,Contig_101233,Contig_226162,Contig_165007,Contig_28207,Contig_199010,First_Contig2129,Contig_12022,Contig_352867,Contig_35212,Contig_163671,Contig_384548,Contig_131951,Contig_332620,Contig_366565,Contig_262139,Contig_14962,Contig_121557,Contig_43944,Contig_251673,Second_Contig887,Contig_210108,Contig_162897,Contig_37088,Contig_43725,Contig_338523,Contig_126016,Contig_202406,Contig_2981,Contig_159221,Contig_152003,Contig_13279,Contig_276274,Contig_69653,First_Contig4088,Contig_7261,Contig_6299,Second_Contig646,Contig_297231,Contig_21561,Contig_126430,Contig_139408,Contig_348913,Contig_159808,Contig_30187,Contig_65501,Contig_367156,Contig_148794,Contig_33215,Contig_62532,Contig_56376,Contig_26160,Contig_202558,Contig_253389,Contig_241123,Contig_53178,Contig_175747,Contig_214228,First_Contig1692,Contig_10841,Contig_343013,Contig_34138,Contig_77811,Contig_54695,First_Contig1132,Contig_130883,Contig_46888,Contig_4415,Contig_160407,Contig_116583,First_Contig447,Contig_5142,Contig_1010,Contig_90510,Contig_143366,Contig_364858,Contig_81877,First_Contig8560,Contig_265376,Contig_303040,Contig_127723,Contig_130316,Contig_118424,Contig_14031,Contig_339258,Contig_15869,Contig_91130,Contig_33018,Contig_145595,Contig_75312,Contig_10243,Contig_242487,Contig_128619,Contig_128750,Contig_9693,Contig_234881,Contig_145413,Contig_315976,Contig_68020,Contig_225689,First_Contig2243,Contig_15761,Contig_380963,Contig_95635,Contig_334408,Contig_24037,Contig_343681,Contig_8249,Contig_91867,Contig_346951,Contig_32104,Contig_93457,Contig_396808,Contig_107388,Contig_16618,Contig_195433,First_Contig2764,Contig_110655,Contig_230294,Contig_172390,First_Contig8398,Contig_32724,Contig_99824,Contig_38725,Contig_202502,Contig_362239,Contig_158353,Contig_995,Contig_75880,Contig_73865,Contig_2979,Contig_40496,First_Contig6587,Contig_180153,Contig_95026,Contig_378370,Contig_48848,Contig_44229,Contig_73542,Contig_142132,Contig_216700,Contig_172249,Contig_36558,Contig_197654,First_Contig3199,Contig_127658,Contig_110107,Contig_47281,First_Contig5157,Contig_231618,Contig_87882,First_Contig6785,Contig_52898,Contig_159199,Contig_65307,Contig_129124,Contig_41418,Contig_268512,Contig_3071,Contig_53821,First_Contig6229,Contig_268958,Contig_311924,First_Contig3766,First_Contig897,Contig_298095,Contig_94453,Contig_190,Contig_49231,Contig_180930,Contig_367389,Contig_87271,Contig_254083,Contig_290380,Contig_68605,Contig_41703,First_Contig7237,Contig_295141,Contig_77804,Contig_353182,Contig_152581,Contig_256660,First_Contig6930,Contig_3829,Contig_306763,Contig_316453,Contig_282234,Contig_201459,Contig_14969,Contig_198368,Contig_42085,Contig_210045,Contig_234896,Contig_239344,Contig_86334,Contig_33316,Contig_125457,Contig_327682,Contig_259260,Contig_163037,Contig_84668,Contig_83606,Contig_33100,Contig_19548,Contig_269466,Contig_358406,Contig_7131,Contig_257390,Contig_46319,Contig_351127,First_Contig1790,Contig_188062,Contig_123002,Contig_4988,Contig_46135,Contig_155763,Contig_302669,Contig_90098,Contig_78025,Contig_33406,Contig_331269,Contig_19073,Contig_277576,Contig_213029,Contig_173769,Contig_107305,Contig_281815,Contig_2499,Contig_89162,Contig_176123,Contig_58600,Contig_7678,Contig_169576,Contig_28105,Contig_344439,Contig_70312,Contig_338321,First_Contig5967,Contig_370206,Contig_24767,Contig_55136,Contig_255657,Contig_266318,Contig_19506,Contig_4740,Contig_228954,Contig_40000,Contig_86378,Contig_233514,Contig_371213,Contig_381507,Contig_222667,Contig_67207,Contig_158688,Contig_223087,Contig_100065,Contig_4832,First_Contig7274,Contig_382909,Contig_24055,Contig_52081,Contig_162901,Contig_126592,Contig_79277,Contig_25801,Contig_177,Contig_49899,Contig_72969,Contig_305485,Contig_72025,Contig_44823,Contig_58289,Contig_44464,Contig_123532,Contig_46031,Contig_18019,Contig_242883,Contig_92365,Contig_44709,Contig_273022,Contig_200781,Contig_6526,Contig_183900,Contig_315807,Contig_157370,Contig_21711,Contig_309175,Contig_69293,Contig_179624,Contig_2201,Contig_59007,Contig_35786,Contig_126893,Contig_70123,Contig_88442,Contig_204352,First_Contig8819,Contig_23857,Contig_73281,Contig_34355,Contig_14106,Contig_131122,Contig_113779,Contig_301414,Contig_101724,Contig_181065,Contig_55879,Contig_138820,Contig_73476,First_Contig1120,Contig_143291,Contig_354038,Contig_138410,Contig_51681,Contig_75945,Contig_96859,Contig_20663,First_Contig7397,Contig_31753,Contig_11038,Contig_270653,First_Contig3630,Contig_145496,Contig_286331,Contig_5980,Contig_7642,Contig_242147,Contig_155884,Contig_249643,Contig_170953,Contig_39113,Contig_366934,First_Contig818,Contig_70995,Contig_132746,Contig_4530,Contig_33001,Contig_113579,Contig_174405,Contig_102571,Contig_320998,Contig_395560,Contig_138654,Contig_12550,Contig_1625,Contig_64434,Contig_5577,Contig_162830,Contig_213877,Contig_155741,Contig_8044,Contig_85284,Contig_282644,Contig_389125,Contig_9897,Contig_101152,Contig_1938,Contig_173640,Contig_248677,Contig_407084,Contig_131111,Contig_30413,Contig_17584,Contig_263647,Contig_117911,Contig_218573,Contig_84183,Contig_198434,Contig_291201,Contig_63202,Contig_214172,Contig_95699,Contig_404851,Contig_72407,Contig_7417,Contig_436,Contig_14274,Contig_234290,First_Contig6923,Contig_57748,Contig_209778,Contig_64958,Contig_79501,Contig_199259,Contig_80063,Contig_403386,Contig_41485,Contig_53015,Contig_62208,Contig_249703,Contig_180955,Contig_323848,Contig_401772,Contig_73822,Contig_46598,Contig_173757,Contig_336903,Contig_53796,Contig_33801,Contig_240246,Contig_78034,Contig_343178,First_Contig6861,Contig_83997,Contig_304875,Contig_13513,Contig_11674,Contig_8874,Contig_380489,Second_Contig447,Contig_314841,Contig_197892,Contig_31806,Contig_69608,Contig_39005,Contig_280782,Contig_1672,Contig_54381,Contig_42584,Contig_44505,Contig_415350,Contig_388267,Contig_202499,Contig_79457,First_Contig8052,Contig_121258,Contig_121967,Contig_47339,Contig_400,Contig_136991,Contig_90500,Contig_99108,Contig_297237,Contig_39975,Contig_6754,Contig_323931,Contig_75911,Contig_314170,Contig_98426,Contig_187153,Contig_145774,Contig_374834,Contig_330249,Contig_263767,Contig_82361,Contig_65720,First_Contig4887,Contig_292787,Contig_147322,Contig_88487,Contig_72870,Contig_223061,Contig_202625,Contig_261389,Contig_81307,Contig_295182,Contig_7673,Contig_15496,Contig_331665,Contig_48012,Contig_174945,Contig_332402,Contig_136528,Contig_329903,Contig_207103,Contig_61355,Contig_327834,Contig_22433,First_Contig3471,Contig_170904,Contig_174319,Contig_122424,Contig_94805,Contig_158980,Contig_60985,Contig_59090,Contig_332899,Contig_24263,Contig_60856,Contig_5122,Contig_377699,Contig_331978,Contig_254590,Contig_225505,Contig_284726,Contig_356315,First_Contig7700,Contig_221846,Contig_144797,Contig_251373,Contig_97817,Contig_249233,Contig_375591,Contig_138343,Contig_90278,First_Contig1838,Contig_85796,Contig_335448,First_Contig4618,Contig_115345,Contig_144354,Contig_14052,Contig_25025,Contig_329710,Contig_12522,Contig_8429,Contig_38869,Contig_5596,Contig_55009,Contig_325663,Contig_153723,Contig_77257,Contig_93415,Contig_56889,Contig_178167,Contig_384074,Contig_54154,Contig_120490,Contig_127473,First_Contig198,Contig_142645,Contig_200675,Contig_132851,Contig_95452,Contig_326794,Contig_42518,Contig_378755,Contig_250703,Contig_87214,First_Contig7019,Contig_307381,Contig_368403,Contig_2758,Contig_22079,Contig_208866,Contig_81482,Contig_2974,Contig_236851,Contig_230469,Contig_116873,Contig_12516,Contig_371627,Contig_210618,Contig_37599,Contig_31669,Contig_53119,Contig_575,Contig_34955,Contig_57699,Contig_40534,First_Contig3699,Contig_53105,Contig_256252,Contig_334853,Contig_10317,Contig_74568,Contig_347,Contig_169112,Contig_179516,Contig_11880,Contig_324706,Contig_105702,Contig_106811,Contig_127422,Contig_103340,Contig_55762,Contig_293384,Contig_274943,Contig_388151,Contig_224863,Contig_71016,Contig_307489,Contig_119886,Contig_131410,Contig_116062,Second_Contig795,Contig_47946,Contig_25924,Contig_197255,Contig_45675,Contig_409993,Contig_28714,Contig_114018,Contig_14306,Contig_17523,Contig_40029,Contig_39406,Contig_171753,Contig_92800,Contig_188880,Contig_105102,Contig_79004,Contig_188278,Contig_308780,Contig_276803,Contig_363755,Contig_329646,Contig_415396,Contig_57579,Contig_24463,Contig_107213,Contig_3460,Contig_48342,Contig_96840,Contig_1298,Contig_22973,Contig_272568,Contig_42266,Contig_194371,Contig_49392,Contig_215872,Contig_76208,Contig_317511,Contig_71619,Contig_14460,Contig_57762,Contig_219457,Contig_28421,First_Contig1731,Contig_325111,Contig_113048,Second_Contig524,Contig_106158,Contig_95383,Contig_37935,Contig_162633,Contig_60317,Contig_158176,Contig_73181,Contig_296650,Contig_316888,Contig_339499,Second_Contig631,Contig_7338,Contig_138147,Contig_22168,Contig_75547,Contig_31165,Contig_285330,Contig_230184,Contig_48991,Contig_3045,Contig_110162,Contig_94624,Contig_335354,Contig_250586,Contig_137091,First_Contig204,Contig_46728,Contig_240699,Contig_172832,Contig_113024,Contig_183697,Contig_22660,Contig_42092,Contig_401944,Contig_103220,Contig_10313,Contig_33541,Contig_189553,Contig_231066,Contig_8446,Contig_112822,Contig_2375,Contig_76736,Contig_193041,Contig_313055,Contig_20941,Contig_241037,Contig_110607,Contig_95142,Contig_414135,Contig_6544,Contig_401359,Contig_237651,Contig_165805,Contig_142245,Contig_357496,Contig_86684,Contig_22494,Contig_258,Contig_59706,Contig_37802,Contig_217593,First_Contig8077,Contig_30275,Contig_65993,Contig_42276,Contig_73853,Second_Contig112,Contig_52375,Contig_103111,Contig_98957,Contig_120196,Contig_96390,Contig_98508,Contig_50988,Contig_63373,First_Contig2712,Contig_11719,Contig_253047,Contig_199294,	Contig_70527,Contig_13211,Contig_20767,Contig_88256,Contig_67878,Contig_336443,First_Contig3960,Contig_178101,Contig_192896,Contig_348867,Contig_355916,First_Contig3177,Contig_119054,Contig_37111,Contig_368680,Contig_373857,Contig_186250,Contig_13962,First_Contig4030,Contig_13467,Contig_294612,Contig_237141,Contig_264967,First_Contig6424,Contig_152417,First_Contig734,Contig_24766,Contig_73326,Contig_19931,Contig_146222,Contig_363706,Contig_292481,Contig_351516,Contig_116052,Contig_143498,Contig_340677,Contig_128362,Contig_365739,Contig_46943,Contig_98024,Contig_216226,First_Contig904,Contig_307591,Contig_81968,Contig_414361,Contig_247839,Contig_94618,Contig_148684,Contig_365642,Contig_217342,Contig_96221,Contig_203014,Contig_20507,First_Contig6649,Contig_90514,Contig_37317,Contig_37785,Contig_310239,Contig_193296,Contig_49933,Contig_376483,Contig_155678,Contig_176210,Contig_201492,First_Contig277,Contig_78736,Contig_9163,First_Contig709,Contig_342019,Contig_94587,Contig_46272,Contig_336859,Contig_353747,Contig_87440,Contig_305884,Contig_339700,First_Contig646,First_Contig2107,Contig_58432,Contig_264101,Contig_66701,Contig_43980,Contig_11639,Contig_232313,Contig_12386,Contig_417542,Contig_176771,Contig_101974,First_Contig7364,Contig_112472,Contig_109362,Contig_196306,Contig_33815,Contig_170612,Contig_131335,Contig_348724,Contig_100784,Contig_182127,Contig_342655,Contig_62765,Contig_316192,Contig_9379,Contig_227213,Contig_23852,Contig_42624,Contig_379729,Contig_96531,Contig_217249,Contig_24067,First_Contig5577,Contig_354018,Contig_124945,Contig_21776,Contig_60688,Contig_134934,Contig_147042,Contig_248073,Contig_185829,Contig_13056,Contig_66999,Contig_386,First_Contig2161,Contig_80705,Contig_7884,Contig_107690,Contig_275838,Contig_365203,Contig_118688,Contig_49408,Contig_329056,Contig_79923,Contig_239217,Contig_313657,Contig_127532,First_Contig1992,Contig_148828,Contig_4052,First_Contig2154,Contig_83631,Contig_218382,Contig_107666,Contig_70337,Contig_282746,Contig_91844,Contig_126158,Contig_191094,First_Contig6723,Contig_256870,Contig_187314,Contig_144835,Contig_293226,Contig_343556,Contig_12430,Contig_137649,Contig_69,Contig_95053,Contig_33370,Contig_163250,Contig_188890,Contig_36871,Contig_7239,Contig_303489,Contig_50781,Contig_306870,Contig_149228,Contig_6388,Contig_17223,Contig_357804,Contig_330746,Contig_293171,Contig_54686,Contig_212272,Contig_120302,Contig_301169,Contig_254922,Contig_81308,First_Contig8599,First_Contig8555,Contig_175639,Contig_133960,Contig_243326,Contig_13508,First_Contig8061,Contig_82207,Contig_363223,Contig_153573,Contig_302415,Contig_96684,Contig_368716,Contig_154176,Contig_54371,Contig_100868,Contig_64280,First_Contig6741,Contig_23858,Contig_273105,Contig_108730,Contig_107853,Contig_359960,Contig_91707,Contig_9637,Contig_254542,Contig_51386,Contig_323728,First_Contig2655,Contig_259175,Contig_99239,Contig_95959,Contig_77126,Contig_307149,Contig_1993,Contig_204340,Contig_363373,Contig_342934,Contig_150954,Contig_115440,Contig_4923,Contig_91830,Contig_257113,Contig_357348,Contig_243920,Contig_243098,Contig_364125,Contig_33317,Contig_416220,Contig_200218,Contig_1365,Contig_15024,Contig_91252,Contig_10898,Contig_196106,Contig_89383,Contig_296283,Contig_90880,Contig_36683,Contig_195907,Contig_128843,Contig_181678,Contig_199791,Contig_255563,Contig_413718,Contig_139210,Contig_58510,Contig_254262,Contig_297158,Contig_97607,Contig_188084,Contig_10860,Contig_61287,Contig_225662,Contig_243178,Contig_118855,Contig_375091,Contig_217842,Contig_32137,Contig_29632,Contig_122482,Contig_347309,First_Contig7995,Contig_14931,Contig_33102,Contig_556,Contig_7921,Contig_411007,Contig_161367,Contig_147515,Contig_23088,Contig_146628,Contig_172500,Contig_173312,Contig_347091,Contig_257836,Contig_26715,Contig_203830,Contig_119155,Contig_254085,Contig_37112,Contig_9035,Contig_116929,Contig_27149,Contig_321503,Contig_18449,Contig_390096,Contig_33300,Contig_210139,Contig_99899,Contig_98399,Contig_223133,Contig_203040,Contig_119610,Contig_377730,Contig_196421,Contig_98040,Contig_60483,Contig_56955,Contig_115415,Contig_20802,Contig_224052,Contig_278427,First_Contig2792,First_Contig113,Contig_125206,Contig_73919,Contig_306959,Contig_300825,Contig_81348,Contig_184369,Contig_46130,Contig_38169,Contig_65422,Contig_47263,Contig_49699,Contig_182878,Contig_331480,Contig_209566,First_Contig8772,Contig_206028,Contig_11586,First_Contig3961,Contig_29216,Contig_151722,Contig_132691,Contig_35799,Contig_146362,Contig_120026,First_Contig3249,Contig_365865,Contig_144280,Contig_92377,Contig_35010,Contig_331067,Contig_34047,Contig_18364,Contig_100732,Contig_234055,Contig_79682,Contig_86431,Contig_47152,Contig_163871,Contig_32980,First_Contig6884,Contig_331780,Contig_33755,Contig_133610,Contig_151521,Contig_12216,Contig_211964,Contig_389228,Contig_215255,Contig_62922,Contig_249105,Contig_29376,First_Contig5175,Contig_102886,First_Contig6,Contig_115699,Contig_197121,Contig_140812,Contig_108319,Contig_251757,Contig_108261,Contig_311174,Contig_38135,Contig_148721,Contig_153045,Contig_168853,Contig_30940,Contig_46496,Contig_20589,Contig_110824,Contig_296442,Contig_26796,Contig_141386,First_Contig4442,Contig_328716,Contig_15,Contig_94002,Contig_2562,Contig_50201,Contig_310583,Contig_105464,Contig_95513,First_Contig1562,Contig_281289,Contig_247756,Contig_56707,Contig_9089,Contig_328256,Contig_223815,Contig_12421,Contig_8099,Contig_20690,Contig_41489,Contig_81682,Contig_123649,Contig_5813,First_Contig2094,Contig_1253,Contig_22991,Contig_41536,Contig_43043,Contig_17341,Contig_236562,Contig_194353,Contig_41419,Contig_399457,Contig_316342,Contig_244755,Contig_83113,Contig_31291,Contig_148793,Contig_117581,Contig_25514,First_Contig4604,Contig_148824,Contig_126013,Contig_6001,Contig_383330,Contig_70622,Contig_9873,Contig_19350,Contig_12917,Contig_69609,Contig_46474,Contig_179625,Contig_42068,Contig_290689,Contig_4001,Contig_180296,Contig_97693,Contig_18769,Contig_4933,Contig_78154,Contig_13103,Contig_24301,Contig_358365,Contig_9821,Contig_61586,Contig_396648,Contig_58264,Contig_169844,Contig_68794,Contig_104245,Contig_148810,Contig_7480,Contig_229049,Contig_173125,Contig_115714,Second_Contig821,Contig_120346,Contig_21617,Contig_10901,Contig_186878,Contig_123199,Contig_19095,Contig_293655,Contig_125873,Contig_86371,Contig_121177,Contig_148976,Contig_20739,Contig_247986,Contig_128128,Contig_13385,Contig_286902,Contig_3605,Contig_5471,Contig_110744,Contig_105471,Contig_66924,Contig_334955,Contig_181792,Contig_26837,Contig_233427,Contig_399668,Contig_291979,First_Contig6054,Contig_144283,Contig_10079,Contig_27643,Contig_39012,Contig_325397,Contig_301771,Contig_123416,Contig_163772,Contig_287155,Contig_1913,Contig_141491,Contig_73959,Contig_216108,Contig_71467,Contig_123955,Contig_198100,Contig_111134,Contig_22967,Contig_4447,Contig_299952,Contig_126063,Contig_278897,Contig_126907,Contig_67580,Contig_258573,Contig_322237,Contig_5407,Contig_361526,Contig_4322,Contig_48075,Contig_105772,Contig_378291,Contig_224074,Contig_121403,Contig_38150,Contig_338311,Contig_283550,Contig_378351,Contig_152949,Contig_263668,Contig_203520,Contig_13520,Contig_11811,Contig_124839,Contig_32145,Contig_56548,First_Contig8436,Contig_9264,Contig_354405,Contig_137393,Contig_113461,Contig_301734,Contig_188611,Contig_54770,Contig_218903,Contig_6955,Contig_306914,Contig_49703,Contig_16765,Contig_39238,Contig_228833,Contig_54177,Contig_74788,Contig_24238,Contig_325773,First_Contig6972,Contig_59773,Contig_14662,Contig_105788,Contig_78105,Contig_261368,Contig_66247,Contig_10798,Contig_237700,First_Contig8641,Contig_72125,Second_Contig875,Contig_330957,Contig_73074,Contig_208584,Contig_92511,Contig_393703,Contig_15287,Contig_91128,Contig_73890,Contig_192516,Contig_73445,Contig_16009,Contig_306830,Contig_10869,Contig_34244,First_Contig5543,Contig_305781,Contig_47170,Contig_21068,Contig_103284,Contig_270089,Contig_327115,First_Contig6657,Contig_40366,Contig_99338,Contig_157355,Contig_47050,Contig_5662,First_Contig4151,Contig_138673,Contig_11615,Contig_303422,Contig_259160,Contig_16434,Contig_14699,Contig_325802,Contig_314493,Contig_258524,First_Contig254,Contig_84413,Contig_95840,Contig_369744,Contig_116677,Contig_126240,Contig_146709,Contig_138383,Contig_86787,First_Contig1233,Contig_38205,Contig_40595,Contig_876,Contig_126422,Contig_180698,Contig_235253,Contig_65554,Contig_242610,Contig_138570,Contig_75746,Contig_5255,Contig_95331,First_Contig8158,Contig_256197,Contig_63989,Contig_310642,Contig_3090,Contig_121945,Contig_78283,First_Contig3446,Contig_193168,Contig_144562,Contig_280323,First_Contig7763,Contig_355859,Contig_145571,Contig_100024,Contig_126249,Contig_134417,Contig_242344,Contig_75014,Contig_240796,Contig_25255,Contig_214434,Contig_242879,Contig_206590,Contig_5134,Contig_45414,Contig_264324,Contig_209212,Contig_284505,Contig_153587,Contig_246622,Contig_350270,Contig_60748,Contig_188221,Contig_42101,Contig_78336,Contig_23104,Contig_3003,Contig_9357,Contig_104756,Contig_110339,Contig_79960,Contig_6186,Contig_71324,Contig_39274,Contig_288952,Contig_7322,Contig_81217,Contig_250652,Contig_16223,Contig_74127,Contig_4219,Contig_34071,Contig_280721,Contig_213675,Contig_62186,Contig_145634,Contig_10848,Contig_154937,Contig_141456,Contig_175842,Contig_312106,Contig_80985,Contig_212356,Contig_168917,Contig_157219,Contig_110862,Contig_3976,Contig_87508,Contig_43367,Contig_391829,Contig_362992,Contig_402555,Contig_82169,Contig_144008,Contig_12708,Contig_303778,Contig_334622,Contig_231181,Contig_22244,Contig_96794,Contig_37185,Contig_34237,Contig_123381,Contig_142498,First_Contig3457,Contig_117781,Contig_197242,Contig_15764,Contig_112500,Contig_1474,Contig_301753,Contig_152896,Contig_157340,Contig_134127,Contig_250300,Contig_18813,Contig_176137,Contig_307,Contig_1150,Contig_305976,Contig_214982,Contig_84685,Contig_275540,Contig_42374,Contig_130240,Contig_223882,Contig_74228,Contig_153849,First_Contig2816,Contig_178763,Contig_40226,Contig_109465,Contig_44370,Contig_13701,Contig_182016,Contig_40797,Contig_353700,Contig_86425,Contig_21143,Contig_361687,Contig_36638,Contig_262771,Contig_197896,Contig_179842,Contig_221772,Contig_272468,Contig_12079,Contig_92256,Contig_310778,Contig_36958,Contig_78482,Contig_228529,Contig_82193,Contig_235269,Contig_231405,Contig_287305,Contig_136286,Contig_39979,Contig_36914,Contig_44065,Contig_163350,Contig_1406,Contig_343543,Contig_130774,Contig_62475,Contig_102381,Contig_101938,Contig_299046,First_Contig6431,Contig_121583,Contig_34397,Contig_41087,First_Contig8156,Contig_227387,Contig_16923,Contig_46395,Contig_169871,Contig_9428,Contig_3406,Contig_15706,Contig_349441,Contig_67424,Contig_3159,Contig_349012,Contig_9760,Contig_104066,Contig_175108,Contig_379376,Contig_97750,Contig_119162,Contig_189313,Contig_218616,Contig_76957,Contig_122461,Contig_83409,Contig_138171,Contig_5149,Contig_384884,Contig_231637,Contig_269556,Contig_277517,Contig_130891,Contig_15667,Contig_366032,Contig_35365,Contig_88908,Contig_38637,First_Contig1952,Contig_186614,Contig_348869,Contig_56295,Contig_87818,Contig_96555,Contig_70432,Contig_23396,Contig_154468,Contig_405885,Contig_72290,Contig_17548,Contig_60622,First_Contig7832,Contig_210452,Contig_139795,Contig_14983,Contig_14838,Contig_67688,First_Contig2934,Contig_186098,Contig_237874,Contig_219852,Second_Contig269,Contig_52924,Contig_80500,Contig_1265,Contig_118622,Contig_379814,Contig_246197,Contig_62349,Contig_144876,Contig_76254,Contig_74372,Contig_64334,Contig_81170,Contig_15103,Contig_43103,Contig_117852,Contig_36544,Contig_270570,Contig_61650,Contig_31570,Contig_85979,Contig_5763,First_Contig3563,Contig_40301,Contig_226755,Contig_11926,Contig_221647,Contig_355266,Contig_308915,Contig_116562,Contig_103747,First_Contig8873,First_Contig6215,Contig_248595,Contig_58885,Contig_205475,Contig_81951,Contig_326971,Contig_270383,Contig_261090,Contig_231580,Contig_137166,Contig_41490,Contig_126,Contig_1476,Contig_197417,Contig_351510,Contig_106972,Contig_340186,Contig_153,Contig_105364,Contig_75065,Contig_65299,Contig_113572,Contig_46118,Contig_4967,Contig_131432,Contig_307353,Contig_8696,Contig_116872,Contig_219973,Contig_64127,Contig_14316,Contig_20465,Contig_34341,Contig_1411,Contig_94671,Contig_89219,Contig_206148,Contig_240536,Contig_174855,Contig_388,Contig_51468,Contig_271509,Second_Contig239,Contig_9800,Contig_147293,Contig_170595,Contig_327200,Contig_365282,Contig_135391,Contig_19102,Contig_7105,Contig_12423,Contig_196278,Contig_217381,Contig_137098,Contig_327430,Contig_41939,Contig_36367,Contig_239654,Contig_13833,Contig_2724,Contig_320995,Contig_60871,Contig_47735,First_Contig308,Contig_272752,Contig_316323,Contig_96749,Contig_16575,Contig_159222,Contig_213974,Contig_318905,Contig_192945,Contig_8356,Contig_21522,Contig_189103,Contig_96837,Contig_196024,Contig_103976,Contig_146189,Contig_105685,Contig_304404,First_Contig2172,Contig_157869,Contig_46307,Contig_117428,Contig_160855,Contig_185543,Contig_4581,Contig_214840,Contig_53618,Contig_102048,Contig_290388,Contig_52466,Contig_243723,Contig_303811,Contig_290994,Contig_177844,Contig_149278,Contig_52835,Contig_258394,Contig_277,Contig_327592,Contig_5416,Contig_62527,Contig_139482,Contig_49322,Contig_354808,Contig_12176,Contig_68506,Contig_80203,Contig_62518,Contig_124735,Contig_271980,Contig_58794,Contig_90158,Contig_345504,Contig_104862,Contig_6942,Contig_8035,Contig_138210,First_Contig331,Contig_164598,Contig_21094,Contig_8182,First_Contig4981,Contig_134370,Contig_217591,Contig_298919,Contig_134813,Second_Contig200,Contig_357932,Contig_239407,Contig_353369,Contig_282995,Contig_106153,Contig_295998,Contig_22308,Contig_181124,First_Contig1178,Contig_93452,Contig_21546,Contig_63888,Contig_130799,Contig_132468,Contig_12098,Contig_244430,Contig_3201,Contig_306155,Contig_127427,Contig_147686,Contig_332550,Contig_355472,Contig_320189,Contig_377095,First_Contig949,Contig_393076,Contig_169779,Contig_80912,Contig_33827,Contig_309039,Contig_318571,Contig_19810,Contig_96830,Contig_292025,Contig_13017,Contig_27018,Contig_383834,Contig_102781,Contig_61819,Contig_40880,Contig_151489,Contig_352836,First_Contig8105,Contig_307994,Contig_406122,Contig_96857,First_Contig7346,Contig_72585,Contig_209402,Contig_14179,Contig_391177,Contig_243756,Contig_312546,First_Contig1027,Contig_325698,Contig_10482,Contig_242496,Contig_365644,Contig_404536,Contig_18896,Contig_384807,Contig_30791,Contig_2975,Contig_77164,Contig_114072,First_Contig1053,Contig_98995,Contig_10614,Contig_86815,Contig_23,Contig_115913,Contig_179914,Contig_101495,Contig_31010,Contig_87054,First_Contig3150,Contig_353140,Contig_67152,Contig_20194,Contig_264029,Contig_37735,Contig_77478,Second_Contig748,First_Contig3434,Contig_18394,Contig_67622,Contig_117033,Contig_42544,Contig_328907,First_Contig186,Contig_191408,Contig_65781,Contig_117179,Contig_126679,Contig_32395,Contig_247532,Contig_393453,Contig_82856,Contig_154039,Contig_42952,Contig_361657,Contig_48186,Contig_312797,First_Contig654,Contig_216597,Contig_135066,Contig_371265,Contig_25103,Contig_20633,Contig_230600,Contig_42976,Contig_27638,Contig_392016,Contig_41239,Contig_129716,Contig_39497,Contig_6275,Contig_56617,Contig_109626,Contig_354866,Contig_367394,Contig_136589,Contig_147343,Contig_251264,Contig_245051,Contig_181645,Contig_210431,First_Contig557,Contig_374389,Contig_393936,Contig_105996,Contig_360092,Contig_362256,Contig_256,Contig_145167,Contig_194018,Contig_303618,Contig_113926,Contig_80032,Contig_81617,Contig_176187,Contig_42183,Contig_197372,Contig_322369,Contig_64635,Contig_7355,Contig_15697,Contig_11187,Contig_365153,Contig_229176,Contig_345487,Contig_354697,Contig_32199,Contig_68979,Contig_102744,Contig_90954,Contig_34493,Contig_65805,Contig_122009,Contig_20533,Contig_13,Contig_2025,Contig_377840,First_Contig5870,First_Contig4007,Contig_314032,Contig_109760,Contig_280963,Contig_249053,Contig_253909,Contig_110628,Contig_277206,Contig_391503,Contig_304857,Contig_88315,Contig_196481,Contig_13616,Contig_149850,Contig_1631,Contig_155267,Contig_45819,Contig_311176,Contig_17598,Contig_5597,Contig_195957,Contig_115644,Contig_372327,First_Contig7577,Contig_116084,Contig_200510,First_Contig2147,Contig_55257,Contig_307262,Contig_309832,Contig_41483,Contig_415339,Contig_295076,Contig_199104,Contig_130416,Contig_19329,Contig_294548,Contig_300639,Contig_2019,Contig_15746,Contig_128778,Contig_151494,Contig_312309,Contig_81401,Contig_188633,Contig_96581,Contig_160784,Contig_49674,Contig_24198,Contig_136994,Contig_16260,Contig_286151,Contig_193207,Contig_73591,Contig_129619,Contig_59502,Contig_370909,Contig_219262,Contig_188488,Contig_208472,Contig_7412,Contig_124416,Contig_45586,Contig_204900,Contig_1199,Contig_321438,Contig_103909,Contig_44558,Contig_5606,First_Contig1895,Contig_3759,Contig_211603,Contig_93080,Contig_2152,Contig_59,Contig_40497,Contig_323287,Contig_60703,Contig_104947,Contig_227644,Contig_54269,Contig_110197,Contig_98693,Contig_346555,Contig_267513,Contig_106845,Contig_1926,Contig_222632,Contig_80115,Contig_7739,Contig_112445,First_Contig5802,Contig_220823,Contig_277263,Contig_88744,Contig_337060,Contig_135883,Contig_30763,Contig_2573,Contig_29884,Contig_137688,Contig_2137,Contig_226583,Contig_22147,First_Contig2078,Contig_130805,Contig_375697,First_Contig7396,Contig_272601,Contig_65127,Contig_193806,First_Contig6640,Contig_271341,Contig_36114,Contig_14105,Contig_67127,Contig_35145,Contig_110224,First_Contig3496,Contig_17633,Contig_104625,Contig_378746,Contig_359364,Contig_37060,Contig_232732,Contig_41155,Contig_151596,Contig_58926,Contig_649,Contig_66489,Contig_4733,Contig_32252,Contig_20283,Contig_35570,Contig_25700,Contig_35932,Contig_388453,Contig_188460,Contig_342123,Contig_59392,Contig_112592,Contig_338582,First_Contig3001,Contig_251364,Contig_27385,Contig_28,Contig_80389,Contig_51377,Contig_54818,Contig_80315,Contig_50444,Contig_26544,Contig_86473,Contig_101959,Contig_11327,Contig_64650,Contig_331179,First_Contig568,Contig_53724,Contig_171856,Contig_218012,Contig_258342,Contig_43676,Contig_128679,Contig_77862,Contig_281694,Contig_173183,Contig_66726,Contig_130488,Contig_292679,Contig_24,Contig_170293,Contig_133661,Contig_6327,Contig_29224,Contig_198129,Contig_6419,Contig_212407,Contig_269635,Contig_43777,Contig_175977,Contig_212690,Contig_129775,Contig_184937,Contig_216827,Contig_2658,Contig_172154,Contig_17763,Contig_3874,First_Contig5565,Contig_421581,Contig_302513,Contig_49947,Contig_189634,Contig_260782,Contig_399487,Contig_81849,Contig_251518,Contig_91192,Contig_124758,Contig_303363,Contig_254530,Contig_64402,Contig_10675,Contig_233855,Contig_61820,Contig_330627,Contig_20290,Contig_33136,First_Contig7861,Contig_278751,Contig_251474,Contig_46514,Contig_338272,Contig_239745,Contig_4181,Contig_81383,Contig_22797,Contig_45080,Contig_83157,Contig_248892,Contig_98554,Contig_126560,Contig_149332,Contig_119542,Contig_286714,Contig_2935,Contig_100140,Contig_118832,Contig_107306,Contig_407353,Contig_68760,Contig_29039,Contig_26274,Contig_67992,Contig_2464,Contig_69561,Contig_169568,Contig_333815,Contig_183671,Contig_372319,Contig_249930,Contig_107107,Contig_15802,Contig_302807,First_Contig4111,Contig_284005,Contig_159121,Contig_160225,Contig_26081,First_Contig7729,Contig_407208,Contig_138872,Contig_296751,Contig_43633,Contig_239369,Contig_56147,Contig_50445,Contig_32135,Contig_249676,First_Contig3328,Contig_52973,Contig_353972,Contig_390658,Contig_324843,Contig_14560,Contig_311273,Contig_3269,Contig_47435,Contig_172707,Contig_58900,Contig_77233,Contig_295643,Contig_171400,Contig_99805,Contig_20211,Contig_91297,First_Contig2709,Contig_49898,Contig_188499,Contig_117877,Contig_414662,Contig_151326,Contig_193222,First_Contig3627,Contig_96047,Contig_234236,Contig_95326,Contig_144522,Contig_78990,Contig_236881,Contig_295027,Contig_33205,Contig_268493,Contig_11562,Contig_106735,Contig_1644,Contig_382129,Contig_49795,Contig_208561,Contig_324932,Contig_278846,Contig_110990,Contig_35625,Contig_63274,Contig_105549,Contig_229594,Contig_12915,Contig_275362,Contig_6930,Contig_35792,Contig_292584,Contig_173009,Contig_64088,Contig_53163,Contig_27693,Contig_136260,Contig_37646,Contig_366685,Contig_74942,First_Contig8602,Contig_249194,Contig_37822,Contig_148852,Contig_150765,Contig_173967,Contig_55844,Contig_55152,Contig_330355,Contig_25742,Contig_124407,Contig_38482,Contig_379192,First_Contig7340,Contig_43347,Contig_141292,Contig_233912,Contig_85587,Contig_8944,Contig_336621,Contig_20740,Contig_38594,Contig_29833,Contig_302526,Contig_10107,Contig_32989,Contig_195010,Contig_275439,Contig_298394,Contig_311155,Contig_92784,Contig_190778,Contig_20316,Contig_267603,Contig_159421,Contig_2227,Contig_336274,Contig_45089,Contig_183981,Contig_35338,Contig_293469,Contig_272667,Contig_317236,Contig_360218,Contig_191003,Contig_33640,Contig_184608,First_Contig7815,Contig_26935,Contig_238193,Contig_205983,Contig_296261,Second_Contig911,Contig_206996,Contig_315034,Contig_77870,Contig_36829,Contig_82303,Contig_36423,Contig_88717,Contig_133304,First_Contig2301,Contig_398639,Contig_175196,Contig_147178,Contig_147962,Contig_110659,First_Contig8678,First_Contig937,First_Contig6484,Contig_22873,Contig_64243,Contig_86740,Contig_241766,Contig_37981,Contig_106091,Contig_56373,Contig_102540,Contig_65226,First_Contig1221,Contig_188908,Contig_85216,Contig_215456,Contig_128477,Contig_113906,Contig_113567,Contig_102441,Contig_226246,Contig_309672,Second_Contig909,Contig_31865,Second_Contig245,Contig_44775,First_Contig2421,Contig_99017,Contig_351467,Contig_60,Contig_197947,Contig_132165,Contig_870,Contig_142973,Contig_35772,Contig_1309,Contig_342711,Contig_253152,Contig_13555,Contig_331537,First_Contig1506,Contig_195707,Contig_169785,Contig_200506,Contig_16610,First_Contig4943,Contig_81692,Contig_138505,Contig_400011,Contig_10077,First_Contig8832,Contig_309292,Contig_12144,Contig_185575,Contig_88471,First_Contig1328,Contig_236739,Contig_61281,Contig_378016,Contig_16517,Contig_328477,Contig_50162,Contig_131773,Contig_132882,Contig_179627,Contig_57914,Contig_209104,Contig_153429,Contig_277382,Contig_211256,Contig_80560,Contig_1117,Contig_109948,Contig_113130,Contig_32543,Contig_152154,Contig_255012,Contig_240149,Contig_147339,Contig_1183,First_Contig4978,Contig_38523,Contig_4479,Contig_13048,Contig_366167,Contig_228251,Contig_163354,Contig_6136,Contig_247368,First_Contig974,Contig_243777,Contig_218738,Contig_260449,Contig_66773,Contig_12482,Contig_103651,Contig_153717,Contig_133450,Contig_33089,Contig_29170,Contig_9289,Contig_166006,Contig_29175,Contig_34395,Contig_124256,Contig_343017,Contig_213952,First_Contig5532,Contig_297400,Contig_24452,Contig_36459,Contig_117757,Contig_126748,Contig_12186,Contig_108273,Contig_95211,Contig_21589,Contig_116071,Contig_186139,Contig_22651,Contig_104205,Contig_25913,Contig_70272,Contig_148462,Contig_18856,Contig_377391,Contig_105094,Contig_12496,Contig_5788,Contig_17422,Contig_195698,Contig_257871,First_Contig7796,Contig_434,Contig_117565,Contig_155325,Contig_34028,Contig_249569,Contig_326719,Contig_220215,Contig_238858,Contig_31692,Contig_211449,Contig_336541,Contig_48797,Contig_170544,Contig_87228,Contig_67379,Contig_73878,Contig_5398,Contig_327661,Contig_315734,Contig_314933,Contig_4030,Contig_60312,Contig_282633,Contig_9351,Contig_345223,Contig_2338,Contig_108238,Contig_12061,Contig_246163,Contig_253036,Contig_141090,Contig_74463,Contig_77434,First_Contig2814,Contig_344142,Contig_361663,Contig_216539,Contig_78793,Contig_191090,Contig_11876,Contig_18040,Contig_60684,First_Contig1199,Contig_53438,Contig_123655,Contig_50932,Contig_115483,Contig_239965,Contig_392659,Contig_90432,Contig_99102,Contig_360840,Contig_300714,Contig_236841,Contig_127341,Contig_130476,Contig_91209,Contig_208420,Contig_92271,First_Contig2273,Contig_77596,Contig_188864,Contig_8830,Contig_318017,Contig_172389,Contig_103457,Contig_7312,Contig_26849,Contig_183469,Contig_78331,Contig_14147,Contig_163940,Contig_278102,Contig_284786,Contig_76756,Contig_259776,Contig_181497,Contig_293300,Contig_225257,Contig_53463,Contig_10784,Contig_284318,Contig_63086,Contig_100173,Contig_6353,Contig_76097,Contig_379617,Contig_77747,Contig_29724,Contig_266314,Contig_163385,Contig_380123,Contig_64108,Contig_80765,Contig_20800,Contig_124616,Contig_70110,Contig_225865,Contig_26324,Contig_242004,First_Contig4252,Contig_207956,Contig_69781,First_Contig2926,Contig_363964,Contig_279510,Contig_22238,Contig_199900,Contig_34359,Contig_158117,Contig_46869,Contig_147113,Contig_125855,Contig_300512,Contig_165782,Contig_171537,Contig_97957,Contig_23284,Contig_15446,Contig_129657,Contig_303909,First_Contig6100,Contig_51466,Contig_61407,Contig_338664,Contig_292698,Contig_69619,Contig_296664,Contig_104194,Contig_1385,Contig_390904,Contig_108444,Contig_299967,Contig_139849,Contig_275006,Contig_21650,Contig_144403,Contig_192556,First_Contig1176,Contig_116713,Contig_990,Contig_70462,Contig_236047,Contig_32822,Contig_131659,Contig_139326,Contig_125235,Contig_21352,Contig_224967,Contig_81488,Contig_310216,Contig_271042,Contig_62033,Contig_206910,Contig_15703,Contig_30533,Contig_365796,Contig_58188,Contig_19040,Contig_37379,Contig_152787,Second_Contig291,Contig_418811,Contig_53993,Contig_224072,Contig_69792,Contig_51977,Contig_394221,Contig_73011,Contig_269919,First_Contig5192,Contig_90244,Contig_98770,Contig_12013,Contig_130331,Contig_126683,Contig_77139,Contig_140853,Second_Contig266,Contig_285914,Contig_254883,Contig_307760,Contig_97283,Contig_226433,Contig_84591,Contig_324994,Contig_13470,Contig_164442,Contig_165763,Contig_120313,First_Contig5369,Contig_161134,Contig_158022,Contig_13694,Contig_4921,Contig_128749,Contig_146586,First_Contig5995,Contig_10253,Contig_6566,Contig_237264,Contig_40993,Contig_249805,Contig_21072,Contig_189596,Contig_93484,Contig_106707,Contig_17653,Contig_48628,Contig_34307,Contig_249745,Contig_187696,Contig_50113,Contig_174859,Contig_72539,Contig_196669,Contig_42212,Contig_327361,Contig_101873,Contig_100627,Contig_154768,Contig_221446,Contig_35698,Contig_138124,First_Contig6827,Contig_228255,Contig_30004,Contig_22706,Contig_180414,Contig_135868,Contig_72357,Contig_24000,Contig_35954,Contig_18994,Contig_82528,Contig_19252,Contig_63931,Contig_83394,Contig_51721,Contig_165373,First_Contig7499,Contig_204480,Contig_46913,Contig_7804,Contig_124363,Contig_59696,First_Contig8521,Contig_135545,Contig_33038,Contig_96841,Contig_358920,Contig_55770,Contig_182252,Contig_61151,Contig_339295,Contig_15341,Contig_58218,Contig_174021,Contig_330226,First_Contig6373,Contig_43461,Contig_16764,Contig_1841,Contig_214545,Contig_3374,Contig_74177,Contig_152692,Contig_346346,Contig_87552,Contig_60041,Contig_27881,Contig_323418,Contig_51487,Contig_40815,Contig_219478,Contig_90022,Contig_28568,Contig_162431,Contig_168492,Contig_58599,Contig_48408,Contig_96952,Contig_17746,Contig_378839,Contig_304599,Contig_27367,Contig_58293,Contig_406935,Contig_59280,Contig_184631,Contig_304107,Contig_153431,Contig_318632,First_Contig993,Contig_60794,Contig_187832,Contig_7230,Contig_353462,Contig_178668,Contig_72164,Contig_214870,Contig_160807,Contig_58265,Contig_231562,Contig_103922,First_Contig4370,Contig_146527,Contig_84774,Contig_252872,Contig_73644,First_Contig3711,Contig_13712,Contig_7605,Contig_196012,Contig_5624,Contig_82499,Contig_335740,Contig_149619,Contig_246363,Contig_292457,Contig_128517,Contig_154679,Contig_50055,Contig_92126,Contig_19109,Contig_244265,Contig_13997,Contig_128612,Contig_229470,Contig_82024,Contig_115957,Contig_348356,Contig_25451,Contig_28933,First_Contig5875,Contig_213905,Contig_82912,Contig_94921,Contig_333442,Contig_23392,Contig_310866,Contig_3578,Contig_180666,Contig_269342,Contig_62095,Contig_132578,Contig_84448,Contig_10640,Contig_161457,Contig_83078,Contig_417705,Contig_289281,Contig_94967,Contig_173429,Contig_149377,Contig_389895,Contig_126902,First_Contig670,Contig_93583,Contig_124895,Contig_131744,Contig_34104,Contig_336,Contig_4900,Contig_17175,Contig_334445,Contig_19734,Contig_90210,First_Contig2143,First_Contig8003,Contig_185790,Contig_340443,Contig_67928,Contig_45474,Contig_29394,Contig_242632,Contig_223099,Contig_86073,Contig_71172,Contig_300531,Contig_127319,Contig_20817,Contig_98759,Contig_52369,Contig_226723,Contig_23940,Contig_117310,Contig_74738,Contig_5686,Contig_71468,Contig_181664,Contig_43983,Contig_111650,Contig_29735,Contig_382817,Contig_2106,Contig_165995,Contig_379977,Contig_146615,Contig_190594,Contig_65424,Contig_361085,Contig_296899,Contig_66605,Contig_40293,Contig_98187,Contig_230962,Contig_36002,Contig_63126,Contig_14170,Contig_107723,Contig_34959,Contig_323908,First_Contig6849,Contig_130841,Contig_295501,Contig_70892,Contig_192063,Contig_85816,Contig_134437,First_Contig2190,Contig_172364,Contig_41019,Contig_121070,Contig_177096,Contig_89696,Contig_187221,Contig_13153,Contig_28635,Contig_28428,Contig_62368,Contig_46087,Contig_389552,Contig_215321,Contig_114253,Contig_141369,Contig_80724,Contig_225649,Contig_17245,First_Contig6159,Contig_316444,First_Contig2411,Contig_170166,Contig_390447,Contig_246133,Contig_944,Contig_122557,Contig_328113,Second_Contig898,Second_Contig798,Contig_357992,Contig_292783,Contig_100149,Contig_379580,Contig_14172,Contig_24265,Contig_151487,Contig_49758,Contig_15804,Contig_336696,Contig_2660,Contig_363687,Contig_84632,Contig_6928,Contig_53587,Second_Contig89,Contig_345704,Contig_149644,Contig_22890,Contig_366608,Contig_119884,Contig_313476,First_Contig274,Contig_11085,Contig_27835,Contig_311293,Contig_96492,Contig_339678,Contig_318171,Contig_23913,Contig_321072,Contig_301127,Contig_8025,Contig_26680,Contig_201919,Contig_284999,Contig_12586,Contig_39298,Contig_27642,Contig_97692,Contig_1361,Contig_16227,First_Contig6407,Contig_50769,Contig_100861,Contig_53650,Contig_117663,Contig_12244,Contig_223321,First_Contig6301,Contig_1908,Contig_277497,Contig_116158,Contig_17757,Contig_237245,Contig_4807,Contig_360623,Contig_257531,Contig_298482,Contig_90686,Contig_110357,Contig_121109,Contig_50462,Contig_33134,Contig_248449,Contig_12851,Contig_62734,Contig_1209,Contig_217466,Contig_101741,Contig_129847,Contig_141940,Contig_63254,Contig_28751,Contig_330964,Contig_92061,Contig_330349,Contig_1771,Contig_55415,First_Contig3866,Contig_263635,Contig_297333,Contig_93931,Contig_129757,Contig_83128,Contig_40799,Contig_345745,Contig_254446,Contig_306604,Contig_359683,Contig_8065,Contig_7843,Contig_244608,Contig_102306,Contig_124907,Contig_154966,Contig_66884,Second_Contig521,Contig_108493,Contig_295754,Contig_121519,Contig_18467,Contig_129598,Contig_177489,Contig_207648,Contig_64888,Contig_344669,Contig_261678,Contig_153389,Contig_9809,Contig_382574,Contig_9158,Contig_383202,Contig_100719,Contig_82635,Contig_54390,Contig_121300,Contig_74733,Contig_182538,Contig_130255,First_Contig2561,Contig_23746,Contig_418711,Contig_206255,Contig_340158,Contig_296154,Contig_44756,Contig_171391,Contig_100001,Contig_256228,Contig_11221,Contig_248749,Contig_66632,Contig_44322,Contig_66767,Contig_6988,Contig_277295,Contig_309001,First_Contig4572,Contig_305079,Contig_173559,Contig_215030,Contig_95052,Contig_55147,Contig_58871,Contig_56530,Contig_48726,First_Contig1618,Contig_135739,Contig_82871,Contig_390064,First_Contig8078,Contig_58539,Contig_27602,Contig_183810,Contig_7777,Contig_118517,Contig_65569,Contig_496,Contig_112758,Contig_72815,Contig_284230,Contig_1943,Contig_60137,Contig_188090,Contig_119058,Contig_1677,Contig_80502,Contig_29044,Contig_82329,Contig_318800,Contig_344624,Contig_2738,Contig_245139,Contig_15147,Contig_69149,Contig_78777,First_Contig4042,Contig_239116,Contig_58449,Contig_218840,Contig_73694,Contig_135290,Contig_16390,Contig_53575,Contig_222625,Contig_80681,Contig_46308,Contig_71076,Contig_299268,Contig_303205,Contig_70792,Contig_43428,Contig_197246,Contig_212710,Contig_375902,Contig_44420,Contig_47112,Contig_393082,Contig_200970,Contig_274090,Contig_89944,Contig_131,Contig_116424,Contig_399410,Contig_189774,Contig_77089,Contig_137908,Contig_9829,Contig_20548,Contig_300273,Contig_64767,Contig_178450,Contig_264193,First_Contig504,Contig_374623,Contig_82317,Contig_277617,Contig_252380,Contig_36915,Contig_27829,Contig_22448,Contig_319100,Contig_42836,Contig_58119,Contig_47923,Contig_4595,Contig_133093,Contig_259516,Contig_59435,Contig_200132,Contig_356805,Contig_346331,Contig_41185,Contig_86644,Contig_3008,Contig_313581,Contig_8445,Contig_39805,Contig_192697,Contig_20618,Contig_222616,Contig_286700,Contig_265091,Contig_26350,Contig_8491,Contig_330216,Contig_9222,Contig_38212,Contig_9989,Contig_225754,Contig_382623,Contig_25128,Contig_104134,First_Contig1056,Contig_6343,Contig_72450,Contig_163163,Contig_392951,Contig_78851,Contig_50724,Contig_224119,Contig_258838,Contig_132772,Contig_21971,Contig_86801,Contig_254003,Contig_229310,Contig_311088,Contig_23639,Contig_332655,Contig_32412,	Contig_57578,Contig_49152,First_Contig7849,Contig_35147,Contig_225787,Contig_25651,Contig_362287,Contig_29868,Contig_58304,Contig_102550,Contig_179696,Contig_327447,Contig_1285,Contig_310453,Contig_201241,Contig_179972,Contig_356874,Contig_173,Contig_107294,Contig_120111,Contig_131314,Contig_385936,Contig_65125,Contig_389088,Contig_189624,Contig_37993,Contig_6630,Contig_103680,Contig_137491,Contig_332010,Contig_191117,Contig_76508,Contig_50760,Contig_74028,Contig_30770,Contig_52545,Contig_240150,Contig_477,Contig_12388,Contig_78997,Contig_98136,Contig_107512,First_Contig3053,Contig_33039,First_Contig1207,Contig_32096,Contig_16357,Contig_187438,Contig_162371,Contig_84499,Contig_86239,Contig_30466,Contig_208336,Contig_243637,Contig_284115,Contig_9902,Contig_42314,Contig_91620,Contig_27036,Contig_202049,Contig_179212,Contig_176595,Contig_80273,Contig_72612,Contig_197897,Contig_65021,Contig_6668,Contig_70988,First_Contig7840,Contig_301448,Contig_393289,First_Contig3534,Contig_86331,Contig_86231,Contig_231303,Contig_284729,Contig_140188,Contig_13414,Contig_162122,First_Contig7856,Contig_2592,Contig_117547,Contig_95020,Contig_122136,First_Contig2948,Contig_373388,Contig_55807,Contig_19143,Contig_377265,Contig_5361,Contig_98885,Contig_39002,Contig_28240,Contig_283412,Contig_341292,Contig_314176,Contig_204,First_Contig1370,Contig_6096,Contig_96261,Contig_214748,Contig_74907,Contig_309196,Contig_328965,Contig_337950,Contig_23441,Contig_62973,Contig_297619,Contig_120291,Contig_387243,Contig_291323,Contig_74726,Contig_270182,Contig_142434,Contig_93502,Contig_152603,First_Contig5903,First_Contig6919,Contig_242904,Contig_6284,Contig_20489,Contig_101743,Contig_317504,Contig_129522,Contig_198705,Contig_16185,First_Contig7402,Contig_1087,Contig_80068,Contig_306846,Contig_170,Contig_151025,Contig_9242,Contig_1611,Contig_192210,Contig_309603,Contig_84659,Contig_21019,Contig_66922,Contig_317022,Contig_255890,Contig_246535,First_Contig8784,Contig_334282,Contig_3847,Contig_312927,Contig_281430,Contig_76533,Contig_156806,Contig_191331,Contig_22591,Contig_248457,Contig_30989,Contig_100696,Contig_363456,Contig_20329,Contig_234560,Contig_245684,Contig_160356,Contig_217216,Contig_345595,Contig_4915,First_Contig7742,Contig_278966,Contig_336527,Contig_157106,Contig_229613,Contig_158979,Contig_42710,Contig_356828,Contig_45262,Contig_89411,Contig_246533,Second_Contig170,Contig_34702,Contig_164537,Contig_122190,Contig_258295,Contig_91355,First_Contig5049,First_Contig3788,Contig_345891,Contig_96758,Contig_27555,Contig_4731,Contig_14573,Contig_6264,Contig_27453,Contig_158036,Contig_231033,Contig_43407,Contig_355948,Contig_245370,Contig_104046,Contig_42376,First_Contig2086,Contig_77576,Contig_84776,Contig_81026,Contig_411659,Contig_95103,Contig_143899,Contig_27249,Contig_144378,Contig_109417,Contig_297610,Contig_150019,Contig_145778,Contig_50486,Contig_139293,Contig_232791,Contig_328155,Contig_60492,First_Contig4192,Contig_286849,Contig_143085,Contig_346134,Contig_9374,Contig_191828,Contig_263013,Contig_298473,Contig_294546,Contig_214451,Contig_118068,Contig_153964,Contig_178271,Contig_360928,Contig_47757,Contig_139090,Contig_65801,Contig_27560,Contig_418912,Contig_199330,Contig_319851,Contig_295684,Contig_102002,Contig_87638,Contig_287435,Contig_143870,Contig_121592,First_Contig5668,Contig_24278,Contig_263208,Contig_180243,Contig_31457,Contig_28113,Contig_76256,Contig_45595,Contig_47540,Contig_4836,Contig_39991,Contig_79377,Contig_273754,Contig_8408,Contig_291572,Contig_236948,Contig_26765,Contig_161984,Contig_335227,Contig_49102,Contig_123928,Contig_22315,Contig_111837,Contig_293055,Contig_339166,Contig_143127,Contig_43854,Contig_43940,Contig_307062,Contig_336109,Contig_26989,Contig_73964,Contig_27972,Contig_166539,Contig_364127,Contig_107201,Contig_134325,Contig_1152,Contig_40402,Contig_221780,Contig_41890,Contig_113795,Contig_7651,Contig_277265,Contig_53835,Contig_343620,Contig_316397,Contig_230749,Contig_2487,Contig_209775,Contig_231318,Contig_312370,Contig_213461,Contig_119756,Contig_19406,Contig_199489,Contig_83407,Contig_282558,Contig_295287,Contig_278316,Contig_7907,Contig_212480,Contig_17086,Contig_27724,Contig_194497,Contig_121376,Contig_15845,Contig_109229,Contig_27675,Contig_11097,Contig_187774,First_Contig688,Contig_82054,Contig_178977,Contig_94518,Contig_151801,Contig_18585,Contig_147736,Contig_2516,Contig_61292,Contig_288257,Contig_394325,Contig_157950,Contig_49856,Contig_3287,Contig_21267,Contig_213551,First_Contig288,Contig_92235,Contig_4335,Contig_1628,Contig_326246,Contig_1733,Contig_26348,Contig_269121,Contig_6217,Contig_143122,Contig_42975,Contig_339206,First_Contig3214,Contig_311040,Contig_312149,Contig_173303,Contig_105493,Contig_362898,Contig_153204,Contig_133657,Contig_132027,Contig_39614,Contig_413498,Contig_30863,Contig_214687,Contig_8299,First_Contig1682,Contig_156472,Contig_375343,Contig_299464,Contig_234096,Contig_21603,Contig_154008,Contig_3775,Contig_3973,Contig_45376,First_Contig7867,Contig_70601,Contig_98533,Contig_312333,Contig_84,Contig_109993,Contig_12314,Contig_83010,Contig_57462,Contig_160626,Contig_262516,Contig_223108,Contig_408659,Contig_129010,Contig_220080,Contig_65829,Contig_23486,Contig_213530,Contig_2157,Contig_103863,Contig_285680,Contig_212302,Contig_10766,First_Contig8390,Contig_64397,Contig_11518,Second_Contig550,Contig_21800,Contig_6338,Contig_196873,Contig_310808,Contig_110370,Contig_56842,Contig_369628,Contig_86344,Contig_301024,Contig_152498,Contig_343,Contig_2012,Contig_76850,First_Contig2137,Contig_203532,Contig_330262,Contig_21567,Contig_125337,Contig_173200,Contig_53346,Second_Contig159,Contig_65516,First_Contig290,Contig_217524,Contig_22647,Contig_13626,Contig_399430,Contig_343343,Contig_93319,Contig_2994,Contig_188742,Contig_236799,Contig_356573,Contig_46415,Contig_84569,Contig_345726,Contig_34353,Contig_206157,Contig_543,Contig_6113,Contig_183716,Contig_101925,Contig_194520,Contig_36543,Contig_12943,Contig_300457,Contig_166228,Contig_163611,Contig_295177,Contig_295183,Contig_293980,First_Contig1483,Contig_42839,Contig_310826,Contig_63492,Contig_66522,Contig_25026,Contig_78897,Contig_161184,Contig_47185,Contig_343686,Contig_104573,Contig_125854,Contig_163795,Contig_328186,First_Contig6696,Contig_296906,Contig_25752,First_Contig481,Contig_24603,Contig_220959,Contig_203593,Contig_17835,Contig_143380,Contig_15583,Contig_269815,Contig_50124,Contig_357587,Contig_199997,Contig_131334,Contig_91527,Contig_55937,Contig_64744,Contig_388367,Contig_34133,Contig_392513,Contig_87981,Contig_375700,Contig_141850,Contig_329050,Contig_248811,Contig_114011,Contig_195371,Contig_15102,Contig_265775,Contig_53337,Contig_24914,First_Contig1725,Contig_328739,Contig_38113,Contig_4817,Contig_88230,Contig_15082,Contig_182554,Contig_55806,Contig_244472,Contig_156647,Contig_254006,Contig_44261,Contig_365290,Contig_16522,Contig_18350,Contig_5384,Contig_116751,Contig_7565,Contig_37730,Contig_212650,First_Contig3402,Contig_373680,Contig_366305,Contig_24328,Contig_186965,Contig_46770,Contig_2072,Contig_148474,First_Contig1159,Contig_116890,Contig_932,Contig_152617,Contig_28437,Contig_22513,Contig_78565,Contig_110711,Contig_69994,Contig_4670,Contig_286332,Contig_10368,Contig_327125,Contig_97819,Contig_305429,Contig_52240,Contig_118635,Contig_158833,Contig_93831,First_Contig3626,Contig_47346,Contig_55461,Contig_89086,Contig_59624,Contig_333133,Contig_322878,Contig_383514,Contig_39,Contig_33605,Contig_219124,Contig_290705,Contig_249511,Contig_15294,Contig_56016,Contig_699,Contig_178286,Contig_65429,Contig_49897,Contig_167733,Contig_132546,Contig_337418,Contig_6567,Contig_393866,Contig_153359,Contig_85615,Contig_50894,Contig_186726,First_Contig8018,Contig_2570,Contig_224870,Contig_188244,Contig_155238,Contig_341273,Contig_268024,Contig_92059,Contig_198922,Contig_252277,Contig_270578,Contig_88558,Contig_265743,Contig_866,Contig_276789,Contig_16629,Contig_84782,Contig_310083,Contig_118238,Contig_198969,Contig_80861,Contig_200782,Contig_169620,Contig_196238,Contig_27502,Contig_395817,Contig_75369,Contig_57878,Contig_195171,Contig_46492,Contig_293969,Contig_94369,Contig_30758,Contig_79500,Contig_244126,Contig_22158,First_Contig150,Contig_190413,Contig_145487,Contig_394,Contig_239009,Contig_96311,Contig_104776,Contig_48047,Contig_371507,Contig_52969,Contig_6804,Contig_51215,Contig_54311,Contig_165074,Contig_257478,Contig_21502,Contig_375259,Contig_69292,Contig_2023,Contig_313289,Contig_33490,Contig_232459,Contig_73579,Second_Contig17,Contig_257197,Contig_412386,Contig_87445,Contig_14762,Contig_44465,Contig_67328,Contig_273795,Contig_31164,First_Contig567,Contig_93503,Contig_268450,Contig_129390,Contig_101919,Contig_280954,Contig_203495,Contig_14107,Contig_99081,Contig_100008,Contig_237834,Contig_52443,Contig_183978,First_Contig5896,Contig_14315,Contig_13720,Contig_313849,Contig_169740,Contig_363808,Second_Contig368,Contig_13479,Contig_342958,Contig_235777,Contig_226200,Contig_8956,First_Contig2949,Contig_3046,Contig_20820,Contig_59356,Contig_105541,Contig_195317,Contig_111811,Contig_63087,Contig_373589,Contig_105280,Contig_3188,Contig_61338,First_Contig1584,Contig_418377,First_Contig3852,Contig_229250,Contig_132076,Contig_7521,Contig_39417,Contig_101656,Contig_107439,Contig_214660,First_Contig6110,Contig_250150,Contig_115090,Contig_40740,Contig_57905,Contig_55137,Contig_204086,Contig_29897,Contig_167171,Contig_17748,Contig_204977,Contig_30837,Contig_155094,Contig_160794,Contig_3062,Contig_177637,Contig_47818,First_Contig1253,First_Contig6386,Contig_9253,Contig_153334,Contig_190465,Contig_107491,Contig_5856,Contig_130209,Contig_29146,First_Contig2845,Contig_44146,Contig_9347,Contig_15518,Contig_7196,Contig_342141,Contig_60911,First_Contig2951,Contig_26093,Contig_299674,Contig_69613,Contig_21694,Contig_124827,Contig_212226,Contig_24694,Contig_257000,Contig_10509,Contig_416884,Contig_239049,Contig_180,Contig_9987,Contig_257729,Contig_322417,Contig_73555,Contig_83802,Contig_3210,Contig_11544,Contig_47573,Contig_106890,Contig_29445,Contig_337094,Contig_273575,Contig_72256,Contig_41482,Contig_196896,Contig_32891,Contig_304644,Contig_273293,Contig_59669,Contig_173316,Contig_132507,Contig_89621,Contig_118361,Contig_54687,Contig_36588,Contig_315246,Contig_31805,First_Contig4197,Contig_28164,Contig_25718,Contig_2363,Contig_41697,Contig_137083,Contig_58710,Contig_82507,Contig_300170,Contig_245477,Contig_341186,Contig_56519,Contig_47835,Contig_67544,Contig_361107,Contig_125987,Contig_233373,Contig_166836,Contig_124048,Contig_150218,Contig_88322,Contig_280651,Contig_14980,Contig_304533,First_Contig1022,Contig_83122,Contig_75191,Contig_154541,Contig_13129,Contig_138575,Contig_109555,Contig_234026,Contig_79317,Contig_362075,Contig_245868,Contig_65538,Contig_54578,Contig_47590,Contig_47557,Contig_19388,First_Contig5678,Contig_267085,Contig_113173,Contig_41592,Contig_27248,Contig_165196,Contig_67039,First_Contig7349,Contig_214763,Contig_372066,Contig_346374,Contig_91808,Contig_157349,Contig_121,Contig_105143,Contig_505,Contig_110320,Contig_92261,Contig_154116,Contig_407264,Contig_9124,First_Contig8512,Contig_51796,Contig_170338,Contig_150746,First_Contig657,Contig_9470,Contig_273938,Contig_90674,Contig_198516,Second_Contig382,Contig_14454,Contig_51511,Contig_18819,Contig_29638,Contig_49297,Contig_347454,Contig_148770,Contig_13487,Contig_357702,Contig_307723,Contig_142280,Contig_305145,Second_Contig598,Contig_20858,Contig_373922,Contig_174060,Contig_187957,Contig_56986,Contig_17541,Contig_102990,Contig_72074,Contig_121451,Contig_82626,Contig_92060,Contig_131623,Contig_336604,Contig_9618,Contig_44751,Contig_214047,Contig_204031,Contig_23251,Contig_345852,Contig_193482,Contig_26475,Contig_354842,Contig_81375,Contig_231348,Contig_116380,Contig_187040,Contig_45947,Contig_150090,Contig_109968,Contig_7160,Contig_303692,Contig_260073,Contig_330021,Contig_210098,First_Contig7754,Contig_268716,Contig_135461,Contig_44842,Contig_103721,Contig_200374,Contig_210617,Contig_45868,Contig_204287,Contig_324465,Contig_31194,Contig_160545,Contig_141484,Contig_116464,Contig_185068,Contig_158038,Contig_97638,Contig_119411,Contig_416286,First_Contig8661,Contig_76128,Contig_218409,Contig_41241,Contig_329587,Contig_172648,Contig_67877,Contig_140611,Contig_49807,Contig_12843,Contig_148424,Contig_258531,Contig_34956,Contig_68873,Contig_37723,First_Contig7683,Contig_103617,Contig_309425,Contig_88116,Contig_1859,Contig_69513,Contig_16088,Contig_258735,Contig_164224,Contig_334678,Contig_17284,Contig_56489,Contig_364062,Contig_382929,Contig_186922,Contig_307528,Contig_409761,Contig_168821,Contig_29976,Contig_241485,Contig_3139,Contig_311236,Contig_105030,Contig_375983,Contig_193225,Contig_163421,Contig_95880,Contig_66265,Contig_105556,Contig_111397,Contig_63175,Contig_61805,Contig_93589,Contig_18728,First_Contig1425,Contig_233570,Contig_298151,Contig_171168,Contig_187088,Contig_115099,Contig_31668,Contig_136193,Contig_38595,Contig_53362,Contig_43672,Contig_345776,Contig_13499,Contig_289265,Contig_92964,Contig_39194,Contig_231284,Contig_131969,Contig_21176,Contig_191418,Contig_57822,Contig_133024,Contig_341376,Contig_391681,Contig_386424,Contig_405866,Contig_32008,Contig_61024,Contig_336939,Contig_74237,Contig_361360,First_Contig633,Contig_34893,Contig_223220,Contig_9678,Contig_135098,Contig_54446,Contig_31158,Contig_204409,Contig_66363,Contig_24234,Contig_3626,Contig_100690,Contig_97591,Contig_190166,Contig_37186,Contig_200807,Contig_71670,Contig_84784,Contig_271928,Contig_103910,Contig_120279,Contig_13132,Contig_250349,Contig_9846,Contig_7265,Contig_297104,Contig_106307,Contig_90099,Contig_182477,Contig_362121,Contig_35624,Contig_43783,First_Contig1845,Contig_346993,Contig_61887,Contig_359076,First_Contig2673,Contig_256776,Contig_77133,Contig_32170,Contig_148184,Contig_179928,Contig_6570,Contig_130245,Contig_180116,Contig_263054,Contig_38065,Contig_42195,Contig_174948,Contig_24389,Contig_4660,Contig_171418,Contig_168047,Contig_135416,Contig_56353,Contig_293589,Contig_47359,Contig_158746,Contig_160591,Contig_118043,Contig_62803,Contig_332437,Contig_123859,Contig_78178,Contig_970,Contig_184363,Contig_149312,Contig_168532,Contig_372987,Contig_307941,Contig_313642,Contig_159612,Contig_6000,Contig_334,Contig_231017,Contig_5109,Contig_207156,Contig_176905,Contig_271407,Contig_108331,First_Contig2338,Contig_99327,Contig_167713,Contig_179691,Contig_196678,Contig_11422,Contig_376263,Contig_176688,Contig_50220,Contig_26205,Contig_57247,Contig_198165,Contig_307222,First_Contig257,Contig_157165,Second_Contig63,Contig_104357,Contig_263797,Contig_205948,Contig_255881,Contig_44029,Contig_187817,Contig_372308,Contig_38576,Contig_128343,Contig_7968,Contig_335899,Contig_78380,Contig_99800,Contig_229863,Contig_205159,Contig_252647,Contig_219906,Contig_119748,Contig_157562,Contig_74382,Contig_331991,Contig_246214,Contig_227498,First_Contig4630,First_Contig6890,First_Contig159,Contig_133933,Contig_26581,Contig_335566,Contig_7039,Contig_250068,Contig_11356,First_Contig980,Contig_47163,Contig_8190,Contig_170952,Contig_11382,Contig_223614,Contig_171166,Contig_92657,Contig_57078,Contig_11552,Contig_110735,Contig_234161,Contig_246676,Contig_82155,Contig_12481,Contig_187830,Contig_89114,Contig_19970,Contig_74770,Contig_231097,First_Contig424,Contig_119722,First_Contig7955,Contig_155976,Contig_274807,Contig_124439,Contig_66827,Contig_101279,Contig_398873,Contig_97753,Contig_123600,Contig_120195,Contig_180391,Contig_80413,Contig_11732,Contig_56096,Contig_203500,Contig_30936,Contig_262733,First_Contig570,Contig_304428,Contig_133222,Contig_292393,Contig_855,Contig_196671,Contig_238785,Contig_8419,Contig_16314,Contig_250500,Contig_144047,Contig_46372,First_Contig338,Contig_333303,Contig_18195,Contig_109485,Contig_199582,Contig_10589,Contig_74465,Contig_156403,Second_Contig569,Contig_167692,Contig_117280,Contig_110620,Contig_302146,Contig_37134,Contig_354999,Contig_225378,Contig_199801,Contig_74446,Contig_57804,First_Contig1973,Contig_221717,Contig_87704,Contig_43661,Contig_90533,Contig_235136,Contig_277128,Contig_202721,Contig_302155,Contig_59488,Contig_9132,Contig_26453,Contig_297504,First_Contig5971,Contig_238617,Contig_11680,First_Contig1123,Contig_103068,Contig_158244,Contig_369256,Contig_246458,Contig_89911,Contig_152106,Contig_33909,Contig_193463,Contig_152266,Contig_355601,Contig_78474,Contig_246136,Contig_132982,Contig_263368,Contig_301305,Contig_33233,Contig_256937,Contig_231292,Contig_60015,Contig_255723,Contig_129165,Contig_215747,Contig_306398,Contig_204114,Contig_217039,Contig_36818,Contig_51679,Contig_138409,Contig_375855,Contig_174988,Contig_4387,Contig_282822,Contig_62546,Contig_254874,Contig_17659,Contig_122983,Contig_50925,Contig_399687,Contig_124990,Contig_338982,Contig_181165,Contig_299724,Contig_348251,Contig_284140,Contig_402882,Contig_26000,Contig_217628,Contig_324011,Second_Contig243,Contig_27908,First_Contig955,Contig_66940,Contig_147450,Contig_9616,Contig_280273,Contig_3496,Contig_1486,Contig_213142,Second_Contig661,Contig_40711,Contig_67350,Contig_250393,Contig_112395,Contig_227575,Contig_20887,Contig_26223,Contig_97899,Contig_151711,Contig_294164,Contig_134978,Contig_226105,Contig_184756,Contig_122935,Contig_52980,Contig_40925,Contig_4958,Contig_34684,Contig_61371,Contig_219764,Contig_291022,Contig_5743,Contig_41055,Contig_272244,Contig_171538,Contig_1402,Contig_274111,Contig_221141,Contig_293787,Contig_77113,Contig_264411,Contig_55867,Contig_169201,Contig_230093,Contig_127959,Contig_387382,Contig_124825,Contig_180624,Contig_157984,Contig_6102,Contig_104912,First_Contig7001,Contig_390755,Contig_24127,Contig_36922,Contig_118438,First_Contig1385,Contig_227989,Contig_90243,First_Contig3765,Contig_208495,Contig_147081,Contig_83612,Contig_328804,Contig_51914,Contig_2919,Contig_187654,Contig_6161,Contig_55249,Contig_345034,Contig_134320,Contig_126717,Contig_10883,Contig_86479,Contig_48488,Contig_180735,Contig_66660,Contig_175233,Contig_294190,Contig_28380,Contig_238526,Contig_21088,Contig_265354,Contig_99825,Contig_47439,Contig_196334,Contig_1748,Contig_242873,Contig_52719,Contig_69494,Contig_30186,Contig_193706,Contig_165279,Contig_225249,Contig_25989,Contig_12003,Contig_31761,Contig_54723,Contig_5778,Contig_354257,Contig_198465,Contig_364153,First_Contig4641,Contig_20929,Contig_241509,Contig_351917,Contig_92972,Contig_86553,Contig_86086,Contig_65330,Contig_10324,Contig_165305,Contig_45522,Contig_61515,Contig_318625,Contig_96644,Contig_47934,Contig_138658,Contig_12279,Contig_136226,Contig_306214,Contig_27414,First_Contig8120,Contig_176296,Contig_66783,Contig_235470,First_Contig1564,Contig_174011,Contig_341411,Contig_141014,Contig_232104,Contig_326389,Second_Contig151,Contig_157187,Contig_29341,Contig_3224,Contig_413568,First_Contig4818,Contig_229780,First_Contig67,Contig_135660,Contig_322546,First_Contig7790,Contig_188065,Contig_35263,Contig_139173,Contig_86333,Contig_34139,Contig_79814,Contig_162699,Contig_99629,Contig_58901,Contig_92399,Contig_74776,Contig_14312,Contig_79003,First_Contig806,Contig_3783,Contig_16988,Contig_85396,Contig_3281,Contig_135166,Contig_52761,Contig_15250,Contig_186370,Contig_154600,Contig_327218,Contig_81212,Contig_384890,Contig_2684,Contig_306490,Contig_23166,Contig_410513,Contig_309590,Contig_284448,Contig_37413,Contig_56377,Contig_300723,Contig_77875,Contig_280497,Contig_113161,Contig_160719,Contig_416160,First_Contig2097,Contig_8537,Contig_24312,Contig_184622,Contig_72233,Contig_254052,Contig_68170,Contig_68578,Contig_155790,Contig_314680,Contig_301488,Contig_48841,Contig_12273,Contig_146495,Contig_283196,Contig_2300,Contig_18827,Contig_32105,Contig_209969,Contig_91868,Contig_253674,Contig_62152,Contig_1417,Contig_344357,Contig_185235,Contig_58663,Contig_20565,Contig_280896,Contig_5679,Contig_82877,Contig_18154,Contig_3570,Contig_2092,Contig_37149,Contig_158186,Contig_157015,Contig_150797,Contig_91029,Contig_245614,Contig_173426,Contig_115925,Second_Contig805,Contig_4874,First_Contig5193,Contig_244266,Contig_200253,Contig_42086,Contig_66217,Contig_116037,Contig_17308,Contig_87147,Contig_59799,Contig_95334,Contig_286791,Contig_217006,Contig_219590,First_Contig5098,Contig_8221,First_Contig5882,First_Contig3135,Contig_7272,Contig_182083,Contig_315313,Contig_76983,Contig_47464,First_Contig3261,Contig_126273,Contig_209639,Contig_257136,Contig_328334,Contig_123901,Contig_172810,Contig_31760,Contig_36449,Contig_57961,Contig_174158,Contig_37593,Contig_57697,Contig_83085,Contig_28914,Contig_262884,Second_Contig187,Contig_327857,Contig_94644,Contig_205211,Contig_237604,Contig_141900,Contig_289284,Contig_36299,Contig_2094,Contig_364658,Contig_211598,Contig_233621,Contig_179423,Contig_42816,Contig_124237,Contig_14767,Contig_106955,First_Contig7358,Contig_323624,Contig_9231,Contig_12969,Contig_28004,Contig_28325,Contig_77120,Contig_160319,Contig_9826,Contig_6840,Contig_88934,Contig_170439,Contig_166456,Contig_61692,First_Contig4706,Contig_224844,Contig_175302,Contig_272590,Contig_346631,Contig_184220,Contig_123001,Contig_401680,Contig_108731,Contig_124063,Contig_237150,Contig_63189,Contig_279281,Contig_7549,Contig_56693,Contig_206895,Contig_83906,Contig_12095,Contig_113301,Contig_165721,Contig_162548,Contig_59375,First_Contig5045,Contig_162396,Contig_45661,Contig_9086,First_Contig295,Contig_190303,Contig_32544,Contig_299611,Contig_116173,First_Contig1324,Contig_246225,Contig_318967,Contig_14992,Contig_203932,Contig_291646,Contig_137422,First_Contig1433,Contig_33373,Contig_288824,Contig_227222,Contig_52285,Contig_231354,First_Contig2340,Contig_65248,Contig_97244,Contig_158580,Contig_64787,Contig_47361,Contig_2898,Contig_10566,Contig_224604,Contig_327892,Contig_33853,Contig_153166,Contig_126433,Second_Contig248,Contig_10511,Contig_74504,Contig_36644,Contig_122885,Contig_30366,Contig_250575,Contig_380094,Contig_319201,Contig_30010,Contig_41948,Contig_153949,Contig_75783,Contig_107428,Contig_1910,Contig_250487,Contig_160991,Contig_65526,Contig_110760,Contig_19573,Contig_33380,Contig_89287,Contig_153346,Contig_60383,Contig_197521,Contig_10737,Contig_11700,Contig_74833,Contig_6231,Contig_320356,Contig_30473,Contig_30928,Contig_78794,Contig_260137,Contig_159072,Contig_172574,Contig_164291,Second_Contig408,Contig_72386,Contig_41117,Contig_34996,Contig_373771,Contig_212136,Contig_2209,Contig_27194,Contig_236671,First_Contig488,Contig_11284,Contig_331929,Contig_112590,Contig_44371,First_Contig8032,Contig_338143,Contig_22234,Contig_51740,Contig_23235,Contig_24214,Contig_54966,Contig_23387,Contig_25996,First_Contig7443,First_Contig7533,Contig_27735,Contig_121259,Contig_44463,Contig_298867,Contig_225522,Contig_346774,Contig_276314,Contig_46654,Contig_43927,Contig_54554,Contig_157776,Contig_209348,Contig_2581,Contig_208617,Contig_390233,Contig_174430,Contig_394939,Contig_194072,Contig_22214,Contig_17631,Contig_340299,Contig_145032,Contig_197335,Contig_97584,Contig_109268,Contig_317142,Contig_70752,Contig_278469,Contig_138330,Contig_118209,Contig_383115,Contig_86464,Contig_129920,Contig_100681,Contig_142439,Contig_352134,Contig_106623,Contig_210636,Contig_13963,Contig_240350,Contig_48182,Contig_171146,Contig_11037,Contig_195299,First_Contig4485,Contig_293026,Contig_53719,Contig_351351,Contig_298360,Contig_46834,Contig_106127,Contig_294379,Contig_362320,Contig_80064,Contig_103221,First_Contig2459,Contig_345552,Contig_88652,Contig_24948,Contig_19352,Contig_55904,Contig_38870,Contig_21137,Contig_148012,Contig_8007,Contig_175379,Contig_19207,Contig_370991,Contig_395769,Contig_28173,Contig_78411,Contig_46999,Contig_206552,Contig_93989,Contig_191811,Contig_387993,Contig_78889,Contig_351436,Contig_28106,Contig_53132,Contig_63628,Contig_208081,Contig_9750,Contig_99105,Contig_26900,Contig_57633,Contig_15420,Contig_281192,Contig_73819,Contig_193098,Contig_20670,Contig_30617,Contig_268718,Contig_61777,Contig_85348,Contig_83513,Contig_93997,Contig_29027,Contig_42875,Contig_20773,Contig_68566,Contig_12643,Contig_190484,Contig_37314,Contig_55977,Contig_117909,Contig_78219,Contig_80385,Contig_192985,Contig_331931,Contig_173897,Contig_92474,Contig_308720,First_Contig1259,Contig_147806,Contig_273023,Contig_21799,Contig_230323,Contig_133009,Contig_42071,Contig_224076,Contig_336231,Contig_24460,Contig_208370,Second_Contig49,Contig_15841,Contig_6612,Contig_6184,Contig_77303,Contig_112345,Contig_88167,Contig_8488,Contig_238570,Contig_259336,Contig_17149,Contig_334961,Contig_104077,Contig_378177,Contig_2231,Contig_234821,Contig_40164,Contig_20528,Contig_16098,Contig_64946,Second_Contig321,Contig_178404,Contig_168088,Contig_175399,First_Contig7381,First_Contig3553,Contig_6620,Contig_379555,Contig_416281,Contig_217088,Contig_399527,Contig_155053,First_Contig8388,Contig_100534,Contig_309308,Contig_88228,Contig_90644,Contig_49786,Contig_17872,Contig_7151,Contig_3666,Contig_124415,Contig_3428,Contig_14263,Contig_1550,Contig_89500,Contig_48185,Contig_167567,Contig_12538,Contig_218722,Contig_357367,Contig_318543,Contig_223095,Contig_174282,Contig_37324,Contig_123755,Contig_109590,Contig_312540,Contig_343652,Contig_96785,Contig_247231,Contig_189862,Contig_13021,Contig_217970,Contig_9626,Contig_58994,Contig_222702,Contig_209876,Contig_240602,Contig_143875,Contig_33897,Contig_40408,Contig_295438,Contig_3720,Contig_105332,Contig_232379,Contig_339059,Contig_164415,Contig_341893,Contig_692,Contig_244010,Contig_214798,Contig_250,Contig_339161,Contig_64335,Contig_238238,Contig_49701,Contig_42519,Contig_339157,Contig_3841,Contig_108606,Contig_320572,Contig_17208,Contig_172692,Contig_34722,Contig_154898,Contig_54267,Contig_46509,Contig_243592,Second_Contig449,Contig_29294,Contig_117780,Contig_327152,Contig_209848,Contig_58982,Contig_24481,Contig_64594,Contig_53046,Contig_314693,Contig_41036,Contig_315571,Contig_312921,Contig_352809,Contig_85549,Contig_311581,Contig_144542,First_Contig2540,Contig_206986,Contig_227701,Contig_319529,Contig_195247,Contig_233322,Contig_51356,First_Contig2279,Contig_4766,Contig_102921,Contig_156476,Contig_4551,Contig_3754,First_Contig6720,Contig_300481,Contig_224768,Contig_306908,Contig_132259,Contig_70493,Contig_15907,Contig_69299,Contig_77040,Contig_26035,Contig_181718,Contig_38751,Contig_229160,Contig_322735,Contig_31140,First_Contig539,First_Contig6480,Contig_63059,Contig_19841,Contig_44798,Contig_89680,Contig_81382,Contig_3267,Contig_55804,Contig_35576,First_Contig3501,Contig_51128,Contig_973,Contig_107662,Contig_67314,Contig_174155,Contig_49736,Contig_65625,Contig_170326,Contig_125295,Contig_322001,Contig_28198,Contig_316900,Contig_413444,Contig_154863,Contig_323556,Contig_98277,Contig_56828,Contig_55240,Contig_323139,Contig_140469,Second_Contig596,First_Contig5915,Contig_114916,Contig_2045,Contig_15183,Contig_240294,First_Contig8877,Contig_309189,Contig_78581,Contig_23410,Contig_471,Contig_22071,First_Contig2019,Contig_4912,Contig_344395,Contig_93890,Contig_56953,Contig_140558,Contig_72,Contig_293795,First_Contig6968,Contig_136179,Contig_50994,Contig_91474,Contig_60775,First_Contig8829,Contig_45731,Contig_369043,Contig_276171,Contig_129854,Contig_87106,Contig_84210,Contig_73519,Contig_3707,Contig_38037,Contig_252105,Contig_52949,Contig_188032,Contig_128573,Contig_161914,First_Contig7385,Contig_100901,Contig_160428,Contig_104006,Contig_194606,Contig_168261,Contig_326700,Contig_231959,Contig_38371,Contig_111601,Contig_155930,Contig_205476,First_Contig116,Contig_62551,Contig_275947,Contig_333384,Contig_138456,Contig_409307,Contig_103756,Contig_231276,First_Contig1854,Contig_114614,Contig_151210,Contig_64632,First_Contig4044,Contig_308945,Contig_257518,Contig_181539,Contig_66901,Contig_252515,Contig_148129,Contig_183327,Contig_243707,Contig_58262,Contig_177802,Contig_118690,Contig_95590,First_Contig3537,Contig_178702,Contig_135720,Contig_30203,Contig_17508,Contig_295028,Contig_121917,Contig_79632,Contig_63330,Contig_299925,Contig_219979,Contig_390741,Contig_80310,Contig_105365,Contig_74569,Contig_144517,Contig_29040,Contig_242241,Contig_142794,Contig_330130,Contig_256504,Contig_35396,Contig_21684,Contig_105862,Contig_2710,Contig_66888,Contig_4458,Contig_329476,Contig_292591,Contig_6525,Contig_110792,First_Contig2565,Contig_138694,Contig_382980,Contig_42275,Contig_186764,Contig_227270,Contig_7421,Contig_7577,Contig_264773,Contig_293492,Contig_30715,Contig_78454,First_Contig2547,Contig_57012,Contig_314968,Contig_9655,Contig_189324,Contig_330235,First_Contig3266,First_Contig1000,Contig_89997,Contig_283091,Contig_234476,Contig_317647,Contig_76289,Contig_228724,Contig_319107,Contig_14110,Contig_239469,Contig_222750,Contig_327911,Contig_311821,Contig_39329,Contig_92928,Contig_249031,Contig_58621,Contig_61072,Contig_3873,Contig_103139,Contig_177443,Contig_79843,First_Contig5141,Contig_90352,Contig_278914,Contig_320155,Contig_61880,Contig_11756,Contig_39320,Contig_134935,Contig_319042,Contig_40885,Contig_1292,Contig_28376,Contig_29885,First_Contig7622,Contig_23801,Contig_42623,Contig_188954,Contig_323948,First_Contig281,Contig_354387,First_Contig712,Contig_90717,Contig_155919,Contig_22768,Contig_149868,Contig_6152,Contig_4394,Contig_107630,First_Contig5801,Contig_266771,Contig_80079,Contig_164776,Contig_59756,Contig_418610,Contig_240646,Contig_3380,Contig_165399,Contig_112983,Contig_60996,Contig_123896,Contig_154115,Contig_222618,Contig_118591,Contig_306053,Contig_94465,Contig_27722,Contig_34006,Contig_12551,Contig_39496,First_Contig8321,Contig_95054,First_Contig787,Contig_57219,Contig_196799,Contig_29895,Contig_246442,Contig_151259,Contig_37390,Contig_13534,Contig_9292,Contig_160850,Contig_1328,Contig_142098,Contig_10055,First_Contig3654,Contig_268319,Contig_58981,Contig_25863,Contig_66324,First_Contig615,Contig_39822,Contig_83929,Contig_205082,Contig_94562,Contig_62766,First_Contig1278,Contig_320942,Contig_204188,Contig_155774,Contig_96115,Contig_76737,Contig_52876,Contig_46692,Contig_169995,Second_Contig620,Contig_99038,Contig_174494,First_Contig1152,Contig_248030,First_Contig79,First_Contig7122,Contig_140772,Contig_369571,First_Contig4456,Contig_194026,Contig_139911,Contig_60410,Contig_47555,Contig_396771,First_Contig3996,Contig_101536,Contig_350207,Contig_13466,Contig_282643,Contig_146221,Contig_49025,Contig_333534,Contig_14501,Contig_41472,Contig_197568,Contig_303476,Contig_299941,First_Contig2834,Contig_5517,Contig_20940,Contig_317111,Contig_4570,Contig_369778,Contig_181464,Contig_21641,Contig_102398,Contig_4908,Contig_74053,Contig_264713,Contig_20871,Contig_125175,Contig_108996,Contig_318002,Contig_930,First_Contig774,Contig_11029,Contig_22002,Contig_321695,Contig_4983,Contig_127023,Contig_8591,Contig_29112,Contig_200488,Contig_85207,Contig_82764,Contig_120603,Contig_182023,Contig_66135,Contig_49667,Contig_88215,Contig_92763,Contig_363410,Contig_262348,Contig_124877,Contig_149680,Contig_196307,Contig_49885,First_Contig3176,Contig_183366,Contig_245961,First_Contig1556,Contig_141021,Contig_325904,Contig_73297,Contig_167347,Contig_76884,Contig_170829,Contig_159477,Contig_174612,Contig_212800,Contig_295868,Contig_273451,Contig_23862,Contig_147077,Contig_51686,Contig_17660,Contig_2310,Contig_144041,Contig_4904,Contig_46886,Contig_9134,Contig_27543,Contig_88385,Contig_163455,Contig_19742,Contig_365248,Contig_43578,Contig_79910,Contig_64244,Contig_189677,Contig_362126,Contig_274021,Contig_8588,Contig_414529,Contig_189322,Contig_78327,Contig_111543,Contig_39187,Contig_316050,Contig_10781,Contig_2659,Contig_838,Contig_46451,Contig_418940,Contig_400760,Contig_340003,Contig_420882,First_Contig6107,Contig_165695,Contig_50616,Contig_349497,Contig_100358,Contig_140173,Contig_173445,Contig_21189,Contig_353825,Contig_171930,Contig_31934,Contig_13102,Contig_231001,Contig_47901,First_Contig851,Contig_35241,Contig_55682,Contig_164558,Contig_11141,Contig_119679,Contig_125645,Contig_64103,Contig_23466,Contig_29985,Contig_33734,Contig_156800,Contig_171552,Contig_29815,Contig_18098,Contig_66814,Contig_212384,Contig_3431,Contig_333326,Contig_186553,Contig_269395,Contig_69414,Contig_11975,Contig_301307,Contig_98800,Contig_382112,Contig_28489,Contig_246777,Contig_241268,Contig_384016,Contig_356733,First_Contig2354,Contig_298016,Contig_70346,Contig_121551,Contig_145798,Contig_232910,Contig_181,Contig_218493,First_Contig7092,Contig_150620,Contig_87706,Contig_217862,First_Contig3395,Contig_394568,Contig_57560,Contig_410782,Contig_3985,Contig_140138,Contig_64191,Contig_307097,Contig_9261,Contig_240587,Contig_221964,Contig_13311,Contig_277068,Contig_184106,Contig_153802,Contig_154161,Contig_103931,Contig_150305,Contig_43709,Contig_154933,Contig_399915,Contig_4194,Contig_49350,Contig_119243,Contig_81821,Contig_193910,Contig_24219,Contig_145414,Contig_104347,Contig_153487,Contig_25327,Contig_1121,Contig_27947,Contig_128629,Contig_267246,Contig_82419,Contig_18505,Contig_117319,Contig_32646,Contig_178555,Contig_157425,	Contig_69882,Contig_44576,Contig_11813,Contig_299225,Contig_128113,Contig_136848,Contig_26630,Contig_52774,Contig_112563,Contig_157381,Contig_9015,Contig_193475,Contig_183577,Contig_221480,Contig_174834,Contig_47623,Contig_29281,Contig_48120,Contig_106607,Contig_3691,Contig_10918,First_Contig6476,Contig_95180,Contig_5693,Contig_266919,Contig_37117,Contig_16138,Contig_12591,Contig_195111,Contig_187888,First_Contig403,Contig_330619,Contig_260135,Contig_76269,Contig_98807,Contig_57901,Contig_234613,Contig_79788,Contig_328487,Contig_215194,Contig_188452,Contig_71063,Contig_247309,Contig_60829,Contig_66037,Contig_2534,First_Contig1827,Contig_120997,Contig_29163,Contig_286178,Contig_61331,Contig_242488,Contig_124268,Contig_333853,Contig_187179,Contig_296726,Contig_318184,Contig_355985,Contig_229753,Contig_15674,Contig_60916,Contig_91777,Contig_34454,Contig_25409,Contig_299933,Contig_246710,Contig_219637,Contig_91550,Contig_146815,Contig_184495,Contig_133608,Contig_68927,Contig_16927,Contig_312213,Contig_114679,Contig_279414,Contig_182381,Contig_9449,Contig_348424,Contig_735,Contig_177784,Contig_39755,Contig_21178,Contig_119004,Contig_399932,Contig_18188,Contig_581,Contig_91708,Contig_6393,Contig_64557,Contig_178984,Contig_164844,Contig_18484,Contig_32064,Contig_240067,Contig_389050,Contig_15163,Contig_89126,Contig_61358,Contig_110157,Contig_95192,Contig_219473,Second_Contig922,Contig_295096,Contig_58354,Contig_268631,Contig_23146,Contig_19136,Contig_205355,Contig_146560,Contig_229597,Contig_31631,Contig_123678,Contig_351724,Contig_242711,Contig_38300,Contig_10428,Contig_40779,Contig_315108,Contig_12412,Contig_271186,Contig_315231,Contig_6198,Contig_50820,Contig_24647,Contig_21184,Contig_175889,Contig_238073,Contig_13450,Contig_211409,Contig_60106,Contig_232476,First_Contig1889,Contig_202584,Contig_44551,Contig_223861,Contig_308137,Contig_19220,Contig_82504,Contig_9421,Contig_23173,Contig_25123,Contig_45674,Contig_383936,Contig_2561,Contig_279256,Contig_420652,Contig_51086,Contig_45957,Contig_382847,Contig_117660,Contig_202684,Contig_86697,Contig_126058,Contig_131030,Contig_309813,Contig_342869,Contig_52490,Contig_77337,Contig_202661,Contig_199940,First_Contig6009,Contig_219005,Contig_211772,Contig_77570,Contig_4089,Contig_330833,Contig_88137,Contig_207093,Contig_41,Contig_411778,Contig_145259,Contig_395113,Contig_39043,Contig_232378,Contig_18669,Contig_374068,Contig_114680,Contig_76341,Contig_272417,Contig_57761,Contig_25360,Contig_340328,Contig_145959,Contig_264871,Contig_87479,Contig_26021,First_Contig5927,Contig_76149,Contig_147115,Contig_262903,Contig_316835,Contig_100422,Contig_283384,Contig_205744,Contig_321169,Contig_32700,Contig_79226,Contig_89232,Contig_4251,Contig_308503,Contig_153001,Contig_88963,Contig_266122,Contig_219676,Contig_184789,Contig_98044,Contig_215443,Contig_120536,Contig_16078,Contig_157319,Contig_31031,Contig_102822,Contig_302316,Contig_16524,Contig_196074,Contig_43724,Contig_11923,Contig_178605,Contig_351943,Contig_100677,Contig_170810,Contig_102629,Contig_108284,Contig_146252,Contig_251660,Contig_342331,Contig_31863,Contig_65,Contig_275504,Contig_259955,Contig_320980,Contig_128076,Contig_174752,Contig_125564,Contig_37038,Contig_303910,Contig_7512,Contig_19072,Contig_163185,Contig_390344,Contig_292490,Contig_55509,Contig_97266,Contig_112381,Contig_15622,Contig_12044,Contig_50566,Contig_292135,Contig_4689,Contig_52530,Contig_6245,Contig_2757,Contig_305041,Contig_145871,Contig_91814,Contig_203139,Contig_200668,Contig_13105,Contig_333119,Contig_331215,Contig_179758,Contig_190258,Contig_15760,Contig_123261,First_Contig6401,Contig_277450,Contig_400108,Contig_14188,Contig_144288,Contig_28368,Contig_142619,Contig_179623,Contig_280783,Contig_247495,Contig_106467,Contig_325043,Contig_152228,Contig_283238,Contig_19339,Contig_90955,First_Contig362,Contig_130143,Contig_33646,Contig_18363,Contig_7041,Contig_71178,Contig_99593,Contig_297935,Contig_968,Contig_53987,Contig_8278,First_Contig5465,Contig_5313,Contig_77581,Contig_198946,Contig_248153,Contig_217616,Contig_144083,Contig_332494,Contig_179830,Contig_313365,Contig_91255,Contig_357433,Contig_180920,Contig_224733,Contig_37224,Contig_327420,Contig_117113,Contig_40401,Contig_2362,Contig_5178,Contig_78262,Contig_90874,Contig_351171,Contig_35042,Contig_130915,Contig_213955,Contig_353877,Contig_70405,Contig_41466,First_Contig498,Second_Contig734,Contig_394474,Contig_312285,Contig_155488,Contig_292695,Contig_303345,Contig_103999,Contig_282038,Contig_255341,Contig_330144,Contig_33080,Contig_124285,Contig_69840,Contig_83142,Contig_3072,Contig_205921,Contig_108314,Contig_86559,Contig_140656,Contig_26850,Contig_285483,Contig_109027,Contig_286239,Contig_145835,Contig_321290,Contig_42901,Contig_43343,Contig_100567,Contig_229860,First_Contig4233,Contig_280815,Contig_159142,Contig_29653,Contig_21280,Contig_116603,Contig_268874,Contig_36450,Contig_22700,Contig_295607,Contig_382424,Contig_165706,Contig_273367,Contig_73061,First_Contig5765,Contig_122172,Contig_344362,Contig_173683,First_Contig1532,Contig_348945,Contig_90486,Contig_63210,Contig_34710,Contig_82880,Contig_7643,Contig_27486,Contig_35643,Contig_33662,Contig_17624,Contig_25181,Contig_171491,Contig_210536,Contig_206331,Contig_21618,Contig_109517,Contig_4741,Contig_188534,Contig_130772,Contig_136340,Contig_197154,Contig_54099,Contig_125775,First_Contig128,Contig_306042,Contig_128535,Contig_327183,Contig_257607,First_Contig416,Contig_242012,Contig_261053,Contig_25485,Contig_325763,Contig_171055,Contig_105289,Contig_49252,Contig_149419,Contig_367103,Contig_56065,Contig_339252,Contig_37265,Contig_16986,Contig_316220,Contig_48902,Contig_200124,Contig_122991,Contig_172970,Contig_76530,Contig_127906,Second_Contig778,Contig_46318,Contig_29692,Contig_84151,Contig_134238,Contig_294050,Contig_107348,Contig_84969,Contig_269566,Contig_414860,Contig_104863,Contig_376772,Contig_363250,Contig_17256,Second_Contig147,Contig_16093,Contig_103624,Contig_77307,Contig_168886,Contig_364955,Contig_87217,Contig_115337,First_Contig7258,Contig_48505,Contig_34061,First_Contig8867,Contig_1096,Contig_5887,Contig_38088,Contig_65000,Contig_331337,Contig_165412,Contig_153460,Contig_116832,First_Contig1338,Contig_188334,Contig_179646,Contig_100870,Contig_4428,Contig_272723,Contig_229013,Contig_406387,Contig_100154,First_Contig1262,Contig_172248,Contig_161956,Contig_144424,Contig_346698,Contig_199040,Contig_85128,Contig_332637,Contig_177192,First_Contig2220,Contig_323821,Contig_59926,Contig_331964,Contig_32514,Contig_170211,Contig_107751,Contig_14153,Contig_41761,Contig_178759,Contig_72427,Contig_129250,Contig_99064,Contig_14598,Contig_43551,Contig_265397,Contig_288733,Contig_7679,Contig_53687,Contig_14393,Contig_196375,Contig_22517,Contig_19342,Contig_172939,Contig_131515,Contig_113761,Contig_38702,Contig_57023,Contig_195834,Contig_6182,Contig_166175,Contig_65251,Contig_125236,Contig_90,Contig_119757,Contig_173293,First_Contig1886,Contig_74549,Contig_182382,Contig_302125,Contig_221318,Contig_107571,Contig_62595,Contig_25928,First_Contig1070,Contig_44733,Contig_32106,Contig_79920,Contig_76507,Contig_6392,Contig_147880,Contig_32634,Contig_154366,Contig_350451,Contig_252196,Contig_135494,Contig_123082,Contig_339338,Contig_109047,Contig_18608,Contig_113925,Contig_231406,Contig_166413,Contig_374332,Contig_396036,First_Contig621,Contig_363086,Contig_117845,Contig_406218,Contig_177832,Contig_203003,Contig_372206,First_Contig1931,Contig_109347,Contig_193460,Contig_15733,Contig_292825,Contig_77720,Contig_164765,Contig_233941,Contig_22510,Contig_11621,Contig_41960,Contig_5288,Contig_172020,Contig_14705,Contig_324963,First_Contig544,Contig_96838,Contig_22417,Contig_30972,Contig_51749,Contig_67236,Contig_186880,Contig_4000,Contig_174784,Contig_392057,Contig_158235,Contig_14750,Contig_75661,Contig_230894,Contig_16496,Contig_12850,Contig_164800,Contig_72475,Contig_79586,Contig_5265,Contig_97447,Contig_166348,Contig_53120,Contig_133671,Contig_215975,Contig_126712,Contig_48153,Contig_334937,Contig_331034,Contig_296621,Contig_152220,Contig_239332,Contig_98114,Contig_188104,Contig_389951,Contig_153690,Contig_154420,Contig_72694,Contig_297826,Contig_145941,Contig_133246,Contig_127079,Contig_81541,Contig_14413,Contig_44213,Contig_186358,Contig_266395,Contig_217169,Contig_145796,Contig_198787,Contig_168017,Contig_99107,Contig_26204,Contig_400612,Contig_21438,Contig_245239,Contig_3692,Contig_38334,Contig_17547,Contig_359512,Contig_128365,Contig_311315,Contig_15037,Contig_13996,Contig_91233,Contig_290599,Contig_199210,Contig_13512,Contig_258849,Contig_28710,Contig_5228,Contig_42473,Contig_189746,Contig_302200,Contig_198430,Contig_197919,Contig_156621,Contig_46944,Contig_261768,Contig_195612,Contig_378268,Contig_202773,Contig_36458,Contig_25015,First_Contig7779,Contig_182784,Contig_286922,Contig_398459,Contig_1243,Contig_54358,Contig_203506,Contig_110949,Contig_22889,Contig_329815,Contig_92366,Contig_283789,Contig_5723,Contig_82766,Contig_293766,Contig_386871,Contig_170329,Contig_25101,Contig_44336,Contig_304807,Contig_1528,First_Contig4426,Contig_90410,Contig_40302,Contig_24220,Contig_42919,Contig_2972,Contig_137178,Contig_41223,Contig_64192,Contig_50768,Contig_154545,Contig_5512,Contig_391705,Contig_5648,Contig_64087,Contig_90727,Contig_84847,Contig_20203,Contig_10312,First_Contig4254,Second_Contig295,Contig_300005,Contig_158278,Contig_102558,Contig_4515,Contig_118412,Contig_31441,Contig_61051,Contig_30177,Contig_42041,Contig_394034,Contig_321489,Contig_32457,First_Contig7223,Contig_103387,Contig_377691,Contig_331788,Contig_43660,Contig_47326,Contig_142215,Contig_110356,Contig_317319,Contig_19957,Contig_155440,Contig_323097,Contig_388116,Contig_139006,Contig_137128,Contig_14446,Contig_27049,First_Contig4745,Contig_66885,First_Contig6851,Contig_192046,Contig_23737,Contig_219187,Contig_362078,Contig_253739,Contig_8396,Contig_299255,Contig_139340,Contig_317327,Contig_86776,Contig_3675,Contig_388530,Contig_128409,Contig_26898,Contig_139105,Contig_72894,Contig_137754,Contig_246015,Contig_184304,Contig_359686,Contig_387393,Contig_124224,Contig_318590,Contig_283230,Contig_36221,First_Contig7594,Contig_189124,Contig_37806,Contig_21214,Contig_14579,Contig_310503,Contig_64239,Contig_37283,Contig_56785,Contig_344668,Contig_49454,Contig_50886,Contig_42979,Contig_230325,Contig_265719,Contig_3065,Contig_39849,Contig_158416,First_Contig4552,Contig_77818,Contig_226316,Contig_2783,Contig_42545,Contig_49962,Contig_34209,Contig_364284,Contig_57700,Contig_43307,Contig_178889,Contig_89293,Contig_88325,Contig_146793,Contig_378533,Contig_297975,Contig_384732,Contig_16167,Contig_125,Contig_124417,Contig_39204,Contig_114259,Contig_277731,Contig_224862,Contig_75651,Contig_296516,Contig_64260,Contig_89760,Contig_91587,Contig_83033,Contig_73818,Contig_65775,Contig_154745,Contig_54596,Contig_23622,Contig_88290,Contig_17895,Contig_382656,Contig_64683,Contig_38436,Contig_302185,Contig_339278,First_Contig8204,Contig_162655,Contig_9778,Contig_159753,Contig_257638,Contig_46705,Contig_346762,Contig_83314,Contig_226022,Contig_37024,Contig_99888,Contig_24996,Contig_129480,Contig_23114,Contig_23938,Contig_347038,Contig_30792,Contig_23821,Contig_307565,Contig_62808,Contig_111293,Contig_2840,Contig_9179,Contig_282905,First_Contig2364,Contig_42119,Contig_3543,Contig_376165,Contig_228609,Contig_31238,Contig_36740,Contig_771,Contig_6553,Contig_133198,Contig_65272,Contig_243400,Contig_6766,Contig_9411,Contig_92752,Contig_327024,Contig_22864,Contig_55508,Contig_193437,Contig_200696,Contig_186448,Contig_143126,Contig_15616,First_Contig396,Contig_176592,Contig_151141,Contig_94159,Contig_185945,Contig_48187,First_Contig3052,Contig_271176,Contig_230552,Contig_9647,First_Contig29,Contig_176510,Contig_6883,Contig_34441,Contig_43109,Contig_71816,Contig_39182,Contig_389162,Contig_73353,Contig_144956,Contig_69280,Contig_326760,First_Contig1257,Contig_19845,Contig_129877,Contig_4573,Contig_89525,Contig_222700,Contig_77271,Contig_323547,Contig_153355,Contig_382366,Contig_12229,Contig_27584,Contig_154740,Contig_25701,First_Contig3345,Contig_80704,Contig_63623,Contig_260296,Contig_77950,Contig_27828,Contig_1065,Contig_293534,Contig_357850,Contig_288043,Contig_57896,Contig_210432,Contig_60541,Contig_85526,Contig_111669,Contig_12633,Contig_4673,Contig_85974,Contig_54268,Contig_20488,Contig_211360,Contig_351645,Contig_117149,Contig_67675,Contig_20282,Contig_265803,Contig_5712,Second_Contig775,Contig_274798,Contig_10233,Contig_110225,Contig_210,Contig_252026,First_Contig6525,Contig_365331,Contig_3273,Contig_384220,Contig_264096,Contig_7551,Contig_2423,Contig_343030,Contig_393048,Contig_310115,Contig_260498,Contig_292111,Contig_40498,Contig_128085,Contig_316946,Contig_282838,Contig_286475,Contig_22594,Contig_11171,Contig_86474,Contig_100736,Contig_300634,Contig_7330,Contig_193550,Contig_292360,Contig_170040,Contig_11101,Contig_319756,Contig_305593,First_Contig4019,Contig_43637,Contig_291266,First_Contig7704,Contig_4978,First_Contig8826,Contig_413916,Contig_111602,Contig_84777,Contig_78850,Contig_62743,Contig_293640,Contig_126827,Contig_7596,Contig_236933,Contig_65806,Contig_240674,Contig_87630,Contig_289966,Contig_131171,Contig_217592,Contig_365014,First_Contig6487,Contig_94689,Contig_119793,Contig_224676,Contig_82716,Contig_90487,Contig_349406,Contig_291559,Contig_186015,First_Contig678,Contig_29377,Contig_99092,Contig_243080,Contig_327120,Contig_155403,Contig_243087,Contig_43232,Contig_83256,Contig_21668,Contig_312416,Contig_166540,Contig_197162,Contig_109577,Contig_11670,Contig_420795,Contig_294440,Contig_303761,Contig_37786,Contig_41974,Contig_327867,Contig_262830,Contig_75830,Contig_217360,Contig_46824,Contig_131178,Contig_330731,Contig_93777,Contig_151837,Contig_303528,Contig_7106,Contig_259466,Contig_34485,Contig_145727,Contig_239274,Contig_146126,Contig_37736,Contig_205051,Contig_243285,Contig_169195,Contig_170611,Contig_124185,Contig_97265,Contig_240660,Contig_16257,Contig_226784,Contig_256964,Contig_275775,First_Contig819,Contig_113792,Contig_301314,Contig_136134,Contig_43634,Contig_311685,First_Contig969,Contig_17026,Contig_245070,Contig_54209,Contig_331361,Contig_6746,Contig_328729,Contig_329991,Contig_80238,Contig_4131,Contig_45443,Contig_190248,Contig_6349,Contig_177745,Contig_669,Contig_353622,Contig_240833,Contig_63289,Contig_33419,Contig_184615,Contig_363541,Contig_289734,Contig_35619,Second_Contig674,Contig_71200,Contig_126619,Contig_22422,Contig_329702,Contig_83826,Contig_3288,Contig_131141,Contig_420293,Contig_65942,Contig_94474,Contig_312136,Contig_265474,Contig_133662,Contig_65466,Contig_276872,First_Contig7730,Contig_49080,Contig_213904,First_Contig4615,Contig_162144,Contig_182709,Contig_147201,Contig_36847,Contig_106795,Contig_50128,Contig_92452,Contig_350331,Contig_228951,Contig_322995,Contig_191091,Contig_365000,Contig_315679,Contig_326661,First_Contig4468,Contig_78160,Contig_124626,Contig_64925,Contig_53091,Contig_54145,Contig_233835,First_Contig7831,Contig_49174,Contig_36482,Contig_58672,Contig_22648,Contig_218402,Contig_12916,Contig_201736,Contig_257627,First_Contig7558,Contig_68476,Contig_156167,Contig_68503,Contig_177912,Contig_28902,First_Contig5568,Contig_37312,Contig_25649,First_Contig7185,Contig_332600,Contig_140623,Contig_257865,Contig_309491,Contig_282449,Contig_59486,Contig_322841,Contig_306483,Contig_362286,Contig_57773,Contig_8587,Contig_177432,Contig_249043,Contig_62015,Contig_9640,Contig_137707,Contig_354700,Contig_176,Contig_95494,Contig_84046,First_Contig7418,Contig_329479,Contig_91356,Contig_324296,Contig_415413,Contig_170143,Contig_73920,Contig_193103,Contig_292833,Contig_221675,Contig_75567,Contig_74046,Contig_22856,Contig_53137,Contig_49272,Contig_57527,Contig_286152,Contig_165971,Contig_345627,Contig_254002,Contig_53570,First_Contig5617,Contig_336129,Contig_223377,Contig_14246,Contig_4532,Contig_309322,Contig_164155,Contig_415779,Contig_67202,First_Contig2191,Contig_8060,Contig_3122,Contig_28634,Contig_9876,Contig_42424,Contig_248183,Contig_154398,Contig_331462,Contig_72441,Contig_199418,Contig_230192,Contig_224556,Contig_200724,Second_Contig81,Contig_102254,Contig_27740,Contig_345899,First_Contig6360,Contig_24262,Contig_189575,Contig_161327,Contig_9122,Contig_120855,Contig_18178,Contig_140914,First_Contig8724,Contig_187795,Contig_152890,Contig_311549,Contig_3885,Contig_164726,Contig_180013,Contig_376741,Contig_207595,Contig_89,Contig_148568,Contig_328154,Contig_278365,Contig_61288,Second_Contig401,Contig_102887,Contig_37292,Contig_50123,Contig_76274,Contig_32123,First_Contig8672,Contig_288363,Contig_265260,Contig_357584,Contig_6665,Contig_24689,Contig_21609,Contig_20103,Contig_140326,Contig_11028,Contig_309337,Contig_94977,Contig_146569,Contig_321355,Contig_23105,Contig_27252,Contig_83995,Contig_53637,Contig_38101,Contig_111098,Contig_374077,Contig_196692,Contig_189937,Contig_230562,Contig_29534,Contig_50819,Contig_236828,Contig_129703,Contig_79113,Contig_62288,Contig_67319,Contig_133235,Contig_76630,Contig_32696,Contig_161368,Contig_87011,Contig_385058,Contig_158074,Contig_10365,Contig_178561,Contig_361796,Contig_82104,Contig_1073,Contig_188983,Contig_187,Contig_155605,First_Contig2276,Contig_11369,Contig_339681,Contig_616,Contig_3951,Contig_86173,Contig_297069,Contig_229751,Contig_386646,Contig_324668,Contig_197457,Contig_266712,Contig_46028,Contig_10815,Contig_237833,Contig_54303,Contig_79622,Second_Contig432,Contig_180524,Contig_164342,Contig_363222,Contig_59270,Contig_378371,Contig_225129,Contig_8894,Contig_68251,Contig_11134,First_Contig3522,Contig_108405,Contig_176326,Contig_303105,Contig_111568,Contig_75714,Contig_36335,Contig_230940,Contig_293555,Contig_357104,Contig_332839,Contig_350514,Contig_10946,Contig_191719,Contig_237030,Contig_378247,Contig_196555,Contig_189432,Contig_112519,Contig_71959,Contig_59662,Contig_308804,Contig_66149,Contig_171961,Contig_38867,Contig_68630,Contig_59605,Contig_26080,Contig_116057,Contig_367063,Contig_61279,Contig_172736,Contig_212766,Contig_48508,Contig_409423,Contig_413774,Contig_324084,Contig_41627,Contig_352960,Contig_89382,Contig_278911,First_Contig1443,Contig_345842,Contig_67378,Contig_189139,Contig_312008,Contig_36555,First_Contig8697,Contig_68831,Contig_228970,Contig_307511,Contig_26660,Contig_13063,Contig_306459,Contig_391293,Contig_122719,Contig_91165,Contig_190192,Contig_299423,Contig_180729,Contig_29486,Contig_24922,Contig_110281,Contig_139330,Contig_1027,Contig_358646,Contig_99257,Contig_39884,Contig_85603,Contig_250372,Contig_35493,First_Contig3130,Contig_9751,Contig_56665,Contig_29905,Contig_241436,Contig_41326,Contig_126168,Contig_190123,Contig_43764,Contig_105678,Contig_345439,Contig_80117,First_Contig4901,Contig_206909,Contig_18388,Contig_171117,Contig_129710,Contig_338300,Contig_229665,Contig_113025,Contig_105766,Contig_34364,Contig_163309,Contig_133708,Contig_304184,Contig_170646,Contig_331682,Contig_8597,Contig_84274,First_Contig4312,Contig_12880,Contig_390206,Contig_37823,Contig_202896,First_Contig8733,Contig_247987,Contig_70806,Contig_93787,Contig_9034,Contig_214424,Contig_23921,Contig_292822,Contig_358733,Contig_161043,Contig_313411,Contig_20330,Contig_21142,Contig_99714,Contig_248658,First_Contig1316,Contig_69098,Contig_967,Contig_18168,Contig_119376,First_Contig8800,Contig_3064,Contig_201224,Contig_377944,Contig_124260,Contig_155850,Contig_119867,Contig_47262,Contig_59924,Contig_391553,Contig_146594,Contig_54899,Contig_418114,Contig_323269,Contig_70165,First_Contig7471,Contig_296657,Contig_78366,Contig_991,Contig_13598,Contig_280943,Contig_79128,Contig_215444,Contig_181438,Contig_57233,Contig_277980,Contig_292453,Contig_22171,Contig_681,Contig_154177,Contig_262862,Contig_371077,Contig_272870,Contig_2381,Contig_294826,Contig_355938,Contig_140767,Contig_61843,Contig_27853,Contig_251797,Contig_187233,Contig_253330,Contig_322116,Contig_36789,Contig_243283,Contig_419609,Contig_73884,Contig_71596,Contig_151836,Contig_241240,Contig_304839,Contig_22637,Contig_64730,Contig_82391,Contig_27364,Contig_95119,Contig_355969,Contig_19959,Contig_161168,Contig_119538,First_Contig3268,Contig_325367,Contig_16500,Contig_113897,Contig_53066,Second_Contig716,Contig_193239,Contig_57746,Contig_322401,Contig_30155,Contig_320621,Contig_106052,Contig_83100,Contig_131572,Contig_172198,Contig_108433,Contig_198133,Contig_47151,Contig_51513,Contig_13954,Contig_192910,Contig_51519,Contig_12422,Contig_118546,Contig_295104,Contig_11812,Contig_119833,Contig_394024,Contig_15200,Contig_307946,Contig_16208,Contig_14647,Contig_373601,Contig_169142,Contig_186211,Contig_298010,Contig_88323,Contig_62673,Contig_153448,Contig_22287,Contig_218037,Contig_99545,Contig_297136,Contig_48839,Contig_119000,Contig_30504,First_Contig7426,Contig_54054,Contig_194033,Contig_300417,Contig_165996,Contig_43212,Contig_311283,Contig_95848,Contig_2829,Contig_62130,Contig_356732,First_Contig6505,Contig_151965,Contig_325712,Contig_23006,Contig_82588,Contig_259867,Contig_342235,Contig_15327,Contig_414512,First_Contig4027,First_Contig7126,Contig_212880,Contig_341005,Contig_163105,Contig_1636,Contig_77479,Contig_3892,Contig_81309,Contig_11614,Contig_252313,Contig_113626,First_Contig7569,Contig_128718,Contig_60353,Contig_18614,Contig_173259,Contig_352100,Contig_102812,Contig_229264,Contig_144756,Contig_138194,Contig_28137,Contig_278772,Contig_5079,Contig_48736,Contig_49981,Contig_158333,Contig_123864,Contig_379543,Contig_19940,Contig_136248,Contig_11735,Contig_340873,Contig_305691,Contig_275723,Contig_267274,Contig_149205,Contig_104044,Contig_58813,Contig_302760,Contig_165506,Contig_29284,Contig_73,Contig_93178,Contig_176745,Contig_26632,Contig_268481,Contig_298546,Contig_11201,Contig_356646,Contig_1048,Contig_59279,Contig_13528,Contig_188872,Contig_167789,Contig_187833,Contig_376693,Contig_237359,Contig_11218,Contig_95779,Contig_14467,Contig_26676,Contig_122630,Contig_108578,Contig_22729,Contig_58795,Contig_210326,Contig_10047,Contig_26671,Contig_294314,Contig_70933,Contig_69272,Contig_103732,Contig_131791,Contig_137207,Contig_38740,Contig_155298,Contig_25104,Contig_351701,Contig_94031,Contig_71703,Contig_24332,Contig_5761,Contig_65773,Contig_14639,First_Contig7904,Contig_41684,Contig_33420,Contig_51374,Contig_355439,Contig_69266,Contig_232687,Contig_3368,Contig_22230,Contig_160646,Contig_227137,Contig_6574,Contig_92018,Contig_21177,Contig_228178,Contig_19041,Contig_60720,Contig_61297,First_Contig1983,Contig_306315,Contig_214057,Contig_233249,Contig_266434,Contig_57613,Contig_298255,Contig_320870,Contig_51292,Contig_10240,First_Contig3702,Contig_18567,First_Contig5674,Contig_293497,Contig_9420,First_Contig5918,Contig_208509,Contig_9061,Contig_375062,Contig_109887,Contig_323538,Contig_398700,Contig_34323,Contig_19429,Contig_328166,Contig_72913,Contig_99228,Contig_14617,Contig_18099,Contig_135183,Contig_276282,Contig_174983,Contig_168020,Contig_128958,First_Contig500,Contig_214024,Contig_64101,Contig_231258,Contig_14348,Contig_61951,Contig_167609,Contig_19755,Contig_279633,Contig_234,First_Contig4089,Contig_19735,Contig_8851,Contig_50393,Contig_204161,Contig_18457,Contig_191734,Contig_28175,Contig_252211,Contig_66718,Contig_68315,Contig_340238,Contig_157247,First_Contig31,Contig_21651,Contig_51892,Contig_46089,Contig_159119,Contig_50643,Contig_194189,Contig_269376,Contig_84372,Contig_292632,Contig_93485,Contig_278065,Contig_369624,Contig_283984,Contig_93998,Contig_93442,Contig_1457,Contig_13821,Contig_57344,Contig_122664,Contig_16087,Contig_308664,First_Contig1059,Contig_232938,Contig_167325,Contig_5055,Contig_301380,Contig_189005,Contig_215401,Contig_2276,Contig_137570,Contig_12759,Contig_161971,Contig_10252,Contig_252897,Contig_184760,Contig_387930,Contig_24056,Contig_241865,Contig_142511,Contig_295656,Contig_111575,Contig_24222,Contig_50928,Contig_282952,Contig_101017,Contig_10603,Contig_10153,Contig_296406,Contig_13941,Contig_171940,Contig_315061,Contig_341065,Contig_52751,Contig_118819,Contig_318916,Contig_142577,Contig_172797,Contig_68903,Contig_113514,Contig_75013,First_Contig3745,Contig_8156,Contig_270535,Contig_46887,Contig_196013,First_Contig8265,Contig_69493,Contig_122532,Contig_329848,Contig_157766,Contig_112388,Contig_383336,Contig_69340,Contig_298249,Contig_117336,Contig_119461,Contig_24012,Contig_6954,Contig_263758,Contig_237941,Contig_53112,Contig_93252,Contig_167546,Contig_161545,First_Contig8603,Contig_252835,Contig_6394,Contig_293753,Contig_89914,Contig_53795,Contig_228869,Contig_304450,Contig_308100,Contig_175891,Contig_21797,Contig_170199,Contig_83628,Contig_33308,Contig_294195,Contig_72206,Contig_373991,Contig_49618,Contig_117098,Contig_175445,Contig_349459,Contig_185160,Contig_69927,Contig_252956,Contig_58044,Contig_245415,Contig_66950,Contig_352496,Contig_51467,Contig_353056,Contig_1475,Contig_86463,Contig_167427,Contig_1425,Contig_101856,Contig_73615,Contig_11402,Contig_12979,Contig_19658,Contig_85493,Contig_293987,Contig_17459,Contig_13953,Contig_195836,Contig_183737,Contig_24873,First_Contig6115,Contig_193846,Contig_126929,Contig_113902,Contig_103618,Contig_417264,Contig_36201,Contig_393399,Contig_301665,Contig_114758,Contig_338056,Contig_71471,Contig_292494,Contig_126727,Contig_113873,Contig_98095,Contig_3810,Contig_224161,Contig_17610,Contig_37321,First_Contig5030,Contig_123927,Contig_303045,Contig_164957,Contig_79921,Contig_27665,Contig_111629,Contig_355225,Contig_166399,Contig_49140,Contig_73900,Contig_40971,Contig_74871,Contig_11078,Contig_100556,Contig_292224,Contig_309995,Contig_260671,Contig_281842,Contig_57941,Contig_99011,Contig_22685,Contig_365403,Contig_672,Contig_361843,Contig_236101,Contig_22144,Contig_8043,Contig_71550,Contig_127572,Contig_32534,Contig_385080,Contig_347060,Contig_17758,Contig_396494,Contig_62519,Contig_117052,Contig_34892,Contig_21744,Contig_29093,Contig_2634,Contig_298445,Contig_87359,Contig_147127,Contig_114617,Contig_246190,Contig_369136,Contig_218560,Contig_84909,Contig_289894,First_Contig4704,Contig_170893,Contig_52010,Contig_267045,Contig_129076,Contig_380760,Contig_399414,Contig_47370,First_Contig2204,Contig_16628,Contig_29787,Contig_241243,Contig_253793,Contig_80277,Contig_336593,Contig_199270,Contig_297630,Contig_188881,First_Contig4946,Contig_229334,Contig_299998,Contig_54437,Contig_4916,Contig_28630,Contig_40213,Contig_14094,Contig_32117,Contig_9221,Contig_135546,First_Contig1904,Contig_258737,Contig_157144,Contig_269999,First_Contig7875,Contig_154320,Contig_378311,Contig_256006,Contig_258628,Contig_219317,Contig_143733,Contig_24551,Contig_236473,Contig_145643,Contig_112827,Contig_19436,Contig_107785,Contig_310791,Contig_189549,Contig_1151,Contig_112330,Contig_3537,Contig_59332,Contig_48596,Second_Contig15,Contig_318750,Contig_100529,Contig_141464,Contig_147078,Contig_18478,Contig_110956,First_Contig7331,Contig_70994,Contig_280022,Contig_32764,Contig_256835,Contig_53588,Contig_15213,Contig_190663,Contig_5550,Contig_338135,Contig_118600,First_Contig3291,Contig_326508,Contig_154425,Contig_14815,Contig_90651,Contig_160327,Contig_336749,Contig_160529,Contig_36744,First_Contig8258,Contig_27836,First_Contig7895,Contig_32962,Contig_364331,First_Contig5876,Contig_1158,Contig_116910,Contig_328438,Contig_301800,Contig_924,Contig_6499,Contig_220155,Contig_209640,Contig_150846,First_Contig1898,Contig_130327,Contig_11464,Contig_205998,Second_Contig88,Contig_129409,Contig_258712,Contig_79064,Contig_247791,Contig_90457,Contig_152151,Contig_132912,Contig_5017,Contig_46279,Contig_34340,Contig_4582,Contig_371093,Contig_144949,Contig_47038,First_Contig737,Contig_46581,Contig_4422,Contig_122485,Contig_22447,Contig_354389,Contig_334714,Contig_82855,Contig_59357,Contig_36821,Contig_13210,Contig_103815,Contig_254394,First_Contig7106,Contig_292400,Contig_41484,Contig_16261,Contig_88803,First_Contig1290,Contig_345955,Contig_182147,Contig_4534,Contig_94020,Contig_126553,Contig_115568,Contig_75453,Contig_31069,Contig_89385,Contig_3388,First_Contig1916,Contig_57906,Contig_132,Contig_11868,Contig_81628,Contig_47310,Contig_49114,Contig_29095,Contig_102049,Contig_386867,Contig_16576,Contig_92210,Contig_42864,Contig_46604,Contig_320892,Contig_359882,Contig_158750,Contig_10247,Contig_22527,Contig_302758,Contig_122238,Contig_368945,First_Contig1402,Contig_150213,Contig_11188,Contig_316284,Contig_37041,Contig_66389,Contig_10474,Contig_329748,First_Contig8309,Contig_14480,First_Contig550,Contig_391054,Contig_69324,Contig_160572,Contig_23285,Contig_70248,Contig_328271,Contig_366102,Contig_31008,Contig_80202,First_Contig1622,First_Contig7203,Contig_138403,Contig_130480,Contig_56143,Contig_5286,Contig_303820,Contig_86445,Contig_2440,Contig_132657,Contig_17549,Contig_12434,Contig_114932,Contig_155527,Contig_372672,Contig_163666,Contig_61090,Contig_4596,Contig_211584,Contig_29973,Contig_206586,Contig_347186,Contig_76660,Contig_19930,First_Contig777,Contig_176783,Contig_54008,Contig_406211,Contig_251331,First_Contig1275,Contig_3902,First_Contig360,Contig_219719,Second_Contig272,Contig_139915,Contig_272411,Contig_158118,Contig_135732,Contig_21645,Contig_225346,Contig_121997,Contig_120858,Contig_309000,Contig_53261,Contig_45946,Contig_106329,Contig_26998,Contig_214701,Contig_128942,First_Contig5686,First_Contig4136,First_Contig2507,Contig_13016,Contig_10483,First_Contig7560,Contig_118240,Contig_12167,Contig_148377,Contig_228641,Contig_102502,Contig_26275,Contig_75151,Contig_115231,Contig_6109,Contig_363269,Contig_302021,Contig_163411,Contig_308954,Contig_221657,Contig_12203,Contig_92097,Contig_175875,Contig_380337,Contig_98088,Contig_397678,Contig_5935,Contig_27350,Contig_408248,Contig_179980,Contig_90114,Contig_10571,Contig_52284,Contig_5510,Contig_8003,Contig_279074,Contig_264584,Contig_38429,Contig_69733,Contig_92531,Contig_260322,Contig_159120,Contig_152478,Contig_7210,Contig_96267,Contig_129957,Contig_403255,Contig_125220,Contig_74686,Contig_232003,Contig_91039,Contig_254937,Contig_202678,Contig_112316,Contig_390183,Contig_45171,Contig_192015,Contig_35046,Contig_52026,First_Contig7096,Contig_105261,Contig_95193,Contig_76212,Contig_298852,Contig_233882,Contig_27676,Contig_181659,Contig_410335,Contig_331466,Contig_128981,Contig_60334,Contig_86661,Contig_18077,Contig_14057,Contig_300360,First_Contig6658,Contig_45263,Contig_85952,Contig_224265,Contig_79511,Contig_270649,Contig_172372,Contig_201469,Contig_385700,Contig_62350,Contig_111732,Contig_90756,Contig_95397,Contig_6569,Contig_188295,Contig_68132,Contig_30465,Contig_112341,Contig_162573,Contig_53734,Contig_117756,Contig_313134,Contig_50142,Contig_253025,Contig_327527,Contig_43704,Contig_61655,Contig_88585,Contig_29965,Contig_8804,First_Contig1206,Contig_16186,Contig_223898,Contig_17184,Contig_51314,Contig_175309,Contig_102252,Contig_6431,Contig_209499,Contig_172522,Contig_330125,Contig_58285,Contig_196055,Contig_57407,Contig_134999,Contig_3302,Contig_141088,Contig_102060,Contig_63052,Contig_63,Contig_26743,Contig_37357,Contig_8352,Contig_321760,Contig_38399,First_Contig6812,Contig_163038,Contig_20812,Contig_3048,Contig_8529,Contig_67422,Contig_122917,Contig_32649,Contig_251643,Contig_85289,Contig_93322,Contig_4234,Contig_282990,Contig_84871,Contig_67993,Contig_221535,Contig_103943,First_Contig7673,Contig_381496,Contig_52781,Contig_329809,Contig_62054,First_Contig1350,First_Contig2518,Contig_375828,Contig_67667,Contig_238513,Contig_197247,Contig_23752,Contig_14979,Contig_165512,Contig_87414,Contig_61262,Contig_225270,Contig_296018,Contig_206509,Contig_57630,Contig_35146,Contig_311915,Contig_26764,Contig_193467,Contig_48115,Contig_163496,Contig_216618,Contig_226926,Contig_12837,Contig_331442,Contig_89801,Contig_32317,First_Contig4186,Contig_264495,Contig_93549,Contig_87119,Contig_2648,Contig_71529,Contig_259631,Contig_33489,First_Contig2634,Contig_189073,Contig_5825,Contig_96750,Contig_11648,Contig_113884,Contig_166943,Contig_185345,Contig_1272,Contig_249862,Contig_192537,Contig_255270,Contig_253597,Contig_188350,Contig_283966,Contig_360936,First_Contig7514,Contig_62016,Contig_157035,Contig_82216,Contig_104293,Contig_11488,Contig_231205,Contig_269289,Contig_6119,Contig_125350,Contig_250224,First_Contig5779,Contig_101744,Contig_104944,Contig_115688,Contig_124086,Contig_185867,Contig_111667,Contig_153822,Contig_367929,Contig_77722,Contig_6660,Contig_163056,First_Contig6651,Contig_220553,Contig_45577,Contig_63558,Contig_102437,Contig_340047,Contig_49103,Contig_8522,Contig_332760,Contig_136687,Contig_184460,Contig_159212,Contig_99745,First_Contig7709,Contig_129737,Contig_49964,Contig_356522,Contig_175508,Contig_314456,Contig_149558,Contig_160494,Contig_175293,Contig_172035,Contig_393755,Contig_136817,Contig_300207,Contig_87637,Contig_295415,Contig_296279,Contig_158037,First_Contig7030,Contig_208011,Contig_322625,Contig_14137,First_Contig8392,Contig_11313,Contig_113490,Contig_10203,Contig_37255,	Contig_85290,Contig_147691,Contig_118121,Contig_14074,Contig_192311,Contig_89607,Contig_110087,Contig_121393,Contig_117381,Contig_20284,Contig_92481,Contig_55462,Contig_238289,Contig_61971,Contig_329275,Contig_187350,Contig_88909,Contig_359885,Contig_342212,Contig_383764,Contig_89397,Contig_372258,Contig_210934,Contig_191815,Contig_289212,Contig_146876,Contig_87756,First_Contig676,Contig_176719,Contig_20946,Contig_151555,Contig_35188,Contig_60972,Contig_262685,Contig_245871,Contig_244215,Contig_32603,Contig_17255,Contig_47338,Contig_218088,Contig_102440,Contig_21713,Contig_218161,Contig_375691,Contig_328093,Contig_272610,Contig_11899,Contig_31255,Contig_225693,Contig_234851,Contig_274378,Contig_48967,Contig_12642,Contig_252476,Contig_241955,Contig_100280,Contig_131313,Contig_195324,First_Contig1727,Contig_34524,Contig_21566,Contig_289106,First_Contig1037,Contig_66659,Contig_79481,Contig_269262,Contig_55114,Contig_1839,Contig_310256,Contig_372,Contig_82383,Contig_298474,Contig_2576,Contig_187217,Contig_377953,Contig_147275,First_Contig5717,Contig_107273,Contig_98334,Contig_98751,First_Contig769,Contig_141458,Contig_335208,Contig_300762,Contig_72544,Contig_326811,Contig_162118,Contig_13601,Contig_335678,Contig_253434,Contig_10756,Contig_345295,Contig_302567,Contig_407570,Contig_89569,Contig_143075,Contig_82694,Contig_5506,Contig_242032,Contig_153945,Contig_393,Contig_5603,Contig_358263,Contig_202911,First_Contig310,Contig_100894,Contig_395996,Contig_117750,Contig_358305,Contig_13336,Contig_60611,Contig_326332,Contig_106092,Contig_6126,Contig_292770,Contig_41421,Contig_15216,Contig_29622,Contig_116570,Contig_100765,Contig_111270,Contig_14782,Contig_278473,Contig_41222,Contig_6486,Second_Contig450,Contig_136671,Contig_7046,Contig_15626,Contig_21745,Contig_1627,Contig_19141,Contig_256538,Contig_93552,Contig_158366,Contig_5960,Contig_69477,Contig_21197,First_Contig4188,Contig_396139,Contig_269527,Contig_6529,Contig_14146,Contig_75854,First_Contig8310,Contig_4283,Contig_296604,Contig_219504,Contig_355322,Contig_68604,Contig_196402,Contig_68920,Second_Contig817,Contig_56239,Contig_236396,Contig_80299,Contig_229768,Contig_12215,Contig_57349,Contig_104767,Contig_10050,Contig_27389,Contig_80682,First_Contig4508,Contig_68286,Contig_134603,Contig_96466,Contig_175716,Contig_252993,First_Contig790,Contig_1315,Contig_5317,Contig_291249,Contig_74294,Contig_23923,Contig_366262,Contig_95158,Contig_173585,Contig_362933,Contig_288498,Contig_163394,Contig_168491,Contig_96528,First_Contig458,Contig_160254,Contig_1578,Contig_113349,Contig_70518,Contig_85593,Contig_47000,Contig_127886,Contig_330583,Contig_32981,Contig_219464,Contig_21722,Contig_78179,Contig_153002,Contig_56922,Contig_4872,Contig_247454,First_Contig8736,Contig_324623,Contig_91755,Contig_292530,Contig_235429,Contig_2504,Contig_92783,Contig_177800,Contig_10326,Contig_328996,First_Contig7235,Contig_309389,Contig_86362,Contig_719,Contig_1318,Contig_290477,Contig_278274,Contig_200962,Contig_91229,Contig_314501,Contig_122950,Contig_72293,Contig_109416,Contig_125282,Contig_281841,Contig_154014,Contig_246145,Contig_201679,Contig_122777,Contig_303803,Contig_5248,First_Contig7607,Contig_22084,Contig_344634,Contig_34927,Contig_152223,Contig_345970,Contig_263272,Contig_75561,Contig_66982,Contig_84345,First_Contig8201,Contig_61489,First_Contig4445,Contig_136223,Contig_24778,Contig_26962,Contig_312227,Contig_160993,Contig_261328,Contig_189275,Contig_74658,Contig_207632,Contig_296300,Contig_45207,Contig_311156,Contig_503,Contig_23267,Contig_338607,Contig_183491,First_Contig8376,Contig_225994,Contig_56602,Contig_42682,Contig_40043,Contig_6294,Contig_6688,Contig_18506,Contig_128748,Contig_235224,Contig_367309,Contig_36599,Contig_13468,Contig_19351,Contig_148087,Contig_350336,Contig_144813,Contig_47556,Contig_9352,Contig_1071,Contig_4728,Contig_18012,Contig_345667,First_Contig376,Contig_177138,First_Contig1970,Contig_404662,Contig_190000,Contig_264306,Contig_90734,Contig_173035,Contig_203984,Contig_148128,Contig_18962,Contig_26266,Contig_131999,Contig_29498,Contig_33332,Contig_77194,Contig_7922,Contig_34445,Contig_409927,Contig_63240,Contig_101409,Contig_407621,Contig_42946,Contig_119991,Contig_322506,Contig_45685,Contig_59731,Contig_313665,Contig_314972,Contig_216703,Contig_122176,Contig_1922,Contig_12382,Contig_93458,Contig_136812,Contig_104482,Contig_164862,Contig_385345,Contig_122405,Contig_123772,Contig_98948,Contig_99902,Contig_84570,Contig_354258,First_Contig1432,Contig_285594,Contig_19319,Contig_96801,Contig_202246,Contig_63763,Second_Contig455,Contig_68723,Contig_181898,Contig_112011,Contig_19733,Contig_144781,Contig_264,Contig_92376,Contig_37714,Contig_313768,Contig_224611,Contig_227285,Contig_240841,Contig_19566,First_Contig7901,Contig_94187,Contig_54301,Contig_134232,Contig_280091,Contig_237020,Contig_8246,Contig_303139,Contig_87914,Contig_41067,Contig_213343,First_Contig6395,Contig_168982,Contig_294670,Contig_209113,Contig_281259,Contig_203905,Contig_181154,Contig_17873,Contig_377244,Second_Contig827,Contig_34396,Contig_65964,Contig_67406,Contig_28061,Contig_141408,Contig_20418,Contig_146894,Contig_125678,Contig_118377,Contig_367056,Contig_57692,Contig_42088,Contig_56757,Contig_186560,Contig_13591,Contig_282767,Contig_51039,Contig_68114,First_Contig606,Contig_21588,Contig_8583,Contig_136129,Contig_104525,Contig_181105,Contig_151758,Contig_59671,Contig_26082,Contig_130155,Contig_263696,Contig_87034,Contig_30616,First_Contig8943,Contig_14985,Contig_350512,Contig_60311,Contig_87344,Contig_31691,Contig_36682,Contig_279825,Contig_68632,Contig_207647,Contig_249839,Contig_180370,Contig_285203,Contig_6137,Contig_10300,Contig_44854,Contig_337,Contig_41100,Contig_25947,Contig_38537,First_Contig73,First_Contig965,Contig_253461,Contig_359463,Contig_163108,Contig_60785,Contig_12495,Contig_7517,Contig_131207,Contig_123643,Contig_375101,Contig_96410,Contig_177631,Contig_56708,Contig_221073,Contig_34564,Contig_226770,Contig_128492,Contig_102714,Contig_98766,Contig_328941,First_Contig5829,Contig_178653,First_Contig6971,Contig_65108,Contig_118734,Contig_81990,Contig_238956,Contig_5195,Contig_885,Contig_13695,Contig_76855,First_Contig7950,Contig_170465,Contig_371619,Contig_168626,Contig_28278,Contig_43955,Contig_214279,Contig_47718,Contig_23708,Contig_74494,Contig_48627,Contig_245038,Contig_159305,First_Contig1293,Contig_159473,Contig_301751,Contig_147480,Contig_113991,Contig_330206,Contig_70385,Contig_138504,Contig_30078,Contig_282825,Contig_184879,Contig_242955,Contig_388469,Contig_21073,Contig_17540,Contig_49826,Contig_36281,Contig_57814,Contig_112984,Contig_74861,Contig_183811,Contig_72814,Contig_232010,Contig_330048,Contig_325548,Contig_99018,Contig_77889,Contig_414047,Contig_130972,Contig_5323,Contig_160680,Contig_89421,Contig_120436,Contig_10536,Contig_38749,Contig_97023,Contig_42343,First_Contig2994,First_Contig2357,Contig_210163,Contig_239167,Contig_71970,Contig_321346,Contig_67022,Contig_240390,Contig_233052,Contig_282443,Contig_35955,Contig_67369,Contig_10785,Second_Contig61,Contig_29989,Contig_185329,Contig_2309,Contig_165406,Contig_57307,Contig_345560,Contig_595,Contig_122937,Contig_77944,Contig_188636,Contig_170680,Contig_74902,Contig_108986,Contig_131679,Contig_25274,Contig_365012,Contig_108270,Contig_161215,Contig_144045,First_Contig3379,Contig_51720,First_Contig4594,Contig_336226,Contig_61000,Contig_348801,Contig_96571,Contig_189763,Contig_189176,First_Contig3650,Contig_50834,Contig_46235,Contig_56575,Contig_97451,Contig_214621,Contig_560,Contig_417483,Contig_87944,Contig_79990,Contig_195580,Contig_55873,Contig_146421,First_Contig3704,Contig_116042,Contig_184609,Contig_44755,Contig_336236,Contig_186476,Contig_115770,First_Contig635,Contig_162475,Contig_330981,Contig_74771,Contig_199280,Contig_179718,Contig_5736,Contig_147751,Contig_139673,Contig_38455,Contig_261679,Contig_350490,Contig_252285,Contig_358845,Contig_208719,Contig_7716,Contig_238139,Contig_28857,Contig_395542,Contig_51797,Contig_201374,Contig_261305,Contig_77115,First_Contig5174,Contig_104512,Contig_298235,Contig_255857,Contig_330762,Contig_53513,Contig_53455,Contig_137068,Contig_24051,Contig_6773,Contig_34406,Contig_174918,Contig_30409,Contig_120124,Contig_43574,Contig_93483,Contig_237779,Contig_189538,Contig_18194,Contig_294079,Contig_407091,Contig_8479,Contig_318008,Contig_93799,Contig_198894,Contig_212137,Contig_338312,Contig_292232,Contig_224133,Contig_133639,Contig_164462,Contig_19498,First_Contig1163,Contig_27692,Contig_109676,Contig_301302,Contig_312248,Contig_345209,Contig_167143,Contig_154561,Contig_120932,Contig_33896,Contig_33963,Second_Contig419,Contig_101329,Contig_232916,Contig_296757,Contig_95072,Second_Contig139,Contig_291548,Contig_338433,Contig_20516,Contig_29395,Contig_4079,Contig_182221,Contig_11656,Contig_4705,First_Contig651,Contig_64517,Contig_56396,Contig_208343,Contig_121996,Contig_2107,Contig_276510,Contig_173335,Contig_174673,Contig_151963,Contig_270467,Contig_122081,Contig_419137,Contig_165350,Contig_339718,Contig_37769,Contig_50619,Second_Contig546,Contig_89504,Contig_188559,Contig_325772,Contig_1132,Contig_23651,Contig_89448,Contig_367519,Contig_168119,Contig_92464,Contig_313961,Contig_212086,Contig_384575,Contig_306342,Contig_252935,Contig_106274,Contig_307195,Contig_404112,Contig_154057,Contig_7067,Contig_215718,Contig_281128,Contig_316980,Contig_39759,Contig_50829,Contig_99951,Contig_301775,Contig_88034,Contig_222183,Contig_108285,Contig_92269,Contig_304414,Contig_286,Contig_138106,Contig_294108,Contig_64410,First_Contig4371,Contig_13123,Contig_161840,Contig_16381,Contig_282488,Contig_26259,Contig_122574,First_Contig7967,Contig_340063,Contig_265538,Contig_40162,Contig_105994,Contig_341806,Contig_30852,Contig_133703,Contig_187285,Contig_113765,Contig_9879,Contig_230426,Contig_6987,First_Contig407,Contig_208124,Contig_253352,Contig_260324,Contig_298,Contig_176044,Contig_310575,Contig_41513,Contig_3086,Contig_339510,Contig_36340,Contig_310768,Contig_111812,Contig_334815,Contig_150848,Contig_65848,Contig_55391,Contig_208273,Contig_82184,Contig_10274,Contig_92125,Contig_128611,Contig_123666,Second_Contig483,Contig_4706,Contig_138757,Contig_378136,Contig_93810,Contig_261652,Contig_141862,Contig_299546,Contig_322929,Contig_228516,Contig_408821,Contig_266487,Contig_47701,Contig_314356,Contig_328270,Contig_28235,Contig_109379,Contig_55070,Contig_415554,Contig_174668,Contig_363032,Contig_24961,Contig_274704,Contig_87191,Contig_64706,Contig_56209,Contig_24237,Contig_342682,Contig_386123,Contig_299327,Contig_31036,Contig_142112,Contig_229660,Contig_176848,Contig_246631,Contig_61641,Contig_363425,
ko01110	Biosynthesis of secondary metabolites	494	4508	K00001,K00002,K00003,K00006,K00013,K00014,K00015,K00016,K00021,K00022,K00024,K00025,K00026,K00030,K00031,K00033,K00036,K00049,K00052,K00053,K00057,K00077,K00083,K00088,K00099,K00104,K00106,K00111,K00113,K00115,K00121,K00128,K00129,K00133,K00134,K00138,K00143,K00145,K00147,K00149,K00150,K00161,K00162,K00163,K00164,K00166,K00167,K00213,K00214,K00215,K00218,K00222,K00225,K00227,K00228,K00231,K00232,K00234,K00235,K00236,K00237,K00239,K00244,K00248,K00249,K00263,K00264,K00274,K00276,K00281,K00286,K00290,K00293,K00318,K00355,K00382,K00430,K00454,K00505,K00510,K00511,K00514,K00547,K00548,K00549,K00551,K00559,K00568,K00588,K00591,K00600,K00601,K00602,K00605,K00606,K00611,K00615,K00616,K00620,K00622,K00626,K00627,K00629,K00630,K00632,K00640,K00643,K00655,K00658,K00660,K00688,K00699,K00700,K00703,K00760,K00764,K00765,K00766,K00787,K00789,K00791,K00793,K00794,K00800,K00801,K00804,K00812,K00815,K00817,K00818,K00819,K00821,K00826,K00827,K00830,K00844,K00845,K00850,K00851,K00861,K00869,K00872,K00873,K00891,K00895,K00901,K00919,K00927,K00928,K00930,K00938,K00939,K00940,K00948,K00953,K00966,K00975,K00981,K00991,K00993,K01053,K01057,K01061,K01062,K01068,K01080,K01081,K01091,K01114,K01115,K01188,K01195,K01196,K01214,K01236,K01424,K01438,K01476,K01490,K01497,K01568,K01579,K01580,K01581,K01586,K01587,K01588,K01589,K01590,K01593,K01596,K01597,K01599,K01609,K01610,K01613,K01620,K01623,K01624,K01626,K01637,K01638,K01641,K01647,K01648,K01649,K01652,K01653,K01657,K01658,K01661,K01662,K01663,K01676,K01679,K01681,K01682,K01687,K01689,K01692,K01693,K01694,K01695,K01696,K01698,K01702,K01703,K01704,K01714,K01719,K01733,K01735,K01736,K01738,K01739,K01749,K01752,K01754,K01755,K01756,K01760,K01762,K01770,K01772,K01778,K01783,K01785,K01792,K01803,K01807,K01808,K01809,K01810,K01814,K01817,K01823,K01824,K01825,K01834,K01835,K01840,K01845,K01850,K01852,K01853,K01885,K01895,K01899,K01900,K01904,K01911,K01914,K01918,K01923,K01933,K01940,K01945,K01952,K01953,K01961,K01962,K01963,K02160,K02204,K02257,K02259,K02291,K02293,K02294,K02302,K02303,K02361,K02437,K02446,K02492,K02548,K02549,K02551,K02858,K03181,K03183,K03403,K03404,K03405,K03428,K03526,K03527,K03621,K03781,K03782,K03783,K03784,K03786,K03787,K03794,K03809,K03841,K04035,K04037,K04038,K04039,K04040,K04072,K04125,K04518,K05282,K05349,K05350,K05355,K05356,K05357,K05359,K05371,K05894,K05901,K05917,K05928,K06001,K06125,K06126,K06127,K06134,K06443,K06444,K07029,K07404,K07508,K07509,K07511,K07513,K07514,K07515,K08074,K08081,K08099,K08101,K08242,K08246,K08683,K08695,K08730,K09478,K09591,K09699,K09828,K09832,K09833,K09834,K09835,K09837,K09838,K09839,K09840,K09842,K10046,K10047,K10106,K10203,K10205,K10206,K10226,K10244,K10245,K10246,K10248,K10249,K10250,K10251,K10258,K10526,K10527,K10703,K10960,K11188,K11262,K11517,K11646,K11751,K11752,K11755,K11778,K11787,K11808,K12339,K12502,K12504,K12524,K12657,K12972,K13066,K13071,K13242,K13427,K13506,K13507,K13509,K13513,K13519,K13523,K13600,K13606,K13644,K13679,K13789,K13821,K13830,K13832,K13953,K14066,K14085,K14152,K14157,K14163,K14190,K14272,K14454,K14455,K14606,K14621,K14652,K14674,K14677,K14682,K14759,K14760,K15095,K15227,K15397,K15633,K15634,K15635,K15728,K15744,K15746,K15747,K15779,K15849,K15893,K15918,K16011,K16342,K16343,K16368,K16369,K16818,K16860,K16911,K17103,K17497,K17744,K17989,K18010,K18447,K18532,K18533,K18534,K18649,K18693,K18880,K18966,K19073,K19222,K19269,K19970,K20772,K20860,K20881,K20884,K21064,K21071,K21418,K21480,K22013,K22389,	Contig_246553,Contig_244544,Contig_397133,Contig_146455,Contig_220872,Contig_11878,Contig_182092,Contig_113231,Contig_14272,Contig_3791,First_Contig952,Contig_1362,Contig_73251,Contig_217182,Contig_176915,Contig_156598,Contig_110999,Contig_104541,Contig_73201,Contig_60036,Contig_256207,Contig_142426,Contig_21064,Contig_108529,Contig_40879,Contig_323142,Contig_9794,Contig_157924,Contig_391946,Contig_68524,Contig_34453,Contig_1264,Contig_86000,Contig_300348,Contig_29372,Contig_292186,First_Contig1942,Contig_31157,Contig_323046,Contig_366868,Contig_348423,Contig_11897,Contig_55389,Contig_125283,First_Contig4577,Contig_10272,Contig_160297,Contig_157012,Contig_9845,Contig_142374,Contig_97658,First_Contig3797,Contig_100274,Contig_163721,Contig_397371,Contig_360360,Contig_278800,Contig_263137,Contig_407812,Contig_97484,Contig_6199,Contig_177025,Contig_2800,Contig_157215,Contig_43386,Contig_13548,Contig_114107,Contig_116984,Contig_341531,Contig_59028,Contig_78701,Contig_88164,Contig_1012,Contig_141278,Contig_7204,Contig_117814,Contig_289475,Contig_61309,Contig_159451,Contig_72150,Contig_336861,Contig_61528,Contig_41101,Contig_194787,Contig_47824,Contig_170113,Contig_231199,Contig_156269,Second_Contig902,Contig_263222,Contig_74906,Contig_309162,Contig_23099,Contig_25793,Contig_103509,Contig_123966,First_Contig8182,First_Contig7422,Contig_17952,Contig_299957,Contig_125101,Contig_214549,Second_Contig257,Contig_25460,Contig_22659,Contig_259586,Contig_382330,Contig_338948,Contig_342820,Contig_307942,Contig_95562,Contig_218289,Contig_2082,Contig_150970,Contig_83500,Contig_96287,Contig_292548,Contig_7283,First_Contig6602,First_Contig1122,First_Contig3679,Contig_94033,Contig_56587,Contig_2871,Contig_1095,Contig_177632,Contig_27397,Contig_30195,Contig_116053,Contig_224477,Contig_12950,Contig_292691,Contig_278139,Contig_301861,Contig_3466,Contig_38108,Contig_68579,Contig_146525,Contig_25753,Contig_71029,Contig_305794,Contig_61216,First_Contig7167,Contig_91879,Contig_143216,Contig_408919,Contig_350419,Contig_11365,Contig_287298,Contig_161073,Contig_61232,Contig_62046,Contig_336963,Contig_372432,First_Contig8323,Contig_195704,Contig_130186,Contig_257567,Contig_1757,Contig_328803,Contig_222958,Contig_163881,Contig_56929,Contig_43730,Contig_11634,Contig_10735,Contig_71445,Contig_29994,Contig_69663,Contig_4920,Contig_34720,Contig_83549,Contig_31909,Contig_171986,First_Contig8016,Contig_70392,Contig_83092,Contig_64341,First_Contig75,Contig_178419,Contig_97024,Contig_302894,Contig_159892,Contig_3132,Contig_36819,Contig_280163,Contig_362608,Contig_390527,Contig_43941,Contig_50230,Contig_135474,Contig_200282,Contig_139863,Contig_28369,Contig_49745,Contig_114959,Contig_50833,Contig_133843,Contig_106613,Contig_128193,Contig_168695,Contig_5818,Contig_44220,Contig_134902,Contig_376794,Contig_190236,Contig_10565,Contig_39240,Contig_65249,Contig_61499,Contig_282107,Contig_50992,Contig_109402,First_Contig8264,Contig_32050,First_Contig2591,Contig_342913,Contig_201419,Contig_184012,Contig_2596,Contig_92888,Contig_19363,Contig_108708,Contig_316632,Contig_341512,Contig_20836,Contig_231987,Contig_91389,Contig_296580,Contig_1982,Contig_66840,Contig_219495,Contig_191601,Contig_110441,Contig_268228,Contig_179871,Contig_50742,Contig_328234,Contig_103969,Contig_31762,Contig_117678,Contig_253871,Contig_12875,Contig_89041,Contig_364070,Contig_62153,Contig_79973,Contig_148537,Contig_148030,Contig_311202,Contig_333669,Contig_116741,Contig_5799,Contig_242756,Contig_177760,Contig_1141,Contig_91872,Contig_122091,First_Contig1571,Contig_37900,Contig_295726,Contig_64933,Contig_239425,Contig_121514,Contig_134016,Contig_108229,Contig_375303,Contig_340638,Contig_212588,Contig_107659,Contig_286155,Contig_147281,Contig_262620,Contig_198128,Contig_36303,Contig_276947,Contig_308524,Contig_38114,Contig_11875,Contig_44752,Contig_19062,Contig_183484,Contig_19097,Contig_1192,Contig_64595,Contig_16132,Contig_10701,Contig_2428,Contig_53773,Contig_194069,Contig_11968,Contig_177263,Contig_167386,Contig_292348,Contig_90602,Contig_31102,Contig_376481,Contig_158404,Contig_230202,Contig_254453,Contig_180557,Contig_22699,Contig_57402,Contig_2932,Contig_226589,Contig_84773,Contig_325791,Contig_60206,Contig_73792,Contig_195050,Contig_108178,Contig_89311,Contig_81065,Contig_254313,Contig_4254,Contig_180222,Contig_41432,Contig_77012,Contig_128079,Contig_302194,Contig_41687,Contig_240723,Contig_10610,Contig_28174,Contig_11333,Contig_33765,Contig_90122,Contig_16627,Contig_11517,Contig_85605,Contig_213993,Contig_51753,Contig_21127,Contig_320004,Contig_43703,Contig_299771,Contig_14355,Contig_3182,Contig_183677,Contig_31591,Contig_123654,Contig_315442,Contig_18648,Contig_28107,Contig_865,Contig_143729,Contig_237023,Contig_16105,Contig_189698,Contig_36424,Contig_54310,Contig_24530,Contig_51136,Contig_147267,Contig_100067,Contig_26719,Contig_11907,Contig_226676,Contig_170049,Contig_74102,First_Contig1920,First_Contig8261,Contig_28836,Contig_42120,Contig_180826,Contig_43987,Contig_104391,Contig_206867,Contig_81236,Contig_1646,Contig_125063,Contig_311004,Contig_23589,Contig_10634,Contig_2939,Contig_139885,Contig_306529,Contig_87793,Contig_150852,Contig_228455,Contig_327225,Contig_131130,Contig_77852,Contig_23236,First_Contig1364,Contig_34446,Contig_359562,Contig_80902,Contig_37248,Contig_25153,Contig_73471,Contig_264399,Contig_29340,Contig_38299,Contig_359175,Contig_24408,Contig_42703,Contig_186311,Contig_219122,Contig_27028,Contig_321555,Contig_137193,Contig_387125,Contig_66690,Contig_158129,Contig_24423,Contig_154892,Contig_15517,Contig_17920,Contig_79610,First_Contig1876,Contig_341417,Contig_152758,Contig_248421,Contig_163429,Contig_354662,Contig_343735,Contig_280652,Contig_176166,Contig_100860,Contig_45991,Contig_64151,Contig_334679,Contig_340918,Contig_271824,Contig_16534,Contig_348312,Contig_384487,Contig_11505,Contig_336288,Contig_310505,Contig_216225,Contig_165391,Contig_140083,Contig_114053,Contig_117178,Contig_28036,First_Contig4398,Contig_312574,Contig_64409,Contig_84368,Contig_242478,Contig_72466,Contig_73428,Contig_260688,Contig_22888,Contig_75413,Contig_375953,Contig_78024,Contig_293090,Contig_196102,Contig_328251,Contig_390062,Contig_172839,Contig_168829,Contig_332897,Contig_7266,Contig_418621,Contig_19625,Contig_61552,Contig_56150,Contig_31439,Contig_114438,Contig_25052,Contig_7522,Contig_95149,First_Contig4299,Contig_51537,Contig_258025,Contig_38210,Contig_28561,Contig_266770,Contig_420011,Contig_139195,Contig_19201,Contig_293053,Contig_311791,Contig_320221,Contig_229672,First_Contig2197,Contig_288789,Contig_25625,Contig_13013,Contig_172409,Contig_21550,Contig_2364,Contig_244679,Contig_113021,Contig_347621,Contig_133423,Contig_6621,Contig_254125,Contig_193554,Contig_103080,Contig_56047,Contig_267956,Contig_177627,Contig_76712,First_Contig3598,Contig_190259,Contig_40482,Contig_21602,Contig_14200,Contig_181218,Contig_9997,Contig_32765,Contig_47525,Contig_148959,Contig_222332,Contig_42548,Contig_231706,Second_Contig114,Contig_154117,First_Contig3413,Contig_210090,Contig_13518,Contig_317169,Contig_112409,Contig_107622,Contig_176148,Contig_314295,Contig_61888,Contig_2020,Contig_215652,Contig_22477,Contig_298302,Contig_171510,Contig_130257,Contig_363230,Contig_349087,Contig_47714,Contig_245585,Contig_194724,Contig_83107,Contig_352800,Contig_47699,Contig_48453,Contig_402227,Contig_361456,First_Contig2931,Contig_8934,Contig_197755,Contig_160851,Contig_205892,Contig_240806,Contig_182862,Contig_189563,Contig_8187,Contig_7730,Contig_223224,Contig_159163,Contig_291527,Contig_39123,First_Contig231,Contig_197902,Contig_108636,Contig_385440,Contig_84790,Second_Contig507,Contig_15707,Contig_187816,Contig_234875,Contig_296367,Contig_328679,Contig_141975,Contig_31593,Contig_309908,Contig_67589,Contig_141004,Contig_75784,Contig_362903,Contig_90770,Contig_31371,Contig_1991,Contig_69413,Contig_160590,Contig_84832,Contig_233624,Contig_68949,Contig_367000,Contig_335308,First_Contig6560,Contig_271907,Contig_393815,Contig_129815,Contig_24241,Contig_24105,First_Contig854,Contig_230422,Contig_159075,Contig_183267,Contig_285089,Contig_57067,Contig_70954,Contig_254524,Contig_123863,Contig_66144,Contig_193866,Contig_58886,Contig_136975,Contig_29929,Contig_103401,Contig_163736,Contig_319618,First_Contig4219,Contig_98793,Contig_298765,Contig_3037,Contig_97903,Contig_5262,Contig_49987,Contig_262179,First_Contig628,Contig_27885,Contig_67537,Contig_19135,Contig_51002,Contig_191074,Contig_27363,Contig_18485,Contig_62871,Contig_80097,Contig_2967,Contig_96773,Contig_21170,Contig_155795,Contig_383812,Contig_172354,Contig_185840,Contig_257869,Contig_159633,Contig_362370,Contig_325755,Contig_234090,Contig_16347,Contig_275962,Contig_17857,Contig_201456,Contig_96661,Contig_63216,Contig_42686,Contig_257327,Contig_195536,Contig_87109,Contig_265275,Contig_150908,Contig_40343,Contig_90866,Contig_342666,Contig_115619,Contig_28109,Contig_324871,Contig_126574,Contig_242833,First_Contig1317,First_Contig6027,Contig_145685,Contig_42366,Contig_187483,Contig_24828,Contig_6903,Contig_132179,Contig_65300,Contig_2439,Contig_299543,Contig_31159,Contig_57900,Contig_75811,Contig_5639,Contig_258459,First_Contig8171,Contig_5612,Contig_409603,First_Contig8740,Contig_193787,Contig_310378,Contig_166564,Contig_260922,Contig_279344,Contig_154709,Contig_274590,Contig_57401,Contig_226602,Contig_106798,Contig_251990,Contig_176179,Contig_58202,Contig_68928,Contig_54356,Contig_82718,Contig_13721,Contig_16079,Contig_1033,Contig_15044,Contig_96015,Contig_145745,Contig_10797,Contig_99115,Contig_134188,Contig_171921,Contig_101378,Contig_76557,Contig_302394,Contig_355867,Contig_32873,Contig_306498,Contig_8120,Contig_351174,Contig_93481,Contig_126676,Contig_271080,Contig_99256,Contig_84328,Contig_25645,Contig_114906,Contig_52147,Contig_416135,Contig_214749,Contig_97665,Contig_74134,Contig_314463,Contig_41487,Contig_19277,Contig_38752,Contig_30914,Contig_287359,Contig_165007,Contig_163671,Contig_332620,Contig_121557,Contig_43944,Contig_12063,Contig_251673,Contig_140527,Contig_88905,Contig_126016,Contig_159221,First_Contig4088,Contig_7261,Contig_6299,Contig_297231,Contig_126430,Contig_139408,Contig_33215,Contig_62532,Contig_56376,Contig_241123,Contig_214228,First_Contig1692,Contig_10841,Contig_343013,Contig_2272,Contig_4415,First_Contig447,Contig_5142,Contig_90510,Contig_33018,Contig_10243,Contig_128619,Contig_107953,Contig_9693,Contig_145413,Contig_225689,Contig_380963,Contig_343681,Contig_91867,Contig_107388,Contig_16618,Contig_110655,Contig_172390,First_Contig8398,Contig_99824,Contig_38725,Contig_202502,Contig_158353,Contig_180153,Contig_48848,Contig_44229,Contig_172249,Contig_110107,Contig_47281,First_Contig5157,Contig_231618,Contig_159199,Contig_65307,Contig_129124,Contig_268512,First_Contig3766,Contig_94453,Contig_49231,Contig_367389,Contig_76278,Contig_87271,Contig_68605,Contig_60225,Contig_77804,Contig_306763,Contig_282234,Contig_14969,Contig_234896,Contig_239344,Contig_327682,Contig_84668,Contig_33100,Contig_269466,Contig_7131,Contig_164918,Contig_257390,Contig_351127,First_Contig1790,Contig_4988,Contig_78301,Contig_90098,Contig_78025,Contig_213029,Contig_173769,Contig_28105,Contig_370206,Contig_24767,Contig_4740,Contig_40000,Contig_86378,Contig_233514,Contig_371213,Contig_366979,Contig_381507,Contig_67207,Contig_100065,Contig_4832,First_Contig7274,Contig_382909,Contig_52081,Contig_126592,Contig_25801,Contig_49899,Contig_72969,Contig_305485,Contig_44464,Contig_123532,Contig_242883,Contig_273022,Contig_6526,Contig_165515,Contig_315807,Contig_69293,Contig_59007,Contig_70123,Contig_126893,Contig_88442,Contig_204352,Contig_23857,Contig_34355,Contig_113779,Contig_101724,Contig_138820,Contig_73476,Contig_143291,Contig_138410,Contig_96859,First_Contig7397,Contig_11038,First_Contig3630,Contig_145496,Contig_1645,Contig_7642,Contig_155884,Contig_39113,Contig_366934,Contig_132746,Contig_33001,Contig_174405,Contig_113579,Contig_102571,Contig_320998,Contig_138654,Contig_5577,Contig_155741,Contig_389125,Contig_101152,Contig_173640,Contig_131111,Contig_17584,Contig_263647,Contig_291201,Contig_214172,Contig_95699,Contig_436,Contig_14274,Contig_57748,Contig_64958,Contig_79501,Contig_403386,Contig_41485,Contig_249703,Contig_180955,Contig_73822,Contig_46598,Contig_336903,Contig_240246,Contig_83997,Contig_8874,Contig_380489,Second_Contig447,Contig_314841,Contig_69608,Contig_39005,Contig_54381,Contig_40253,Contig_44505,Contig_388267,Contig_79457,Contig_121967,Contig_99108,Contig_297237,Contig_323931,Contig_314170,Contig_98426,Contig_187153,Contig_374834,Contig_263767,Contig_82361,First_Contig4887,Contig_357494,Contig_292787,Contig_72870,Contig_223061,Contig_295182,Contig_15496,Contig_331665,Contig_174945,Contig_136528,Contig_207103,Contig_61355,Contig_327834,Contig_170904,Contig_36973,Contig_332899,Contig_60856,Contig_331978,Contig_356315,Contig_138343,Contig_90278,First_Contig1838,Contig_335448,Contig_25025,Contig_329710,Contig_12522,Contig_8429,Contig_38869,Contig_325663,Contig_93415,First_Contig198,Contig_142645,Contig_42518,Contig_307381,Contig_73652,Contig_208866,Contig_12516,Contig_37599,Contig_31669,Contig_575,Contig_34955,Contig_57699,Contig_53105,Contig_334853,Contig_74568,Contig_347,Contig_105702,Contig_127422,Contig_293384,Contig_274943,Contig_307489,Contig_116062,Second_Contig795,Contig_47946,Contig_25924,Contig_409993,Contig_28714,Contig_14306,Contig_17523,Contig_40029,Contig_92800,Contig_105102,Contig_79004,Contig_276803,Contig_107213,Contig_1298,Contig_42266,Contig_49392,Contig_215872,Contig_57762,Contig_325111,Contig_286829,Second_Contig524,Contig_106158,Contig_95383,Contig_212792,Contig_37935,Contig_60317,Contig_158176,Contig_296650,Second_Contig631,Contig_95374,Contig_138147,Contig_75547,Contig_31165,Contig_94624,Contig_335354,Contig_250586,Contig_46728,Contig_172832,Contig_22660,Contig_183697,Contig_189553,Contig_231066,Contig_2375,Contig_193041,Contig_313055,Contig_241037,Contig_95142,Contig_6853,Contig_112580,Contig_6544,Contig_237651,Contig_142245,Contig_357496,Contig_86684,Contig_37802,Contig_217593,Contig_42276,Contig_73853,Contig_52375,Contig_103111,Contig_96390,Contig_161360,Contig_98508,Contig_50988,First_Contig2712,Contig_192896,Contig_348867,Contig_355916,First_Contig3177,Contig_119054,Contig_13467,Contig_264967,Contig_117957,Contig_24766,Contig_351516,Contig_116052,Contig_149461,Contig_216226,Contig_307591,Contig_247839,Contig_217342,Contig_90514,Contig_37785,Contig_310239,Contig_49933,Contig_155678,Contig_201492,First_Contig277,Contig_78736,First_Contig709,Contig_342019,Contig_94587,Contig_46272,Contig_336859,Contig_353747,Contig_305884,Contig_58432,Contig_12386,Contig_417542,Contig_101974,Contig_109362,Contig_33815,Contig_348724,Contig_100784,Contig_182127,Contig_9379,Contig_23852,Contig_42624,Contig_24067,First_Contig5577,Contig_21776,Contig_134934,Contig_147042,Contig_248073,Contig_185829,Contig_13056,Contig_10873,First_Contig2161,Contig_123510,Contig_80705,Contig_365203,Contig_118688,Contig_49408,Contig_329056,Contig_79923,Contig_127532,First_Contig1992,Contig_148828,Contig_4052,Contig_218382,Contig_282746,First_Contig6723,Contig_144835,Contig_293226,Contig_343556,Contig_137649,Contig_33370,Contig_98499,Contig_7239,Contig_50781,Contig_149228,Contig_212272,Contig_301169,Contig_133960,First_Contig8061,Contig_82207,Contig_153573,Contig_302415,Contig_368716,Contig_154176,Contig_100868,First_Contig6741,Contig_23858,Contig_273105,Contig_108730,Contig_107853,Contig_99239,Contig_307149,Contig_150954,Contig_357348,Contig_243920,Contig_33317,Contig_15024,Contig_10898,Contig_196106,Contig_89383,Contig_128843,Contig_199791,Contig_58510,Contig_10860,Contig_375091,Contig_32137,Contig_78046,Contig_122482,First_Contig7995,Contig_33102,Contig_161367,Contig_23088,Contig_146628,Contig_172500,Contig_347091,Contig_26715,Contig_119155,Contig_254085,Contig_224638,Contig_390096,Contig_56955,Contig_20802,Contig_115415,Contig_73919,Contig_306959,Contig_81348,Contig_46130,First_Contig8772,Contig_206028,First_Contig3961,Contig_151722,Contig_132691,Contig_35799,Contig_146362,Contig_120026,First_Contig3249,Contig_365865,Contig_144280,Contig_92377,Contig_34047,Contig_18364,Contig_234055,Contig_79682,Contig_86431,Contig_163871,Contig_32980,Contig_133610,Contig_215255,First_Contig8197,Contig_62922,Contig_249105,First_Contig5175,Contig_92838,Contig_102886,Contig_197121,Contig_108319,Contig_108261,Contig_38135,Contig_168853,Contig_30940,Contig_20589,Contig_296442,Contig_94002,Contig_105464,Contig_281289,Contig_56707,Contig_9089,Contig_328256,Contig_223815,Contig_12421,Contig_123649,Contig_1253,Contig_17341,Contig_83113,Contig_31291,Contig_117581,First_Contig4604,Contig_126013,Contig_6001,Contig_70622,Contig_12917,Contig_4001,Contig_180296,Contig_97693,Contig_4933,Contig_9821,Contig_58264,Contig_169844,Contig_104245,Contig_68794,Contig_229049,Contig_115714,Contig_120346,Contig_10901,Contig_186878,Contig_19095,Contig_86371,Contig_20739,Contig_247986,Contig_5471,Contig_110744,Contig_105471,Contig_26837,Contig_233427,Contig_399668,Contig_291979,First_Contig6054,Contig_10079,Contig_27643,Contig_325397,Contig_123416,Contig_287155,Contig_71467,Contig_198100,Contig_299952,Contig_67580,Contig_281179,Contig_322237,Contig_5407,Contig_224074,Contig_121403,Contig_38150,Contig_263668,Contig_11811,Contig_124839,First_Contig8436,Contig_354405,Contig_54770,Contig_218903,Contig_49703,Contig_39238,Contig_228833,Contig_54177,Contig_325773,Contig_5107,Contig_7386,Contig_261368,Contig_66247,Contig_10798,Contig_237700,Contig_72125,First_Contig8641,Contig_92511,Contig_73890,Contig_192516,Contig_306830,Contig_270089,Contig_327115,Contig_40366,Contig_11615,Contig_314493,First_Contig254,Contig_95840,Second_Contig66,Contig_86787,First_Contig1233,Contig_38205,Contig_876,Contig_40595,Contig_126422,Contig_235253,Contig_65554,Contig_242610,Contig_75746,First_Contig8158,Contig_66942,Contig_256197,Contig_78283,First_Contig3446,Contig_280323,Contig_242344,Contig_75014,Contig_240796,Contig_242879,Contig_45414,Contig_264324,Contig_209212,Contig_284505,Contig_350270,Contig_60748,Contig_6186,Contig_71324,Contig_39274,Contig_288952,Contig_7322,Contig_74127,Contig_213675,Contig_62186,Contig_145634,Contig_76003,Contig_10848,Contig_154937,Contig_175842,Contig_141456,Contig_80985,Contig_212356,Contig_157219,Contig_1040,Contig_140498,Contig_43367,Contig_362992,Contig_402555,Contig_12708,Contig_231181,Contig_96794,Contig_34237,Contig_142498,Contig_117781,Contig_15764,Contig_301753,Contig_152896,Contig_134127,Contig_250300,Contig_18813,Contig_307,Contig_1150,Contig_305976,Contig_214982,Contig_223882,Contig_74228,First_Contig2816,Contig_153849,Contig_40226,Contig_109465,Contig_21143,Contig_36638,Contig_262771,Contig_12079,Contig_170146,Contig_92256,Contig_310778,Contig_78482,Contig_82193,Contig_231405,Contig_1406,Contig_343543,Contig_62475,First_Contig6431,Contig_34397,Contig_9428,Contig_3406,Contig_15706,Contig_3159,Contig_9760,Contig_379376,Contig_189313,Contig_122461,Contig_34638,Contig_231637,Contig_269556,Contig_277517,Contig_15667,Contig_38637,Contig_348869,Contig_56295,Contig_87818,Contig_96555,Contig_360100,Contig_72290,Contig_60622,Contig_67688,Contig_186098,Contig_1265,Contig_62349,Contig_74372,Contig_81170,Contig_379633,Contig_36544,Contig_61650,Contig_85979,First_Contig3563,Contig_40301,Contig_9772,Contig_11926,Contig_221647,First_Contig6215,Contig_248595,Contig_58885,Contig_205475,Contig_81951,Contig_261090,Contig_231580,Contig_126,Contig_340186,Contig_65299,Contig_46118,Contig_131432,Contig_8696,Contig_307353,Contig_70,Contig_219973,Contig_64127,Contig_14316,Contig_34341,Contig_94671,Contig_89219,Contig_206148,Contig_143473,Contig_240536,Contig_388,Second_Contig239,Contig_365282,Contig_135391,Contig_196278,Contig_137098,Contig_217381,Contig_13833,Contig_2724,Contig_47735,Contig_316323,Contig_96749,Contig_318905,Contig_192945,Contig_8356,Contig_103976,Contig_46307,Contig_185543,Contig_290388,Contig_52466,Contig_177844,Contig_149278,Contig_258394,Contig_277,Contig_327592,Contig_62527,Contig_139482,Contig_49322,Contig_354808,Contig_62518,Contig_90158,Contig_345504,Contig_138210,First_Contig331,Contig_21094,Contig_134813,Second_Contig200,Contig_282995,Contig_106153,Contig_22308,Contig_181124,First_Contig1178,Contig_93452,Contig_21546,Contig_3201,Contig_127427,Contig_355472,Contig_309039,Contig_292025,Contig_151489,First_Contig8105,Contig_96857,First_Contig7346,Contig_72585,Contig_10482,Contig_242496,Contig_160242,Contig_404536,Contig_30791,Contig_2975,Contig_114072,First_Contig1053,Contig_104200,Contig_12753,Contig_98995,Contig_10614,Contig_23,Contig_305233,Contig_31010,First_Contig3150,Contig_39867,Contig_723,Contig_37735,Second_Contig748,Contig_18394,Contig_117033,Contig_65781,Contig_117179,Contig_20232,Contig_126679,Contig_32395,Contig_393453,Contig_154039,Contig_48186,First_Contig654,Contig_20633,Contig_230600,Contig_392016,Contig_41239,Contig_129716,Contig_325838,Contig_109626,Contig_354866,Contig_367394,Contig_251264,Contig_245051,Contig_275738,Contig_70242,First_Contig557,Contig_374389,Contig_256,Contig_194018,Contig_303618,Contig_80032,Contig_81617,Contig_176187,Contig_197372,Contig_64635,Contig_7355,Contig_229176,Contig_354697,Contig_32199,Contig_34493,Contig_122009,Contig_20533,Contig_2025,Contig_377840,Contig_109760,Contig_249053,Contig_88315,Contig_1631,Contig_155267,Contig_311176,Contig_5597,Contig_116084,Contig_307262,Contig_41483,Contig_415339,Contig_199104,Contig_33976,Contig_19329,Contig_2019,Contig_160784,Contig_49674,Contig_24198,Contig_136994,Contig_193207,Contig_370909,Contig_219262,Contig_208472,Contig_7412,Contig_45586,Contig_103909,Contig_44558,Contig_5606,Contig_2152,Contig_346555,Contig_106845,Contig_1926,Contig_7739,Contig_80115,First_Contig5802,Contig_220823,Contig_30763,First_Contig2078,Contig_375697,Contig_65127,Contig_271341,Contig_36114,Contig_14105,Contig_67127,Contig_110224,Contig_359364,Contig_232732,Contig_41155,Contig_151596,Contig_58926,Contig_649,Contig_66489,Contig_4733,Contig_32252,Contig_35570,Contig_388453,Contig_188460,Contig_112592,Contig_338582,Contig_251364,Contig_80389,Contig_101959,Contig_64650,First_Contig568,Contig_171856,Contig_218012,Contig_43676,Contig_77862,Contig_173183,Contig_281694,Contig_292679,Contig_29224,Contig_198129,Contig_212407,Contig_269635,Contig_43777,Contig_2658,Contig_17763,Contig_3874,First_Contig5565,Contig_421581,Contig_302513,Contig_189634,Contig_260782,Contig_64402,First_Contig8494,Contig_33136,First_Contig7861,Contig_251474,Contig_46514,Contig_239745,Contig_83157,Contig_154669,Contig_118832,Contig_31595,Contig_26274,Contig_67992,Contig_69561,Contig_169568,Contig_333815,Contig_107107,Contig_302807,First_Contig4111,Contig_284005,Contig_15442,Contig_38497,Contig_160225,Contig_43633,Contig_52973,Contig_311273,Contig_3269,Contig_172707,Contig_133655,Contig_99805,Contig_20211,Contig_49898,Contig_188499,Contig_96047,Contig_234236,Contig_144522,Contig_295027,Contig_1644,Contig_324932,Contig_278846,Contig_229594,Contig_12915,Contig_275362,Contig_35792,Contig_6930,Contig_64088,Contig_53163,Contig_136260,Contig_37646,Contig_366685,First_Contig8602,Contig_37822,Contig_148852,Contig_150765,Contig_173967,Contig_55152,Contig_330355,Contig_25742,Contig_379192,First_Contig7340,Contig_43347,Contig_233912,Contig_20740,Contig_38594,Contig_29833,Contig_10107,Contig_32989,Contig_195010,Contig_267603,Contig_159421,Contig_336274,Contig_183981,Contig_272667,First_Contig7815,Second_Contig911,Contig_206996,Contig_398639,Contig_175196,Contig_110659,First_Contig937,First_Contig6484,Contig_64243,Contig_86740,First_Contig1348,Contig_95245,First_Contig1221,Contig_188908,Contig_102441,Contig_44775,First_Contig2421,Contig_60,Contig_142973,Contig_1309,Contig_342711,Contig_195707,Contig_200506,Contig_81692,Contig_138505,First_Contig8832,Contig_236739,Contig_61281,Contig_16517,Contig_152343,Contig_131773,Contig_179627,Contig_57914,Contig_209104,Contig_277382,Contig_211256,Contig_109948,Contig_240149,Contig_147339,Contig_1183,Contig_4479,Contig_228251,Contig_163354,First_Contig974,Contig_29170,Contig_166006,Contig_29175,Contig_297400,Contig_225695,Contig_24452,Contig_53972,Contig_126748,Contig_12186,Contig_21589,Contig_116071,Contig_186139,Contig_104205,Contig_25913,Contig_148462,Contig_50244,Contig_18856,Contig_377391,Contig_12496,Contig_5788,Contig_17422,Contig_195698,Contig_34028,Contig_249569,Contig_326719,Contig_211449,Contig_48797,Contig_170544,Contig_87228,Contig_67379,Contig_314933,Contig_4030,Contig_60312,Contig_9351,Contig_642,Contig_77434,First_Contig2814,Contig_344142,Contig_216539,Contig_78793,Contig_11876,Contig_60684,Contig_123655,Contig_115483,Contig_90432,Contig_92271,Contig_77596,Contig_8830,Contig_318017,Contig_172389,Contig_78331,Contig_14147,Contig_163940,Contig_76756,Contig_10784,Contig_284318,Contig_29619,Contig_76097,Contig_1579,Contig_29724,Contig_380123,Contig_64108,Contig_20800,Contig_363964,First_Contig2926,Contig_34359,Contig_46869,Contig_97957,Contig_23284,Contig_303909,Contig_51466,Contig_69619,Contig_1385,Contig_104194,Contig_108444,Contig_299967,Contig_275006,Contig_139849,Contig_21650,Contig_144403,Contig_192556,Contig_236047,Contig_131659,Contig_139326,Contig_162564,Contig_125235,Contig_224967,Contig_271042,Contig_206910,Contig_30533,Contig_365796,Contig_19040,Contig_152787,Contig_418811,Contig_53993,Contig_51977,Contig_394221,Contig_73011,Contig_269919,Contig_90244,Contig_12013,Contig_130331,Contig_77139,Contig_140853,Contig_285914,Contig_254883,Contig_3177,Contig_84591,Contig_13470,Contig_164442,Contig_13694,First_Contig5995,Contig_10253,Contig_237264,Contig_40993,Contig_21072,Contig_11243,Contig_339021,Contig_17653,Contig_48628,Contig_249745,Contig_72539,Contig_212004,Contig_101873,Contig_100627,Contig_154768,First_Contig6827,Contig_228255,Contig_30004,Contig_22706,Contig_72357,First_Contig4595,Contig_24000,Contig_18994,Contig_83394,Contig_51721,Contig_165373,Contig_46913,Contig_7804,Contig_59696,Contig_71106,Contig_135545,Contig_358920,Contig_15341,Contig_174021,Contig_43461,Contig_74177,Contig_152692,Contig_168492,Contig_58599,Contig_48408,Contig_17746,Contig_60794,Contig_187832,Contig_7230,Contig_353462,Contig_72164,Contig_92981,Contig_146527,Contig_84774,Contig_252872,First_Contig3711,Contig_73644,Contig_7605,Contig_196012,Contig_5624,Contig_82499,Contig_335740,Contig_128517,Contig_92126,Contig_229470,Contig_348356,Contig_213905,Contig_94921,Contig_310866,Contig_23392,Contig_3578,Contig_62095,Contig_84448,Contig_10640,Contig_417705,Contig_289281,Contig_173429,Contig_124895,Contig_19734,Contig_90210,Contig_106036,Contig_185790,Contig_67928,Contig_45474,Contig_29394,Contig_223099,Contig_71468,Contig_139882,Contig_146615,Contig_344488,Contig_66605,Contig_36002,Contig_63126,Contig_226465,Contig_34959,Contig_130841,Contig_295501,Contig_70892,Contig_192063,Contig_85816,Contig_134437,First_Contig2190,Contig_172364,Contig_121070,Contig_187221,Contig_62368,Contig_215321,Contig_2454,Contig_17245,First_Contig2411,Contig_170166,Contig_944,Contig_246133,Contig_328113,Second_Contig898,Second_Contig798,Contig_357992,Contig_14172,Contig_84632,Contig_53587,Second_Contig89,Contig_345704,Contig_11085,Contig_27835,Contig_96492,Contig_339678,Contig_318171,Contig_8025,Contig_201919,Contig_12586,Contig_27642,Contig_97692,Contig_1361,Contig_223321,First_Contig6301,Contig_194359,Contig_277497,Contig_116158,Contig_17757,Contig_237245,Contig_4807,Contig_257531,Contig_90686,Contig_200233,Contig_195596,Contig_110357,Contig_50462,Contig_12851,Contig_217466,Contig_63254,Contig_316661,Contig_333481,Contig_263635,Contig_79320,Contig_93931,Contig_42950,Contig_83128,Contig_254446,Contig_359683,Contig_7843,Contig_124907,Contig_66884,Contig_295754,Contig_121519,Contig_311316,Contig_129598,Contig_177489,Contig_207648,Contig_185379,Contig_344669,Contig_261678,Contig_9809,Contig_182538,Contig_130255,First_Contig2561,Contig_206255,Contig_296154,Contig_171391,Contig_66632,Contig_44322,Contig_66767,Contig_277295,Contig_309001,Contig_56530,Contig_48726,Contig_135739,Contig_1901,Contig_298000,Contig_27602,Contig_183810,Contig_65569,Contig_112758,Contig_72815,Contig_284230,Contig_188090,Contig_80502,Contig_29044,Contig_2738,Contig_157964,Contig_245139,Contig_78777,Contig_218840,Contig_73694,Contig_16390,Contig_80681,Contig_71076,Contig_303205,Contig_200970,Contig_2930,Contig_131,Contig_399410,Contig_137908,Contig_9829,Contig_20548,Contig_64767,Contig_178450,Contig_374623,Contig_82317,Contig_27829,Contig_42836,Contig_58119,Contig_47923,Contig_59435,Contig_200132,Contig_346331,Contig_3008,Contig_313581,Contig_39805,Contig_20618,Contig_265091,Contig_38212,Contig_9989,Contig_382623,First_Contig1056,Contig_72450,Contig_50724,Contig_224119,Contig_258838,Contig_229310,Contig_332655,Contig_35147,Contig_225787,Contig_58304,Contig_179696,Contig_1285,Contig_310453,Contig_179972,Contig_120111,Contig_65125,Contig_291252,Contig_37993,Contig_6630,Contig_103680,Contig_357616,Contig_332010,Contig_191117,Contig_74028,Contig_52545,Contig_477,Contig_27820,Contig_16357,Contig_187438,Contig_162371,Contig_8458,Contig_202049,Contig_179212,Contig_72612,Contig_65021,Contig_70988,Contig_393289,Contig_89856,Contig_86231,Contig_231303,Contig_13414,First_Contig7856,Contig_95020,First_Contig2948,Contig_373388,Contig_377265,Contig_19143,Contig_5361,Contig_28240,Contig_283412,Contig_314176,Contig_74907,Contig_120291,Contig_142434,Contig_270182,Contig_88906,First_Contig5903,First_Contig6919,Contig_247117,Contig_16185,Contig_198705,Contig_361678,Contig_192210,Contig_309603,Contig_84659,Contig_21019,Contig_66922,Contig_246535,Contig_281430,Contig_191331,Contig_30989,Contig_100696,Contig_363456,Contig_20329,Contig_234560,Contig_81385,Contig_160356,Contig_217216,Contig_345595,First_Contig7742,Contig_278966,Contig_401468,Contig_356828,Contig_89411,Contig_34702,Contig_91355,Contig_345891,Contig_96758,Contig_27555,Contig_14573,Contig_27453,Contig_168364,Contig_231033,Contig_355948,Contig_42376,Contig_77576,Contig_69717,Contig_84776,Contig_411659,Contig_95103,Contig_3452,Contig_109417,Contig_150019,Contig_145778,Contig_41422,Contig_169471,Contig_50486,Contig_232791,Contig_60492,Contig_286849,Contig_143085,Contig_191828,Contig_263013,Contig_294546,Contig_153964,Contig_360928,Contig_47757,Contig_65801,Contig_27560,Contig_319851,Contig_295684,Contig_102002,Contig_87638,Contig_121592,Contig_143870,First_Contig5668,Contig_24278,Contig_180243,Contig_42,Contig_28113,Contig_76256,Contig_45595,Contig_4836,Contig_39991,Contig_8408,Contig_291572,Contig_26765,Contig_123928,Contig_111837,Contig_295801,Contig_339166,Contig_43854,Contig_43940,Contig_336109,Contig_27972,Contig_166539,Contig_1152,Contig_41890,Contig_113795,Contig_53835,Contig_2487,Contig_312370,Contig_231318,Contig_209775,Contig_19406,Contig_282558,Contig_17086,Contig_74000,Contig_11097,First_Contig688,Contig_178977,Contig_151801,Contig_2516,Contig_288257,Contig_21267,Contig_213551,Contig_1628,Contig_326246,Contig_311040,Contig_312149,Contig_153204,Contig_132027,Contig_133657,Contig_8299,First_Contig6322,Contig_375343,Contig_21603,Contig_234096,Contig_3775,Contig_45376,Contig_70601,Contig_109993,Contig_98533,Contig_12314,Contig_262516,Contig_129010,Contig_103863,Contig_2157,Contig_146624,Contig_285680,Contig_64397,Contig_11518,Contig_6338,Contig_369628,Contig_301024,Contig_152498,Contig_343,Contig_76850,Contig_208013,Contig_173200,Contig_53346,Contig_217524,Contig_22647,Contig_13626,Contig_399430,Contig_34557,Contig_84569,Contig_543,Contig_100532,Contig_12943,Contig_36543,Contig_300457,Contig_166228,Contig_229426,Contig_42839,Contig_25026,Contig_66522,Contig_161184,Contig_104573,Contig_296906,Contig_24603,Contig_143380,Contig_15583,Contig_269815,Contig_376008,Contig_357587,Contig_50124,Contig_64744,Contig_392513,Contig_375700,Contig_329050,Contig_195371,Contig_265775,Contig_24914,Contig_88230,Contig_182554,Contig_244472,Contig_365290,Contig_18350,Contig_5384,Contig_150853,Contig_116751,Contig_7565,Contig_212650,Contig_156183,First_Contig3402,Contig_366305,Contig_186965,Contig_46770,Contig_148474,Contig_116890,Contig_152617,Contig_22513,Contig_78565,Contig_110711,Contig_69994,Contig_10368,Contig_118635,Contig_89086,Contig_59624,Contig_322878,Contig_219124,Contig_15294,Contig_56016,Contig_178286,Contig_49897,Contig_167733,Contig_132546,Contig_393866,Contig_6567,Contig_337418,First_Contig8018,Contig_188244,Contig_198922,Contig_252277,Contig_270578,Contig_16629,Contig_276789,Contig_310083,Contig_118238,Contig_198969,Contig_21879,Contig_80861,Contig_57878,Contig_75369,Contig_94369,Contig_30758,Contig_79500,Contig_244126,Contig_394,Contig_145487,Contig_239009,Contig_104776,Contig_201035,Contig_52969,Contig_54311,Contig_165074,Contig_69292,Contig_2023,Contig_87445,Contig_44465,First_Contig567,Contig_31164,Contig_93503,Contig_268450,Contig_280954,Contig_99081,	Contig_237834,Contig_100008,Contig_14315,Contig_313849,Second_Contig368,Contig_13479,Contig_342958,Contig_235777,Contig_226200,Contig_8956,Contig_3046,Contig_105541,Contig_195317,Contig_373589,Contig_3188,First_Contig1584,First_Contig3852,Contig_7521,Contig_107439,Contig_214660,First_Contig6110,Contig_250150,Contig_40740,Contig_57905,Contig_167171,Contig_87539,Contig_204977,Contig_177637,First_Contig1253,First_Contig6386,Contig_9253,Contig_5856,Contig_44146,Contig_15518,Contig_9347,Contig_7196,Contig_342141,Contig_60911,Contig_69613,Contig_24694,Contig_257000,Contig_416884,Contig_239049,Contig_180,Contig_9987,Contig_257729,Contig_3210,Contig_83802,Contig_47573,Contig_106890,Contig_72256,Contig_41482,Contig_32891,Contig_304644,Contig_36588,Contig_25718,Contig_2363,Contig_137083,Contig_41697,Contig_245477,Contig_56519,Contig_361107,Contig_233373,Contig_150218,Contig_14980,Contig_75191,Contig_13129,Contig_109555,Contig_79317,Contig_234026,Contig_65538,Contig_362075,Contig_98460,Contig_47590,Contig_47557,Contig_19388,First_Contig5678,Contig_267085,Contig_67039,Contig_165196,Contig_372066,Contig_91808,Contig_168365,Contig_105143,Contig_505,Contig_407264,Contig_154116,First_Contig8512,Contig_51796,First_Contig657,Contig_150746,Contig_273938,Contig_14454,Contig_347454,Contig_148770,Contig_305145,Second_Contig598,Contig_20858,Contig_174060,Contig_56986,Contig_17541,Contig_72074,Contig_336604,Contig_44751,Contig_204031,Contig_23251,Contig_26475,Contig_231348,Contig_116380,Contig_150090,Contig_45947,Contig_109968,Contig_7160,Contig_303692,First_Contig7754,Contig_268716,Contig_45868,Contig_204287,Contig_185068,Contig_119411,Contig_416286,Contig_76128,Contig_41241,First_Contig1212,Contig_148424,Contig_34956,Contig_68873,First_Contig7683,Contig_88116,Contig_1859,Contig_16088,Contig_164224,Contig_382929,Contig_168821,Contig_3139,Contig_311236,Contig_375983,Contig_163421,Contig_111397,Contig_61805,Contig_63175,Contig_115099,Contig_31668,Contig_38595,Contig_43672,Contig_11429,Contig_13499,Contig_231284,Contig_131969,Contig_21176,Contig_341376,Contig_391681,Contig_128261,Contig_9678,Contig_135098,Contig_31158,Contig_204409,Contig_66363,Contig_24234,Contig_100690,Contig_271928,Contig_103910,Contig_13132,Contig_9846,Contig_7265,Contig_90099,Contig_362121,First_Contig1845,Contig_61887,First_Contig2673,Contig_256776,Contig_77133,Contig_148184,Contig_179928,Contig_180116,Contig_263054,Contig_42195,Contig_24389,Contig_135416,Contig_168047,Contig_158746,Contig_160591,Contig_118043,Contig_149312,Contig_307941,Contig_231017,Contig_207156,Contig_179691,Contig_196678,Contig_11422,Contig_376263,Contig_26205,Contig_57247,Contig_198165,First_Contig257,Contig_157165,Contig_263797,Contig_255881,Contig_44029,Contig_187817,Contig_372308,Contig_7968,Contig_128343,Contig_335899,Contig_205159,Contig_229863,Contig_252647,Contig_119748,First_Contig4630,Contig_26581,Contig_7039,Contig_11356,Contig_11382,Contig_92657,Contig_82155,First_Contig424,First_Contig7955,Contig_398873,Contig_97753,Contig_262733,Contig_30936,Contig_304428,Contig_855,Contig_16314,Contig_250500,Contig_46372,Contig_144047,Contig_18195,Contig_333303,Contig_109485,Contig_199582,Contig_10589,Contig_156403,Contig_110620,Contig_37134,Contig_225378,Contig_199801,First_Contig1973,Contig_297504,Contig_11680,First_Contig1123,Contig_158244,Contig_246458,Contig_89911,Contig_152106,Contig_33909,Contig_355601,Contig_78474,Contig_60015,Contig_255723,Contig_215747,Contig_217039,Contig_36818,Contig_51679,Contig_138409,Contig_215362,Contig_174988,Contig_4387,Contig_282822,Contig_338982,Contig_348251,Contig_284140,Contig_324011,Contig_66940,Contig_206928,Contig_147450,Contig_213142,Contig_40711,Contig_287959,Contig_67350,Contig_227575,Contig_20887,Contig_151711,Contig_294164,Contig_184756,Contig_122935,Contig_40925,Contig_4958,Contig_61371,Contig_219764,Contig_5743,Contig_41055,Contig_272244,Contig_221141,Contig_293787,Contig_127959,Contig_124825,Contig_6102,Contig_157984,Contig_390755,Contig_24127,Contig_118438,Contig_227989,First_Contig3765,Contig_328804,Contig_51914,First_Contig3639,Contig_345034,Contig_73653,Contig_48488,Contig_66660,Contig_238526,Contig_99825,Contig_265354,Contig_242873,Contig_1748,Contig_30186,Contig_193706,Contig_200234,Contig_31761,Contig_67443,Contig_198465,First_Contig4641,Contig_20929,Contig_351917,Contig_86086,Contig_65330,Contig_10324,Contig_12279,First_Contig8120,Contig_176296,First_Contig1564,Contig_1255,Contig_326389,Second_Contig151,Contig_3224,Contig_29341,Contig_413568,Contig_188065,Contig_162699,Contig_99629,Contig_74776,Contig_92399,Contig_14312,Contig_79003,First_Contig806,Contig_3783,Contig_16988,Contig_85396,Contig_11500,Contig_135166,Contig_154600,Contig_186370,Contig_306490,Contig_309590,Contig_56377,Contig_37413,Contig_113161,Contig_68578,Contig_314680,Contig_301488,Contig_146495,Contig_283196,Contig_2300,Contig_18827,Contig_91868,Contig_1417,Contig_185235,Contig_37006,Contig_82877,Contig_18154,Contig_3570,Contig_158186,Contig_150797,Contig_115925,Contig_59799,Contig_17308,Contig_95334,Contig_109776,First_Contig3135,Contig_315313,First_Contig3261,Contig_257136,Contig_31760,Contig_174158,Contig_57697,Contig_83085,Contig_28914,Second_Contig187,Contig_141900,Contig_289284,Contig_2094,Contig_36299,Contig_364658,Contig_42816,Contig_124237,Contig_14767,Contig_106955,Contig_323624,Contig_28004,Contig_28325,Contig_77120,Contig_9826,Contig_166456,Contig_170439,Contig_61692,Contig_175302,Contig_346631,Contig_401680,Contig_206895,Contig_83906,Contig_339738,Contig_165721,Contig_12095,Contig_162548,Contig_152341,Contig_45661,Contig_162396,Contig_9086,Contig_190303,First_Contig1324,Contig_14992,First_Contig1433,Contig_288824,Contig_52285,First_Contig2340,Contig_65248,Contig_158580,Contig_64787,Contig_2898,Contig_224604,Contig_153166,Contig_74504,Contig_30366,Contig_122885,Contig_30010,Contig_153949,Contig_75783,Contig_107428,Contig_1910,Contig_19573,Contig_89287,Contig_60383,Contig_11700,Contig_74833,Contig_221052,Contig_30473,Contig_159072,Contig_72386,Contig_373771,Contig_212136,Contig_236671,Contig_27194,Contig_11284,First_Contig8032,Contig_23235,Contig_54966,Contig_25996,Contig_27735,Contig_43927,Contig_54554,Contig_157776,Contig_394939,Contig_194072,Contig_17631,Contig_340299,Contig_145032,Contig_197335,Contig_109268,Contig_278469,Contig_383115,Contig_86464,Contig_142439,Contig_100681,Contig_210636,Contig_240350,Contig_171146,Contig_11037,First_Contig4485,Contig_195299,Contig_53719,Contig_362320,Contig_345552,Contig_38870,Contig_21137,Contig_148012,Contig_370991,Contig_395769,Contig_46999,Contig_191811,Contig_387993,Contig_28106,Contig_53132,Contig_9750,Contig_57633,Contig_15420,Contig_193098,Contig_30617,Contig_85348,Contig_83513,Contig_126728,Contig_42875,Contig_29027,Contig_68566,Contig_55977,Contig_78219,Contig_80385,Contig_192985,Contig_331931,Contig_92474,Contig_173897,First_Contig1259,Contig_147806,Contig_273023,Contig_42071,Contig_24460,Contig_15841,Contig_6612,Contig_77303,Contig_17149,Contig_2231,Contig_234821,Contig_20528,Second_Contig321,Contig_168088,Contig_175399,First_Contig7381,Contig_228377,Contig_155053,First_Contig8388,Contig_100534,Contig_89500,Contig_48185,Contig_318543,Contig_223095,Contig_96785,Contig_189862,Contig_58994,Contig_209876,Contig_295438,Contig_232379,Contig_164415,Contig_341893,Contig_250,Contig_339161,Contig_42519,Contig_154898,Contig_34722,Contig_172692,Contig_61413,Second_Contig449,Contig_243592,Contig_117780,Contig_152856,Contig_4742,Contig_64594,Contig_53046,Contig_319529,Contig_51356,First_Contig2279,Contig_224768,Contig_306908,Contig_181718,Contig_229160,Contig_38751,Contig_63059,Contig_19841,Contig_44798,Contig_89680,First_Contig3501,Contig_84300,Contig_67314,Contig_107662,Contig_49736,Contig_322001,Contig_28198,Contig_316900,Contig_413444,Contig_154863,Contig_98277,Second_Contig596,First_Contig5915,First_Contig8877,Contig_471,First_Contig2019,Contig_140558,Contig_293795,Contig_72,Contig_45731,First_Contig8829,Contig_369043,Contig_3707,Contig_52949,Contig_188032,First_Contig7385,Contig_100901,Contig_160428,Contig_7797,Contig_155930,Contig_205476,Contig_62551,Contig_333384,Contig_275947,Contig_231276,First_Contig1854,Contig_64632,First_Contig4044,Contig_308945,Contig_66901,Contig_177802,Contig_135720,Contig_390741,Contig_144517,Contig_74569,Contig_142794,Contig_81622,Contig_35396,Contig_66888,Contig_6525,First_Contig2565,Contig_382980,Contig_42275,Contig_227270,Contig_30715,Contig_57012,First_Contig2547,Contig_189324,First_Contig1000,Contig_89997,Contig_68845,Contig_317647,Contig_76289,Contig_228724,Contig_14110,Contig_239469,Contig_311821,Contig_39329,Contig_92928,Contig_249031,Contig_58621,Contig_3873,Contig_103139,First_Contig5141,Contig_320155,Contig_61880,Contig_134935,Contig_40885,Contig_1292,Contig_28376,Contig_23801,Contig_42623,Contig_354387,Contig_22768,Contig_149868,Contig_4394,Contig_107630,First_Contig5801,Contig_164776,Contig_59756,Contig_10872,Contig_165399,Contig_202137,Contig_60996,Contig_315026,Contig_123896,Contig_154115,Contig_118591,Contig_27722,Contig_12551,First_Contig787,Contig_246442,Contig_151259,Contig_13534,Contig_9292,Contig_160850,Contig_10055,First_Contig3654,Contig_268319,Contig_25863,Contig_66324,Contig_83929,Contig_94562,Contig_320942,Contig_155774,Contig_46692,Contig_169995,Contig_99038,Contig_174494,First_Contig1152,Contig_248030,First_Contig7122,Contig_369571,Contig_141637,Contig_47555,Contig_81623,Contig_13466,Contig_41472,Contig_197568,Contig_299941,Contig_5517,Contig_219519,Contig_369778,Contig_181464,Contig_74053,Contig_264713,Contig_20871,Contig_930,Contig_11029,Contig_127023,Contig_200488,Contig_85207,Contig_82764,Contig_88215,Contig_49667,Contig_363410,Contig_149680,Contig_418806,Contig_141021,Contig_65133,Contig_159477,Contig_174612,Contig_295868,Contig_23862,Contig_51686,Contig_2310,Contig_19742,Contig_365248,Contig_79910,Contig_64244,Contig_78327,Contig_111543,Contig_316050,Contig_46451,Contig_418940,Contig_400760,Contig_165695,First_Contig6107,Contig_50616,Contig_349497,Contig_21189,Contig_171930,Contig_231001,Contig_47901,Contig_35241,Contig_119679,Contig_227201,Contig_80988,Contig_171552,Contig_145594,Contig_11975,Contig_69414,Contig_246777,Contig_356733,Contig_70346,Contig_121551,First_Contig7092,Contig_150620,First_Contig3395,Contig_3985,Contig_9261,Contig_221964,Contig_153802,Contig_103931,Contig_399915,Contig_4194,Contig_24219,Contig_145414,Contig_2774,Contig_267246,Contig_128629,Contig_27947,Contig_82419,Contig_18505,Contig_32646,Contig_11813,First_Contig4211,Contig_136848,Contig_26630,Contig_157381,Contig_9015,Contig_221480,Contig_174834,Contig_75278,Contig_266919,Contig_37117,Contig_16138,Contig_12591,First_Contig403,Contig_330619,Contig_98807,Contig_76269,Contig_57901,Contig_234613,Contig_215194,Contig_247309,Contig_66037,First_Contig1827,Contig_286178,Contig_61331,Contig_242488,Contig_318184,Contig_15674,Contig_355985,Contig_60916,Contig_91777,Contig_34454,Contig_246710,Contig_219637,Contig_184495,Contig_68927,Contig_114679,Contig_279414,Contig_348424,Contig_735,Contig_399932,Contig_91708,Contig_6393,Contig_178984,Contig_18484,Contig_32064,Contig_240067,Contig_295096,Contig_58354,Contig_205355,Contig_123678,Contig_10428,Contig_38300,Contig_71516,Contig_6198,Contig_21184,Contig_232476,Contig_202584,Contig_44551,Contig_19220,Contig_82504,Contig_23173,Contig_383936,Contig_279256,Contig_45957,Contig_117660,Contig_126058,Contig_202661,First_Contig6009,Contig_219005,Contig_330833,Contig_77577,Contig_39043,Contig_374068,Contig_18669,Contig_114680,Contig_76341,Contig_57761,Contig_264871,Contig_76149,Contig_316835,Contig_283384,Contig_89232,Contig_4251,Contig_266122,Contig_98044,Contig_16078,Contig_157319,Contig_302316,Contig_196074,Contig_11923,Contig_351943,Contig_102629,Contig_146252,Contig_12962,Contig_125564,Contig_390344,Contig_163185,Contig_55509,Contig_97266,Contig_50566,Contig_12044,Contig_292135,Contig_2757,Contig_200668,Contig_13105,Contig_333119,Contig_190258,Contig_15760,Contig_123261,Contig_400108,Contig_14188,Contig_28368,Contig_144288,Contig_142619,Contig_325043,Contig_19339,Contig_18363,Contig_7041,Contig_71178,Contig_170830,Contig_99593,Contig_297935,Contig_968,Contig_8278,Contig_144083,Contig_332494,Contig_180920,Contig_2362,Contig_5178,Contig_78262,Contig_213955,Contig_353877,First_Contig498,Contig_41466,Second_Contig734,Contig_155488,Contig_103999,Contig_330144,Contig_3072,Contig_108314,Contig_140656,Contig_285483,Contig_145835,Contig_321290,Contig_42901,Contig_236041,Contig_116603,Contig_268874,Contig_295607,Contig_382424,Contig_165706,Contig_173683,Contig_34710,Contig_27486,Contig_98133,Contig_35643,Contig_33662,Contig_17624,Contig_25181,Contig_171491,Contig_136,Contig_206331,Contig_4741,Contig_188534,Contig_54099,Contig_197154,Contig_90941,Contig_125775,First_Contig128,Contig_306042,Contig_128535,Contig_257607,Contig_242012,Contig_25485,Contig_367287,Contig_325763,Contig_339252,Contig_48902,Contig_122991,Contig_127906,Contig_84969,Contig_363250,Contig_17256,Second_Contig147,Contig_77307,Contig_115337,Contig_48505,First_Contig7258,Contig_1817,Contig_1096,Contig_38088,Contig_188334,Contig_272723,Contig_229013,Contig_100154,First_Contig1262,Contig_172248,Contig_144424,Contig_199040,Contig_332637,Contig_177192,First_Contig2220,Contig_170211,Contig_178759,Contig_72427,Contig_129250,Contig_14598,Contig_265397,Contig_53687,Contig_14393,Contig_195834,Contig_57023,Contig_6182,Contig_65251,Contig_125236,Contig_119757,Contig_62595,Contig_107571,Contig_79920,Contig_147880,Contig_154366,Contig_350451,Contig_60134,Contig_135494,Contig_339338,Contig_231406,Contig_113925,Contig_18608,Contig_54057,Contig_117845,Contig_177832,Contig_64387,Contig_109347,Contig_164765,Contig_233941,Contig_172020,Contig_96838,Contig_193629,Contig_174784,Contig_4000,Contig_14750,Contig_75661,Contig_16496,Contig_236138,Contig_12850,Contig_72475,Contig_79586,Contig_97447,Contig_334937,First_Contig135,Contig_152220,Contig_188104,Contig_389951,Contig_154420,Contig_72694,Contig_297826,Contig_133246,Contig_186358,Contig_145796,Contig_99107,Contig_26204,Contig_38334,Contig_359512,Contig_311315,Contig_290599,Contig_199210,Contig_258849,Contig_302200,Contig_189746,Contig_198430,Contig_197919,Contig_202773,Contig_25015,Contig_398459,Contig_54358,Contig_1243,Contig_329815,Contig_386871,Contig_44336,Contig_90410,Contig_24220,Contig_57851,Contig_154545,Contig_64087,Contig_90727,Contig_20203,Contig_300005,Contig_235766,Contig_118412,Contig_30177,Contig_42041,Contig_377691,Contig_142215,Contig_110356,Contig_137128,First_Contig4745,Contig_66885,Contig_23737,Contig_219187,Contig_362078,Contig_253739,Contig_8396,Contig_139340,Contig_139105,Contig_246015,Contig_184304,Contig_387393,Contig_124224,Contig_189124,Contig_37806,Contig_14579,Contig_310503,Contig_344668,Contig_49454,Contig_230325,Contig_265719,Contig_77818,Contig_226316,Contig_2783,Contig_364284,Contig_43307,Contig_224820,Contig_378533,Contig_124417,Contig_39204,Contig_114259,Contig_277731,Contig_75651,Contig_91587,Contig_65775,Contig_88290,Contig_382656,Contig_302185,Contig_159753,Contig_83314,Contig_37024,Contig_24996,Contig_347038,Contig_23938,Contig_30792,Contig_23821,Contig_111293,Contig_282905,Contig_42119,Contig_31238,Contig_36740,Contig_771,Contig_133198,Contig_65272,Contig_243400,Contig_327024,Contig_175087,Contig_193437,Contig_55508,Contig_15616,Contig_176592,Contig_151141,Contig_185945,Contig_48187,Contig_271176,First_Contig29,Contig_9647,Contig_6883,Contig_389162,First_Contig1257,Contig_19845,Contig_4573,Contig_77271,Contig_222700,Contig_153355,Contig_12229,Contig_80704,Contig_63623,Contig_210432,Contig_85974,Contig_20488,Contig_211360,Contig_351645,Contig_67675,Contig_265803,Contig_10233,Second_Contig775,Contig_274798,Contig_110225,Contig_252026,Contig_3273,Contig_384220,Contig_264096,Contig_2423,Contig_260498,Contig_310115,Contig_292111,Contig_282838,Contig_22594,Contig_11171,Contig_8357,Contig_11101,First_Contig4019,First_Contig8826,Contig_413916,Contig_84777,Contig_7596,Contig_236933,Contig_87630,Contig_82716,Contig_349406,Contig_243080,Contig_327120,Contig_155403,Contig_166540,Contig_303761,Contig_37786,Contig_327867,Contig_131178,Contig_303528,Contig_259466,Contig_37736,Contig_243285,Contig_169195,Contig_124185,Contig_97265,Contig_16257,Contig_226784,Contig_256964,Contig_275775,Contig_13942,Contig_113792,Contig_301314,Contig_43634,Contig_17026,Contig_245070,Contig_4131,Contig_177745,Contig_6349,Contig_240833,Contig_33419,Contig_184615,Contig_35619,Contig_92839,Second_Contig674,Contig_22422,Contig_329702,Contig_83826,Contig_65942,Contig_133662,Contig_276872,Contig_49080,Contig_213904,First_Contig4615,Contig_162144,Contig_182709,Contig_36847,Contig_350331,Contig_92452,Contig_124626,Contig_54145,Contig_53091,Contig_49174,Contig_58672,Contig_22648,Contig_12916,First_Contig7558,Contig_68476,Contig_156167,Contig_28902,Contig_25649,Contig_140623,Contig_257865,Contig_59486,Contig_282449,Contig_57773,Contig_177432,Contig_9640,Contig_95494,First_Contig7418,Contig_324296,Contig_91356,Contig_415413,Contig_170143,Contig_73920,Contig_74046,Contig_22856,Contig_49272,Contig_57527,Contig_345627,Contig_309322,Contig_415779,First_Contig2191,Contig_8060,Contig_9876,Contig_42424,Contig_31594,Contig_331462,Contig_199418,Contig_230192,Contig_224556,Contig_200724,Contig_18178,First_Contig8724,Contig_152890,Contig_311549,Contig_164726,Contig_207595,Contig_89,Contig_67049,Contig_102887,Contig_8276,Contig_50123,Contig_265260,Contig_6665,Contig_21609,Contig_34474,Contig_309337,Contig_94977,Contig_146569,Contig_53637,Contig_111098,Contig_189937,Contig_230562,Contig_236828,Contig_79113,Contig_133235,Contig_161368,Contig_385058,Contig_361796,Contig_10365,Contig_178561,Contig_187,First_Contig2276,Contig_616,Contig_86173,Contig_324668,Contig_10815,Contig_237833,Second_Contig432,Contig_54303,Contig_164342,Contig_59270,Contig_378371,Contig_225129,Contig_68251,Contig_303105,Contig_230940,Contig_357104,Contig_10946,Contig_237030,Contig_196555,Contig_189432,Contig_59662,Contig_171961,Contig_413774,Contig_324084,Contig_202138,Contig_352960,Contig_89382,Contig_67378,Contig_312008,Contig_189139,First_Contig8697,Contig_68831,Contig_359899,Contig_228970,Contig_306459,Contig_122719,Contig_91165,Contig_190192,Contig_29486,Contig_180729,Contig_24922,Contig_110281,Contig_139330,Contig_162132,Contig_99257,Contig_85603,Contig_250372,First_Contig3130,Contig_29905,Contig_126168,Contig_41326,Contig_241436,Contig_190123,Contig_105678,Contig_345439,Contig_80117,Contig_206909,Contig_171117,Contig_338300,Contig_417343,Contig_331682,Contig_8597,Contig_293608,Contig_12880,Contig_202896,Contig_37823,Contig_70806,Contig_93787,Contig_23921,Contig_313411,Contig_20330,Contig_21142,Contig_99714,First_Contig8800,Contig_201224,Contig_391553,Contig_54899,Contig_78366,Contig_280943,Contig_13598,Contig_215444,Contig_79128,Contig_181438,Contig_154177,Contig_272870,Contig_2381,Contig_355938,Contig_140767,Contig_27853,Contig_187233,Contig_36789,Contig_243283,Contig_73884,Contig_419609,Contig_241240,Contig_64730,Contig_82391,Contig_27364,Contig_355969,Contig_119538,Contig_113897,Contig_53066,Contig_57746,Contig_320621,Contig_386099,Contig_94375,Contig_192910,Contig_11812,Contig_295104,Contig_119833,Contig_394024,Contig_16208,Contig_14647,Contig_169142,Contig_186211,Contig_298010,Contig_99545,Contig_218037,Contig_119000,First_Contig7426,Contig_30504,Contig_54054,Contig_194033,Contig_95848,Contig_356732,Contig_23006,Contig_342235,Contig_414512,Contig_341005,Contig_163105,Contig_11614,Contig_252313,Contig_113626,Contig_18614,Contig_229264,Contig_144756,Contig_138194,Contig_5079,Contig_123864,Contig_19940,Contig_136248,Contig_232914,Contig_305691,Contig_340873,Contig_267274,Contig_302760,Contig_29284,Contig_268481,Contig_26632,Contig_11201,Contig_298546,Contig_356646,Contig_1048,Contig_13528,Contig_167789,Contig_187833,Contig_11218,Contig_237359,Contig_26676,Contig_108578,Contig_294314,Contig_69272,Contig_103732,Contig_24332,Contig_14639,Contig_33420,Contig_355439,Contig_232687,Contig_3368,Contig_160646,Contig_92018,Contig_228178,Contig_61297,First_Contig1983,Contig_306315,Contig_214057,Contig_51292,Contig_155685,Contig_293497,First_Contig5674,First_Contig5918,Contig_208509,Contig_9061,Contig_34323,Contig_72913,Contig_87855,Contig_14617,Contig_276282,Contig_174983,First_Contig500,First_Contig2782,Contig_234,First_Contig4089,Contig_8851,Contig_19735,Contig_28175,Contig_21651,First_Contig31,Contig_51892,Contig_50643,Contig_269376,Contig_84372,Contig_283984,Contig_93442,Contig_57344,Contig_232938,Contig_301380,Contig_189005,Contig_215401,Contig_252897,Contig_10252,Contig_184760,Contig_24222,Contig_111575,Contig_282952,Contig_10603,Contig_10153,Contig_52751,Contig_68903,Contig_224915,Contig_113514,Contig_8156,Contig_196013,Contig_383336,Contig_69340,Contig_24012,Contig_263758,Contig_237941,Contig_252835,Contig_21797,Contig_33308,Contig_72206,Contig_117098,Contig_175445,Contig_352496,Contig_86463,Contig_167427,Contig_1425,Contig_73615,Contig_12979,Contig_17459,Contig_195836,Contig_193846,Contig_183737,Contig_24873,Contig_126929,Contig_220610,Contig_380861,Contig_338056,Contig_71471,Contig_292494,Contig_113873,Contig_3810,Contig_37321,Contig_123927,Contig_79921,Contig_166399,Contig_355225,Contig_49140,Contig_73900,Contig_40971,Contig_11078,Contig_292224,Contig_309995,Contig_57941,Contig_365403,Contig_672,Contig_361843,Contig_236101,Contig_25241,Contig_127572,Contig_32534,Contig_17758,Contig_396494,Contig_62519,Contig_117052,Contig_21744,Contig_2634,Contig_298445,Contig_84909,Contig_170893,Contig_47370,Contig_16628,First_Contig2204,Contig_241243,Contig_80277,Contig_336593,Contig_188881,Contig_54437,Contig_83035,Contig_134768,Contig_157144,Contig_154320,Contig_256006,Contig_143733,Contig_24551,Contig_236473,Contig_107785,Contig_19436,Contig_1151,Contig_112330,Contig_3537,Contig_48596,Contig_141464,Contig_280022,Contig_32764,Contig_53588,First_Contig3291,Contig_194180,Contig_154425,Contig_90651,First_Contig7895,Contig_32962,Contig_11034,Contig_116910,Contig_924,Contig_6499,Contig_220155,First_Contig1898,Contig_205998,Contig_129409,Second_Contig88,Contig_90457,Contig_152151,Contig_132912,Contig_4582,Contig_47038,First_Contig737,Contig_46581,Contig_4422,Contig_22447,Contig_334714,Contig_82855,Contig_13210,Contig_36821,Contig_103815,First_Contig7106,Contig_41484,Contig_126553,Contig_94020,Contig_75453,First_Contig1916,Contig_3388,Contig_57906,Contig_132,Contig_47310,Contig_49114,Contig_92210,Contig_42864,Contig_320892,Contig_158750,Contig_535,First_Contig1402,Contig_150213,Contig_391054,Contig_69324,Contig_160572,Contig_23285,Contig_31008,First_Contig1622,Contig_130480,Contig_206754,Contig_56143,Contig_5286,Contig_303820,Contig_106035,Contig_2440,Contig_132657,Contig_163666,Contig_211584,Contig_29973,First_Contig777,Contig_311033,Contig_251331,First_Contig1275,Contig_219719,Contig_135732,Contig_120858,Contig_53261,Contig_45946,Contig_106329,First_Contig5686,First_Contig4136,Contig_13016,First_Contig7560,Contig_118240,Contig_12167,Contig_228641,Contig_102502,Contig_26275,Contig_75151,Contig_115231,Contig_302021,Contig_12203,Contig_175875,Contig_5935,Contig_27350,Contig_408248,Contig_90114,Contig_5510,Contig_52284,Contig_279074,Contig_264584,Contig_38429,Contig_69733,Contig_96267,Contig_403255,Contig_74686,Contig_112316,Contig_105261,Contig_233882,Contig_181659,Contig_3638,Contig_18077,Contig_85952,Contig_79511,Contig_172372,Contig_201469,Contig_125493,Contig_62350,Contig_111732,Contig_95397,Contig_112341,Contig_53734,Contig_313134,Contig_50142,Contig_177157,Contig_327527,Contig_8804,Contig_16186,Contig_51314,Contig_175309,Contig_102252,Contig_166745,Contig_6431,Contig_209499,Contig_330125,Contig_58285,Contig_57407,Contig_134999,Contig_17246,Contig_8352,Contig_163038,Contig_20812,Contig_93322,Contig_282990,Contig_67993,First_Contig7673,Contig_381496,Contig_238513,Contig_67667,Contig_14979,Contig_87414,Contig_57630,Contig_35146,Contig_26764,Contig_48115,Contig_216618,Contig_226926,Contig_89801,Contig_32317,First_Contig4186,Contig_264495,Contig_93549,Contig_259631,First_Contig2634,Contig_96750,Contig_192537,Contig_255270,Contig_188350,Contig_360936,First_Contig7514,Contig_157035,Contig_104293,Contig_11488,Contig_125350,Contig_250224,First_Contig5779,Contig_104944,Contig_124086,Contig_185867,Contig_153822,Contig_77722,Contig_220553,First_Contig6651,Contig_102437,Contig_314456,Contig_149558,Contig_175293,Contig_69295,Contig_300207,Contig_295415,Contig_296279,Contig_158037,Contig_322625,Contig_14137,First_Contig8392,Contig_11313,Contig_10203,Contig_37255,Contig_118121,Contig_117381,Contig_329275,Contig_187350,Contig_372258,Contig_210934,Contig_289212,Contig_87756,Contig_151555,Contig_60972,Contig_32603,Contig_102440,Contig_224883,Contig_328093,Contig_272610,Contig_11899,Contig_274378,Contig_234851,Contig_241955,First_Contig1727,Contig_289106,Contig_66659,Contig_1839,Contig_298474,Contig_187217,Contig_377953,Contig_107273,First_Contig769,Contig_141458,Contig_300762,Contig_72544,Contig_95244,Contig_13601,Contig_253434,Contig_345295,Contig_100894,Contig_358305,Contig_13336,Contig_60611,Contig_29622,Contig_278473,Contig_6486,Second_Contig450,Contig_21745,Contig_256538,Contig_69477,Contig_21197,Contig_396139,Contig_269527,Contig_14146,Contig_75854,Contig_296604,Contig_68604,Second_Contig817,Contig_80299,Contig_10050,Contig_80682,Contig_27389,Contig_252993,Contig_1315,Contig_291249,Contig_74294,Contig_23923,Contig_95158,Contig_362933,Contig_288498,Contig_168491,Contig_1578,Contig_160254,Contig_304252,Contig_47000,Contig_127886,Contig_32981,Contig_153002,Contig_4872,Contig_56922,Contig_247454,Contig_292530,Contig_235429,Contig_139883,Contig_719,Contig_278274,Contig_290477,Contig_314501,Contig_72293,Contig_281841,Contig_125282,Contig_109416,Contig_246145,Contig_122777,Contig_303803,Contig_22084,Contig_75561,Contig_61489,Contig_136223,Contig_160993,Contig_312227,Contig_261328,Contig_74658,Contig_207632,Contig_45207,Contig_503,Contig_23267,Contig_183491,Contig_225994,Contig_40043,Contig_18506,Contig_367309,Contig_13468,Contig_36125,Contig_47556,Contig_9352,Contig_1071,Contig_4728,First_Contig1970,Contig_264306,Contig_90734,Contig_203984,Contig_131999,Contig_34445,Contig_42946,Contig_119991,Contig_59731,Contig_104482,Contig_99902,Contig_84570,Contig_285594,First_Contig1432,Contig_19319,Contig_68723,Contig_181898,Contig_112011,Contig_19733,Contig_144781,Contig_92376,Contig_37714,Contig_160329,Contig_54301,Contig_237020,Contig_303139,Contig_41067,First_Contig6395,Contig_281259,Contig_209113,Contig_203905,Contig_207950,Contig_17873,Contig_377244,Contig_34396,Contig_28061,Contig_65964,Contig_67406,Contig_118377,Contig_367056,Contig_57692,Contig_13591,Contig_4232,First_Contig606,Contig_21588,Contig_151758,Contig_130155,Contig_263696,Contig_30616,Contig_350512,Contig_60311,Contig_87344,Contig_68632,Contig_207647,Contig_44854,Contig_10300,Contig_12495,Contig_96410,Contig_221073,Contig_102714,Contig_328941,First_Contig5829,Contig_178653,First_Contig6971,Contig_13695,Contig_209035,Contig_76855,Contig_371619,Contig_170465,Contig_168626,Contig_47718,Contig_23708,Contig_48627,Contig_245038,Contig_301751,Contig_138504,Contig_184879,Contig_242955,Contig_21073,Contig_17540,Contig_57814,Contig_183811,Contig_72814,Contig_232010,Contig_330048,Contig_77889,Contig_5323,Contig_89421,Contig_42343,Contig_97023,Contig_210163,Contig_67022,Contig_240390,Contig_67369,Contig_10785,Contig_29989,Contig_165406,Contig_57307,Contig_74902,Contig_25274,Contig_365012,Contig_144045,Contig_51720,Contig_61000,First_Contig3650,Contig_50834,Contig_141924,Contig_87944,Contig_116042,Contig_78707,Contig_336236,Contig_199280,Contig_261679,Contig_350490,Contig_13927,Contig_238139,Contig_51797,First_Contig165,Contig_261305,Contig_19675,Contig_77115,First_Contig5174,Contig_104512,Contig_298235,Contig_53513,Contig_53455,Contig_174918,Contig_30409,Contig_18194,Contig_26409,Contig_93799,Contig_308377,Contig_212137,Contig_338312,Contig_164462,Contig_109676,Contig_345209,Contig_120932,Contig_33963,Contig_232916,Contig_296757,Contig_13734,Contig_29395,First_Contig651,Contig_56396,Contig_121996,Contig_151963,Contig_165350,Contig_339718,Contig_50619,Contig_89504,Contig_23651,Contig_168119,Contig_313961,Contig_384575,Contig_307195,Contig_7067,Contig_281128,Contig_316980,Contig_39759,Contig_99951,Contig_88034,Contig_108285,Contig_92269,Contig_138106,Contig_294108,Contig_64410,First_Contig4371,Contig_122574,Contig_340063,Contig_172014,Contig_133703,Contig_113765,Contig_230426,Contig_9879,First_Contig407,Contig_208124,Contig_260324,Contig_176044,Contig_41513,Contig_339510,Contig_36340,Contig_310768,Contig_150848,Contig_55391,Contig_123666,Contig_4706,Second_Contig483,Contig_378136,Contig_93810,Contig_299546,Contig_266487,Contig_62409,Contig_109379,Contig_55070,Contig_363032,Contig_386123,Contig_229660,Contig_246631,
ko01130	Biosynthesis of antibiotics	287	3154	K00001,K00002,K00003,K00010,K00014,K00016,K00021,K00022,K00024,K00025,K00026,K00030,K00031,K00033,K00036,K00053,K00058,K00059,K00067,K00099,K00104,K00115,K00121,K00128,K00133,K00134,K00143,K00145,K00147,K00149,K00150,K00161,K00162,K00163,K00164,K00166,K00167,K00208,K00215,K00222,K00223,K00227,K00234,K00235,K00236,K00237,K00239,K00244,K00249,K00252,K00263,K00264,K00273,K00281,K00286,K00290,K00293,K00318,K00382,K00511,K00559,K00587,K00600,K00601,K00602,K00605,K00611,K00615,K00616,K00620,K00626,K00627,K00632,K00641,K00645,K00658,K00764,K00766,K00787,K00800,K00801,K00804,K00812,K00815,K00817,K00818,K00819,K00820,K00821,K00825,K00826,K00830,K00831,K00844,K00845,K00850,K00851,K00865,K00869,K00873,K00891,K00895,K00919,K00927,K00928,K00930,K00931,K00938,K00939,K00940,K00948,K00955,K00957,K00958,K00963,K00972,K00991,K01053,K01057,K01061,K01062,K01079,K01082,K01091,K01434,K01438,K01443,K01476,K01490,K01568,K01581,K01586,K01587,K01588,K01589,K01596,K01597,K01609,K01610,K01620,K01623,K01624,K01626,K01641,K01647,K01648,K01652,K01653,K01655,K01657,K01658,K01662,K01676,K01679,K01681,K01682,K01687,K01689,K01692,K01694,K01695,K01696,K01697,K01705,K01710,K01714,K01735,K01736,K01738,K01739,K01752,K01754,K01755,K01756,K01758,K01770,K01778,K01783,K01785,K01792,K01803,K01807,K01808,K01809,K01810,K01817,K01823,K01825,K01834,K01835,K01836,K01840,K01850,K01852,K01858,K01895,K01899,K01900,K01923,K01933,K01940,K01945,K01952,K01961,K01962,K01963,K01965,K01966,K02160,K02361,K02437,K02446,K03526,K03527,K03737,K03781,K03786,K03823,K03841,K04072,K04518,K05359,K05824,K05906,K05917,K05954,K05955,K06001,K06013,K07404,K07508,K07509,K07511,K07513,K07514,K07515,K07748,K07750,K08074,K08658,K08683,K09699,K09829,K09831,K10206,K11517,K11646,K11787,K12339,K12447,K12451,K12524,K13427,K13789,K13811,K13821,K13830,K13832,K13953,K14066,K14085,K14157,K14272,K14454,K14455,K14677,K14682,K15633,K15634,K15635,K15779,K15849,K15889,K15892,K15893,K15918,K16011,K17450,K17497,K17836,K17989,K18532,K18533,K19269,K19548,K21071,K22305,	Contig_246553,Contig_244544,Contig_397133,Contig_146455,Contig_220872,Contig_11878,Contig_182092,Contig_113231,Contig_1362,Contig_176915,Contig_156598,Contig_104541,Contig_73201,Contig_60036,Contig_256207,Contig_21064,Contig_40879,Contig_323142,Contig_145618,Contig_1666,Contig_238624,Contig_68524,Contig_4653,Contig_1264,Contig_86000,Contig_300348,Contig_292186,Contig_31157,Contig_323046,Contig_146545,Contig_366868,Contig_348423,Contig_55389,Contig_125283,Contig_321794,Contig_160297,Contig_9845,Contig_142374,Contig_97658,Contig_100274,Contig_163721,Contig_397371,Contig_278800,Contig_263137,Contig_407812,Second_Contig70,Contig_368534,Contig_97484,Contig_356226,Contig_37504,Contig_61883,Contig_157215,Contig_116984,Contig_341531,Contig_59028,Contig_78701,Contig_141278,Contig_117814,Contig_61309,Contig_159451,Contig_72150,Contig_336861,Contig_61528,Contig_37782,Contig_194787,Contig_47824,Contig_170113,Contig_156269,Second_Contig902,Contig_74906,Contig_309162,Contig_23099,Contig_103509,Contig_123966,Contig_17952,Contig_299957,Contig_214549,Second_Contig257,Contig_342820,Contig_95562,Contig_2082,Contig_33379,Contig_396290,Contig_150970,Contig_83500,Contig_96287,Contig_292548,First_Contig3679,Contig_1095,Contig_177632,Contig_30195,Contig_170519,Contig_224477,Contig_12950,Contig_292691,Contig_278139,Contig_68579,Contig_25753,Contig_127100,Contig_71029,Contig_2899,Contig_305794,First_Contig7167,Contig_91879,Contig_143216,Contig_408919,Contig_350419,Contig_11365,Contig_287298,Contig_161073,Contig_61232,Contig_336963,Contig_347743,Contig_195704,Contig_130186,Contig_257567,Contig_1757,Contig_328803,Contig_198888,Contig_11634,Contig_10735,Contig_71445,Contig_328876,Contig_29994,Contig_34720,Contig_31909,Contig_171986,Contig_64341,Contig_97024,Contig_302894,Contig_159892,Contig_31828,Contig_3132,Contig_36819,Contig_43941,Contig_265880,Contig_135474,Contig_28369,Contig_49745,Contig_50833,Contig_133843,Contig_106613,Contig_128193,Contig_168695,Contig_1256,Contig_134902,Contig_376794,Contig_190236,Contig_10565,Contig_65249,Contig_61499,Contig_282107,Contig_50992,Contig_109402,Contig_32050,First_Contig2591,Contig_342913,Contig_2596,Contig_35041,Contig_19363,Contig_108708,Contig_316632,Contig_20836,Contig_91389,Contig_296580,Contig_1982,Contig_328234,Contig_103969,Contig_31762,Contig_117678,Contig_12875,Contig_62153,Contig_148537,Contig_148030,Contig_311202,Contig_333669,Contig_177760,Contig_91872,Contig_2925,Contig_37900,Contig_295726,Contig_239425,Contig_148364,Contig_134016,Contig_108229,Contig_340638,Contig_107659,Contig_286155,Contig_147281,Contig_104434,Contig_262620,Contig_36303,Contig_276947,Contig_38114,Contig_11875,Contig_44752,Contig_19062,Contig_19097,Contig_64595,Contig_138919,Contig_10701,Contig_2428,Contig_90306,Contig_194069,Contig_11968,Contig_177263,Contig_33211,Contig_90602,Contig_254453,Contig_22699,Contig_57402,Contig_325791,Contig_73792,Contig_108178,Contig_89311,Contig_81065,Contig_254313,Contig_4254,Contig_180222,Contig_41432,Contig_77012,Contig_41687,Contig_240723,Contig_28174,Contig_33765,Contig_11517,Contig_73996,Contig_21127,Contig_43703,Contig_299771,Contig_3182,Contig_183677,Contig_31591,Contig_216637,Contig_315442,Contig_28107,Contig_143729,Contig_237023,Contig_189698,Contig_304695,Contig_54310,Contig_147267,Contig_100067,Contig_11907,First_Contig8261,Contig_43987,Contig_104391,Contig_206867,Contig_125063,Contig_27126,Contig_311004,Contig_2939,Contig_87793,Contig_228455,Contig_131130,Contig_77852,Contig_180582,Contig_168766,Contig_23236,First_Contig1364,Contig_34446,Contig_359562,Contig_80902,Contig_37248,Contig_25153,Contig_73471,Contig_29340,Contig_38299,Contig_24408,Contig_186311,Contig_91011,Contig_1083,Contig_158640,Contig_321555,Contig_137193,Contig_66690,Contig_158129,Contig_24423,Contig_154892,Contig_79610,First_Contig1876,Contig_152758,Contig_354662,Contig_343735,Contig_176166,Contig_100860,Contig_45991,Contig_64151,Contig_334679,Contig_340918,Contig_16534,Contig_348312,Contig_384487,Contig_310505,Contig_216225,Contig_114053,Contig_28036,First_Contig4398,Contig_312574,Contig_242478,Contig_72466,Contig_73428,Contig_81695,Contig_260688,Contig_14118,Contig_22888,Contig_293090,Contig_196102,Contig_328251,Contig_390062,Contig_172839,Contig_168829,Contig_332897,Contig_418621,Contig_19625,Contig_61552,Contig_56150,Contig_25052,Contig_7522,Contig_95149,Contig_258025,Contig_38210,Contig_266770,Contig_420011,Contig_139195,Contig_19201,Contig_293053,Contig_311791,Contig_320221,Contig_229672,Contig_13013,Contig_72866,Contig_172409,Contig_21550,Contig_244679,Contig_113021,Contig_133423,Contig_254125,Contig_103080,Contig_267956,Contig_76712,Contig_21602,Contig_91473,Contig_181218,Contig_32765,Contig_47525,First_Contig3413,Contig_95421,Contig_107622,Contig_176148,Contig_61888,Contig_298302,Contig_171510,Contig_130257,Contig_363230,Contig_47714,Contig_245585,Contig_194724,Contig_83107,Contig_352800,Contig_47699,Contig_48453,Contig_402227,Contig_361456,Contig_8934,Contig_121184,Contig_182862,Contig_189563,Contig_159163,Contig_291527,Contig_146518,Contig_68687,Contig_99234,Contig_84790,Contig_234875,Contig_296367,Contig_328679,Contig_141975,Contig_309908,Contig_138752,Contig_141004,Contig_106660,Contig_362903,Contig_90770,Contig_31371,Contig_1991,Contig_69413,Contig_160590,Contig_84832,Contig_55158,Contig_233624,Contig_335308,First_Contig6560,Contig_271907,Contig_393815,Contig_210938,Contig_129815,First_Contig854,Contig_7661,Contig_230422,Contig_57067,Contig_254524,Contig_232982,Contig_58886,Contig_136975,Contig_103401,Contig_36773,Contig_319618,Contig_298765,Contig_3037,Contig_97903,First_Contig6836,Contig_262179,Contig_27885,Contig_51002,Contig_191074,Contig_18485,Contig_62871,Second_Contig426,Contig_80097,Contig_21170,Contig_111578,Contig_134521,Contig_383812,Contig_172354,Contig_185840,Contig_325755,Contig_17857,Contig_63216,Contig_42686,Contig_50394,Contig_257327,Contig_265275,Contig_150908,Contig_40343,Contig_90866,Contig_342666,Contig_115619,Contig_28109,Contig_324871,Contig_145685,Contig_42366,Contig_24828,Contig_132179,Contig_2439,Contig_299543,Contig_31159,Contig_57900,Contig_75811,First_Contig7055,Contig_36548,Contig_258459,Contig_2513,First_Contig8171,Contig_5612,First_Contig8740,Contig_193787,Contig_166564,Contig_260922,Contig_279344,Contig_57401,Contig_106798,Contig_251990,Contig_176179,Contig_16079,Contig_1033,Contig_15044,Contig_17764,Contig_10797,Contig_99115,Contig_134188,Contig_101378,Contig_302394,Contig_355867,Contig_32873,Contig_306498,Contig_351174,Contig_126676,Contig_271080,Contig_99256,Contig_114906,Contig_18936,Contig_416135,Contig_97665,Contig_74134,Contig_314463,Contig_38752,Contig_70801,Contig_165007,Contig_352867,Contig_35212,Contig_332620,Contig_43944,Contig_251673,Contig_43725,Contig_126016,Contig_159221,First_Contig4088,Contig_7261,Contig_6299,Contig_297231,Contig_126430,Contig_33215,Contig_62532,Contig_56376,Contig_241123,Contig_343013,First_Contig1132,Contig_4415,First_Contig447,Contig_5142,Contig_33018,Contig_10243,Contig_9693,Contig_225689,Contig_380963,Contig_343681,Contig_91867,Contig_107388,Contig_16618,Contig_195433,Contig_172390,Contig_99824,Contig_38725,Contig_202502,Contig_142132,Contig_172249,Contig_110107,First_Contig5157,Contig_231618,Contig_87882,Contig_159199,Contig_129124,Contig_41418,Contig_94453,First_Contig6930,Contig_306763,Contig_282234,Contig_14969,Contig_163037,Contig_84668,Contig_33100,Contig_269466,Contig_7131,Contig_4988,Contig_90098,Contig_331269,Contig_173769,Contig_28105,Contig_370206,Contig_24767,Contig_4740,Contig_40000,Contig_86378,Contig_371213,Contig_381507,Contig_67207,Contig_100065,First_Contig7274,Contig_382909,Contig_25801,Contig_49899,Contig_78970,Contig_86422,Contig_44464,Contig_123532,Contig_242883,Contig_273022,Contig_6526,Contig_315807,Contig_59007,Contig_70123,Contig_126893,Contig_88442,Contig_34355,Contig_113779,Contig_138820,Contig_73476,Contig_138410,Contig_75945,Contig_96859,First_Contig7397,First_Contig3630,Contig_145496,Contig_7642,Contig_170953,Contig_132746,Contig_33001,Contig_174405,Contig_113579,Contig_102571,Contig_320998,Contig_5577,Contig_155741,Contig_389125,Contig_101152,Contig_173640,Contig_131111,Contig_263647,Contig_214172,Contig_95699,Contig_436,Contig_57748,Contig_209778,Contig_403386,Contig_41485,Contig_249703,Contig_180955,Contig_46598,Contig_336903,Contig_234675,Contig_8874,Contig_175486,Contig_380489,Second_Contig447,Contig_69608,Contig_39005,Contig_54381,Contig_42584,Contig_44505,Contig_388267,Contig_79457,First_Contig8052,Contig_323931,Contig_75911,Contig_314170,Contig_98426,Contig_187153,Contig_374834,Contig_263767,Contig_82361,First_Contig4887,Contig_357494,Contig_292787,Contig_72870,Contig_223061,Contig_295182,Contig_331665,Contig_174945,Contig_136528,Contig_207103,Contig_61355,Contig_327834,Contig_36973,Contig_332899,Contig_60856,Contig_331978,Contig_138343,Contig_90278,Contig_335448,Contig_25025,Contig_38869,Contig_55009,Contig_325663,Contig_153723,Contig_93415,First_Contig198,Contig_95452,Contig_42518,Contig_87214,Contig_208866,Contig_27234,Contig_30347,Contig_37599,Contig_31669,Contig_575,Contig_256252,Contig_334853,Contig_74568,Contig_105702,Contig_119886,Contig_307489,Contig_116062,Second_Contig795,Contig_47946,Contig_25924,Contig_409993,Contig_14306,Contig_17523,Contig_40029,Contig_92800,Contig_105102,Contig_79004,Contig_107213,Contig_1298,Contig_42266,Contig_49392,Contig_57762,Contig_106158,Contig_37935,Contig_158176,Contig_296650,Contig_138147,Contig_31165,Contig_94624,Contig_335354,Contig_46728,Contig_183697,Contig_2375,Contig_313055,Contig_193570,Contig_241037,Contig_6544,Contig_237651,Contig_142245,Contig_357496,Contig_86684,Contig_37802,Contig_42276,Contig_73853,Second_Contig112,Contig_52375,Contig_103111,Contig_98508,Contig_50988,Contig_178101,Contig_192896,Contig_355916,Contig_119054,Contig_24766,Contig_351516,Contig_149461,Contig_128362,Contig_216226,Contig_307591,Contig_247839,Contig_94618,Contig_310239,Contig_49933,Contig_155678,First_Contig277,Contig_78736,First_Contig709,Contig_342019,Contig_94587,Contig_46272,Contig_336859,Contig_353747,Contig_58432,Contig_12386,Contig_417542,Contig_101974,Contig_109362,Contig_33815,Contig_100784,Contig_182127,Contig_62765,Contig_9379,Contig_42624,Contig_379729,Contig_24067,First_Contig5577,Contig_134934,Contig_147042,Contig_13056,First_Contig2161,Contig_7884,Contig_118688,Contig_49408,Contig_329056,Contig_313657,First_Contig1992,Contig_148828,First_Contig6723,Contig_144835,Contig_293226,Contig_343556,Contig_95053,Contig_98499,Contig_50781,Contig_149228,Contig_82207,Contig_363223,Contig_26647,Contig_302415,Contig_368716,Contig_100868,First_Contig6741,Contig_23858,Contig_273105,Contig_108730,Contig_107853,Contig_99239,Contig_307149,Contig_150954,Contig_243920,Contig_15024,Contig_196106,Contig_89383,Contig_296283,Contig_199791,Contig_58510,Contig_10860,Contig_375091,Contig_29632,Contig_122482,Contig_33102,Contig_161367,Contig_23088,Contig_146628,Contig_172500,Contig_257836,Contig_26715,Contig_119155,Contig_254085,Contig_175485,Contig_390096,Contig_203040,Contig_115415,Contig_306959,Contig_300825,Contig_81348,First_Contig8772,Contig_206028,First_Contig3961,Contig_151722,Contig_120026,First_Contig3249,Contig_365865,Contig_144280,Contig_92377,Contig_18364,Contig_234055,Contig_47152,Contig_163871,Contig_32980,Contig_12216,Contig_197121,Contig_38135,Contig_20589,Contig_296442,Contig_26796,Contig_94002,Contig_50201,Contig_105464,Contig_56707,Contig_328256,Contig_223815,Contig_41489,Contig_1253,Contig_17341,Contig_41419,Contig_83113,Contig_117581,Contig_6001,Contig_70622,Contig_12917,Contig_4001,Contig_180296,Contig_97693,Contig_358365,Contig_9821,Contig_169844,Contig_104245,Contig_68794,Contig_7480,Contig_120346,Contig_19095,Contig_86371,Contig_20739,Contig_5471,Contig_105471,Contig_26837,Contig_233427,Contig_399668,Contig_27643,Contig_39012,Contig_301771,Contig_123416,Contig_287155,Contig_216108,Contig_71467,Contig_22967,Contig_299952,Contig_67580,Contig_258573,Contig_322237,Contig_5407,Contig_121403,Contig_38150,Contig_263668,Contig_84099,Contig_54770,Contig_218903,Contig_228833,Contig_54177,Contig_325773,Contig_261368,Contig_10798,First_Contig8641,Contig_73074,Contig_192516,Contig_10869,Contig_327115,Contig_40366,Contig_99338,Contig_138673,Contig_303422,Contig_314493,First_Contig254,Contig_95840,Contig_86787,Contig_40595,Contig_126422,Contig_235253,Contig_65554,Contig_75746,Contig_78283,Contig_242344,Contig_75014,Contig_242879,Contig_45414,Contig_264324,Contig_209212,Contig_60748,Contig_6186,Contig_71324,Contig_288952,Contig_62186,Contig_10848,Contig_154937,Contig_312106,Contig_141456,Contig_80985,Contig_157219,Contig_140498,Contig_43367,Contig_391829,Contig_402555,Contig_12708,Contig_231181,Contig_22244,Contig_96794,Contig_123381,Contig_142498,Contig_117781,Contig_15764,Contig_1474,Contig_134127,Contig_250300,Contig_18813,Contig_1150,Contig_305976,Contig_110912,Contig_214982,Contig_78066,Contig_130240,Contig_74228,First_Contig2816,Contig_40226,Contig_109465,Contig_21143,Contig_36638,Contig_262771,Contig_92256,Contig_78482,Contig_82193,Contig_235269,Contig_343543,Contig_62475,Contig_34397,Contig_9428,Contig_3406,Contig_9760,Contig_379376,Contig_122461,Contig_269556,Contig_277517,Contig_15667,Contig_38637,Contig_56295,Contig_87818,Contig_96555,Contig_60622,Contig_67688,Contig_186098,Contig_1265,Contig_118622,Contig_74372,Contig_81170,Contig_43103,Contig_36544,Contig_61650,First_Contig3563,Contig_40301,Contig_11926,Contig_221647,First_Contig6215,Contig_248595,Contig_58885,Contig_81951,Contig_261090,Contig_41490,Contig_126,Contig_1476,Contig_131432,Contig_8696,Contig_307353,Contig_64127,Contig_14316,Contig_94671,Contig_89219,Contig_240536,Contig_388,Contig_271509,Contig_9800,Second_Contig239,Contig_217381,Contig_320995,Contig_47735,Contig_316323,Contig_96749,Contig_318905,Contig_103976,Contig_290388,Contig_177844,Contig_149278,Contig_258394,Contig_277,Contig_327592,Contig_62527,Contig_49322,Contig_354808,Contig_12176,Contig_62518,Contig_58794,Contig_345504,Contig_138210,First_Contig331,Contig_21094,Contig_134813,Second_Contig200,Contig_106153,Contig_22308,Contig_181124,First_Contig1178,Contig_93452,Contig_21546,Contig_3201,Contig_355472,Contig_309039,Contig_96830,Contig_40880,Contig_151489,First_Contig8105,First_Contig7346,Contig_391177,Contig_404536,Contig_30791,First_Contig1053,Contig_12753,Contig_98995,Contig_23,Contig_31010,Contig_37735,Second_Contig748,Contig_338055,Contig_117033,Contig_42544,Contig_32395,Contig_154039,Contig_48186,First_Contig654,Contig_20633,Contig_230600,Contig_392016,Contig_129716,Contig_354866,Contig_367394,Contig_251264,Contig_275738,First_Contig557,Contig_374389,Contig_362256,Contig_256,Contig_194018,Contig_81617,Contig_64635,Contig_354697,Contig_32199,Contig_34493,Contig_122009,Contig_20533,Contig_377840,Contig_88315,Contig_149850,First_Contig5162,Contig_155267,Contig_311176,Contig_41483,Contig_415339,Contig_19329,Contig_188633,Contig_160784,Contig_136994,Contig_193207,Contig_370909,Contig_219262,Contig_45586,Contig_204900,Contig_347752,Contig_44558,Contig_2152,Contig_104947,Contig_1926,Contig_7739,Contig_222632,Contig_220823,Contig_30763,Contig_375697,Contig_272601,Contig_65127,Contig_271341,Contig_36114,Contig_67127,Contig_110224,Contig_359364,Contig_41155,Contig_151596,Contig_649,Contig_66489,Contig_4733,Contig_32252,Contig_35570,Contig_388453,Contig_188460,Contig_59392,Contig_27385,Contig_80389,Contig_218012,Contig_128679,Contig_77862,Contig_173183,Contig_281694,Contig_130488,Contig_292679,Contig_212407,Contig_3874,First_Contig5565,Contig_421581,Contig_302513,Contig_189634,Contig_251474,Contig_46514,Contig_81383,Contig_83157,Contig_286714,Contig_118832,Contig_26274,Contig_69561,Contig_333815,Contig_107107,Contig_302807,Contig_284005,First_Contig7729,Contig_43633,Contig_353972,Contig_311273,Contig_172707,Contig_133655,Contig_99805,Contig_20211,Contig_49898,Contig_151326,Contig_96047,Contig_234236,Contig_144522,Contig_52610,Contig_1644,Contig_324932,Contig_278846,Contig_63274,Contig_229594,Contig_12915,Contig_275362,Contig_35792,Contig_64088,Contig_53163,Contig_136260,Contig_37646,Contig_366685,First_Contig8602,Contig_37822,Contig_148852,Contig_150765,Contig_173967,Contig_55152,Contig_330355,Contig_25742,Contig_379192,First_Contig7340,Contig_43347,Contig_233912,Contig_20740,Contig_38594,Contig_10107,Contig_32989,Contig_195010,Contig_183981,Contig_272667,First_Contig7815,Second_Contig911,Contig_398639,Contig_175196,Contig_110659,First_Contig937,Contig_64243,Contig_86740,Contig_44775,First_Contig2421,Contig_60,Contig_142973,Contig_1309,Contig_342711,Contig_200506,First_Contig1328,Contig_236739,Contig_61281,Contig_16517,Contig_131773,Contig_179627,Contig_57914,Contig_209104,Contig_277382,Contig_113130,Contig_109948,Contig_240149,Contig_1183,Contig_4479,Contig_13048,Contig_163354,Contig_133450,Contig_166006,Contig_29175,Contig_34395,Contig_24452,Contig_126748,Contig_12186,Contig_21589,Contig_186139,Contig_104205,Contig_148462,Contig_377391,Contig_12496,Contig_17422,Contig_195698,Contig_34028,Contig_249569,Contig_326719,Contig_220215,Contig_31692,Contig_211449,Contig_336541,Contig_48797,Contig_170544,Contig_67379,Contig_314933,Contig_4030,Contig_60312,Contig_9351,Contig_345223,Contig_77434,First_Contig2814,Contig_216539,Contig_11876,Contig_90432,Contig_127341,Contig_130476,Contig_77596,Contig_318017,Contig_172389,Contig_78331,Contig_163940,Contig_76756,Contig_10784,Contig_29724,Contig_163385,Contig_64108,Contig_20800,Contig_305350,Contig_242004,Contig_207956,Contig_46869,Contig_97957,Contig_23284,Contig_35172,Contig_51466,Contig_228627,Contig_69619,Contig_1385,Contig_108444,Contig_299967,Contig_144403,Contig_192556,Contig_236047,Contig_139326,Contig_125235,Contig_224967,Contig_375979,Contig_271042,Contig_30533,Contig_152787,Contig_418811,Contig_53993,Contig_51977,Contig_297851,Contig_73011,Contig_269919,Contig_130331,Contig_77139,Contig_140853,Contig_285914,Contig_254883,Contig_84591,Contig_164442,Contig_10253,Contig_237264,Contig_40993,Contig_21072,Contig_249745,Contig_72539,First_Contig6827,Contig_228255,Contig_30004,Contig_22706,Contig_72357,Contig_18994,Contig_83394,Contig_51721,First_Contig7499,Contig_46913,Contig_7804,Contig_135545,Contig_358920,Contig_174021,Contig_43461,Contig_90022,Contig_58599,Contig_48408,Contig_187832,Contig_7230,Contig_72164,Contig_84774,Contig_252872,First_Contig3711,Contig_73644,Contig_7605,Contig_196012,Contig_5624,Contig_82499,Contig_128517,Contig_92126,Contig_244265,Contig_229470,Contig_28933,Contig_94921,Contig_23392,Contig_3578,Contig_180666,Contig_84448,Contig_10640,Contig_83078,Contig_417705,Contig_289281,Contig_173429,Contig_124895,Contig_34104,Contig_90210,Contig_106036,Contig_29394,Contig_71468,Contig_66605,Contig_14170,Contig_34959,Contig_130841,Contig_70892,Contig_192063,Contig_134437,First_Contig2190,Contig_172364,Contig_28635,Contig_215321,Contig_114253,Contig_2454,Contig_80724,Contig_17245,First_Contig2411,Contig_390447,Contig_170166,Contig_944,Contig_246133,Second_Contig898,Contig_357992,Contig_379580,Contig_53587,Contig_345704,Contig_313476,Contig_11085,Contig_27835,Contig_339678,Contig_318171,Contig_321072,Contig_8025,Contig_201919,Contig_27642,Contig_97692,Contig_1361,Contig_223321,First_Contig6301,Contig_79619,Contig_277497,Contig_116158,Contig_237245,Contig_4807,Contig_257531,Contig_110357,Contig_12851,Contig_63254,Contig_141940,Contig_92061,Contig_263635,Contig_83128,Contig_254446,Contig_359683,Contig_7843,Contig_124907,Second_Contig521,Contig_66884,Contig_295754,Contig_129598,Contig_177489,Contig_207648,Contig_185379,Contig_344669,Contig_9809,Contig_130255,Contig_296154,Contig_66632,Contig_44322,Contig_309001,Contig_48726,Contig_135739,Contig_27602,Contig_118517,Contig_65569,Contig_112758,Contig_72815,Contig_284230,Contig_188090,Contig_80502,Contig_29044,Contig_82329,Contig_2738,Contig_245139,Contig_78777,Contig_299901,Contig_218840,Contig_73694,Contig_16390,Contig_71076,Contig_299268,Contig_303205,Contig_131,Contig_137908,Contig_9829,Contig_20548,Contig_300273,Contig_64767,Contig_178450,Contig_374623,Contig_82317,Contig_27829,Contig_42836,Contig_58119,Contig_47923,Contig_259516,Contig_59435,Contig_346331,Contig_39805,Contig_20618,Contig_38212,Contig_225754,Contig_382623,First_Contig1056,Contig_72450,Contig_392951,Contig_50724,Contig_224119,Contig_258838,Contig_229310,Contig_332655,Contig_225787,Contig_58304,Contig_179696,Contig_1285,Contig_310453,Contig_179972,Contig_120111,Contig_37993,Contig_6630,Contig_103680,Contig_191117,Contig_76508,Contig_74028,Contig_16357,Contig_162371,Contig_202049,Contig_179212,Contig_72612,Contig_231303,First_Contig2948,Contig_373388,Contig_19143,Contig_98885,Contig_5361,Contig_28240,Contig_283412,Contig_314176,Contig_74907,Contig_251551,Contig_226566,Contig_120291,Contig_142434,Contig_270182,First_Contig5903,Contig_198705,Contig_66922,Contig_255890,Contig_191331,Contig_30989,Contig_363456,Contig_234560,Contig_81385,Contig_345595,First_Contig7742,Contig_295025,Contig_278966,Contig_34702,Contig_91355,First_Contig5049,Contig_345891,Contig_96758,Contig_27555,Contig_27453,Contig_242472,Contig_355948,Contig_245370,Contig_42376,Contig_77576,Contig_84776,Contig_411659,Contig_95103,Contig_109417,Contig_390368,Contig_145778,Contig_50486,Contig_232791,Contig_4763,Contig_328155,Contig_143085,Contig_263013,Contig_294546,Contig_153964,Contig_360928,Contig_47757,Contig_18001,Contig_319851,Contig_102002,Contig_87638,Contig_24278,Contig_180243,Contig_76256,Contig_39991,Contig_291572,Contig_26765,Contig_111837,Contig_43940,Contig_27972,Contig_166539,Contig_53835,Contig_2487,Contig_312370,Contig_231318,Contig_209775,Contig_119756,Contig_19406,Contig_282558,Contig_17086,Contig_74000,Contig_151801,Contig_288257,Contig_21267,Contig_213551,Contig_326246,First_Contig3214,Contig_311040,Contig_312149,Contig_173303,Contig_153204,Contig_132027,Contig_133657,Contig_39614,Contig_21603,Contig_234096,Contig_3775,Contig_70601,Contig_109993,Contig_98533,Contig_262516,Contig_129010,Contig_220080,Contig_103863,Contig_2157,Contig_10766,First_Contig5797,Contig_64397,Contig_11518,Contig_6338,Contig_152498,Contig_330262,Contig_53346,Contig_399430,Contig_21837,Contig_543,Contig_36543,Contig_166228,Contig_25026,Contig_66522,Contig_161184,Contig_104573,Contig_296906,Contig_24603,Contig_143380,Contig_265775,Contig_24914,Contig_182554,Contig_365290,Contig_5384,Contig_7565,Contig_156183,First_Contig3402,Contig_46770,Contig_148474,Contig_116890,Contig_152617,Contig_22513,Contig_78565,Contig_69994,Contig_89086,Contig_59624,Contig_322878,Contig_219124,Contig_15294,Contig_178286,Contig_49897,Contig_167733,Contig_132546,Contig_393866,Contig_6567,Contig_337418,First_Contig8018,Contig_92059,Contig_252277,Contig_270578,Contig_16629,Contig_276789,Contig_310083,Contig_118238,Contig_198969,Contig_80861,Contig_27502,Contig_57878,Contig_94369,Contig_30758,Contig_79500,Contig_244126,Contig_394,Contig_145487,Contig_239009,Contig_371507,Contig_52969,Contig_54311,Contig_165074,Contig_2023,Second_Contig17,Contig_87445,Contig_44465,Contig_31164,Contig_280954,Contig_99081,Contig_237834,Contig_100008,Contig_14315,Contig_313849,Second_Contig368,Contig_13479,Contig_235777,Contig_226200,Contig_3046,Contig_105541,Contig_195317,Contig_373589,First_Contig3852,Contig_7521,Contig_214660,Contig_250150,Contig_40740,Contig_57905,Contig_167171,Contig_87539,Contig_204977,Contig_177637,Contig_9253,Contig_107491,Contig_44146,Contig_9347,Contig_60911,Contig_69613,Contig_416884,Contig_239049,Contig_3210,Contig_83802,Contig_47573,Contig_106890,Contig_41482,Contig_304644,Contig_273293,Contig_36588,Contig_2363,Contig_137083,Contig_41697,Contig_245477,Contig_56519,Contig_233373,Contig_150218,Contig_14980,Contig_75191,Contig_13129,Contig_79317,Contig_234026,Contig_65538,Contig_362075,Contig_98460,Contig_47557,Contig_19388,Contig_138718,Contig_67039,Contig_105143,Contig_505,Contig_92261,Contig_407264,First_Contig657,Contig_150746,Contig_148770,Contig_20858,Contig_174060,Contig_72074,Contig_92060,Contig_336604,Contig_44751,Contig_45947,Contig_109968,Contig_7160,Contig_303692,Contig_268716,Contig_200374,Contig_45868,Contig_204287,Contig_185068,Contig_119411,Contig_40535,Contig_37723,First_Contig7683,Contig_88116,Contig_258735,Contig_16088,Contig_382929,Contig_168821,Contig_311236,Contig_375983,Contig_111397,Contig_63175,Contig_115099,Contig_31668,Contig_38595,Contig_43672,Contig_231284,Contig_131969,Contig_191418,Contig_21176,Contig_341376,Contig_9678,Contig_135098,Contig_31158,Contig_204409,Contig_66363,Contig_24234,Contig_100690,Contig_271928,Contig_13132,Contig_250349,Contig_9846,Contig_106307,Contig_297497,Contig_90099,Contig_362121,First_Contig1845,Contig_61887,Contig_346993,Contig_256776,Contig_77133,Contig_180116,Contig_263054,Contig_24389,Contig_135416,Contig_168047,Contig_160591,Contig_118043,Contig_149312,Contig_231017,Contig_207156,Contig_11422,Contig_376263,Contig_57247,Contig_246365,Contig_157165,Contig_263797,Contig_44029,Contig_187817,Contig_372308,Contig_7968,Contig_128343,Contig_335899,Contig_205159,Contig_229863,Contig_252647,Contig_26581,Contig_7039,Contig_11382,Contig_92657,Contig_110735,First_Contig424,First_Contig7955,Contig_97753,Contig_262733,Contig_30936,Contig_855,Contig_196671,Contig_16314,Contig_46372,Contig_144047,Contig_18195,Contig_333303,Contig_109485,Contig_199582,Contig_10589,Contig_156403,Contig_110620,Contig_302146,Contig_37134,Contig_225378,First_Contig1973,Contig_297504,Contig_11680,First_Contig1123,Contig_246458,Contig_89911,Contig_152106,Contig_60015,Contig_36818,Contig_51679,Contig_138409,Contig_338982,Contig_348251,Contig_284140,Contig_402882,Contig_1486,Second_Contig661,Contig_213142,Contig_40711,Contig_67350,Contig_26223,Contig_20887,Contig_151711,Contig_294164,Contig_40925,Contig_61371,Contig_291022,Contig_219764,Contig_41055,Contig_272244,Contig_1402,Contig_221141,Contig_293787,Contig_127959,Contig_124825,Contig_6102,Contig_157984,Contig_118438,Contig_328804,Contig_51914,Contig_126717,Contig_48488,Contig_66660,Contig_238526,Contig_265354,Contig_242873,Contig_25989,Contig_31761,Contig_67443,Contig_20929,Contig_351917,Contig_86086,Contig_104472,Contig_10324,Contig_12279,First_Contig8120,Contig_176296,First_Contig1564,Second_Contig151,Contig_3224,Contig_29341,Contig_188065,Contig_85737,Contig_162699,Contig_99629,Contig_74776,Contig_92399,Contig_79003,First_Contig806,Contig_16988,Contig_85396,Contig_186370,Contig_306490,Contig_56377,Contig_37413,Contig_113161,Contig_68578,Contig_314680,Contig_301488,Contig_146495,Contig_283196,Contig_91868,Contig_185235,Contig_37006,Contig_82877,Contig_3570,Contig_37149,Contig_158186,Contig_150797,Contig_115925,Contig_244266,Contig_59799,Contig_109776,Contig_315313,First_Contig3261,Contig_257136,Contig_31760,Contig_174158,Contig_28914,Contig_327857,Contig_141900,Contig_2094,Contig_36299,Contig_124237,Contig_14767,Contig_323624,Contig_28325,Contig_377557,Contig_9826,Contig_175302,Contig_346631,Contig_401680,Contig_279281,Contig_206895,Contig_165721,Contig_113301,Contig_59375,Contig_162396,First_Contig295,Contig_318967,Contig_14992,First_Contig1433,Contig_52285,Contig_65248,Contig_158580,Contig_64787,Contig_2898,Contig_224604,Contig_153166,Contig_74504,Contig_250575,Contig_122885,Contig_30010,Contig_33380,Contig_89287,Contig_74833,Contig_72386,Contig_27194,Contig_331929,Contig_23235,Contig_54966,Contig_27735,Contig_225522,Contig_276314,Contig_43927,Contig_54554,Contig_157776,Contig_17631,Contig_340299,Contig_145032,Contig_197335,Contig_109268,Contig_278469,Contig_86464,Contig_129920,Contig_171146,Contig_195299,Contig_53719,Contig_362320,Contig_345552,Contig_38870,Contig_191811,Contig_387993,Contig_78889,Contig_28106,Contig_9750,Contig_57633,Contig_15420,Contig_193098,Contig_30617,Contig_85348,Contig_83513,Contig_126728,Contig_42875,Contig_78219,Contig_80385,Contig_192985,Contig_331931,Contig_173897,Contig_273023,Contig_133009,Contig_42071,Contig_279728,Contig_15841,Contig_6612,Contig_17149,Contig_378177,Contig_16098,Contig_168088,Contig_175399,Contig_416281,First_Contig8388,Contig_309308,Contig_89500,Contig_48185,Contig_318543,Contig_223095,Contig_209876,Contig_295438,Contig_232379,Contig_341893,Contig_339161,Contig_171504,Contig_42519,Contig_154898,Contig_34722,Contig_172692,Second_Contig449,Contig_243592,Contig_117780,Contig_64594,Contig_53046,First_Contig2540,Contig_56407,First_Contig2279,Contig_306908,Contig_69299,Contig_181718,Contig_229160,Contig_38751,Contig_89680,Contig_81382,Contig_84300,Contig_107662,Contig_49736,Contig_28198,Contig_413444,Contig_154863,First_Contig5915,First_Contig8877,Contig_471,Contig_140558,Contig_91474,Contig_45731,First_Contig8829,Contig_276171,Contig_129854,First_Contig7385,Contig_155930,Contig_62551,Contig_333384,Contig_275947,Contig_64632,Contig_181539,Contig_66901,Contig_135720,Contig_17508,Contig_144517,Contig_74569,Contig_35396,Contig_6525,First_Contig2565,Contig_382980,Contig_42275,Contig_227270,Contig_189324,First_Contig1000,Contig_76289,Contig_228724,Contig_327911,Contig_39329,Contig_92928,Contig_249031,Contig_79843,First_Contig5141,Contig_320155,Contig_61880,Contig_134935,Contig_319042,Contig_28376,Contig_29885,Contig_42623,Contig_354387,Contig_22768,Contig_4394,Contig_107630,Contig_164776,Contig_59756,Contig_165399,Contig_60996,Contig_315026,Contig_154115,Contig_27722,Contig_12551,Contig_163259,First_Contig787,Contig_57219,Contig_29895,Contig_151259,Contig_13534,Contig_10055,First_Contig3654,Contig_66324,Contig_62766,First_Contig1278,Contig_155774,Contig_46692,Contig_169995,Contig_99038,Contig_174494,Contig_47555,Contig_41472,Contig_197568,Contig_299941,Contig_369778,Contig_102398,Contig_20871,Contig_125175,Contig_930,Contig_85207,Contig_92763,Contig_149680,Contig_245961,Contig_418806,Contig_295868,Contig_23862,Contig_2310,Contig_19742,Contig_79910,Contig_64244,Contig_78327,Contig_111543,Contig_316050,Contig_46451,Contig_838,Contig_418940,Contig_400760,First_Contig6107,Contig_50616,Contig_349497,Contig_171930,Contig_231001,Contig_47901,Contig_35241,First_Contig444,Contig_171552,Contig_11975,Contig_69414,Contig_382112,Contig_70346,Contig_150620,First_Contig3395,Contig_221964,Contig_154161,Contig_103931,Contig_399915,Contig_4194,Contig_24219,Contig_128629,Contig_27947,Contig_82419,Contig_18505,Contig_32646,Contig_11813,Contig_136848,Contig_26630,Contig_157381,Contig_174834,Contig_266919,Contig_37117,Contig_12591,Contig_187888,Contig_330619,Contig_260135,Contig_98807,Contig_76269,Contig_57901,Contig_234613,Contig_215194,Contig_247309,First_Contig1827,Contig_286178,Contig_61331,Contig_296726,Contig_15674,Contig_34454,Contig_246710,Contig_184495,Contig_72180,Contig_279414,Contig_348424,Contig_735,Contig_39755,Contig_91708,Contig_581,Contig_6393,Contig_348083,Contig_295096,Contig_205355,Contig_123678,Contig_38300,Contig_21184,Contig_60106,Contig_232476,Contig_19220,Contig_82504,Contig_9421,Contig_23173,Contig_383936,Contig_45957,Contig_117660,Contig_202661,First_Contig6009,Contig_219005,Contig_374068,Contig_18669,Contig_76341,Contig_57761,Contig_25360,Contig_76149,Contig_321169,Contig_308503,Contig_98044,Contig_16078,Contig_302316,Contig_43724,Contig_11923,Contig_351943,Contig_102629,Contig_12962,Contig_125564,Contig_37038,Contig_390344,Contig_163185,First_Contig3219,Contig_55509,Contig_97266,Contig_50566,Contig_12044,Contig_292135,Contig_2757,Contig_145871,Contig_203139,Contig_333119,Contig_15760,Contig_123261,Contig_400108,Contig_28368,Contig_144288,Contig_18363,Contig_71178,Contig_99593,Contig_297935,Contig_144083,Contig_332494,Contig_180920,Contig_37224,Contig_5178,Contig_35042,Contig_353877,Contig_41466,Second_Contig734,Contig_155488,Contig_3072,Contig_108314,Contig_109027,Contig_42901,Contig_268874,Contig_295607,Contig_382424,Contig_165706,Contig_173683,Contig_90486,Contig_34710,Contig_27486,Contig_98133,Contig_35643,Contig_33662,Contig_17624,Contig_25181,Contig_171491,Contig_206331,Contig_4741,Contig_188534,Contig_242012,Contig_48902,Contig_172970,Contig_122991,Contig_127906,Contig_66498,Contig_77307,Contig_115337,Contig_48505,Contig_1096,Contig_38088,Contig_188334,Contig_179646,Contig_272723,Contig_229013,Contig_100154,First_Contig1262,Contig_172248,Contig_144424,Contig_199040,Contig_332637,Contig_59926,Contig_72427,Contig_129250,Contig_99064,Contig_14598,Contig_14393,Contig_65251,Contig_125236,Contig_62595,Contig_79920,Contig_76507,Contig_350451,Contig_135494,Contig_339338,Contig_113925,Contig_18608,Contig_117845,Contig_177832,Contig_233941,Contig_172020,Contig_174784,Contig_4000,Contig_273706,Contig_16496,Contig_12850,Contig_79586,Contig_97447,Contig_334937,Contig_154420,Contig_297826,Contig_127079,Contig_145796,Contig_99107,Contig_38334,Contig_15037,Contig_311315,Contig_290599,Contig_258849,Contig_189746,Contig_198430,Contig_261768,Contig_202773,Contig_25015,Contig_54358,Contig_1243,Contig_386871,Contig_90410,	Contig_24220,Contig_154545,Contig_64087,Contig_90727,Contig_300005,Contig_30177,Contig_42041,Contig_193527,Contig_377691,Contig_142215,Contig_110356,Contig_66885,Contig_23737,Contig_362078,Contig_139105,Contig_124224,Contig_189124,Contig_310503,Contig_344668,Contig_226316,Contig_2783,Contig_364284,Contig_43307,Contig_124417,Contig_39204,Contig_114259,Contig_88290,Contig_382656,Contig_302185,Contig_159753,Contig_46705,Contig_346762,Contig_83314,Contig_24996,Contig_30792,Contig_111293,Contig_771,Contig_65272,Contig_193437,Contig_55508,Contig_176592,Contig_124855,Contig_185945,Contig_48187,Contig_271176,Contig_9647,Contig_6883,Contig_389162,First_Contig1257,Contig_19845,Contig_4573,Contig_77271,Contig_222700,Contig_382366,Contig_12229,Contig_63623,Contig_85526,Contig_85974,Contig_10233,Second_Contig775,Contig_274798,Contig_110225,Contig_384220,Contig_264096,Contig_260498,Contig_1306,Contig_11101,First_Contig4019,First_Contig8826,Contig_413916,Contig_84777,Contig_126827,Contig_7596,Contig_236933,Contig_87630,Contig_90487,Contig_349406,Contig_243080,Contig_166540,Contig_325792,Contig_109577,Contig_303761,Contig_327867,Contig_303528,Contig_37736,Contig_243285,Contig_169195,Contig_97265,Contig_16257,Contig_256964,Contig_275775,Contig_113792,Contig_43634,Contig_17026,Contig_4131,Contig_6349,Contig_669,Contig_240833,Contig_33419,Contig_35619,Second_Contig674,Contig_126619,Contig_22422,Contig_329702,Contig_83826,Contig_65942,Contig_276872,Contig_49080,Contig_36847,Contig_350331,Contig_50128,Contig_365000,Contig_124626,Contig_64925,Contig_54145,Contig_53091,Contig_49174,Contig_12916,Contig_68476,Contig_156167,Contig_28902,Contig_332600,Contig_140623,Contig_257865,Contig_59486,Contig_282449,Contig_95494,Contig_91356,Contig_415413,Contig_170143,Contig_74046,Contig_22856,Contig_49272,Contig_57527,Contig_415779,Contig_8060,Contig_28634,Contig_9876,Contig_248183,Contig_331462,Contig_200724,Contig_18178,Contig_311549,Contig_164726,Contig_261416,Contig_6665,Contig_24689,Contig_21609,Contig_34474,Contig_94977,Contig_146569,Contig_53637,Contig_111098,Contig_189937,Contig_230562,Contig_236828,Contig_133235,Contig_161368,Contig_385058,Contig_138561,Contig_361796,Contig_178561,Contig_1073,First_Contig2276,Contig_616,Contig_86173,Contig_54303,Contig_164342,Contig_363222,Contig_225129,Contig_68251,Contig_230940,Contig_10305,Contig_357104,Contig_196555,Contig_189432,Contig_413774,Contig_324084,Contig_41627,Contig_352960,Contig_89382,First_Contig1443,Contig_67378,First_Contig8697,Contig_228970,Contig_13063,Contig_122719,Contig_91165,Contig_29486,Contig_180729,Contig_24922,Contig_110281,Contig_139330,Contig_85603,Contig_250372,Contig_126168,Contig_41326,Contig_190123,Contig_105678,Contig_345439,Contig_80117,Contig_171117,Contig_338300,Contig_417343,Contig_170646,Contig_331682,Contig_10976,Contig_8597,Contig_202896,Contig_37823,Contig_70806,Contig_23921,Contig_20330,Contig_21142,Contig_119867,Contig_146594,Contig_78366,Contig_280943,Contig_215444,Contig_79128,Contig_57233,Contig_181438,Contig_292453,Contig_154177,Contig_272870,Contig_2381,Contig_140767,Contig_27853,Contig_187233,Contig_36789,Contig_243283,Contig_73884,Contig_419609,Contig_193571,Contig_241240,Contig_82391,Contig_355969,Contig_119538,First_Contig3268,Contig_113897,Contig_53066,Contig_57746,Contig_94375,Contig_192910,Contig_11812,Contig_119833,Contig_394024,Contig_16208,Contig_14647,Contig_57866,Contig_153448,Contig_218037,Contig_119000,Contig_30504,Contig_95848,Contig_82588,Contig_342235,Contig_414512,Contig_163105,Contig_1636,Contig_252313,Contig_113626,Contig_128718,Contig_229264,Contig_144756,Contig_138194,Contig_5079,Contig_19940,Contig_136248,Contig_267274,Contig_302760,Contig_29284,Contig_268481,Contig_26632,Contig_11201,Contig_298546,Contig_1048,Contig_13528,Contig_167789,Contig_187833,Contig_237359,Contig_95779,Contig_108578,Contig_58795,Contig_69272,Contig_24332,Contig_33420,Contig_22230,Contig_160646,Contig_228178,Contig_61297,Contig_298255,Contig_51292,Contig_152319,First_Contig5674,First_Contig5918,Contig_9420,Contig_9061,Contig_34323,Contig_14617,Contig_276282,Contig_214024,Contig_64101,Contig_110911,Contig_279633,Contig_50393,Contig_28175,Contig_157247,First_Contig31,Contig_51892,Contig_50643,Contig_269376,Contig_84372,Contig_93485,Contig_283984,Contig_93442,Contig_13821,Contig_57344,Contig_232938,Contig_215401,Contig_10252,Contig_184760,Contig_295656,Contig_24222,Contig_10603,Contig_52751,Contig_67704,Contig_68903,Contig_8156,Contig_196013,First_Contig8265,Contig_157766,Contig_69340,Contig_24012,Contig_237941,Contig_167546,Contig_72206,Contig_175445,Contig_352496,Contig_1475,Contig_86463,Contig_167427,Contig_1425,Contig_73615,Contig_195836,Contig_193846,Contig_24873,Contig_126929,Contig_3314,Contig_338056,Contig_71471,Contig_292494,Contig_113873,Contig_37321,Contig_123927,Contig_79921,Contig_355225,Contig_49140,Contig_40971,Contig_57941,Contig_672,Contig_361843,Contig_236101,Contig_127572,Contig_62519,Contig_117052,Contig_298445,Contig_84909,Contig_170893,Contig_267045,Contig_380760,Contig_16628,First_Contig2204,Contig_241243,Contig_229334,Contig_54437,Contig_258737,Contig_157144,Contig_143733,Contig_24551,Contig_145643,Contig_107785,Contig_112330,Contig_3537,Contig_48596,Contig_141464,Contig_110956,First_Contig7331,Contig_32764,Contig_53588,Contig_154425,Contig_90651,First_Contig7895,Contig_32962,Contig_116910,Contig_924,Contig_129409,Second_Contig88,Contig_90457,Contig_152151,Contig_132912,Contig_4582,Contig_47038,Contig_46581,Contig_4422,Contig_22447,Contig_354389,Contig_334714,Contig_13210,Contig_36821,Contig_103815,First_Contig7106,Contig_41484,Contig_126553,Contig_94020,Contig_75453,First_Contig1916,Contig_57906,Contig_132,Contig_81628,Contig_49114,Contig_92210,Contig_42864,Contig_320892,Contig_87268,First_Contig1402,Contig_150213,Contig_66389,Contig_391054,Contig_69324,Contig_160572,Contig_23285,Contig_31008,Contig_130480,Contig_56143,Contig_5286,Contig_106035,Contig_2440,Contig_132657,First_Contig777,Contig_251331,First_Contig1275,Contig_298054,Contig_121997,Contig_309000,Contig_53261,Contig_45946,First_Contig5686,Contig_13016,First_Contig7560,Contig_118240,Contig_12167,Contig_102502,Contig_26275,Contig_115231,Contig_12203,Contig_175875,Contig_408248,Contig_90114,Contig_5510,Contig_52284,Contig_279074,Contig_264584,Contig_38429,Contig_96267,Contig_129957,Contig_403255,Contig_74686,Contig_254937,Contig_112316,Contig_52026,Contig_105261,Contig_233882,Contig_181659,Contig_18077,Contig_85952,Contig_79511,Contig_201469,Contig_90756,Contig_95397,Contig_112341,Contig_53734,Contig_313134,Contig_50142,Contig_327527,Contig_268209,Contig_79704,Contig_51314,Contig_209499,Contig_330125,Contig_57407,Contig_134999,Contig_8352,Contig_93322,Contig_282990,First_Contig7673,Contig_381496,Contig_67667,Contig_14979,Contig_296018,Contig_57630,Contig_26764,Contig_226926,Contig_89801,Contig_32317,Contig_264495,Contig_2648,First_Contig2634,Contig_96750,Contig_255270,Contig_188350,Contig_360936,First_Contig7514,Contig_104293,Contig_11488,Contig_125350,Contig_6119,Contig_104944,Contig_185867,Contig_153822,Contig_220553,Contig_102437,Contig_314456,Contig_149558,Contig_300207,Contig_295415,Contig_296279,Contig_10203,Contig_117381,Contig_187350,Contig_372258,Contig_210934,Contig_289212,Contig_151555,Contig_60972,Contig_245871,Contig_224883,Contig_272610,Contig_274378,Contig_241955,First_Contig1727,Contig_66659,Contig_1839,Contig_298474,Contig_377953,Contig_107273,First_Contig769,Contig_141458,Contig_335208,Contig_300762,Contig_72544,Contig_345295,Contig_395996,Contig_358305,Contig_13336,Contig_60611,Contig_29622,Contig_278473,Contig_256538,Contig_93552,Contig_69477,Contig_21197,Contig_269527,Contig_296604,Contig_80299,Contig_229768,Contig_12215,Contig_57349,Contig_10050,Contig_68286,Contig_291249,Contig_362933,Contig_1578,Contig_160254,Contig_127886,Contig_32981,Contig_4872,Contig_56922,Contig_247454,Contig_324623,Contig_91755,Contig_235429,Contig_719,Contig_278274,Contig_72293,Contig_281841,Contig_125282,Contig_109416,Contig_246145,Contig_122777,Contig_75561,Contig_66982,Contig_136223,Contig_207632,Contig_45207,Contig_23267,Contig_183491,Contig_225994,Contig_40043,Contig_18506,Contig_47556,Contig_9352,Contig_1071,Contig_4728,Contig_18012,Contig_264306,Contig_203984,Contig_131999,Contig_63240,Contig_42946,Contig_251087,Contig_59731,Contig_104482,Contig_99902,Contig_285594,First_Contig1432,Contig_19319,Contig_96801,Contig_112011,Contig_144781,Contig_92376,Contig_37714,Contig_54301,Contig_237020,Contig_41067,Contig_281259,Contig_209113,Contig_294670,Contig_377244,Contig_34396,Contig_118377,Contig_367056,First_Contig606,Contig_151758,Contig_87034,Contig_30616,Contig_350512,Contig_60311,Contig_87344,Contig_31691,Contig_68632,Contig_207647,Contig_44854,Contig_10300,Contig_12495,Contig_221073,Contig_102714,First_Contig6971,Contig_76855,Contig_170465,Contig_168626,Contig_47718,Contig_23708,Contig_74494,Contig_245038,Contig_301751,Contig_242955,Contig_21073,Contig_72814,Contig_330048,Contig_77889,Contig_5323,Contig_160680,Contig_120436,Contig_42343,Contig_97023,Contig_67022,Contig_240390,Contig_67369,Contig_10785,Contig_29989,Contig_165406,Contig_345560,Contig_108986,Contig_25274,Contig_365012,Contig_144045,Contig_51720,Contig_189763,Contig_50834,Contig_417483,Contig_55873,Contig_116042,Contig_336236,Contig_199280,Contig_38455,Contig_350490,Contig_238139,Contig_261305,Contig_77115,Contig_298235,Contig_30409,Contig_237779,Contig_18194,Contig_26409,Contig_93799,Contig_338312,Contig_164462,Contig_109676,Contig_345209,Contig_120932,Contig_33963,Contig_232916,Contig_296757,Contig_291548,First_Contig7980,Contig_29395,Contig_56396,Contig_151963,Contig_165350,Contig_339718,Contig_23651,Contig_247344,Contig_168119,Contig_306342,Contig_154057,Contig_39759,Contig_99951,Contig_88034,Contig_108285,Contig_92269,Contig_294108,Contig_64410,First_Contig4371,Contig_122574,Contig_340063,Contig_341806,Contig_113765,Contig_230426,First_Contig407,Contig_208124,Contig_260324,Contig_314343,Contig_41513,Contig_339510,Contig_150848,Contig_208273,Contig_55391,Contig_123666,Contig_4706,Second_Contig483,Contig_378136,Contig_93810,Contig_266487,Contig_57712,Contig_62409,Contig_109379,Contig_55070,Contig_363032,Contig_229660,Contig_246631,
ko01120	Microbial metabolism in diverse environments	256	2580	K00001,K00002,K00003,K00010,K00015,K00016,K00022,K00024,K00025,K00026,K00029,K00030,K00031,K00033,K00036,K00049,K00051,K00058,K00074,K00104,K00106,K00121,K00122,K00128,K00129,K00131,K00133,K00134,K00135,K00138,K00149,K00150,K00157,K00161,K00162,K00163,K00164,K00215,K00234,K00235,K00236,K00237,K00239,K00244,K00248,K00252,K00264,K00275,K00284,K00297,K00362,K00365,K00366,K00368,K00370,K00372,K00380,K00381,K00382,K00387,K00390,K00392,K00451,K00483,K00485,K00493,K00600,K00615,K00616,K00622,K00626,K00627,K00632,K00640,K00656,K00658,K00814,K00821,K00830,K00831,K00844,K00845,K00850,K00851,K00855,K00860,K00863,K00865,K00872,K00873,K00895,K00925,K00926,K00927,K00928,K00948,K00955,K00957,K00958,K01006,K01007,K01011,K01045,K01053,K01057,K01061,K01070,K01079,K01082,K01100,K01101,K01426,K01427,K01428,K01466,K01477,K01491,K01512,K01555,K01557,K01563,K01580,K01586,K01595,K01596,K01601,K01602,K01610,K01620,K01621,K01623,K01624,K01637,K01638,K01647,K01648,K01655,K01676,K01679,K01681,K01682,K01689,K01690,K01692,K01698,K01705,K01714,K01719,K01733,K01738,K01749,K01778,K01783,K01785,K01792,K01800,K01803,K01807,K01808,K01810,K01825,K01834,K01835,K01845,K01847,K01885,K01895,K01899,K01900,K01905,K01915,K01948,K01958,K01961,K01962,K01963,K01965,K01966,K02083,K02160,K02204,K02224,K02302,K02303,K02446,K02492,K02769,K03333,K03380,K03381,K03737,K03778,K03841,K04072,K05275,K05523,K05606,K05712,K05824,K05907,K06282,K07127,K07250,K07404,K07511,K07514,K07515,K08324,K08726,K08738,K10215,K10534,K10678,K10680,K11177,K11517,K11779,K11781,K12339,K12524,K12660,K12972,K13524,K13767,K13788,K13811,K13953,K14085,K14163,K14272,K14333,K14338,K14454,K14455,K14541,K14977,K15422,K15633,K15634,K15635,K15779,K15889,K16043,K16044,K16046,K16050,K16871,K17450,K18121,K18151,K18334,K18881,K19709,K21071,K22211,K22305,	Contig_246553,Contig_244544,Contig_397133,Contig_220872,Contig_182092,Contig_14272,Contig_2961,Contig_370923,Contig_371961,Contig_1362,Contig_40223,Contig_104541,Contig_73201,Contig_60036,Contig_19814,Contig_61549,Contig_148480,Contig_199692,Contig_323142,Contig_391946,Contig_68524,Contig_155736,Contig_1264,Contig_300348,Contig_292186,Contig_31157,Contig_348423,Contig_55389,Contig_160297,Contig_9845,Contig_142374,Contig_97658,Contig_117311,Contig_163721,Contig_397371,Contig_263137,Contig_407812,Contig_97484,Contig_37218,Contig_37504,Contig_157215,Contig_67027,Contig_116984,Contig_341531,Contig_78701,Contig_1012,Contig_141278,Contig_117814,Contig_61309,Contig_159451,Contig_72150,Contig_172651,Contig_336861,Contig_61528,Contig_37782,Contig_194787,Contig_47824,Contig_1403,Contig_92885,Contig_309162,Contig_123966,Contig_187308,Contig_17952,Contig_214549,Second_Contig257,Contig_25460,Contig_259586,Contig_342820,Contig_218289,Contig_96287,Contig_5376,Contig_94033,Contig_241053,Contig_315698,Contig_177632,Contig_84280,Contig_30195,Contig_226899,Contig_12950,Contig_292691,Contig_218944,Contig_25753,Contig_127100,Contig_305794,First_Contig7167,Contig_91879,Contig_143216,Contig_408919,Contig_88866,Contig_11365,Contig_287298,Contig_161073,Contig_61232,Contig_372432,Contig_195704,Contig_130186,Contig_55062,Contig_1757,Contig_56929,Contig_11634,Contig_71445,Contig_328876,Contig_29994,Contig_16523,Contig_328439,Contig_31909,Contig_171986,Contig_83092,Contig_147610,Contig_64341,Contig_97024,First_Contig185,Contig_302894,Contig_159892,Contig_214138,Contig_36819,Contig_43941,Contig_265880,Contig_28369,Contig_49745,Contig_50833,Contig_133843,Contig_106613,Contig_128193,Contig_301699,Contig_168695,Contig_106246,Contig_134902,Contig_376794,Contig_172756,Contig_190236,Contig_65249,Contig_388238,Contig_61499,Contig_282107,Contig_50992,Contig_109402,First_Contig2591,Contig_342913,Contig_64538,Contig_41116,Contig_35041,Contig_108708,Contig_316632,Contig_20836,Contig_62825,Contig_1982,Contig_328234,Contig_103969,Contig_117678,Contig_12875,Contig_89041,Contig_364070,Contig_62153,Contig_148030,Contig_311202,Contig_333669,Contig_91872,Contig_295726,Contig_87980,Contig_64933,Contig_1658,Contig_239425,Contig_134016,Contig_340638,Contig_286155,Contig_46416,Contig_36303,Contig_276947,Contig_38114,Contig_44752,Contig_19062,Contig_19097,Contig_1192,First_Contig7877,Contig_64595,Contig_8117,Contig_2428,Contig_90306,Contig_288603,Contig_194069,Contig_11968,Contig_218753,Contig_32968,Contig_213447,Contig_335336,Contig_90602,Contig_376481,Contig_158404,Contig_254453,Contig_22699,Contig_57402,Contig_217299,Contig_325791,Contig_13892,Contig_4045,Contig_195050,Contig_116453,Contig_180222,Contig_77012,Contig_128079,Contig_41687,Contig_28174,Contig_33765,Contig_11517,Contig_67830,Contig_766,Contig_21127,Contig_43703,Contig_28107,Contig_149158,Contig_865,Contig_143729,Contig_237023,Contig_189698,Contig_304695,Contig_147267,Contig_100067,Contig_4320,Contig_226676,Contig_251406,Contig_206867,Contig_8008,Contig_125063,Contig_2939,Contig_87793,Contig_327225,Contig_89508,Contig_73031,First_Contig4198,Contig_23236,Contig_359562,Contig_80902,Contig_25153,Contig_13563,Contig_6370,Contig_38299,Contig_24408,Contig_42703,Contig_186311,Contig_158640,Contig_182248,Contig_137193,Contig_66690,Contig_158129,Contig_243137,Contig_154892,Contig_341417,Contig_152758,Contig_354662,Contig_343735,Contig_176166,Contig_100860,Contig_45991,Contig_334679,Contig_340918,Contig_16534,Contig_348312,First_Contig8445,Contig_310505,Contig_140083,Contig_114053,Contig_196921,Contig_77501,First_Contig4398,Contig_106369,Contig_242478,Contig_72466,Contig_260688,Contig_75413,Contig_375953,Contig_196102,Contig_390062,Contig_168829,Contig_418621,Contig_309412,Contig_56150,Contig_31439,Contig_114438,Contig_25052,Contig_313868,Contig_41851,Contig_95149,Contig_38210,Contig_95055,Contig_420011,Contig_19201,Contig_293053,Contig_311791,Contig_126122,First_Contig2197,Contig_13013,Contig_72866,Contig_172409,Contig_244679,Contig_329478,Contig_322985,Contig_133423,Contig_90353,Contig_254125,Contig_945,Contig_21602,Contig_181218,Contig_32765,Contig_27996,Contig_42312,Contig_47525,Contig_280622,Contig_357600,Contig_107622,Contig_61888,First_Contig7573,Contig_2020,Contig_298302,Contig_171510,Contig_44674,Contig_349087,Contig_49045,Contig_240295,Contig_47699,Contig_48453,Contig_361456,Contig_189563,Contig_159163,Contig_291527,Contig_68687,Contig_172205,Contig_99234,Contig_84790,Contig_157632,Contig_234875,Contig_296367,Contig_328679,Contig_141975,Contig_67589,Contig_31371,Contig_1991,Contig_160590,Contig_62614,Contig_123012,Contig_84832,Contig_55158,Contig_335308,First_Contig6560,Contig_271907,Contig_210938,Contig_129815,First_Contig854,Contig_385630,Contig_254524,Contig_123863,First_Contig1949,Contig_58886,Contig_103401,Contig_319618,Contig_298765,Contig_97903,Contig_5262,Contig_6023,Contig_27885,Contig_191074,Contig_27363,Contig_62871,Contig_2967,Contig_21170,Contig_402051,Contig_111578,Contig_30269,Contig_383812,Contig_103748,Contig_172354,Contig_355166,Contig_185840,Contig_257869,Contig_285381,Contig_325755,Contig_83408,Contig_137391,Contig_17857,Contig_201456,Contig_63216,Contig_42686,Contig_50394,Contig_265275,Contig_150908,Contig_40343,Contig_131979,Contig_90866,Contig_87876,Contig_342666,Contig_115619,Contig_324871,Contig_126574,First_Contig6027,Contig_42366,Contig_24828,Contig_6969,Contig_132179,Contig_2439,Contig_31159,Contig_57900,Contig_75811,Contig_36548,Contig_258459,First_Contig8740,Contig_193787,Contig_166564,Contig_260922,Contig_279344,Contig_57401,Contig_226602,Contig_106798,Contig_251990,Contig_176179,Contig_88858,Contig_16079,Contig_15044,Contig_331507,First_Contig4443,Contig_10797,Contig_99115,Contig_134188,Contig_302394,Contig_355867,Contig_32873,Contig_306498,Contig_126303,Contig_351174,Contig_271080,Contig_99256,Contig_416135,Contig_214749,Contig_97665,Contig_74134,Contig_314463,Contig_38752,Contig_35212,Contig_332620,Contig_251673,Contig_43725,Contig_338523,Contig_73585,Contig_6299,Contig_297231,Contig_21561,Contig_126430,Contig_139408,Contig_148794,Contig_62532,Contig_202558,Contig_241123,Contig_175747,Contig_214228,Contig_34138,Contig_4415,Contig_149584,Contig_33018,Contig_10243,Contig_9693,Contig_225689,Contig_95635,Contig_343681,Contig_91867,Contig_32104,Contig_107388,Contig_16618,Contig_184067,Contig_172390,Contig_99824,Contig_38725,Contig_378370,Contig_142132,Contig_231618,Contig_87882,Contig_159199,Contig_65307,Contig_41418,Contig_94453,Contig_3829,Contig_306763,Contig_282234,Contig_269466,Contig_10415,Contig_351127,Contig_4988,Contig_155763,Contig_90098,Contig_173769,Contig_1689,Contig_28105,Contig_370206,Contig_4740,Contig_40000,Contig_233514,Contig_371213,Contig_100065,First_Contig7274,Contig_44464,Contig_123532,Contig_46031,Contig_242883,Contig_11227,Contig_59007,Contig_70123,Contig_126893,Contig_113779,Contig_138820,Contig_73476,Contig_138410,First_Contig7397,Contig_11038,Contig_145496,Contig_7642,Contig_170953,Contig_70995,Contig_132746,Contig_33001,Contig_174405,Contig_113579,Contig_320998,Contig_383643,Contig_138654,Contig_162830,Contig_155741,Contig_173640,Contig_263647,Contig_95699,Contig_436,Contig_14274,Contig_57748,Contig_199259,Contig_403386,Contig_249703,Contig_180955,Contig_175486,Contig_380489,Second_Contig447,Contig_69608,Contig_39005,Contig_280782,Contig_44505,Contig_388267,First_Contig8052,Contig_99108,Contig_75911,Contig_314170,Contig_98426,Contig_263767,Contig_72870,First_Contig4688,Contig_174945,Contig_207103,Contig_61355,Contig_327834,Contig_122424,Contig_94805,Contig_24263,Contig_60856,Contig_331978,Contig_15334,Contig_340664,Contig_138343,Contig_335448,Contig_144354,Contig_38869,Contig_55009,Contig_153723,Contig_93415,Contig_384074,Contig_54154,Contig_200675,Contig_229959,Contig_42518,Contig_22079,Contig_208866,Contig_37599,Contig_575,Contig_334853,Contig_74568,Contig_55762,Contig_307489,Contig_116062,Second_Contig795,Contig_47946,Contig_25924,Contig_409993,Contig_40029,Contig_171753,Contig_105102,Contig_79004,Contig_308780,Contig_107213,Contig_1298,Contig_57762,First_Contig1731,Contig_106158,Contig_37935,Contig_158176,Contig_138147,Contig_31165,Contig_335354,Contig_250586,Contig_137091,Contig_46728,Contig_183697,Contig_231066,Contig_108551,Contig_313055,Contig_414135,Contig_237651,Contig_357496,Contig_60340,Contig_42276,Contig_73853,Contig_52375,Contig_103111,Contig_98508,Contig_11719,Contig_253047,Contig_355916,Contig_119054,Contig_12760,Contig_264967,Contig_363706,Contig_351516,Contig_155678,Contig_78736,Contig_94587,Contig_353747,First_Contig646,First_Contig2107,Contig_58432,Contig_12386,Contig_101974,Contig_109362,Contig_292200,Contig_33815,Contig_348724,Contig_100784,Contig_62765,Contig_9379,Contig_42624,Contig_96531,Contig_24067,Contig_326957,First_Contig2161,Contig_7884,Contig_6506,Contig_365203,Contig_204927,Contig_49408,Contig_148828,First_Contig2154,Contig_218382,Contig_70337,Contig_151571,First_Contig6723,Contig_256870,Contig_144835,Contig_293226,Contig_343556,Contig_69,Contig_95053,Contig_50781,Contig_306870,Contig_302415,First_Contig6741,Contig_23858,Contig_186508,Contig_107853,Contig_323728,Contig_99239,Contig_307149,Contig_150954,Contig_4923,Contig_200218,Contig_15024,Contig_10898,Contig_89383,Contig_28159,Contig_199791,Contig_58510,Contig_10860,Contig_375091,Contig_291796,First_Contig7995,Contig_14931,Contig_33102,Contig_172500,Contig_26715,Contig_254085,Contig_175485,Contig_33300,Contig_56955,Contig_115415,Contig_306959,Contig_300825,Contig_81348,Contig_47263,First_Contig8772,Contig_206028,Contig_11586,First_Contig3961,Contig_151722,Contig_365865,Contig_47152,Contig_163871,Contig_62922,Contig_140812,Contig_108319,Contig_38135,Contig_148721,Contig_105464,Contig_95513,Contig_223815,Contig_41489,Contig_1253,Contig_41419,Contig_70622,Contig_12917,Contig_4001,Contig_180296,Contig_169844,Contig_68794,Contig_7480,Contig_120346,Contig_19095,Contig_125873,Contig_86371,Contig_20739,Contig_40479,Contig_26837,Contig_399668,Contig_27643,Contig_301771,Contig_123416,Contig_287155,Contig_71467,Contig_123955,Contig_299952,Contig_322237,Contig_105772,Contig_38150,Contig_263668,Contig_124839,Contig_218903,Contig_228833,Contig_54177,Contig_64276,Contig_261368,Contig_10798,Contig_208584,Contig_92511,Contig_192516,Contig_10869,Contig_270089,Contig_138673,Contig_11615,Contig_259160,Contig_432,Contig_314493,First_Contig254,Contig_84413,Contig_95840,Contig_116677,Contig_86787,Contig_40595,Contig_126422,Contig_180698,Contig_78283,Contig_100024,Contig_242344,Contig_75014,Contig_242879,Contig_45414,Contig_60748,Contig_6186,Contig_71324,Contig_288952,Contig_213675,Contig_62186,Contig_10848,Contig_154937,Contig_312106,Contig_141456,Contig_80985,Contig_157219,Contig_391829,Contig_12708,Contig_37185,Contig_96794,Contig_15764,Contig_134127,Contig_250300,Contig_1150,Contig_214982,Contig_74228,First_Contig2816,Contig_153849,Contig_178763,Contig_109465,Contig_40797,Contig_21143,Contig_361687,Contig_197896,Contig_221772,Contig_82193,Contig_235269,Contig_343543,Contig_62475,Contig_299046,Contig_9428,Contig_3406,Contig_9760,First_Contig2292,Contig_122461,Contig_83409,Contig_269556,Contig_277517,Contig_15667,Contig_50885,Contig_38637,Contig_56295,Contig_154468,Contig_210452,Contig_67688,Contig_186098,Second_Contig269,Contig_1265,Contig_118622,Contig_81170,Contig_43103,Contig_36544,Contig_61650,Contig_248595,Contig_58885,Contig_81951,Contig_41490,Contig_126,Contig_106972,Contig_131432,Contig_8696,Contig_14316,Contig_388,Contig_365282,Contig_320995,Contig_316323,Contig_318905,Contig_4581,Contig_303811,Contig_149278,Contig_327592,Contig_49322,Contig_62518,Contig_58794,Contig_138210,First_Contig331,Contig_21094,Contig_134370,Contig_134813,Second_Contig200,Contig_21546,Contig_3201,Contig_355472,Contig_320189,Contig_377095,Contig_309039,Contig_19810,Contig_96830,Contig_151489,Contig_265767,Contig_391177,Contig_77164,First_Contig1053,Contig_98995,Contig_23,Contig_31010,Contig_77478,Second_Contig748,Contig_117033,Contig_13223,Contig_42544,Contig_393453,Contig_48186,First_Contig654,Contig_25103,Contig_392016,Contig_129716,Contig_354866,Contig_251264,First_Contig557,Contig_374389,Contig_256,Contig_194018,Contig_81617,Contig_354697,Contig_32199,Contig_34493,Contig_20533,Contig_88315,Contig_149850,Contig_115644,Contig_200510,Contig_55257,Contig_415339,Contig_295076,Contig_19329,Contig_2019,Contig_160784,Contig_136994,Contig_193207,Contig_273834,Contig_370909,Contig_219262,Contig_45586,Contig_44558,Contig_2152,Contig_323287,Contig_104947,Contig_110197,Contig_141136,Contig_7739,Contig_220823,Contig_137688,Contig_65127,Contig_271341,Contig_36114,Contig_77340,Contig_67127,Contig_110224,Contig_359364,Contig_151596,Contig_649,Contig_388453,Contig_188460,Contig_45219,Contig_112592,Contig_37698,Contig_338582,Contig_27385,Contig_80389,Contig_153417,Contig_26544,Contig_218012,Contig_128679,Contig_43676,Contig_77862,Contig_281694,Contig_292679,Contig_212407,Contig_17763,Contig_3874,First_Contig5565,Contig_302513,Contig_189634,Contig_251518,Contig_46514,Contig_45080,Contig_83157,Contig_119542,Contig_118832,Contig_26274,Contig_69561,Contig_169568,Contig_302807,First_Contig4111,Contig_407208,Contig_138872,Contig_43633,Contig_353972,Contig_18358,Contig_3269,Contig_172707,Contig_20211,Contig_96047,Contig_144522,Contig_1644,Contig_278846,Contig_12915,Contig_35792,Contig_64088,Contig_53163,Contig_136260,Contig_37646,Contig_366685,Contig_148852,Contig_173967,Contig_330355,Contig_379192,First_Contig7340,Contig_233912,Contig_20740,Contig_38594,Contig_32989,Contig_195010,Contig_20002,Contig_190778,Contig_336274,Contig_272667,Contig_16150,Contig_317236,Contig_33640,First_Contig7815,Second_Contig911,Contig_206996,Contig_88717,Contig_175196,Contig_110659,First_Contig937,Contig_64243,Contig_86740,Contig_37981,Contig_188908,Contig_309672,Contig_190454,First_Contig2421,Contig_60,Contig_870,Contig_35772,Contig_1309,Contig_342711,Contig_200506,Contig_81692,Contig_236739,Contig_16517,Contig_50162,Contig_131773,Contig_57914,Contig_209104,Contig_277382,Contig_109948,Contig_251869,Contig_1183,Contig_13048,Contig_163354,Contig_12482,Contig_133450,Contig_29175,Contig_124256,Contig_41779,Contig_24452,Contig_148462,Contig_18856,Contig_12496,Contig_17422,Contig_249569,Contig_326719,Contig_31692,Contig_211449,Contig_336541,Contig_48797,Contig_170544,Contig_327661,Contig_314933,Contig_4030,Contig_9351,Contig_108238,Contig_77434,First_Contig2814,Contig_78793,Contig_342728,Contig_130476,Contig_77596,Contig_172389,Contig_7312,Contig_78331,Contig_163940,Contig_92107,Contig_29724,Contig_20800,Contig_242004,Contig_199900,Contig_46869,Contig_97957,Contig_23284,Contig_303909,Contig_51466,Contig_1385,Contig_299967,First_Contig7539,Contig_21650,Contig_144403,Contig_192556,Contig_236047,Contig_32822,Contig_125235,Contig_271042,Contig_30533,Contig_152787,Second_Contig291,Contig_418811,Contig_53993,Contig_51977,Contig_73011,Contig_269919,Contig_90244,Contig_77139,Contig_4921,Contig_10253,Contig_40993,Contig_21072,Contig_17653,Contig_249745,Contig_72539,Contig_138124,First_Contig6827,Contig_30004,Contig_22706,Contig_72357,Contig_51721,Contig_204480,Contig_46913,Contig_7804,Contig_135545,Contig_96841,Contig_358920,Contig_55770,Contig_61151,Contig_43461,Contig_1841,Contig_3374,Contig_152692,Contig_219478,Contig_48408,Contig_187832,Contig_7230,Contig_72164,Contig_103922,Contig_84774,Contig_252872,First_Contig3711,Contig_196012,Contig_5624,Contig_82499,Contig_128517,Contig_244265,Contig_13997,Contig_3578,Contig_180666,Contig_10640,Contig_161457,Contig_83078,Contig_126902,Contig_124895,Contig_34104,Contig_4900,Contig_29394,Contig_71468,Contig_382817,Contig_34959,Contig_323908,Contig_295501,Contig_192063,Contig_134437,Contig_172364,Contig_121070,Contig_177096,Contig_187221,Contig_215321,Contig_68977,Contig_17245,First_Contig2411,Contig_170166,Contig_328113,Contig_357992,Contig_90315,Contig_379580,Contig_53587,Contig_345704,Contig_11085,Contig_27835,Contig_339678,Contig_318171,Contig_321072,Contig_201919,Contig_27642,Contig_1361,First_Contig6301,Contig_277497,Contig_17757,Contig_237245,Contig_4807,Contig_257531,Contig_12851,Contig_101741,Contig_263635,Contig_83128,Contig_7843,Contig_124907,Contig_66884,Contig_295754,Contig_129598,Contig_207648,Contig_344669,Contig_9809,Contig_130255,First_Contig2561,Contig_296154,Contig_100001,Contig_66632,Contig_44322,Contig_309001,Contig_58871,Contig_390064,Contig_27602,Contig_72815,Contig_80502,Contig_29044,Contig_16390,Contig_46308,Contig_303205,Contig_197246,Contig_131,Contig_137908,Contig_9829,Contig_20548,Contig_300273,Contig_64767,Contig_178450,Contig_374623,Contig_27829,Contig_58119,Contig_47923,Contig_259516,Contig_356805,Contig_346331,Contig_86644,Contig_313581,Contig_39805,Contig_20618,First_Contig1361,Contig_38212,Contig_225754,First_Contig1056,Contig_72450,Contig_48446,Contig_392951,Contig_50724,Contig_224119,Contig_332655,Contig_49152,Contig_225787,Contig_120111,Contig_37993,Contig_103680,Contig_332010,Contig_76508,Contig_74028,Contig_16357,Contig_42314,Contig_176595,Contig_72612,Contig_197897,Contig_140188,Contig_187585,Contig_373388,Contig_19143,Contig_5361,Contig_28240,Contig_283412,Contig_270182,Contig_198705,First_Contig7402,Contig_66922,Contig_317022,Contig_246535,First_Contig8784,Contig_30989,Contig_363456,Contig_345595,Contig_278966,Contig_157106,Contig_229613,Contig_45262,First_Contig5049,Contig_345891,Contig_96758,Contig_27555,Contig_158036,Contig_355948,Contig_42376,First_Contig2086,Contig_77576,Contig_84776,Contig_411659,Contig_95103,Contig_160493,Contig_109417,Contig_145778,Contig_232791,Contig_263013,Contig_294546,Contig_360928,Contig_47757,Contig_102002,Contig_87638,Contig_287435,Contig_24278,Contig_284250,Contig_47540,Contig_39991,Contig_26765,Contig_43940,Contig_166539,Contig_107201,Contig_40402,Contig_53835,Contig_343620,Contig_2487,Contig_231318,Contig_209775,Contig_83407,Contig_282558,Contig_17086,Contig_11097,Contig_94518,Contig_151801,Contig_2516,Contig_157950,Contig_4335,Contig_326246,Contig_6217,First_Contig3214,Contig_311040,Contig_312149,Contig_153204,Contig_132027,Contig_39614,Contig_8299,Contig_21603,Contig_70601,Contig_109993,Contig_98533,Contig_123140,Contig_262516,Contig_103863,Contig_2157,Contig_10766,Contig_6338,Contig_152498,Contig_21567,Contig_2994,Contig_236799,Contig_46415,Contig_543,Contig_36543,Contig_166228,Contig_295183,Contig_310826,Contig_66522,Contig_161184,Contig_104573,Contig_17835,Contig_87981,Contig_265775,Contig_24914,Contig_188371,Contig_15082,Contig_182554,Contig_365290,Contig_18350,Contig_16522,Contig_366305,Contig_148474,Contig_116890,Contig_152617,Contig_22513,Contig_69994,Contig_59624,Contig_322878,Contig_5988,Contig_15294,Contig_167733,Contig_132546,Contig_6567,Contig_270578,Contig_333570,Contig_16629,Contig_276789,Contig_310083,Contig_328357,Contig_118238,Contig_27502,Contig_57878,Contig_46492,Contig_244126,Contig_394,Contig_145487,Contig_239009,Contig_371507,Contig_48047,Contig_52969,Contig_21502,Contig_313289,Contig_44465,Contig_31164,Contig_93503,Contig_280954,Contig_101919,Contig_100008,Contig_14315,Contig_313849,Second_Contig368,Contig_13479,Contig_235777,Contig_226200,Contig_3046,Contig_373589,First_Contig3852,First_Contig7047,Contig_229250,Contig_57905,Contig_167171,Contig_204977,Contig_9253,Contig_190465,Contig_44146,Contig_60911,Contig_69613,Contig_416884,Contig_3210,Contig_83802,Contig_16171,Contig_106890,Contig_304644,Contig_273293,Contig_36588,Contig_137083,Contig_41697,Contig_56519,Contig_67544,Contig_88322,Contig_304533,Contig_13129,Contig_79317,Contig_65538,Contig_362075,Contig_19388,Contig_67039,Contig_347454,Contig_148770,Contig_20858,Contig_174060,Contig_336604,Contig_44751,Contig_345852,Contig_81375,Contig_354842,Contig_231348,Contig_150090,Contig_45947,Contig_199730,Contig_7160,Contig_330021,Contig_268716,Contig_44842,Contig_45868,Contig_204287,Contig_186228,Contig_68873,Contig_88116,Contig_334678,Contig_56489,Contig_311236,Contig_375983,Contig_111397,Contig_63175,Contig_38595,Contig_43672,Contig_13499,Contig_131969,Contig_21176,Contig_341376,Contig_31158,Contig_204409,Contig_24234,Contig_100690,Contig_97591,Contig_93223,Contig_13132,Contig_250349,Contig_9846,Contig_297104,Contig_106307,Contig_90099,Contig_362121,First_Contig1845,Contig_61887,Contig_346993,Contig_32170,Contig_180116,Contig_263054,Contig_168047,Contig_160591,Contig_149312,Contig_184363,Contig_231017,Contig_207156,Contig_11422,Contig_376263,Contig_57247,Contig_187817,Contig_372308,Contig_7968,Contig_128343,Contig_205159,Contig_229863,Contig_252647,Contig_331991,Contig_227498,Contig_26581,Contig_7039,Contig_11356,Contig_11382,Contig_92657,Contig_234161,Contig_12481,Contig_74770,First_Contig424,First_Contig7955,Contig_274807,Contig_97753,Contig_318414,Contig_30936,Contig_16314,Contig_46372,Contig_18195,Contig_333303,Contig_109485,Contig_10589,Contig_156403,Contig_117280,Contig_37134,Contig_225378,Contig_9132,Contig_297504,First_Contig1123,Contig_246458,Contig_132982,Contig_33233,Contig_60015,Contig_36818,Contig_338982,Contig_284140,Contig_402882,Contig_26000,Contig_3496,Second_Contig661,Contig_40711,Contig_20887,Contig_226105,Contig_122935,Contig_61371,Contig_291022,Contig_293787,Contig_77113,Contig_124825,Contig_6102,Contig_157984,Contig_118438,First_Contig1385,Contig_48488,Contig_66660,Contig_238526,Contig_329871,Contig_265354,Contig_242873,Contig_1748,First_Contig4641,Contig_20929,Contig_351917,Contig_17374,Contig_12279,Contig_136226,First_Contig8120,Contig_3224,Contig_34139,Contig_99629,Contig_74776,Contig_85396,Contig_154600,Contig_186370,Contig_2684,Contig_306490,Contig_37413,Contig_155790,Contig_314680,Contig_301488,Contig_283196,Contig_32105,Contig_91868,Contig_158186,Contig_115925,Contig_244266,Contig_59799,Contig_17308,Contig_315313,First_Contig3261,Contig_257136,Contig_28914,Contig_36299,Contig_28325,Contig_2275,Contig_377557,Contig_308328,Contig_6840,Contig_211706,Contig_175302,Contig_346631,Contig_279281,Contig_7549,Contig_206895,Contig_303498,Contig_59375,First_Contig1433,Contig_288824,Contig_65248,Contig_64787,Contig_2898,Contig_224604,Contig_153166,Contig_41948,Contig_91161,Contig_107428,Contig_110760,Contig_89287,Contig_74833,Contig_6231,Contig_72386,Contig_41117,Contig_373771,Contig_331929,Contig_22234,Contig_23235,Contig_54966,Contig_27735,Contig_43927,Contig_301345,Contig_157776,Contig_22214,Contig_17631,Contig_340299,Contig_70752,Contig_278469,Contig_383115,Contig_86464,Contig_210636,Contig_171146,Contig_11037,Contig_106127,Contig_294379,Contig_362320,Contig_88652,Contig_38870,Contig_8007,Contig_28173,Contig_78411,Contig_46999,Contig_206552,Contig_191811,Contig_78889,Contig_28106,Contig_9750,Contig_99105,Contig_15420,Contig_30617,Contig_85348,Contig_83513,Contig_42875,Contig_55977,Contig_78219,Contig_192985,Contig_331931,Contig_133009,Contig_336231,Contig_15841,Contig_6612,Contig_17149,Contig_69420,Contig_16098,Contig_168088,Contig_155053,First_Contig8388,Contig_89500,Contig_48185,Contig_223095,Contig_89516,Contig_58994,Contig_209876,Contig_295438,Contig_232379,Contig_105332,Contig_297555,Contig_339161,Contig_42519,Contig_154898,Contig_243592,Contig_64594,Contig_51356,Contig_181718,Contig_229160,Contig_38751,Contig_19841,Contig_51128,Contig_49736,Contig_28198,Contig_413444,Contig_154863,First_Contig5915,Contig_2045,Contig_240294,Contig_471,Contig_140558,First_Contig6968,First_Contig8829,First_Contig7385,Contig_62551,Contig_333384,Contig_231276,Contig_308945,Contig_177802,Contig_57945,Contig_135720,Contig_17508,Contig_79632,Contig_74569,Contig_35396,Contig_42275,Contig_30715,First_Contig2547,Contig_189324,First_Contig3266,First_Contig1000,Contig_317647,Contig_76289,Contig_228724,Contig_14110,Contig_327911,Contig_92928,Contig_249031,Contig_58621,Contig_140757,Contig_90352,Contig_61880,Contig_370967,Contig_319042,Contig_85634,Contig_42623,Contig_354387,Contig_22768,Contig_6152,Contig_107630,Contig_59756,Contig_165399,Contig_60996,Contig_154115,Contig_27722,Contig_12551,Contig_95054,First_Contig787,Contig_13534,Contig_142098,Contig_66324,Contig_62766,First_Contig1278,Contig_96115,Contig_169995,First_Contig1152,Contig_132688,Contig_41472,Contig_197568,Contig_369778,Contig_102398,Contig_264713,Contig_930,Contig_22002,Contig_85207,Contig_92763,Contig_149680,Contig_124877,Contig_66541,Contig_307387,Contig_295868,Contig_23862,Contig_51686,Contig_2310,Contig_9134,Contig_19742,Contig_79910,Contig_64244,Contig_111543,Contig_46451,Contig_838,Contig_418940,Contig_400760,First_Contig6107,Contig_50616,Contig_349497,First_Contig851,Contig_171552,Contig_246777,Contig_356733,Contig_70346,First_Contig3395,Contig_221964,Contig_154161,Contig_103931,Contig_81821,Contig_25327,Contig_128629,Contig_27947,Contig_18505,Contig_32646,Contig_299225,Contig_136848,Contig_26630,Contig_183577,Contig_10918,Contig_266919,Contig_37117,Contig_12591,Contig_195111,Contig_187888,Contig_330619,Contig_98807,Contig_76269,Contig_57901,Contig_234613,Contig_215194,Contig_247309,Contig_66037,Contig_60829,Contig_61331,Contig_82970,Contig_34454,Contig_299933,Contig_246710,Contig_279414,Contig_348424,Contig_735,Contig_399932,Contig_91708,Contig_18188,Contig_6393,Contig_164844,Contig_295096,Contig_23146,Contig_123678,Contig_38300,Contig_12412,Contig_60106,Contig_232476,Contig_19220,Contig_82504,Contig_9421,Contig_23173,Contig_383936,Contig_279256,Contig_7728,Contig_4777,Contig_117660,Contig_207093,Contig_41,Contig_374068,Contig_18669,Contig_76341,Contig_57761,Contig_340328,Contig_76149,Contig_98044,Contig_16078,Contig_16524,Contig_43724,Contig_11923,Contig_178605,Contig_102629,Contig_125564,Contig_37038,Contig_163185,Contig_55509,Contig_292135,Contig_2757,Contig_145871,Contig_395780,Contig_333119,Contig_123261,Contig_277450,Contig_28368,Contig_280783,Contig_71178,Contig_297935,Contig_217616,Contig_144083,Contig_332494,Contig_40401,Contig_78262,Contig_35042,Contig_353877,Contig_41466,Contig_1952,Contig_155488,Contig_148651,Contig_3072,Contig_108314,Contig_268874,Contig_382424,Contig_165706,Contig_73061,Contig_173683,Contig_34710,Contig_27486,Contig_33662,Contig_25181,Contig_171491,Contig_206331,Contig_4741,Contig_188534,Contig_54099,Contig_257607,First_Contig416,Contig_242012,Contig_367103,Contig_48902,Contig_172970,Contig_122991,Contig_127906,Contig_84151,Contig_363250,Contig_77307,Contig_115337,Contig_1096,Contig_38088,Contig_65000,Contig_188334,Contig_272723,Contig_229013,Contig_144424,Contig_199040,Contig_332637,Contig_32514,Contig_129250,Contig_288733,Contig_125236,Contig_62595,Contig_32106,Contig_76507,Contig_350451,Contig_135494,Contig_339338,Contig_18608,Contig_38215,Contig_41960,Contig_5288,Contig_172020,Contig_14705,Contig_174784,Contig_12850,Contig_79586,Contig_5265,Contig_97447,Contig_154420,Contig_297826,Contig_127079,Contig_145796,Contig_60341,Contig_245239,Contig_311315,Contig_13996,Contig_290599,Contig_202773,Contig_25015,First_Contig7779,Contig_1243,Contig_90410,Contig_137178,Contig_154545,Contig_90727,Contig_30177,Contig_142215,Contig_66885,Contig_23737,Contig_362078,Contig_124224,Contig_36221,Contig_189124,Contig_310503,Contig_265719,Contig_226316,Contig_364284,Contig_43307,Contig_384732,Contig_39204,Contig_88290,Contig_382656,Contig_302185,Contig_159753,Contig_24996,Contig_62808,Contig_111293,Contig_282905,Contig_376165,Contig_31238,Contig_771,Contig_65272,Contig_6766,Contig_327024,Contig_193437,Contig_55508,Contig_94159,First_Contig29,Contig_9647,Contig_389162,Contig_326760,Contig_19845,Contig_89525,Contig_222700,Contig_12229,Contig_301206,Contig_63623,Contig_12633,Contig_85974,Contig_10233,Second_Contig775,Contig_110225,Contig_384220,Contig_7551,Contig_2423,Contig_11101,Contig_84777,Contig_126827,Contig_236933,Contig_87630,Contig_94689,Contig_349406,Contig_155403,Contig_311016,Contig_166540,Contig_303761,Contig_327867,Contig_303528,Contig_34485,Contig_243285,Contig_169195,Contig_124185,Contig_256964,Contig_275775,Contig_113792,Contig_17026,Contig_329991,Contig_4131,Contig_35619,Second_Contig674,Contig_329702,Contig_420293,Contig_65942,Contig_36847,Contig_350331,Contig_50128,Contig_322995,Contig_326661,Contig_124626,Contig_64925,Contig_53091,Contig_12916,Contig_68476,Contig_140623,Contig_257865,Contig_282449,Contig_249043,Contig_265065,Contig_95494,Contig_415413,Contig_74046,Contig_22856,Contig_49272,Contig_57527,Contig_164155,Contig_415779,Contig_3122,Contig_9876,Contig_331462,Contig_72441,Contig_200724,Contig_233101,Contig_24262,Contig_18178,First_Contig8724,Contig_311549,Contig_207595,Contig_265260,Contig_146569,Contig_189937,Contig_79113,Contig_133235,Contig_76630,Contig_361796,Contig_10365,Contig_178561,Contig_188372,Contig_616,Contig_86173,Contig_54303,Contig_164342,Contig_180524,Contig_225129,Contig_68251,Contig_230940,Contig_10305,Contig_196555,Contig_189432,Contig_146692,Contig_324084,Contig_89382,Contig_91165,First_Contig2615,Contig_24922,Contig_91206,Contig_39884,Contig_85603,Contig_41326,Contig_241436,Contig_105678,Contig_80117,Contig_129710,Contig_338300,Contig_170646,Contig_331682,Contig_8597,Contig_202896,Contig_23921,Contig_21142,First_Contig8800,Contig_119867,Contig_47262,Contig_391553,Contig_78366,Contig_280943,Contig_215444,Contig_154177,Contig_272870,Contig_2381,Contig_294826,Contig_355938,Contig_140767,Contig_27853,Contig_253330,Contig_36789,Contig_243283,Contig_419609,Contig_304839,Contig_241240,Contig_82391,Contig_27364,Contig_119538,First_Contig3268,Contig_113897,Contig_53066,Contig_193239,Contig_57746,Contig_19620,Contig_320621,Contig_192910,Contig_118546,Contig_119833,Contig_394024,Contig_16208,Contig_14647,Contig_88323,Contig_153448,Contig_119000,Contig_342235,Contig_414512,First_Contig7126,Contig_212880,Contig_163105,Contig_77479,Contig_11614,Contig_113626,Contig_138194,Contig_5079,Contig_44247,Contig_123864,Contig_379543,Contig_136248,Contig_305691,Contig_29284,Contig_268481,Contig_26632,Contig_11201,Contig_1048,Contig_13528,Contig_167789,Contig_187833,Contig_237359,Contig_95779,Contig_108578,Contig_22729,Contig_58795,Contig_69272,Contig_25104,Contig_65773,Contig_14639,Contig_19041,Contig_61297,Contig_306315,Contig_298255,Contig_51292,First_Contig5674,First_Contig5918,Contig_9420,Contig_323538,Contig_34323,Contig_50393,Contig_28175,Contig_21651,Contig_51892,Contig_159119,Contig_269376,Contig_84372,Contig_283984,Contig_93442,Contig_189005,Contig_215401,Contig_10252,Contig_184760,Contig_241865,Contig_295656,Contig_24222,Contig_282952,Contig_50928,Contig_10603,Contig_52751,Contig_113514,Contig_196013,First_Contig8265,Contig_141343,Contig_112388,Contig_383336,Contig_69340,Contig_6394,Contig_21797,Contig_72206,Contig_175445,Contig_353056,Contig_352496,Contig_86463,Contig_167427,Contig_1425,Contig_12979,Contig_195836,Contig_193846,Contig_24873,Contig_126929,Contig_102359,Contig_338056,Contig_292494,Contig_123927,Contig_309995,Contig_57941,Contig_672,Contig_361843,Contig_236101,Contig_127572,Contig_17758,Contig_396494,Contig_62519,Contig_2634,Contig_298445,Contig_369136,Contig_84909,First_Contig4704,Contig_380760,Contig_16628,First_Contig2204,Contig_241243,Contig_90316,Contig_199270,First_Contig4946,Contig_54437,Contig_157144,First_Contig7875,Contig_378311,Contig_143733,Contig_24551,Contig_145643,Contig_107785,Contig_3537,First_Contig7331,Contig_70994,Contig_32764,Contig_53588,Contig_90651,Contig_1158,Contig_116910,Contig_129409,Second_Contig88,Contig_90457,Contig_152151,Contig_132912,Contig_46581,Contig_122485,Contig_22447,Contig_334714,Contig_13210,Contig_36821,Contig_103815,First_Contig7106,Contig_345955,Contig_126553,Contig_94020,Contig_75453,Contig_57906,Contig_132,Contig_319548,Contig_49114,Contig_92210,Contig_42864,Contig_368945,First_Contig1402,Contig_386440,Contig_69324,Contig_160572,Contig_23285,Contig_31008,Contig_130480,Contig_56143,Contig_5286,Contig_303820,Contig_2440,Contig_132657,Contig_155527,Contig_163666,Contig_29973,First_Contig777,Contig_251331,First_Contig1275,First_Contig360,Contig_139915,Contig_121997,Contig_53261,Contig_45946,Contig_217310,Contig_74652,First_Contig5686,Contig_13016,Contig_12167,Contig_26275,Contig_397678,Contig_90114,Contig_5510,Contig_8003,Contig_38429,Contig_159120,Contig_96267,Contig_14866,Contig_91039,Contig_254937,Contig_112316,Contig_52026,Contig_233882,Contig_181659,Contig_45263,Contig_79511,Contig_90756,Contig_153416,Contig_112341,Contig_313134,Contig_50142,Contig_327527,Contig_51314,Contig_330125,Contig_57407,Contig_102060,Contig_8352,Contig_274344,Contig_282990,First_Contig7673,Contig_381496,Contig_329477,Contig_375828,Contig_197247,Contig_57630,Contig_26764,Contig_226926,Contig_89801,Contig_32317,Contig_264495,First_Contig2634,Contig_255270,Contig_283966,Contig_188350,Contig_360936,First_Contig7514,Contig_125350,Contig_6119,Contig_104944,Contig_185867,Contig_153822,Contig_367929,Contig_77722,Contig_129737,Contig_356522,Contig_393755,Contig_300207,Contig_296279,First_Contig7030,Contig_10203,	Contig_147691,Contig_121393,Contig_117381,Contig_187350,Contig_372258,Contig_176719,Contig_151555,Contig_60972,Contig_134071,Contig_245871,Contig_100280,First_Contig1727,Contig_21566,Contig_66659,Contig_1839,Contig_298474,Contig_107273,Contig_141458,Contig_335208,Contig_72544,Contig_326811,Contig_253434,Contig_345295,Contig_393,Contig_29622,First_Contig7474,Contig_278473,Contig_256538,Contig_93552,Contig_343958,Contig_69477,Contig_269527,Contig_355322,Contig_10050,Contig_1315,Contig_95158,Contig_1578,Contig_47000,Contig_56922,Contig_247454,Contig_235429,Contig_3655,Contig_2504,Contig_719,Contig_278274,Contig_109416,Contig_66982,Contig_136223,Contig_312227,Contig_207632,Contig_45207,Contig_23267,Contig_183491,First_Contig8376,Contig_225994,Contig_40043,Contig_5151,Contig_9352,Contig_1071,Contig_18012,Contig_148128,Contig_119991,Contig_59731,Contig_104482,Contig_123772,Contig_98948,Contig_99902,Contig_285594,First_Contig1432,Contig_19319,Contig_96801,Contig_112011,Contig_37714,Contig_54301,Contig_134232,Contig_237020,Contig_209113,Contig_17873,Contig_377244,Contig_118377,Contig_367056,First_Contig606,Contig_87034,Contig_30616,Contig_31691,Contig_68632,Contig_207647,Contig_285203,Contig_359463,Contig_12495,Contig_221073,Contig_102714,Contig_76855,Contig_371619,Contig_170465,Contig_168626,Contig_214279,Contig_47718,Contig_23708,Contig_245038,Contig_147480,Contig_301751,Contig_184879,Contig_21073,Contig_72814,Contig_330048,Contig_325548,Contig_42343,Contig_97023,Contig_87553,Contig_67369,Contig_29989,Contig_165406,Contig_57307,Contig_345560,Contig_122937,Contig_365012,Contig_161215,Contig_51720,Contig_50834,Contig_85275,Contig_116042,Contig_336236,Contig_115770,Contig_74771,Contig_147751,Contig_38455,Contig_28857,Contig_261305,Contig_298235,Contig_30409,Contig_18194,Contig_198894,Contig_164462,First_Contig1163,Contig_109676,Contig_120932,Contig_232916,Contig_29395,Contig_56396,Contig_151963,Contig_165350,Contig_339718,Contig_23651,Contig_168119,Contig_106274,Contig_404112,Contig_316980,Contig_99951,Contig_222183,Contig_108285,Contig_92269,Contig_64410,First_Contig4371,Contig_122574,First_Contig7967,Contig_341806,Contig_113765,Contig_208124,Contig_260324,Contig_339510,Contig_150848,Contig_123666,Contig_4706,Second_Contig483,Contig_378136,Contig_93810,Contig_47701,Contig_363032,Contig_64706,Contig_386123,Contig_229660,Contig_246631,
ko00230	Purine metabolism	159	1323	K00088,K00106,K00364,K00365,K00525,K00526,K00601,K00602,K00759,K00760,K00764,K00856,K00860,K00873,K00892,K00893,K00904,K00926,K00939,K00940,K00942,K00948,K00951,K00955,K00957,K00958,K00962,K00988,K01081,K01139,K01239,K01427,K01428,K01466,K01477,K01487,K01488,K01490,K01510,K01511,K01513,K01514,K01515,K01517,K01519,K01522,K01524,K01525,K01587,K01588,K01589,K01756,K01768,K01835,K01923,K01933,K01939,K01945,K01951,K01952,K02083,K02320,K02321,K02324,K02325,K02326,K02327,K02328,K02335,K02337,K02342,K02343,K02684,K02685,K02999,K03000,K03002,K03004,K03005,K03006,K03007,K03008,K03009,K03010,K03011,K03012,K03013,K03014,K03015,K03016,K03017,K03018,K03019,K03020,K03021,K03022,K03023,K03025,K03026,K03027,K03040,K03043,K03046,K03504,K03505,K03651,K03763,K03783,K03784,K03787,K06928,K07127,K08043,K08044,K10213,K10807,K10808,K11177,K11265,K11751,K11787,K11808,K12304,K12319,K12320,K12322,K12323,K12324,K13293,K13298,K13484,K13485,K13755,K13758,K13761,K13762,K13811,K13987,K13988,K14641,K14642,K14721,K14977,K15519,K15779,K18151,K18283,K18424,K18436,K18438,K18447,K18453,K18532,K18533,K18550,K19572,K19970,K20881,K21138,	Contig_32693,Contig_9568,Contig_113231,Contig_2961,Contig_201107,Contig_73201,Contig_108529,Contig_71086,Contig_123902,Contig_60854,Contig_329545,Contig_134798,Contig_406337,Contig_397371,Contig_278800,Contig_1714,Contig_232719,Contig_307958,Contig_48407,First_Contig4240,Contig_61528,Contig_256076,Contig_8048,Contig_103509,Contig_175325,First_Contig5229,Contig_38958,Contig_346156,Contig_218289,Contig_230,Contig_292548,Contig_32233,Contig_179752,Contig_393044,Contig_1095,Contig_187702,Contig_365724,Contig_17423,Contig_198269,Contig_330022,Contig_292691,Contig_70235,Contig_5336,Contig_262702,Contig_146525,Contig_120091,Contig_58118,Contig_282465,Contig_391635,Contig_195704,Contig_10735,Contig_69663,Contig_328439,Contig_122669,Contig_147610,Contig_64341,First_Contig75,Contig_84380,Contig_3132,Contig_341274,Contig_122588,Contig_227043,Contig_55191,Contig_273962,Contig_139863,Contig_106716,Contig_168695,Contig_45606,Contig_44220,Contig_117065,Contig_172756,Contig_10565,Contig_63188,Contig_19363,Contig_296580,Contig_5667,Contig_364070,Contig_157744,Second_Contig700,Contig_37900,Contig_7755,Contig_107659,Contig_210612,Contig_38114,Contig_82816,Contig_65688,Contig_72545,Contig_8117,Contig_334081,Contig_142381,Contig_226589,Contig_325791,Contig_13892,Contig_134341,Contig_195050,Contig_89311,Contig_81065,Contig_92297,Contig_41432,Contig_77012,Contig_12623,Contig_19307,Contig_108300,Contig_255148,Contig_315442,Contig_50517,Contig_304695,Contig_147267,Contig_33491,Contig_96599,Contig_11907,Contig_87466,Contig_14842,Contig_42120,Contig_125063,Contig_386212,First_Contig117,Contig_328187,First_Contig4198,Contig_246559,Contig_70401,Contig_381283,Contig_327273,Contig_181597,Contig_29340,Contig_271842,Contig_27028,Contig_221026,Contig_238948,Contig_247450,Contig_162003,Contig_336799,First_Contig3925,Contig_271824,Contig_16534,Contig_348312,Contig_384487,First_Contig3105,Contig_310505,Contig_139157,Contig_28036,Contig_106369,Contig_375953,Contig_328251,Contig_19625,Contig_250817,Contig_320221,Contig_229672,Contig_21550,Contig_244679,Contig_124805,Contig_367634,Contig_279925,Contig_267956,First_Contig2689,Contig_28633,Contig_59355,Contig_305964,First_Contig3413,Contig_176148,Contig_194356,Contig_82294,Contig_298302,Contig_22450,Contig_97620,Contig_295508,First_Contig2931,Contig_307771,Contig_7730,Contig_291527,Contig_309980,Contig_50556,First_Contig577,Contig_111164,Contig_2946,Contig_256557,First_Contig8369,Contig_187528,Contig_35208,Contig_254161,Contig_313956,Contig_374714,Contig_31138,Contig_362903,Contig_111549,Contig_134972,Contig_210938,Contig_5437,Contig_183267,Contig_57067,Contig_207680,Contig_165815,Contig_3404,Contig_18485,Contig_111578,Contig_170951,Contig_257869,Contig_83408,Contig_47830,Contig_191434,Contig_324871,First_Contig5597,Contig_6969,Contig_290607,Contig_156688,Contig_36548,Contig_150327,Contig_41347,Contig_177150,Contig_88858,Contig_1033,Contig_62496,Contig_84397,Contig_291346,Contig_106334,Contig_165007,Contig_106765,First_Contig2129,Contig_35212,Contig_366565,Contig_43944,Contig_211081,Contig_126016,Contig_69653,Contig_7261,Contig_297231,Contig_139408,Contig_148794,Contig_62532,Contig_91654,Contig_175747,Contig_34138,Contig_5912,Contig_5142,Contig_303040,Contig_127723,Contig_130316,Contig_75312,Contig_380963,Contig_386664,Contig_334408,Contig_37868,Contig_396808,Contig_38725,Contig_91333,Contig_47281,First_Contig6229,First_Contig3766,Contig_258913,Contig_49231,Contig_367389,Contig_290380,Contig_33100,Contig_269466,First_Contig4861,Contig_6526,Contig_352590,Contig_145496,Contig_249643,Contig_33001,Contig_248677,Contig_298229,Contig_41485,Contig_173757,Contig_336903,Contig_240246,Contig_78034,Contig_8874,Contig_121967,Contig_99108,Contig_82361,Contig_88487,Contig_202625,Contig_331665,Contig_48012,Contig_136528,Contig_170904,Contig_332899,Contig_377699,Contig_90278,Contig_38869,Contig_142645,Contig_229959,Contig_53119,Contig_40534,Contig_179516,Contig_106811,Contig_131410,Contig_114018,Contig_14306,Contig_40029,Contig_171753,Contig_105102,Contig_415396,Contig_57579,Contig_194371,Contig_49392,Contig_390265,Contig_215872,Contig_71619,Contig_113048,Contig_138147,Contig_103220,Contig_231066,Contig_112822,Contig_76736,Contig_142245,Contig_37802,Contig_199294,Contig_63733,Contig_186250,Contig_13467,Contig_87510,Contig_292481,Contig_365739,Contig_247839,Contig_203014,First_Contig709,Contig_112472,Contig_124945,Contig_107690,Contig_239217,First_Contig8815,First_Contig1947,First_Contig1992,Contig_5014,Contig_191094,Contig_33370,Contig_303489,Contig_149228,Contig_357804,Contig_330746,Contig_293171,Contig_254922,First_Contig8599,Contig_82207,Contig_54371,Contig_64280,Contig_359960,Contig_363373,Contig_115440,Contig_89383,Contig_195907,Contig_297158,Contig_254085,Contig_321503,Contig_18449,Contig_390096,Contig_99899,Contig_377730,Contig_278427,Contig_300825,Contig_13586,Contig_120026,Contig_175022,Contig_125997,Contig_29376,First_Contig6,Contig_115699,Contig_2562,Contig_55043,Contig_247756,Contig_110449,Contig_42068,Contig_104245,Contig_7480,Contig_63881,Contig_121177,Contig_334955,Contig_171876,Contig_322237,Contig_4322,Contig_56548,Contig_137393,Contig_113461,Contig_59773,Contig_14662,Contig_175365,Contig_270089,Contig_5662,Contig_216371,Contig_132423,Contig_16434,Contig_116677,Contig_235253,Contig_63989,First_Contig7763,Contig_24156,Contig_134417,Contig_206590,Contig_16223,Contig_87508,Contig_303778,Contig_142498,Contig_64313,Contig_153849,Contig_44370,Contig_184280,First_Contig8156,Contig_119162,Contig_83409,Contig_186614,Contig_50539,Contig_81170,Contig_63732,Contig_11926,First_Contig8873,Contig_8696,Contig_94671,Contig_89219,Contig_12423,Contig_86861,Contig_13833,Contig_60871,Contig_47735,Contig_96749,First_Contig2172,Contig_303811,Contig_258394,Contig_58794,Contig_345504,Contig_164598,Contig_217591,Contig_22308,First_Contig1178,First_Contig1103,Contig_130799,Contig_244430,Contig_306155,Contig_16542,Contig_383834,Contig_406122,Contig_152136,Contig_139770,Contig_325698,Contig_365644,First_Contig1053,Contig_23,Contig_79410,Contig_117033,Contig_191408,Contig_393936,Contig_109760,Contig_391503,Contig_195957,Contig_41483,Contig_286151,Contig_7412,Contig_321438,Contig_7739,Contig_2137,First_Contig7396,Contig_108603,Contig_104625,Contig_342123,Contig_112592,Contig_9898,Contig_153417,Contig_24,Contig_175977,Contig_129775,Contig_277017,Contig_49947,Contig_399487,Contig_135951,Contig_330627,Contig_107306,Contig_138872,Contig_18358,Contig_99805,Contig_91297,First_Contig2709,Contig_106735,Contig_1644,Contig_292584,Contig_366685,Contig_37822,Contig_148852,Contig_150765,Contig_173967,Contig_195010,Contig_20002,Contig_7737,Contig_35338,Contig_329505,Contig_315034,First_Contig6484,First_Contig1221,Contig_215456,Contig_226246,Contig_60,Contig_132165,Contig_342711,Contig_236739,Contig_378016,Contig_16517,Contig_277382,Contig_255012,Contig_4479,Contig_260449,Contig_166006,Contig_343017,Contig_328287,Contig_34389,Contig_117757,Contig_12186,Contig_108273,Contig_104205,Contig_34028,Contig_67379,Contig_246163,Contig_253036,Contig_141090,First_Contig1199,First_Contig1213,Contig_50932,Contig_300714,Contig_103457,Contig_26849,Contig_183469,Contig_53463,Contig_279476,First_Contig4252,Contig_22238,Contig_196574,Contig_165782,Contig_292698,Contig_32822,Contig_131659,Contig_310216,Contig_37379,Contig_130331,Contig_285914,Contig_254883,Contig_307760,Contig_13470,Contig_101873,Contig_180414,Contig_127399,Contig_12973,Contig_318632,Contig_231562,First_Contig4370,First_Contig3711,Contig_196012,Contig_5624,Contig_50055,Contig_229470,Contig_3578,Contig_417705,Contig_149377,Contig_7704,Contig_67928,Contig_72156,Contig_29394,Contig_86073,Contig_205595,Contig_361085,Contig_63126,Contig_130841,Contig_62368,Contig_83353,Contig_149644,Contig_366608,First_Contig274,Contig_11085,Contig_136845,Contig_12586,Contig_117663,Contig_17757,Contig_4807,Contig_62734,Contig_46686,Contig_28751,First_Contig3866,Contig_83128,Contig_18467,Contig_172402,Contig_382574,Contig_248749,Contig_232451,Contig_82871,Contig_390064,Contig_188090,Contig_218840,Contig_70792,Contig_77588,Contig_116424,Contig_82317,Contig_313581,Contig_81776,Contig_57578,Contig_362287,Contig_58304,Contig_173,Contig_191117,Contig_477,Contig_207826,Contig_208336,Contig_284115,Contig_341292,Contig_96261,Contig_337950,Contig_272525,Contig_80068,Contig_359462,Contig_317022,Contig_246535,Contig_20329,Contig_246533,Contig_200038,Contig_355948,Contig_81026,Contig_50486,Contig_139293,Contig_346134,Contig_139090,Contig_65801,Contig_291572,Contig_22315,Contig_307062,Contig_364127,Contig_230749,Contig_312370,Contig_83407,Contig_278316,Contig_7907,Contig_212480,Contig_11097,Contig_394325,Contig_213551,First_Contig288,Contig_92235,Contig_311040,Contig_39614,Contig_413498,Contig_375343,Contig_217720,Contig_109993,Contig_213530,Contig_64397,Contig_11518,Contig_152498,First_Contig2137,Contig_65516,Contig_34353,Contig_26752,Contig_194520,Contig_295177,Contig_78897,Contig_328186,Contig_25752,Contig_143380,Contig_55937,Contig_254006,Contig_226190,First_Contig3402,Contig_52240,Contig_178286,Contig_167733,Contig_265743,Contig_310083,Contig_195171,Contig_22158,Contig_31273,Contig_375259,Contig_33490,Contig_73579,Contig_169740,Contig_313849,Contig_68283,Contig_59356,Contig_177600,Contig_373589,Contig_213417,Contig_190465,Contig_9347,Contig_47573,Contig_41482,Contig_315246,Contig_2363,Contig_341186,Contig_148879,Contig_361107,First_Contig7349,Contig_185650,Contig_220202,Contig_346374,Contig_263538,Contig_170338,Contig_49297,Contig_305145,Contig_193482,Contig_7160,Contig_303692,Contig_141484,Contig_88116,Contig_16088,Contig_334678,Contig_17284,Contig_199428,Contig_105556,Contig_66265,Contig_61805,Contig_37893,Contig_115099,Contig_92964,Contig_231284,Contig_173774,Contig_61024,Contig_225892,Contig_269186,Contig_118676,First_Contig4629,Contig_207677,Contig_118043,Contig_123859,Contig_313642,Contig_197299,Contig_31284,Contig_171754,Contig_44029,Contig_170952,Contig_57078,Contig_124439,Contig_292393,Contig_178456,Contig_250500,Contig_333303,Second_Contig569,Contig_37134,Contig_90533,Contig_302155,Contig_103068,Contig_210161,Contig_132982,Contig_301305,Contig_83925,Contig_138409,Contig_62546,Contig_181165,Contig_299724,Contig_151711,Contig_122935,Contig_291022,Contig_219764,Contig_35207,Contig_57559,Contig_83612,Contig_187654,Contig_2919,Contig_86479,Contig_175233,Contig_21088,Contig_225249,Contig_12003,Contig_215404,Contig_341411,Contig_282928,Contig_29341,Contig_7302,First_Contig4818,Contig_188065,Contig_35263,Contig_34139,Contig_74776,Contig_186370,Contig_384890,Contig_130910,Contig_300723,First_Contig2097,Contig_254052,Contig_152997,Contig_96294,Contig_280896,Contig_157015,Contig_91029,Contig_66217,Contig_17308,First_Contig3261,Contig_123901,Contig_37593,Contig_94644,First_Contig1388,Contig_88934,First_Contig4706,Contig_63189,Contig_308943,First_Contig1324,Contig_319201,Contig_44371,Contig_23387,First_Contig7443,Contig_365920,Contig_25996,Contig_118276,Contig_346774,Contig_54554,Contig_145032,Contig_86464,First_Contig8818,Contig_357801,Contig_240350,Contig_232372,Contig_103221,Contig_38870,Contig_19207,Contig_395769,Contig_78219,Contig_173897,Contig_230323,Contig_39636,Contig_355846,Contig_112345,Contig_175399,Contig_399527,Contig_357367,Contig_312540,Contig_96785,Contig_339059,Contig_3841,Contig_17208,Contig_200841,Contig_315571,Contig_17964,Contig_188796,Contig_132259,Contig_26035,Contig_63059,Contig_19841,Contig_295939,First_Contig3501,Contig_125295,Contig_140469,Contig_289777,First_Contig6968,Contig_45731,Contig_188032,Contig_161914,Contig_104006,Contig_38371,Contig_155930,Contig_103756,Contig_257543,Contig_114614,Contig_308945,Contig_118690,Contig_121917,Contig_210585,Contig_144517,Contig_292591,Contig_6525,Contig_110792,Contig_274896,Contig_382980,Contig_264773,Contig_293492,Contig_312356,First_Contig2547,Contig_234476,Contig_263771,Contig_327911,Contig_331545,First_Contig7622,Contig_23801,Contig_149868,Contig_123896,Contig_154115,First_Contig615,Contig_39822,Contig_40736,Contig_204188,Contig_155774,Contig_76737,Contig_139911,First_Contig3996,Contig_206259,Contig_13466,Contig_317111,Contig_264713,Contig_321695,Contig_4983,Contig_8591,Contig_262348,Contig_363410,Contig_183366,Contig_223110,Contig_9134,Contig_88385,Contig_110450,Contig_78327,Contig_111543,Contig_316050,Contig_340003,Contig_171552,First_Contig5647,Contig_82541,Contig_3431,Contig_269395,Contig_137712,Contig_241268,First_Contig2354,Contig_356733,Contig_181,Contig_218493,First_Contig7092,Contig_57560,Contig_252876,Contig_153487,Contig_128629,Contig_128113,Contig_193475,Contig_174834,Contig_106607,Contig_173754,Contig_344591,Contig_146815,Contig_9449,Contig_119004,Contig_178984,Contig_164844,Contig_110157,Contig_205355,Contig_24647,First_Contig1889,Contig_7728,Contig_45957,Contig_342869,Contig_77337,Contig_202661,Contig_145259,Contig_232378,Contig_76341,Contig_351943,Contig_146252,Contig_50566,Contig_292135,Contig_124961,Contig_201591,First_Contig362,Contig_91255,Contig_117113,Contig_83142,Contig_26850,Contig_29653,Contig_116603,Contig_92548,Contig_348945,Contig_82880,Contig_35643,Contig_109517,Contig_128535,Contig_257607,Contig_261053,Contig_16986,Contig_76530,Contig_414860,Contig_376772,Contig_103624,Contig_168886,Contig_331337,Contig_165412,Contig_406387,First_Contig1262,Contig_346698,Contig_45371,Contig_195834,Contig_77087,Contig_65251,Contig_302125,Contig_79920,Contig_6392,Contig_123082,Contig_117845,Contig_372206,Contig_193460,Contig_292825,Contig_164765,Contig_92771,Contig_11621,Contig_25505,Contig_16496,Contig_72475,Contig_53120,Contig_126712,Contig_334937,Contig_154420,Contig_81541,Contig_14413,Contig_198787,Contig_168017,Contig_400612,Contig_101944,Contig_22123,Contig_386871,Contig_42919,Contig_84847,Contig_61051,Contig_317319,Contig_27049,Contig_128409,Contig_139105,Contig_359686,Contig_124224,Contig_50886,Contig_158416,Contig_102997,Contig_146793,Contig_16167,Contig_124417,Contig_154745,Contig_23622,Contig_42119,Contig_94159,Contig_56421,Contig_271176,Contig_323547,First_Contig3345,Contig_21555,Contig_260296,Contig_77950,Contig_185238,Contig_57547,Contig_343030,Contig_393048,Contig_304132,Contig_292360,Contig_11101,First_Contig4019,Contig_148387,Contig_180844,Contig_419074,Contig_131171,Contig_224676,Contig_29377,Contig_323670,Contig_21668,Contig_312416,Contig_46824,Contig_34485,Contig_239274,Contig_205051,Contig_43634,Contig_311685,Contig_80238,Contig_45443,Contig_353622,Contig_420293,Contig_228951,First_Contig4468,First_Contig3023,Contig_59486,Contig_137707,Contig_329479,Contig_415413,Contig_292833,Contig_286152,Contig_223377,Contig_331462,Second_Contig81,Contig_120855,Contig_3885,Contig_220712,Contig_207595,Contig_148568,Contig_328154,Contig_96822,Contig_274515,Contig_321355,Contig_111098,Contig_337728,Contig_230562,Contig_79113,Contig_133235,Contig_87011,Contig_3951,Contig_297069,Contig_176326,Contig_357104,Contig_206035,Contig_196555,Contig_66149,Contig_171052,Contig_89382,Contig_67378,Contig_200334,Contig_36555,Contig_391293,Contig_358646,Contig_250372,Contig_129710,Contig_133708,Contig_37823,First_Contig8427,Contig_161043,Contig_20330,Contig_255850,Contig_418114,Contig_323269,Contig_296657,Contig_355938,Contig_64730,Contig_325367,Contig_53066,Contig_193239,Contig_131572,Contig_59208,Contig_12422,Contig_165996,Contig_15327,Contig_341005,Contig_229264,Contig_144756,Contig_48736,Contig_104044,Contig_85798,Contig_58795,Contig_131791,Contig_138628,Contig_173042,Contig_123251,Contig_50643,Contig_292632,First_Contig1059,Contig_137570,Contig_295656,Contig_171940,Contig_315061,Contig_52751,Contig_75013,Contig_196013,Contig_69340,Contig_119461,Contig_24012,Contig_93252,Contig_252835,Contig_308100,Contig_83628,Contig_53994,Contig_102924,Contig_86463,Contig_167427,Contig_45708,Contig_19658,Contig_283867,Contig_37321,Contig_41452,Contig_79921,Contig_111629,Contig_166399,Contig_170826,Contig_309995,Contig_17758,Contig_396494,Contig_147127,Contig_87359,Contig_298445,Contig_246190,Contig_289894,Contig_80277,Contig_154346,Second_Contig15,Contig_118600,Contig_154425,Contig_14815,Contig_150846,Contig_293153,Contig_161382,Contig_84010,Contig_59357,Contig_41484,Contig_182147,Contig_345955,First_Contig1916,Contig_139999,Contig_92210,Contig_150213,Contig_69324,Contig_138403,Contig_303820,Contig_347186,First_Contig777,Contig_225346,Contig_120858,Contig_128942,Contig_118240,Contig_308954,Contig_90114,Contig_232003,Contig_112316,Contig_52026,Contig_331466,Contig_300360,Contig_14057,Contig_153416,Contig_95397,Contig_53734,Contig_117756,First_Contig1206,Contig_17184,Contig_209499,Contig_58285,Contig_141088,Contig_221535,Contig_62054,Contig_238513,Contig_331442,Contig_89801,Contig_33489,Contig_96750,Contig_166943,Contig_9054,Contig_104944,Contig_170634,Contig_185867,First_Contig6651,Contig_102437,Contig_159212,Contig_99745,Contig_304,Contig_295415,Contig_131033,Contig_31510,Contig_238289,Contig_383764,Contig_210934,Contig_35188,Contig_262685,Contig_324342,Contig_181608,Contig_174329,Contig_98334,Contig_82694,Contig_202911,Contig_60611,Contig_326332,Contig_209369,Contig_269527,First_Contig8310,Contig_80299,First_Contig790,Contig_366262,Contig_219464,Contig_4872,Contig_156787,Contig_200962,Contig_281841,Contig_246145,Contig_312227,Contig_18506,Contig_13468,Contig_19351,Contig_350336,Contig_1071,Contig_131999,Contig_409927,Contig_407621,Contig_130911,Contig_45685,Contig_216703,Contig_104482,Contig_98948,Contig_202246,Contig_112011,Contig_313768,Contig_202808,Contig_41067,Contig_67406,Contig_282767,Contig_51039,Contig_104525,Contig_77519,Contig_25947,Contig_60785,Contig_65108,Contig_238956,Contig_159305,Contig_113991,Contig_189718,Contig_112984,Contig_161199,Contig_130972,Contig_38749,First_Contig2994,Contig_238728,Contig_72157,Contig_25274,First_Contig4594,Contig_189176,Contig_46235,Contig_115770,Contig_179718,Contig_9430,Contig_241059,Contig_208719,Contig_330762,Contig_34406,Contig_6773,Contig_98804,Contig_120124,Contig_8479,Contig_338312,Contig_292232,Contig_312248,Contig_69434,Contig_29395,Contig_182221,Contig_11656,Contig_173335,Contig_150891,Contig_161840,Contig_64410,Contig_282488,Contig_16381,Contig_26259,Contig_40162,Contig_55391,Contig_4706,Contig_163308,Contig_378136,Contig_109379,Contig_274704,Contig_299327,
ko01230	Biosynthesis of amino acids	131	1321	K00003,K00013,K00014,K00030,K00031,K00052,K00053,K00058,K00133,K00134,K00143,K00145,K00147,K00150,K00215,K00264,K00286,K00290,K00293,K00500,K00548,K00549,K00600,K00611,K00615,K00616,K00620,K00640,K00765,K00766,K00789,K00800,K00812,K00814,K00815,K00817,K00818,K00821,K00826,K00831,K00850,K00872,K00873,K00891,K00927,K00928,K00930,K00931,K00948,K01079,K01438,K01476,K01586,K01609,K01620,K01623,K01624,K01626,K01647,K01649,K01652,K01653,K01655,K01657,K01658,K01663,K01681,K01682,K01687,K01689,K01693,K01694,K01695,K01696,K01697,K01702,K01703,K01704,K01705,K01714,K01733,K01735,K01736,K01738,K01739,K01752,K01754,K01755,K01758,K01760,K01778,K01783,K01803,K01807,K01808,K01814,K01817,K01834,K01850,K01914,K01915,K01940,K01948,K01958,K02204,K03786,K04518,K05359,K05824,K06001,K10206,K11755,K12339,K12524,K12657,K13830,K13832,K14152,K14272,K14454,K14455,K14677,K14682,K15227,K15633,K15634,K15635,K15849,K17450,K17989,K18649,	Contig_397133,Contig_11878,Contig_104541,Contig_73201,Contig_145618,Contig_68524,Contig_86000,Contig_300348,Contig_29372,First_Contig4577,Contig_9845,Contig_397371,Contig_263137,Contig_97484,Contig_37504,Contig_157215,Contig_59028,Contig_78701,Contig_61309,Contig_72150,Contig_61528,Contig_37782,Contig_170113,Contig_156269,Second_Contig902,Contig_263222,Contig_74906,Contig_23099,Contig_123966,Contig_214549,Contig_94033,Contig_315698,Contig_2871,First_Contig7167,Contig_61232,Contig_195704,Contig_257567,Contig_11634,Contig_328876,Contig_42737,Contig_64341,Contig_97024,Contig_159892,Contig_214138,Contig_362608,Contig_43941,Contig_265880,Contig_133843,Contig_106613,Contig_106246,Contig_134902,Contig_376794,Contig_61499,Contig_50992,Contig_32050,Contig_201419,Contig_2596,Contig_108708,Contig_316632,Contig_91389,Contig_191601,Contig_117678,Contig_12875,Contig_62153,Contig_148030,Contig_311202,Contig_177760,Contig_2925,Contig_87980,Contig_1658,Contig_134016,Contig_108229,Contig_286155,Contig_147281,Contig_36303,Contig_308524,Contig_38114,Contig_11875,Contig_44752,Contig_19097,Contig_64595,Contig_90306,Contig_11968,Contig_177263,Contig_254453,Contig_180557,Contig_325791,Contig_254313,Contig_4254,Contig_77012,Contig_41687,Contig_240723,Contig_11517,Contig_73996,Contig_43703,Contig_3182,Contig_18648,Contig_16105,Contig_54310,Contig_100067,Contig_26719,Contig_226676,Contig_251406,Contig_125063,Contig_87793,Contig_89508,Contig_77852,Contig_38299,Contig_24408,Contig_42703,Contig_186311,Contig_182248,Contig_66690,Contig_243137,Contig_24423,First_Contig1876,Contig_354662,Contig_343735,Contig_100860,Contig_16534,Contig_348312,Contig_310505,Contig_196921,Contig_312574,Contig_72466,Contig_73428,Contig_260688,Contig_22888,Contig_332897,Contig_95149,Contig_139195,Contig_19201,Contig_172409,Contig_2364,Contig_244679,Contig_322985,Contig_254125,Contig_103080,Contig_21602,Contig_32765,Second_Contig114,Contig_13518,Contig_107622,Contig_314295,Contig_61888,Contig_171510,Contig_130257,Contig_245585,Contig_352800,Contig_402227,Contig_361456,Contig_189563,Contig_84790,Contig_157632,Contig_296367,Contig_141975,Contig_90770,Contig_31371,Contig_1991,Contig_69413,Contig_84832,Contig_55158,Contig_271907,First_Contig854,First_Contig1949,Contig_58886,Contig_29929,Contig_36773,Contig_298765,Contig_3037,Contig_6023,Contig_27885,Contig_62871,Contig_80097,Contig_21170,Contig_325755,Contig_137391,Contig_42686,Contig_265275,Contig_342666,Contig_324871,Contig_242833,Contig_145685,Contig_42366,Contig_24828,Contig_132179,Contig_2439,Contig_57900,Contig_75811,Contig_258459,First_Contig8740,Contig_226602,Contig_106798,Contig_176179,Contig_16079,Contig_15044,Contig_96015,Contig_17764,Contig_10797,Contig_101378,Contig_355867,Contig_306498,Contig_351174,Contig_271080,Contig_114906,Contig_52147,Contig_416135,Contig_74134,Contig_38752,Contig_287359,Contig_332620,Contig_338523,Contig_126430,Contig_62532,Contig_343013,Contig_9693,Contig_145413,Contig_91867,Contig_107388,Contig_172390,Contig_38725,First_Contig5157,Contig_94453,Contig_327682,Contig_163037,Contig_4988,Contig_331269,Contig_213029,Contig_24767,Contig_40000,Contig_371213,Contig_67207,Contig_100065,First_Contig7274,Contig_382909,Contig_49899,Contig_123532,Contig_315807,Contig_23857,Contig_301414,Contig_75945,Contig_96859,Contig_11038,Contig_155884,Contig_39113,Contig_33001,Contig_102571,Contig_320998,Contig_155741,Contig_436,Contig_209778,Contig_64958,Contig_403386,Contig_39005,Contig_388267,Contig_79457,Contig_75911,Contig_98426,Contig_374834,Contig_263767,Contig_292787,Contig_223061,Contig_295182,Contig_122424,Contig_331978,Contig_138343,Contig_85796,Contig_38869,Contig_55009,Contig_325663,Contig_153723,Contig_42518,Contig_208866,Contig_12516,Contig_37599,Contig_53105,Contig_74568,Contig_116062,Contig_25924,Contig_17523,Contig_92800,Contig_105102,Contig_276803,Contig_107213,Contig_57762,Contig_95383,Second_Contig631,Contig_335354,Contig_137091,Contig_193041,Contig_313055,Contig_241037,Contig_42276,Contig_73853,Contig_98508,Contig_192896,Contig_355916,First_Contig3177,Contig_264967,Contig_24766,Contig_351516,Contig_310239,Contig_49933,Contig_155678,First_Contig277,Contig_78736,Contig_342019,Contig_94587,Contig_336859,Contig_12386,Contig_101974,Contig_109362,Contig_348724,Contig_42624,Contig_24067,First_Contig5577,Contig_147042,Contig_248073,Contig_7884,Contig_49408,Contig_329056,First_Contig6723,Contig_144835,Contig_50781,Contig_306870,Contig_96684,Contig_368716,Contig_243920,Contig_15024,Contig_89383,Contig_58510,Contig_10860,Contig_29632,Contig_33102,Contig_26715,Contig_115415,First_Contig8772,Contig_206028,First_Contig3961,Contig_151722,First_Contig3249,Contig_92377,Contig_163871,Contig_62922,Contig_140812,Contig_296442,Contig_281289,Contig_41489,Contig_17341,Contig_126013,Contig_6001,Contig_9821,Contig_169844,Contig_68794,Contig_39012,Contig_301771,Contig_123416,Contig_216108,Contig_299952,Contig_322237,Contig_5407,Contig_263668,Contig_124839,Contig_54177,Contig_10798,Contig_72125,First_Contig8641,Contig_21068,Contig_86787,Contig_242344,Contig_75014,Contig_242879,Contig_45414,Contig_74127,Contig_62186,Contig_154937,Contig_43367,Contig_362992,Contig_402555,Contig_12708,Contig_231181,Contig_117781,Contig_15764,Contig_1474,Contig_250300,Contig_1150,Contig_305976,Contig_214982,Contig_130240,Contig_74228,First_Contig2816,Contig_178763,Contig_40226,Contig_21143,Contig_221772,Contig_1406,Contig_62475,Contig_34397,Contig_9428,Contig_9760,Contig_379376,Contig_122461,Contig_277517,Contig_15667,Contig_56295,Contig_72290,Contig_186098,Second_Contig269,Contig_74372,Contig_81170,Contig_43103,Contig_61650,First_Contig3563,Contig_40301,Contig_221647,First_Contig6215,Contig_58885,Contig_205475,Contig_81951,Contig_261090,Contig_41490,Contig_126,Contig_1476,Contig_106972,Contig_8696,Contig_14316,Contig_240536,Contig_388,Contig_320995,Contig_316323,Contig_49322,Contig_354808,Contig_138210,First_Contig331,Contig_21094,Second_Contig200,Contig_282995,Contig_93452,Contig_3201,Contig_355472,Contig_19810,First_Contig7346,Contig_391177,Contig_77164,First_Contig1053,Contig_23,Contig_31010,Second_Contig748,Contig_117033,Contig_42544,Contig_154039,Contig_367394,First_Contig557,Contig_374389,Contig_194018,Contig_303618,Contig_176187,Contig_377840,Contig_88315,Contig_149850,Contig_155267,Contig_311176,Contig_49674,Contig_370909,Contig_45586,Contig_44558,Contig_110197,Contig_7739,Contig_30763,Contig_137688,Contig_359364,Contig_649,Contig_32252,Contig_35570,Contig_188460,Contig_59392,Contig_80389,Contig_26544,Contig_171856,Contig_218012,Contig_128679,Contig_43676,Contig_77862,Contig_130488,Contig_3874,First_Contig5565,Contig_64402,Contig_45080,Contig_26274,Contig_353972,Contig_20211,Contig_49898,Contig_1644,Contig_324932,Contig_63274,Contig_37646,Contig_148852,Contig_330355,Contig_379192,Contig_43347,Contig_233912,Contig_183981,Contig_272667,First_Contig7815,Second_Contig911,Contig_88717,Contig_398639,First_Contig937,Contig_60,Contig_142973,Contig_35772,First_Contig1328,Contig_236739,Contig_16517,Contig_57914,Contig_109948,Contig_12482,Contig_133450,Contig_34395,Contig_21589,Contig_148462,Contig_18856,Contig_377391,Contig_12496,Contig_195698,Contig_249569,Contig_326719,Contig_31692,Contig_211449,Contig_170544,Contig_78793,Contig_11876,Contig_172389,Contig_7312,Contig_78331,Contig_76756,Contig_29724,Contig_163385,Contig_64108,Contig_20800,Contig_46869,Contig_236047,Contig_139326,Contig_152787,Second_Contig291,Contig_394221,Contig_269919,Contig_84591,Contig_10253,Contig_237264,Contig_40993,Contig_48628,Contig_249745,Contig_72539,Contig_30004,Contig_83394,Contig_204480,Contig_7804,Contig_1841,Contig_187832,Contig_72164,Contig_252872,First_Contig3711,Contig_73644,Contig_7605,Contig_196012,Contig_5624,Contig_82499,Contig_92126,Contig_13997,Contig_348356,Contig_3578,Contig_62095,Contig_4900,Contig_29394,Contig_66605,Contig_34959,Contig_70892,Contig_192063,Contig_187221,Contig_170166,Contig_944,Contig_328113,Contig_53587,Contig_27835,Contig_321072,Contig_8025,Contig_201919,Contig_1361,Contig_263635,Contig_83128,Contig_124907,Contig_177489,Contig_207648,Contig_344669,Contig_9809,Contig_130255,Contig_309001,Contig_284230,Contig_29044,Contig_82329,Contig_73694,Contig_16390,Contig_303205,Contig_131,Contig_137908,Contig_9829,Contig_58119,Contig_259516,Contig_346331,Contig_39805,Contig_20618,First_Contig1056,Contig_50724,Contig_229310,Contig_225787,Contig_310453,Contig_6630,Contig_76508,Contig_16357,Contig_140188,Contig_5361,Contig_283412,Contig_74907,Contig_142434,First_Contig5903,Contig_198705,Contig_281430,Contig_191331,Contig_363456,Contig_217216,Contig_345595,First_Contig7742,Contig_34702,Contig_91355,First_Contig5049,Contig_345891,Contig_27453,Contig_42376,Contig_77576,Contig_95103,Contig_145778,Contig_232791,Contig_143085,Contig_294546,Contig_360928,Contig_47757,Contig_27560,Contig_102002,Contig_24278,Contig_180243,Contig_47540,Contig_43940,Contig_27972,Contig_209775,Contig_282558,Contig_178977,Contig_151801,Contig_288257,Contig_21267,Contig_326246,First_Contig3214,Contig_153204,Contig_132027,Contig_133657,Contig_21603,Contig_70601,Contig_2157,Contig_6338,Contig_152498,Contig_399430,Contig_2994,Contig_543,Contig_295183,Contig_42839,Contig_296906,Contig_87981,Contig_265775,Contig_24914,Contig_365290,Contig_366305,Contig_46770,Contig_148474,Contig_152617,Contig_78565,Contig_59624,Contig_49897,Contig_167733,Contig_393866,First_Contig8018,Contig_270578,Contig_276789,Contig_80861,Contig_27502,Contig_75369,Contig_79500,Contig_239009,Contig_371507,Contig_48047,Contig_54311,Contig_93503,Contig_280954,Contig_237834,Contig_14315,Contig_313849,Second_Contig368,Contig_13479,Contig_373589,Contig_250150,Contig_57905,Contig_167171,Contig_44146,Contig_416884,Contig_3210,Contig_41697,Contig_67544,Contig_362075,Contig_47557,Contig_19388,Contig_267085,Contig_67039,Contig_150746,Contig_44751,Contig_345852,Contig_45947,Contig_109968,Contig_7160,Contig_268716,Contig_204287,Contig_185068,Contig_37723,Contig_88116,Contig_382929,Contig_311236,Contig_111397,Contig_9678,Contig_100690,Contig_13132,Contig_9846,Contig_61887,Contig_346993,Contig_180116,Contig_24389,Contig_168047,Contig_149312,Contig_184363,Contig_187817,Contig_372308,Contig_7968,Contig_335899,Contig_205159,Contig_229863,Contig_227498,First_Contig4630,Contig_26581,Contig_92657,Contig_12481,First_Contig424,First_Contig7955,Contig_97753,Contig_262733,Contig_855,Contig_16314,Contig_333303,Contig_109485,Contig_10589,Contig_156403,Contig_167692,Contig_117280,Contig_297504,Contig_33909,Contig_33233,Contig_60015,Contig_124990,Contig_284140,Contig_402882,Contig_213142,Contig_26223,Contig_61371,Contig_272244,Contig_221141,Contig_127959,Contig_124825,Contig_118438,Contig_66660,Contig_238526,Contig_25989,Contig_20929,Contig_351917,Contig_136226,First_Contig8120,First_Contig1564,Second_Contig151,Contig_162699,Contig_99629,Contig_85396,Contig_186370,Contig_306490,Contig_37413,Contig_301488,Contig_283196,Contig_91868,Contig_185235,Contig_150797,First_Contig3261,Contig_257136,Contig_141900,Contig_2094,Contig_14767,Contig_28325,Contig_9826,Contig_175302,Contig_162548,Contig_59375,Contig_162396,Contig_14992,First_Contig1433,First_Contig2340,Contig_158580,Contig_224604,Contig_153166,Contig_74504,Contig_30366,Contig_89287,Contig_74833,Contig_373771,Contig_27735,Contig_43927,Contig_17631,Contig_109268,Contig_100681,Contig_171146,Contig_11037,Contig_195299,Contig_38870,Contig_370991,Contig_387993,Contig_78889,Contig_53132,Contig_15420,Contig_85348,Contig_78219,Contig_80385,Contig_6612,Contig_77303,Contig_17149,Contig_223095,Contig_209876,Contig_295438,Contig_232379,Contig_341893,Contig_42519,Second_Contig449,Contig_117780,Contig_64594,Contig_53046,Contig_51356,Contig_306908,Contig_69299,Contig_229160,Contig_38751,Contig_322001,Contig_413444,Contig_2045,Contig_471,First_Contig8829,Contig_3707,Contig_100901,Contig_205476,Contig_62551,Contig_231276,Contig_66901,Contig_135720,Contig_17508,Contig_79632,Contig_74569,Contig_35396,Contig_66888,First_Contig2565,Contig_42275,Contig_227270,Contig_30715,First_Contig3266,Contig_76289,Contig_228724,Contig_39329,Contig_58621,Contig_3873,First_Contig5141,Contig_320155,Contig_61880,Contig_42623,Contig_107630,Contig_60996,Contig_154115,Contig_12551,First_Contig787,Contig_57219,Contig_151259,Contig_10055,Contig_66324,Contig_94562,Contig_96115,Contig_174494,Contig_47555,Contig_197568,Contig_5517,Contig_102398,Contig_92763,Contig_149680,Contig_23862,Contig_51686,Contig_111543,Contig_46451,Contig_838,Contig_400760,Contig_21189,Contig_47901,Contig_119679,Contig_171552,Contig_69414,Contig_150620,Contig_81821,Contig_24219,Contig_145414,Contig_128629,Contig_27947,Contig_136848,Contig_26630,Contig_187888,Contig_330619,Contig_260135,Contig_57901,First_Contig1827,Contig_286178,Contig_15674,Contig_246710,Contig_279414,Contig_735,Contig_295096,Contig_123678,Contig_38300,Contig_12412,Contig_21184,Contig_232476,Contig_9421,Contig_207093,Contig_76341,Contig_57761,Contig_89232,Contig_16078,Contig_196074,Contig_11923,Contig_102629,Contig_163185,Contig_12044,Contig_292135,Contig_2757,Contig_13105,Contig_333119,Contig_18363,Contig_71178,Contig_99593,Contig_144083,Contig_2362,Contig_5178,Contig_353877,Contig_41466,Contig_155488,Contig_108314,Contig_42901,Contig_90486,Contig_27486,Contig_33662,Contig_17624,Contig_188534,Contig_54099,Contig_197154,Contig_242012,Contig_48902,Contig_84969,Contig_77307,Contig_115337,Contig_1096,Contig_144424,Contig_14598,Contig_265397,Contig_14393,Contig_6182,Contig_76507,Contig_350451,Contig_113925,Contig_18608,Contig_177832,Contig_96838,Contig_97447,Contig_154420,Contig_127079,Contig_145796,Contig_99107,Contig_13996,Contig_290599,Contig_198430,Contig_25015,First_Contig7779,Contig_1243,Contig_90410,Contig_24220,Contig_137178,Contig_154545,Contig_90727,Contig_300005,First_Contig4745,Contig_8396,Contig_139340,Contig_124224,Contig_226316,Contig_39204,Contig_88290,Contig_46705,Contig_24996,Contig_111293,Contig_36740,Contig_771,Contig_133198,Contig_65272,Contig_6766,Contig_176592,Contig_6883,First_Contig1257,Contig_4573,Contig_89525,Contig_85526,Contig_12633,Contig_85974,Contig_10233,Contig_2423,Contig_260498,Contig_11101,First_Contig8826,Contig_413916,Contig_126827,Contig_236933,Contig_87630,Contig_94689,Contig_90487,Contig_16257,Contig_6349,Contig_22422,Contig_83826,Contig_65942,Contig_276872,Contig_49080,First_Contig4615,Contig_36847,Contig_50128,Contig_124626,Contig_54145,Contig_53091,Contig_68476,Contig_57773,Contig_9640,Contig_91356,Contig_415413,Contig_170143,Contig_22856,Contig_57527,Contig_415779,Contig_8060,Contig_9876,Contig_331462,Contig_72441,Contig_200724,Contig_18178,Contig_6665,Contig_189937,Contig_133235,Contig_361796,Contig_10365,Contig_178561,Contig_616,Contig_324668,Contig_54303,Contig_164342,Contig_180524,Contig_68251,Contig_89382,Contig_306459,Contig_122719,Contig_91165,Contig_29486,Contig_110281,Contig_126168,Contig_41326,Contig_345439,Contig_331682,Contig_202896,Contig_21142,Contig_119867,Contig_391553,Contig_54899,Contig_78366,Contig_280943,Contig_215444,Contig_57233,Contig_272870,Contig_294826,Contig_140767,Contig_27853,Contig_253330,Contig_36789,Contig_243283,Contig_304839,Contig_355969,First_Contig3268,Contig_113897,Contig_53066,Contig_320621,Contig_16208,Contig_169142,Contig_298010,Contig_30504,Contig_23006,Contig_342235,First_Contig7126,Contig_252313,Contig_5079,Contig_19940,Contig_136248,Contig_29284,Contig_268481,Contig_167789,Contig_187833,Contig_26676,Contig_69272,Contig_94031,Contig_65773,Contig_306315,Contig_214057,Contig_298255,First_Contig5674,Contig_9420,Contig_276282,Contig_50393,Contig_93485,Contig_232938,Contig_24222,Contig_52751,Contig_68903,Contig_196013,Contig_69340,Contig_167546,Contig_72206,Contig_352496,Contig_1475,Contig_167427,Contig_193846,Contig_24873,Contig_123927,Contig_49140,Contig_361843,Contig_236101,Contig_2634,First_Contig4704,Contig_380760,Contig_199270,Contig_229334,Contig_54437,Contig_24551,Contig_145643,Contig_107785,Contig_112330,Contig_3537,Contig_141464,First_Contig7331,Contig_32764,Contig_53588,Contig_1158,Contig_116910,Contig_924,Contig_258712,Contig_90457,Contig_4582,Contig_47038,Contig_22447,Contig_13210,Contig_103815,Contig_75453,Contig_57906,Contig_92210,Contig_320892,Contig_158750,Contig_69324,Contig_31008,Contig_130480,Contig_5286,Contig_2440,First_Contig1275,Contig_309000,Contig_53261,Contig_45946,Contig_26275,Contig_175875,Contig_5510,Contig_96267,Contig_181659,Contig_201469,Contig_90756,Contig_112341,Contig_51314,Contig_330125,Contig_134999,Contig_8352,Contig_20812,Contig_282990,Contig_381496,Contig_67667,Contig_87414,Contig_57630,Contig_226926,Contig_89801,Contig_264495,First_Contig2634,Contig_255270,Contig_104293,Contig_11488,Contig_125350,Contig_6119,First_Contig5779,Contig_104944,Contig_129737,Contig_149558,Contig_160494,Contig_300207,Contig_176719,Contig_151555,Contig_60972,Contig_274378,First_Contig1727,Contig_66659,Contig_298474,Contig_335208,Contig_72544,Contig_326811,Contig_345295,Contig_117750,Contig_358305,Contig_13336,Contig_278473,Contig_6486,Contig_10050,Contig_252993,Contig_56922,Contig_235429,Contig_719,Contig_278274,Contig_22084,Contig_66982,Contig_503,Contig_183491,Contig_47556,Contig_1071,Contig_18012,Contig_42946,Contig_59731,Contig_104482,Contig_99902,First_Contig1432,Contig_19319,Contig_112011,Contig_92376,Contig_54301,Contig_237020,Contig_281259,Contig_209113,Contig_377244,Contig_34396,Contig_28061,Contig_65964,Contig_151758,Contig_87034,Contig_31691,Contig_68632,Contig_207647,Contig_285203,Contig_44854,Contig_12495,Contig_328941,Contig_48627,Contig_147480,Contig_77889,Contig_67022,Contig_240390,Contig_67369,Contig_29989,Contig_365012,Contig_61000,Contig_417483,Contig_116042,Contig_298235,Contig_53455,Contig_93799,Contig_345209,Contig_29395,Contig_339718,Contig_316980,Contig_99951,Contig_64410,Contig_122574,Contig_113765,Contig_230426,First_Contig407,Contig_260324,Contig_176044,Contig_208273,Contig_123666,Second_Contig483,Contig_378136,Contig_28235,Contig_363032,Contig_246631,
ko03010	Ribosome	129	1746	K02863,K02864,K02865,K02866,K02867,K02868,K02870,K02871,K02872,K02873,K02874,K02875,K02876,K02877,K02878,K02879,K02880,K02881,K02882,K02883,K02884,K02885,K02886,K02887,K02888,K02889,K02890,K02891,K02892,K02893,K02894,K02895,K02896,K02897,K02898,K02899,K02900,K02901,K02902,K02903,K02905,K02906,K02907,K02908,K02909,K02910,K02912,K02913,K02914,K02915,K02916,K02917,K02918,K02919,K02920,K02921,K02922,K02923,K02924,K02925,K02926,K02927,K02929,K02930,K02931,K02932,K02933,K02934,K02935,K02936,K02937,K02938,K02939,K02940,K02941,K02942,K02943,K02945,K02946,K02947,K02948,K02949,K02950,K02951,K02952,K02953,K02954,K02955,K02956,K02957,K02958,K02959,K02960,K02961,K02962,K02963,K02964,K02965,K02966,K02967,K02968,K02969,K02971,K02973,K02974,K02975,K02976,K02977,K02978,K02979,K02980,K02981,K02982,K02983,K02984,K02985,K02986,K02987,K02988,K02989,K02990,K02991,K02992,K02993,K02994,K02995,K02996,K02997,K02998,	Contig_324795,Contig_45005,Contig_60514,Contig_76046,First_Contig8686,Contig_12298,Contig_205610,Contig_2515,Contig_63620,Contig_56751,Contig_713,Contig_47388,Contig_338772,Contig_26933,Contig_41798,Contig_371925,Contig_286594,Contig_15444,Contig_75305,Contig_57568,Contig_278661,Contig_22770,Contig_7943,Contig_7929,Contig_4841,Contig_12513,Contig_135661,Contig_31378,Contig_334273,Contig_14089,Contig_2450,Contig_19158,Contig_320363,Contig_23784,Contig_77373,Contig_97053,Contig_37603,Contig_33534,Contig_209296,Contig_37197,Contig_32033,Contig_274927,Contig_5426,Contig_49459,Contig_112136,Contig_80279,Contig_2672,Contig_77323,Contig_17550,Contig_33054,Contig_7930,Contig_60793,Contig_2217,Contig_62905,Contig_52917,First_Contig2892,Contig_301147,Contig_2908,Contig_70306,Contig_30151,Contig_206319,Contig_338014,Contig_42456,Contig_323379,Contig_93061,Contig_3408,Contig_105407,Contig_49387,Contig_418,Contig_219619,Contig_142661,Contig_71463,Contig_152251,Contig_13880,Contig_215558,Contig_8482,Contig_8227,Contig_69686,Contig_193539,Contig_53981,First_Contig3420,Contig_315985,Contig_2541,Contig_1061,Contig_10437,Contig_40235,Contig_77,Contig_10445,Contig_317375,Contig_245212,Contig_233605,Contig_53763,Contig_26999,Contig_34303,Contig_7231,Contig_21998,Contig_36934,Contig_4943,Contig_297377,Contig_41680,Contig_73048,Contig_25610,Contig_126943,Contig_92896,Contig_3719,Contig_11860,Contig_28650,Contig_49104,Contig_307619,Contig_37065,Contig_359375,First_Contig8467,Contig_193244,Contig_23949,Contig_2057,Contig_75383,Contig_187900,Contig_89850,Contig_1972,Contig_121297,Contig_122602,Contig_191946,Contig_75947,Contig_36296,Contig_44533,Contig_91028,Contig_85406,Contig_24668,Contig_23771,Contig_20551,Contig_253933,Contig_25893,Contig_4307,Contig_10235,Contig_7415,Contig_84500,Contig_33882,Contig_13623,Contig_120865,Contig_107186,Contig_44658,Contig_116504,Contig_158170,Contig_305070,Contig_8519,Contig_310255,Contig_89060,Contig_5012,Contig_81833,Contig_3792,Contig_199481,Contig_30947,Contig_174231,Contig_180499,Contig_72191,Contig_10333,Contig_54392,First_Contig3869,Contig_1388,Contig_55289,Contig_119,Contig_42264,Contig_61036,Contig_235832,Contig_7185,Contig_203077,Contig_46149,Contig_81679,Contig_112980,Contig_96116,Contig_119204,Contig_139781,Contig_15142,Contig_1883,Contig_58892,Contig_91150,Contig_57730,Contig_26504,Contig_95529,Contig_6209,Contig_26982,Contig_114255,Contig_38842,Contig_257688,Contig_178149,Contig_5370,Contig_121826,Contig_72295,Contig_3627,Contig_17855,Second_Contig816,Contig_9784,Contig_1124,Contig_29206,Contig_32645,Contig_31114,Contig_34546,Contig_69407,Contig_285343,Contig_9958,Contig_363969,Contig_132929,Contig_295543,Contig_61876,Contig_183018,Contig_83467,Contig_31218,Contig_563,Contig_15413,Contig_29644,Contig_170534,Contig_51891,Contig_299512,Contig_117941,Contig_7437,First_Contig1627,Contig_24882,Contig_49197,Contig_9891,Contig_3905,Contig_112068,Contig_11523,Contig_51170,Contig_68693,Contig_189092,Contig_87187,Contig_1196,Contig_131826,Contig_140677,Contig_43413,Contig_97355,Contig_26728,Contig_47172,Contig_10227,Contig_24845,Contig_906,Contig_37537,Contig_5003,Contig_1563,Contig_304674,Contig_32935,Contig_78044,Contig_304418,Contig_5105,Contig_32760,Contig_3082,Contig_111654,Contig_175168,Contig_168075,Contig_213943,Contig_23442,Contig_74540,Contig_147008,Contig_233702,Contig_39367,Contig_69211,First_Contig1986,Contig_93359,Contig_29397,Contig_20879,Contig_140245,Contig_3282,Contig_2749,Contig_49200,Contig_241696,Contig_5801,Contig_68804,Contig_83358,Contig_122541,Contig_54603,Contig_70911,Contig_80911,Contig_188920,Contig_303535,Contig_14783,Contig_54808,Contig_23184,Contig_14854,Contig_105123,Contig_75584,Contig_9859,Contig_1254,Contig_5034,Contig_11597,Contig_19638,Contig_3766,First_Contig6297,Contig_3340,Contig_14439,Contig_211775,Contig_15654,Contig_20596,Contig_44028,Contig_2953,Contig_206992,Contig_96005,Contig_37592,Contig_36645,Contig_144172,Contig_94768,Contig_253443,Contig_96884,Contig_183397,Contig_159905,Contig_46104,Contig_36886,Contig_111182,Contig_60716,Contig_56660,Contig_159516,Contig_26287,Contig_7299,Contig_20275,Contig_146462,Contig_85347,Contig_36674,Contig_160833,Contig_2202,Contig_122116,Contig_225399,Contig_302407,Contig_5445,Contig_1551,Contig_33185,Contig_305895,Contig_167092,Contig_342059,Contig_182326,Contig_310518,Contig_40082,Contig_17415,Contig_2493,Contig_107588,Contig_14182,Contig_44124,Contig_2084,Contig_123072,Contig_23511,Contig_95001,Contig_86022,Contig_164948,Contig_107847,Contig_208510,Contig_30515,Contig_1864,Contig_142360,Contig_133129,Contig_44683,Contig_84905,Contig_24413,Contig_331546,Contig_31690,Contig_52963,Contig_302392,Contig_212671,Contig_184812,Contig_56314,Contig_184884,Contig_327491,Contig_12693,Contig_57326,Contig_15880,Contig_314816,Contig_304463,Contig_47227,Contig_44607,Contig_16680,Contig_61088,Contig_41601,Contig_79388,Contig_82060,Contig_63752,Contig_12549,Contig_29666,Contig_9838,Contig_315321,Contig_105759,Contig_122143,Contig_42375,Contig_151411,Contig_50600,Contig_41657,Contig_2112,Contig_94827,Second_Contig141,Contig_377308,Contig_103254,First_Contig6842,Contig_307913,Contig_265581,Contig_30439,Contig_285402,Contig_45132,Contig_301155,Contig_25218,Contig_2626,Contig_3907,Contig_64638,Contig_7528,Contig_12856,Contig_74333,Contig_44475,Contig_19389,Contig_189854,Contig_2472,Contig_26208,Contig_7191,Contig_20790,Contig_31437,Contig_151892,Contig_149244,Contig_199006,Contig_94019,Contig_171703,Contig_104901,Contig_179792,Contig_142708,Contig_24450,Contig_308925,Contig_85833,Contig_90270,Contig_284686,Contig_91733,Contig_82311,Contig_130927,Contig_71449,Contig_165353,Contig_20720,Contig_279495,Contig_17561,First_Contig6902,Contig_118138,Contig_11548,Contig_257320,Contig_114073,Contig_99258,Contig_40757,Contig_401853,Contig_255219,Contig_50067,Contig_163706,Contig_179799,Contig_34427,Contig_141692,Contig_184325,Contig_116017,Contig_6562,Contig_1026,Contig_38845,Contig_88030,Contig_11361,Contig_213577,Contig_34963,Contig_2743,Contig_12147,Contig_28648,Contig_5314,Contig_117948,Contig_31811,Contig_27758,Contig_283684,Contig_33355,Contig_13084,Contig_73411,Contig_147411,Contig_42357,First_Contig18,Contig_225269,Contig_193665,Contig_157285,Contig_4786,Contig_329974,Contig_46027,Contig_43695,Contig_207883,Contig_77173,Contig_32557,Contig_15403,Contig_71412,Contig_215791,Contig_18540,Contig_194739,Contig_75429,Contig_120005,Contig_81301,Contig_4408,Contig_42602,Contig_7453,Contig_1809,Contig_36261,Contig_31499,Contig_183798,Contig_5061,Contig_1481,Contig_49980,Contig_115883,Contig_278517,Contig_36786,Contig_260002,Contig_9782,Contig_26591,Contig_139803,Contig_317714,Contig_72283,Contig_3912,Contig_35761,Contig_118909,Contig_6735,Contig_748,Contig_156218,Contig_295797,Contig_150313,Contig_9652,Contig_76029,Contig_170584,Contig_96869,Contig_145078,Contig_294047,Contig_167719,Contig_73470,Contig_77532,Contig_42949,Contig_149467,Contig_283767,Contig_246395,Contig_85100,Contig_28976,Contig_386402,Contig_58917,Contig_3419,Contig_92688,Contig_102079,Contig_287,Contig_174939,Contig_798,Contig_15478,Contig_35691,Contig_72154,Contig_4633,Contig_142594,Contig_89915,Contig_79873,Contig_175178,Contig_8767,Contig_22027,Contig_172262,Contig_122347,Contig_275536,Contig_184567,Contig_51058,Contig_18549,Contig_115650,Contig_17008,Contig_178338,Contig_18910,Contig_68806,Contig_41581,Contig_163769,Contig_4239,Contig_157404,Contig_48595,Contig_36677,Contig_81314,Contig_28430,Contig_240169,Contig_45917,Contig_55373,Contig_551,Contig_57146,Contig_295688,Contig_350,Contig_199324,Contig_142356,Contig_294871,Contig_4040,Contig_64396,Contig_32423,Contig_121335,Contig_13943,Contig_4313,Contig_182813,Contig_63593,Second_Contig278,Contig_134189,Contig_73391,Contig_298362,Contig_105593,Contig_63807,Contig_126210,Contig_50660,Contig_35185,Contig_37856,Contig_203107,Contig_253548,Contig_38489,Contig_44614,Contig_41409,Contig_343682,Contig_355099,Contig_136000,Contig_1768,Contig_217527,Contig_23674,Contig_66753,Contig_6736,Contig_4748,Contig_103930,Contig_370308,Contig_84870,Contig_3588,Contig_295321,Contig_9198,Contig_53025,Contig_63920,Contig_36277,Contig_26285,Contig_67200,Contig_33277,Contig_28879,Contig_298700,Contig_87327,Contig_33997,Contig_30394,Contig_149862,Contig_37322,Contig_44537,First_Contig8362,Contig_59394,Contig_226608,Contig_95037,Contig_3637,Contig_44548,Contig_35127,Contig_23887,Contig_40079,Contig_235625,Contig_79802,Contig_295350,Contig_31588,Contig_301547,Contig_8275,Contig_33052,Contig_33792,Contig_65650,Contig_157544,Contig_29475,Contig_60248,Contig_145656,Contig_136622,Contig_56097,Contig_8199,Contig_344382,Contig_2741,Contig_358715,Contig_61684,Contig_31552,Contig_628,Contig_114857,Contig_86144,Contig_159979,Contig_204951,Contig_136128,Contig_9001,Contig_195809,Contig_6385,Contig_24200,Contig_144812,Contig_260537,Contig_626,First_Contig5446,Contig_75841,Contig_32884,Contig_306454,Contig_163081,Contig_26963,Contig_75038,Contig_317560,Contig_129781,Contig_205281,Contig_8090,Contig_56709,Contig_169368,Contig_300295,Contig_70390,Contig_14090,Contig_53953,Contig_33953,Contig_3729,Contig_20982,Contig_213238,Contig_48143,Contig_123618,Contig_52586,Contig_10652,Contig_1594,Contig_1131,Contig_398040,Contig_17229,Contig_108510,Contig_37512,Contig_8743,Contig_36307,Contig_25275,Contig_10696,Contig_6105,Contig_279773,Contig_125918,Contig_41563,Contig_4255,Contig_100238,Contig_12076,Contig_302759,Contig_11528,Contig_24809,Contig_40644,Contig_3640,Contig_77201,Contig_49598,Contig_48695,Contig_92676,Contig_141912,Contig_88886,Contig_113447,Contig_191660,Contig_54979,Contig_70608,Contig_6194,Contig_6029,Contig_104485,Contig_174150,Contig_7129,Contig_40760,Contig_3534,Contig_25795,Contig_24902,Contig_48701,Contig_20535,Contig_131892,Contig_70336,Contig_113248,Contig_331429,Contig_112369,Contig_355656,Contig_321221,Contig_306705,Contig_684,Contig_18492,Contig_1593,Contig_1258,Contig_300222,Contig_3553,Contig_125154,Contig_110789,Contig_355836,Contig_153780,Contig_6824,Contig_298762,Contig_31635,Contig_41032,Contig_25601,Contig_1049,Contig_42193,Contig_302726,Contig_29363,Contig_1202,Contig_4482,Contig_50530,Contig_85669,Contig_44070,Contig_314364,Contig_33113,Contig_50218,Contig_6623,Contig_11406,Contig_46111,Contig_211017,First_Contig8457,Contig_59299,Contig_110398,Contig_9196,Contig_18026,Contig_30730,Contig_15598,Contig_2135,First_Contig8250,Contig_110063,Contig_69704,Contig_15176,Contig_19513,Contig_71639,Contig_128,Contig_135330,Contig_26788,Contig_183775,Contig_69405,Contig_154311,Contig_22461,Contig_17854,Contig_183394,Contig_349594,Contig_3172,Contig_112687,Contig_33024,Contig_2799,Contig_21827,Contig_112504,Contig_72340,Contig_3133,Contig_57278,Contig_60932,Contig_11715,Contig_55559,Contig_51094,Contig_39020,Contig_72634,Contig_144418,Contig_11866,Contig_40430,Contig_24101,Contig_310126,Contig_314524,Contig_31339,Contig_534,Contig_5285,Contig_58391,Contig_15570,Contig_20675,Contig_1855,Contig_10530,Contig_2471,Contig_13473,Contig_2792,Contig_14924,Contig_81946,Contig_149029,Contig_122520,Contig_13945,Contig_296314,Contig_227876,Contig_139836,Contig_84502,Contig_171407,Contig_142303,Contig_89727,Contig_144826,Contig_41162,Contig_5928,Contig_215146,Contig_8081,Contig_245589,Contig_46960,Contig_27039,Contig_19288,Contig_19846,Contig_310431,Contig_140575,Contig_396465,Contig_42741,Contig_13227,Contig_189507,Contig_82334,Contig_32068,Contig_6856,Contig_2234,Contig_179597,Contig_156613,Contig_148805,Contig_34961,Contig_15569,Contig_6797,Contig_118439,Contig_59741,Contig_3660,Contig_42179,Contig_292715,Contig_168553,Contig_40018,Contig_2145,Contig_20762,Contig_205085,Contig_62770,Contig_86288,Contig_10289,Contig_19309,Contig_137112,Contig_69005,Contig_1829,Contig_19607,Contig_180223,Contig_42191,Contig_57731,Contig_67337,Contig_272154,Contig_255532,Contig_33502,Contig_19592,Contig_90931,Contig_83520,Contig_214066,Contig_47143,Contig_387067,Contig_53897,Contig_34633,Contig_40150,Contig_99350,Contig_44628,Contig_44999,Contig_197886,Contig_9316,Contig_303213,Contig_7232,Contig_1921,Contig_42176,Contig_198435,Contig_94943,Contig_49986,Contig_14549,Contig_5533,Contig_122601,Contig_29353,Contig_40234,Contig_15848,Contig_298465,Contig_318215,Contig_105377,Contig_48063,Contig_4831,Contig_38273,Contig_8353,Contig_30516,Contig_61453,Contig_26718,Contig_289836,Contig_18853,Contig_179867,Contig_213097,Contig_178061,Contig_224696,Contig_26136,Contig_86143,First_Contig495,Contig_196432,Contig_61046,Contig_35962,Contig_48652,Contig_11449,Contig_148683,Contig_2108,Contig_4093,Contig_5292,Contig_5341,Contig_57425,Contig_325251,Contig_39379,Contig_23336,Contig_15777,Contig_180072,Contig_363813,Contig_371517,Contig_1987,Contig_88387,Contig_97532,Contig_38841,Contig_46670,Contig_1937,Contig_32189,Contig_48427,Contig_339853,Contig_21826,First_Contig2901,Contig_43097,Contig_37483,Contig_8694,Contig_24173,Contig_10,Contig_9097,Contig_94250,Contig_43228,Contig_11235,Contig_55588,Contig_31790,Contig_134274,Contig_38924,Contig_21353,Contig_25355,Contig_6172,Contig_35168,Contig_19437,Contig_39368,Contig_20536,Contig_6005,Contig_34705,Contig_11368,Contig_55247,Contig_20831,Contig_29670,Contig_67848,Contig_9229,Contig_127815,Contig_3948,Contig_57238,Contig_5381,Contig_15346,Contig_294452,Contig_18580,Contig_18407,Contig_44647,Contig_256859,Contig_77372,Contig_9397,Contig_105682,Contig_276650,Contig_5862,Contig_13925,Contig_8857,Contig_119427,Contig_19157,Contig_88806,Contig_74502,Contig_1123,Contig_40059,Contig_64512,Contig_14788,Contig_73328,Contig_33887,Contig_135892,Contig_72019,Contig_13161,Contig_61541,Contig_52889,Contig_274439,Contig_83727,Contig_32964,Contig_1044,Contig_61402,Contig_89988,Contig_31033,Contig_294478,Contig_226856,Contig_188992,Contig_17331,Contig_87429,Contig_7531,Contig_55294,Contig_52,Contig_139572,Contig_124691,Contig_14506,Contig_24984,Contig_165385,Contig_54459,Contig_26030,Contig_31072,Contig_352908,Contig_3925,Contig_29207,Contig_7380,Contig_86021,Contig_296432,Contig_24161,Contig_196,Contig_31028,Contig_4037,Contig_21237,Contig_24667,Contig_19639,Contig_44856,Contig_64050,Contig_187948,Contig_26495,Contig_12604,Contig_15064,Contig_35129,Contig_454,Contig_78802,Contig_277184,Contig_69687,Contig_16776,Contig_15939,Contig_28202,Contig_24435,Contig_102183,Contig_318780,Contig_51135,Contig_146977,Contig_5222,Contig_196540,Contig_292125,Contig_24116,Contig_36668,Contig_238678,Contig_18209,Contig_17650,Contig_39040,Contig_71967,Contig_14941,Contig_78094,Contig_41093,Contig_23102,Contig_37790,Contig_7418,Contig_122866,Contig_51638,Contig_117861,Contig_15562,Contig_46985,Contig_23675,Contig_64656,Contig_28501,Contig_107152,Contig_120866,Contig_153955,Contig_73632,Contig_326,Contig_200836,Contig_368426,Contig_183656,Contig_77387,Contig_157927,Contig_56313,Contig_33184,Contig_33979,Contig_31676,Contig_1287,Contig_269622,Contig_163126,Contig_26286,Contig_8303,Contig_85827,Contig_15016,Contig_113855,Contig_264401,Contig_35385,Contig_36231,Contig_81516,Contig_230981,Contig_111822,Contig_77083,Contig_164527,Contig_646,Contig_221812,Contig_24201,Contig_5762,Contig_45847,Contig_24725,Contig_56238,Contig_53082,Contig_111340,Contig_42197,Contig_82106,Contig_44036,Contig_28477,Contig_92036,Second_Contig260,Contig_7942,Contig_95722,Contig_105894,Contig_23945,Contig_150149,Contig_28238,First_Contig6867,Contig_112979,Contig_118511,Contig_11725,Contig_144060,Contig_2959,Contig_20906,Contig_60975,Contig_80049,Contig_1297,Contig_88145,Contig_61763,Contig_16760,Contig_73987,Contig_92,Contig_999,Contig_117985,Contig_312684,Contig_34787,Contig_31436,Contig_61050,Contig_192048,Contig_77062,Contig_32375,Contig_190753,Contig_23078,Contig_34304,Contig_2636,Contig_50027,Contig_21048,Contig_1930,Contig_96165,Contig_15967,Contig_17893,Contig_5483,Contig_98389,Contig_45401,Contig_13726,Contig_175135,Contig_189921,Contig_102008,Contig_5730,Contig_4297,Contig_236,Contig_255798,Contig_340569,Contig_390208,Contig_236139,Contig_30883,Contig_3373,Contig_317699,Contig_339514,Contig_81922,Contig_178848,First_Contig5333,Contig_69408,Contig_57392,Contig_13886,Contig_31113,Contig_87013,Contig_9959,Contig_54549,Contig_325803,Contig_9972,Contig_95823,Contig_4879,Contig_24335,Contig_106964,Contig_65543,Contig_93225,Contig_103003,Contig_249038,Contig_20990,Contig_11347,Contig_41626,Contig_193815,Contig_34107,Contig_41346,Contig_49393,Contig_14645,Contig_257241,Contig_293982,Contig_42818,Contig_55291,Contig_2343,Contig_41602,Contig_14466,Contig_127835,Contig_143981,Contig_14956,Contig_2329,Contig_13372,Contig_97356,Contig_100758,Contig_310457,Contig_105127,Contig_298373,Contig_5446,Contig_9864,Contig_66934,Contig_30127,Contig_10732,Contig_43356,Contig_73014,Contig_215042,Contig_13322,Contig_90478,Contig_3954,Contig_76124,Contig_120,Contig_115804,Contig_48861,Contig_296034,Contig_13558,Contig_114476,Contig_167383,Contig_24180,Contig_290467,Contig_51940,Contig_52753,Contig_45440,Contig_292499,Contig_22464,Contig_245798,Contig_1775,Contig_37669,Contig_169822,Contig_56236,Contig_79628,Contig_9469,Contig_265356,Contig_45826,Contig_35251,Contig_199119,Contig_2704,Contig_4223,Contig_21884,Contig_85325,Contig_31333,Contig_126441,Contig_96085,Contig_123662,Contig_16368,Contig_3767,Contig_26290,Contig_17105,Contig_29173,Contig_36949,Contig_152902,Contig_28592,Contig_240987,Contig_45941,Contig_12763,Contig_2627,Contig_15137,Contig_34,Contig_50661,Contig_43516,Contig_14923,Contig_333697,Contig_35690,Contig_36918,Contig_22028,Contig_8768,Contig_185957,Contig_9197,Contig_83640,Contig_42058,Contig_5272,Contig_58634,Contig_19647,Contig_51600,Contig_40017,Contig_11072,Contig_44655,Contig_34275,Contig_128159,Contig_9936,Contig_61096,Contig_68376,Contig_140722,Contig_90080,Contig_62964,Contig_31191,Contig_185759,Contig_77236,Contig_216862,Contig_100906,Contig_349990,Contig_96556,Contig_68877,Contig_127175,Contig_48205,Contig_44257,Contig_274205,Contig_29058,Contig_34492,Contig_81187,Contig_69196,First_Contig1379,Contig_14209,Contig_4496,Contig_3801,Contig_56375,Contig_73899,Contig_114730,Contig_2989,Contig_30718,Contig_6143,Contig_119649,Contig_276925,Contig_274384,Contig_7784,Contig_191555,Contig_58923,Contig_117902,Contig_23483,Contig_160386,Contig_116441,Contig_82581,Contig_27205,Contig_244163,Contig_17314,Contig_265977,Contig_52796,Contig_14687,Contig_19819,Contig_32067,Contig_42705,Contig_57955,Contig_13226,Contig_30133,Contig_23117,Contig_49734,Contig_24199,Contig_95694,Contig_6,Contig_62982,Contig_118311,Contig_186975,Contig_40310,Contig_5875,Contig_13879,Contig_14556,Contig_3592,Contig_17926,Contig_26269,Contig_46431,Contig_294349,Contig_113818,Contig_15782,Contig_256069,Contig_2125,Contig_240588,Contig_124654,Contig_384281,Contig_7698,Contig_15568,Contig_103094,Contig_19514,Contig_340928,Contig_352005,Contig_33867,Contig_33322,Contig_9373,Contig_28506,Contig_61270,Contig_34719,Contig_176406,Contig_1890,Contig_261021,Contig_296738,Contig_407728,Contig_124453,Contig_23280,Contig_38462,Contig_169307,Contig_131473,Contig_17165,Contig_275464,Contig_288590,Contig_206007,Contig_167091,Contig_3833,Contig_69339,Contig_9854,Contig_121774,Contig_119702,Contig_211446,Contig_28471,Contig_64242,Contig_18293,First_Contig1807,Contig_186054,Contig_58683,Contig_662,Contig_53954,Contig_1189,Contig_51438,Contig_298179,Contig_248239,Contig_88745,Contig_300557,Contig_43880,Contig_25942,Contig_209130,Contig_36865,Contig_85155,Contig_485,Contig_88088,Contig_56962,Contig_197995,Contig_33922,Contig_127326,Contig_27742,Contig_63852,Contig_113347,Contig_24967,Contig_89118,Contig_321021,Contig_122865,Contig_53291,Contig_48117,Contig_206991,Contig_23327,Contig_71823,Contig_43694,Contig_364663,Contig_13162,Contig_320746,Contig_46280,Contig_181348,Contig_130382,Contig_171540,Contig_139802,Contig_67917,Contig_24202,Contig_118132,Contig_58109,Contig_109457,Contig_90522,Contig_28220,Contig_60944,Contig_26879,Contig_4460,Contig_17228,Contig_202696,Contig_43068,Contig_28129,Contig_41509,Contig_188879,First_Contig4050,Contig_43274,Contig_172423,Contig_166686,Contig_1039,Contig_51,Contig_46454,Contig_1662,Contig_20629,Contig_3705,Contig_49655,Contig_94919,Contig_318849,Contig_62588,Contig_192887,Contig_260401,Contig_289792,Contig_26197,Contig_282889,Contig_299330,Contig_29805,Contig_28332,Contig_108141,Contig_129984,Contig_180209,Contig_16318,Contig_32556,Contig_303285,Contig_85154,Contig_1805,Contig_37705,Contig_494,Contig_274548,Contig_11865,First_Contig5002,Contig_56666,Contig_68064,Contig_194049,Contig_51978,Contig_93853,Contig_193938,Contig_11708,Contig_194017,Contig_65765,Contig_42354,Contig_301471,Contig_185037,Contig_55505,Contig_112735,Contig_95662,Contig_10615,Contig_64701,Contig_272679,Contig_323400,Contig_25735,Contig_182911,Contig_99178,Contig_14925,Contig_336827,Contig_100960,Contig_109339,Contig_244019,Contig_39661,Contig_93653,Contig_156776,Contig_25092,Contig_222091,Contig_110885,Contig_297110,Contig_95376,Contig_37486,Contig_36308,Contig_35366,Contig_7868,First_Contig4656,Contig_6031,Contig_165924,Contig_51047,Contig_294094,Contig_107409,Contig_103419,Contig_72992,Contig_11581,Contig_5567,Contig_33013,Contig_84828,Contig_177715,Contig_75056,Contig_110078,Contig_28002,Contig_36604,Contig_276310,Contig_19382,Contig_107011,Contig_45665,Contig_20552,Contig_49379,Contig_53839,Contig_161568,Contig_26323,Contig_278637,Contig_33188,Contig_381340,Contig_24322,Contig_13944,Contig_13472,Contig_94706,Contig_48817,Contig_478,Contig_65022,Contig_5691,Contig_51029,Contig_311833,Contig_4424,Contig_70403,Contig_3424,Contig_63322,Contig_22316,Contig_30087,Contig_40538,Contig_70732,Contig_56510,Contig_7677,Contig_25222,Contig_30065,Contig_81419,Contig_28203,Contig_61818,Contig_79523,Contig_307252,Contig_224640,Contig_41186,Contig_3673,Contig_2026,Contig_83226,Contig_7374,Contig_36337,Contig_53775,Contig_11632,Contig_4041,Contig_27941,Contig_15071,Contig_6537,Contig_10807,Contig_77611,Contig_1506,Contig_71743,Contig_147412,Contig_28649,Contig_57583,Contig_99756,Contig_68480,Contig_73099,Contig_327136,Contig_162299,Contig_25042,Contig_9558,Contig_226670,Contig_320887,Contig_176871,Contig_225509,Contig_56512,Contig_33433,Contig_164970,Contig_199449,Contig_42819,Contig_13148,Contig_58752,Contig_7891,Contig_334402,Contig_118264,Contig_20118,Contig_26751,Contig_25482,Contig_16139,First_Contig7308,Contig_4695,Contig_41111,Contig_130924,Contig_55850,Contig_269073,Contig_4732,Contig_295713,Contig_5335,Contig_87188,Contig_23036,Contig_21453,Contig_36553,Contig_29552,Contig_14309,Contig_31126,First_Contig7314,Contig_115946,Contig_15769,Contig_215559,Contig_66958,Contig_1635,Contig_15640,Contig_61542,Contig_32558,Contig_135810,Contig_339246,Contig_8528,Contig_4669,Contig_9783,Contig_38925,Contig_10755,Contig_124246,Contig_28130,Contig_43693,Contig_39211,Contig_54421,Contig_29820,Contig_52587,Contig_72361,Contig_35689,Contig_80126,Contig_75655,Contig_78315,Contig_115003,Contig_10838,Contig_143315,Contig_221294,Contig_9889,Contig_30134,Contig_52918,Contig_39082,Contig_403981,Contig_49620,Contig_134562,Contig_298550,Contig_22276,Contig_109784,Contig_66806,Contig_71229,
ko01200	Carbon metabolism	127	1891	K00024,K00025,K00026,K00027,K00029,K00030,K00031,K00033,K00036,K00051,K00058,K00121,K00122,K00131,K00134,K00140,K00150,K00161,K00162,K00163,K00164,K00234,K00235,K00236,K00237,K00239,K00244,K00248,K00249,K00261,K00281,K00297,K00382,K00600,K00605,K00615,K00616,K00626,K00627,K00640,K00658,K00814,K00830,K00831,K00844,K00845,K00850,K00851,K00855,K00863,K00873,K00925,K00926,K00927,K00948,K01006,K01007,K01053,K01057,K01070,K01079,K01100,K01455,K01491,K01595,K01601,K01602,K01610,K01623,K01624,K01637,K01638,K01647,K01676,K01679,K01681,K01682,K01689,K01690,K01738,K01752,K01754,K01783,K01803,K01807,K01808,K01810,K01825,K01834,K01847,K01895,K01899,K01900,K01948,K01958,K01961,K01962,K01963,K01965,K01966,K02160,K02437,K02446,K03737,K03781,K03841,K05605,K05606,K07404,K07511,K07514,K07515,K08074,K11517,K12339,K13788,K14272,K14454,K14455,K15633,K15634,K15635,K15893,K15918,K17989,K18121,K19269,	Contig_246553,Contig_244544,Contig_220872,Contig_182092,Contig_14272,Contig_176915,Contig_104541,Contig_73201,Contig_60036,Contig_19814,Contig_21064,Contig_40879,Contig_323142,Contig_68524,Contig_1264,Contig_300348,Contig_292186,Contig_31157,Contig_366868,Contig_348423,Contig_160297,Contig_9845,Contig_16840,Contig_163721,Contig_397371,Contig_263137,Contig_407812,Contig_97484,Contig_37504,Contig_157215,Contig_67027,Contig_116984,Contig_78701,Contig_137914,Contig_1012,Contig_61309,Contig_72150,Contig_172651,Contig_336861,Contig_61528,Contig_37782,Contig_194787,Contig_47824,Contig_1403,Contig_92885,Contig_309162,Contig_123966,Contig_187308,Contig_17952,Contig_299957,Contig_214549,Second_Contig257,Contig_2082,Contig_36282,Contig_315698,Contig_30195,Contig_12950,Contig_278139,Contig_305794,First_Contig7167,Contig_91879,Contig_143216,Contig_408919,Contig_88866,Contig_350419,Contig_287298,Contig_161073,Contig_61232,Contig_372432,Contig_195704,Contig_1757,Contig_11634,Contig_328876,Contig_16523,Contig_31909,Contig_171986,Contig_83092,Contig_147610,Contig_64341,Contig_97024,Contig_302894,Contig_159892,Contig_214138,Contig_43941,Contig_52546,Contig_265880,Contig_28369,Contig_50833,Contig_133843,Contig_106613,Contig_128193,Contig_8455,Contig_134902,Contig_376794,Contig_190236,Contig_65249,Contig_388238,Contig_61499,Contig_282107,Contig_109402,First_Contig2591,Contig_342913,Contig_41116,Contig_35041,Contig_108708,Contig_316632,Contig_20836,Contig_62825,Contig_1982,Contig_328234,Contig_117678,Contig_12875,Contig_148030,Contig_27684,Contig_311202,Contig_91872,Contig_87980,Contig_239425,Contig_134016,Contig_108229,Contig_340638,Contig_286155,Contig_46416,Contig_276947,Contig_38114,Contig_44752,Contig_19062,Contig_19097,Contig_64595,Contig_8117,Contig_2428,Contig_90306,Contig_11968,Contig_218753,Contig_213447,Contig_376481,Contig_254453,Contig_22699,Contig_110348,Contig_325791,Contig_73792,Contig_325925,Contig_254313,Contig_1691,Contig_77012,Contig_41687,Contig_240723,Contig_28174,Contig_33765,Contig_11517,Second_Contig385,Contig_766,Contig_21127,Contig_43703,Contig_865,Contig_143729,Contig_237023,Contig_189698,Contig_100067,Contig_4320,Contig_251406,Contig_43987,Contig_8008,Contig_125063,Contig_2939,Contig_87793,Contig_89508,Contig_73031,Contig_23236,First_Contig1364,Contig_34446,Contig_359562,Contig_80902,Contig_25153,Contig_73471,Contig_38299,Contig_24408,Contig_42703,Contig_186311,Contig_158640,Contig_182248,Contig_66690,Contig_158129,Contig_243137,Contig_154892,First_Contig1876,Contig_354662,Contig_343735,Contig_176166,Contig_100860,Contig_45991,Contig_334679,Contig_340918,Contig_16534,Contig_348312,Contig_310505,Contig_114053,Contig_77501,First_Contig4398,Contig_72466,Contig_260688,Contig_75413,Contig_173614,Contig_293090,Contig_196102,Contig_418621,Contig_309412,Contig_56150,Contig_25052,Contig_95149,Contig_38210,Contig_420011,Contig_19201,Contig_293053,Contig_311791,Contig_126122,Contig_72866,Contig_172409,Contig_244679,Contig_322985,Contig_133423,Contig_254125,Contig_21602,Contig_32765,Contig_27996,Contig_42312,Contig_357600,Contig_107622,Contig_171510,Contig_6085,Contig_44674,Contig_363230,Contig_49045,Contig_47699,Contig_48453,Contig_361456,Contig_189563,Contig_159163,Contig_84790,Contig_157632,Contig_234875,Contig_296367,Contig_328679,Contig_141975,Contig_141004,Contig_38680,Contig_1991,Contig_160590,Contig_62614,Contig_123012,Contig_233624,Contig_335308,First_Contig6560,Contig_271907,Contig_129815,First_Contig854,Contig_58886,Contig_103401,Contig_319618,Contig_97903,Contig_6023,Contig_27885,Contig_51002,Contig_191074,Contig_27363,Contig_62871,Contig_21170,Contig_402051,Contig_383812,Contig_172354,Contig_185840,Contig_285381,Contig_325755,Contig_42686,Contig_265275,Contig_150908,Contig_40343,Contig_131979,Contig_90866,Contig_342666,Contig_115619,Contig_324871,Contig_126574,First_Contig6027,Contig_42366,Contig_24828,Contig_132179,Contig_2439,Contig_31159,Contig_57900,Contig_75811,Contig_258459,First_Contig8740,Contig_193787,Contig_279344,Contig_226602,Contig_106798,Contig_16079,Contig_15044,Contig_331507,Contig_10797,Contig_99115,Contig_134188,Contig_302394,Contig_355867,Contig_306498,Contig_126303,Contig_351174,Contig_271080,Contig_99256,Contig_416135,Contig_97665,Contig_74134,Contig_314463,Contig_38752,Contig_251673,Contig_43725,Contig_338523,Contig_126430,Contig_62532,Contig_56376,Contig_202558,Contig_241123,Contig_4415,Contig_33018,Contig_9693,Contig_225689,Contig_95635,Contig_343681,Contig_91867,Contig_107388,Contig_16618,Contig_172390,Contig_99824,Contig_38725,Contig_202502,Contig_378370,Contig_172249,Contig_231618,Contig_87882,Contig_159199,Contig_41418,Contig_94453,Contig_3829,Contig_306763,Contig_282234,Contig_84668,Contig_7131,Contig_4988,Contig_90098,Contig_173769,Contig_370206,Contig_4740,Contig_40000,Contig_100065,First_Contig7274,Contig_123532,Contig_46031,Contig_242883,Contig_143900,Contig_273022,Contig_59007,Contig_70123,Contig_126893,Contig_113779,Contig_138820,First_Contig7397,Contig_11038,First_Contig3630,Contig_5980,Contig_7642,Contig_170953,Contig_132746,Contig_33001,Contig_174405,Contig_320998,Contig_138654,Contig_155741,Contig_173640,Contig_263647,Contig_95699,Contig_436,Contig_14274,Contig_57748,Contig_199259,Contig_403386,Contig_249703,Contig_180955,Second_Contig447,Contig_69608,Contig_280782,Contig_44505,Contig_388267,First_Contig8052,Contig_323931,Contig_75911,Contig_98426,Contig_263767,Contig_357494,Contig_174945,Contig_207103,Contig_61355,Contig_327834,Contig_122424,Contig_36973,Contig_24263,Contig_138343,Contig_144354,Contig_38869,Contig_55009,Contig_153723,Contig_54154,Contig_200675,Contig_42518,Contig_208866,Contig_575,Contig_334853,Contig_74568,Contig_55762,Contig_307489,Second_Contig795,Contig_47946,Contig_25924,Contig_409993,Contig_105102,Contig_79004,Contig_188278,Contig_107213,Contig_1298,Contig_57762,Contig_106158,Contig_37935,Contig_31165,Contig_335354,Contig_46728,Contig_183697,Contig_2375,Contig_313055,Contig_241037,Contig_414135,Contig_357496,Contig_42276,Contig_52375,Contig_103111,Contig_11719,Contig_253047,Contig_355916,Contig_264967,Contig_149461,Contig_155678,Contig_176210,Contig_78736,Contig_342019,Contig_94587,Contig_46272,Contig_353747,First_Contig646,First_Contig2107,Contig_58432,Contig_12386,Contig_101974,Contig_196306,Contig_33815,Contig_348724,Contig_100784,Contig_62765,Contig_9379,Contig_42624,Contig_24067,First_Contig2161,Contig_7884,Contig_365203,Contig_49408,Contig_148828,Contig_70337,First_Contig6723,Contig_144835,Contig_293226,Contig_343556,Contig_69,Contig_98499,Contig_50781,Contig_302415,Contig_368716,Contig_23858,Contig_99239,Contig_243920,Contig_15024,Contig_196106,Contig_89383,Contig_199791,Contig_375091,Contig_33102,Contig_161367,Contig_172500,Contig_26715,Contig_203830,Contig_115415,Contig_306959,Contig_81348,First_Contig8772,Contig_206028,First_Contig3961,Contig_151722,Contig_365865,Contig_234055,Contig_163871,Contig_151521,Contig_38135,Contig_148721,Contig_110824,Contig_105464,Contig_56707,Contig_223815,Contig_41489,Contig_9008,Contig_41419,Contig_117581,Contig_70622,Contig_4001,Contig_180296,Contig_169844,Contig_68794,Contig_120346,Contig_19095,Contig_86371,Contig_148976,Contig_20739,Contig_26837,Contig_301771,Contig_123416,Contig_287155,Contig_299952,Contig_322237,Contig_105772,Contig_38150,Contig_263668,Contig_124839,Contig_218903,Contig_228833,Contig_10798,Contig_314493,First_Contig254,Contig_84413,Contig_95840,Contig_86787,Contig_40595,Contig_126422,Contig_100024,Contig_242344,Contig_75014,Contig_242879,Contig_45414,Contig_209212,Contig_9357,Contig_6186,Contig_71324,Contig_288952,Contig_62186,Contig_154937,Contig_141456,Contig_80985,Contig_157219,Contig_140498,Contig_82169,Contig_12708,Contig_117781,Contig_15764,Contig_134127,Contig_1150,Contig_214982,Contig_74228,First_Contig2816,Contig_40797,Contig_21143,Contig_361687,Contig_262771,Contig_221772,Contig_92256,Contig_78482,Contig_82193,Contig_343543,Contig_62475,Contig_9428,Contig_3406,Contig_9760,Contig_175108,Contig_122461,Contig_269556,Contig_277517,Contig_56295,Contig_67688,Contig_186098,First_Contig2934,Second_Contig269,Contig_1265,Contig_118622,Contig_81170,Contig_43103,Contig_36544,Contig_61650,Contig_248595,Contig_58885,Contig_81951,Contig_261090,Contig_41490,Contig_126,Contig_131432,Contig_8696,Contig_14316,Contig_240536,Contig_388,Contig_316323,Contig_290388,Contig_149278,Contig_49322,Contig_62518,Contig_138210,First_Contig331,Contig_21094,Contig_134813,Second_Contig200,Contig_21546,Contig_3201,Contig_355472,Contig_309039,Contig_96830,Contig_77164,First_Contig1053,Contig_12753,Contig_98995,Contig_23,Contig_31010,Second_Contig748,Contig_117033,Contig_328907,Contig_42544,Contig_32395,Contig_393453,First_Contig654,Contig_20633,Contig_392016,Contig_129716,Contig_354866,Contig_367394,Contig_251264,Contig_275738,First_Contig557,Contig_374389,Contig_256,Contig_81617,Contig_354697,Contig_32199,Contig_34493,Contig_20533,Contig_88315,Contig_149850,Contig_55257,Contig_415339,Contig_295076,Contig_19329,Contig_160784,Contig_136994,Contig_193207,Contig_73591,Contig_370909,Contig_45586,Contig_44558,Contig_2152,Contig_104947,Contig_7739,Contig_220823,Contig_137688,Contig_271341,Contig_13354,Contig_77340,Contig_67127,Contig_110224,Contig_359364,Contig_649,Contig_4733,Contig_20283,Contig_388453,Contig_188460,Contig_80389,Contig_86473,Contig_218012,Contig_128679,Contig_43676,Contig_77862,Contig_281694,Contig_212407,Contig_3874,First_Contig5565,Contig_421581,Contig_302513,Contig_189634,Contig_251518,Contig_46514,Contig_83157,Contig_118832,Contig_407353,Contig_26274,Contig_69561,Contig_333815,Contig_302807,Contig_43633,Contig_353972,Contig_172707,Contig_133655,Contig_20211,Contig_96047,Contig_234236,Contig_1644,Contig_278846,Contig_275362,Contig_35792,Contig_64088,Contig_53163,Contig_136260,Contig_37646,Contig_148852,Contig_330355,First_Contig7340,Contig_233912,Contig_20740,Contig_38594,Contig_32989,Contig_272667,Contig_100452,Contig_33640,First_Contig7815,Contig_88717,Contig_175196,First_Contig937,Contig_64243,Contig_86740,Contig_37981,Contig_309672,First_Contig2421,Contig_60,Contig_870,Contig_200506,Contig_106349,Contig_236739,Contig_16517,Contig_131773,Contig_57914,Contig_109948,Contig_1183,Contig_13048,Contig_163354,Contig_12482,Contig_133450,Contig_29175,Contig_21589,Contig_148462,Contig_18856,Contig_195698,Contig_249569,Contig_326719,Contig_211449,Contig_48797,Contig_170544,Contig_327661,Contig_314933,Contig_4030,Contig_9351,Contig_108238,Contig_77434,Contig_78793,Contig_90432,Contig_318017,Contig_172389,Contig_78331,Contig_163940,Contig_130787,Contig_29724,Contig_4329,Contig_20800,Contig_242004,Contig_199900,Contig_46869,Contig_97957,Contig_23284,Contig_51466,Contig_1385,Contig_108444,Contig_299967,Contig_144403,Contig_192556,Contig_236047,Contig_125235,Contig_271042,Contig_152787,Contig_418811,Contig_53993,Contig_51977,Contig_128491,Contig_73011,Contig_164442,Contig_10253,Contig_40993,Contig_21072,Contig_249745,Contig_72539,Contig_138124,Contig_30004,Contig_22706,Contig_51721,Contig_7804,Contig_135545,Contig_96841,Contig_358920,Contig_55770,Contig_48408,Contig_187832,Contig_7230,Contig_72164,Contig_252872,First_Contig3711,Contig_196012,Contig_5624,Contig_82499,Contig_128517,Contig_244265,Contig_94921,Contig_3578,Contig_10640,Contig_161457,Contig_83078,Contig_126902,Contig_124895,Contig_34104,Contig_276974,Contig_4900,Contig_17175,Contig_90210,Contig_106036,Contig_29394,Contig_382817,Contig_210272,Contig_34959,Contig_323908,Contig_134437,Contig_172364,Contig_215321,Contig_2454,Contig_17245,First_Contig2411,Contig_170166,Contig_328113,Contig_357992,Contig_53587,Contig_345704,Contig_27835,Contig_318171,Contig_321072,Contig_201919,Contig_1361,Contig_277497,Contig_237245,Contig_12851,Contig_263635,Contig_83128,Contig_7843,Contig_66884,Contig_129598,Contig_207648,Contig_185379,Contig_344669,Contig_9809,Contig_130255,Contig_100001,Contig_66632,Contig_309001,Contig_55147,Contig_58871,Contig_27602,Contig_72815,Contig_29044,Contig_16390,Contig_46308,Contig_303205,Contig_197246,Contig_131,Contig_137908,Contig_9829,Contig_20548,Contig_64767,Contig_178450,Contig_374623,Contig_27829,Contig_42836,Contig_58119,Contig_47923,Contig_346331,Contig_39805,Contig_20618,Contig_38212,First_Contig1056,Contig_72450,Contig_50724,Contig_224119,Contig_229310,Contig_225787,Contig_102550,Contig_37993,Contig_103680,Contig_332010,Contig_76508,Contig_74028,Contig_16357,Contig_74433,Contig_42314,Contig_176595,Contig_179212,Contig_231303,Contig_140188,Contig_373388,Contig_19143,Contig_5361,Contig_28240,Contig_283412,First_Contig1370,Contig_198705,First_Contig8784,Contig_30989,Contig_363456,Contig_81385,Contig_345595,Contig_278966,Contig_229613,Contig_200072,First_Contig5049,Contig_345891,Contig_96758,Contig_27555,Contig_42376,Contig_77576,Contig_95103,Contig_145778,Contig_143085,Contig_294546,Contig_360928,Contig_47757,Contig_102002,Contig_87638,Contig_287435,Contig_24278,Contig_26765,Contig_111837,Contig_43940,Contig_27972,Contig_166539,Contig_107201,Contig_2487,Contig_231318,Contig_209775,Contig_282558,Contig_17086,Contig_74000,Contig_187774,Contig_94518,Contig_151801,Contig_2516,Contig_61292,Contig_157950,Contig_4335,Contig_326246,Contig_6217,First_Contig3214,Contig_312149,Contig_153204,Contig_132027,Contig_21603,Contig_70601,Contig_262516,Contig_2157,Contig_10766,Contig_6338,Contig_152498,Contig_46415,Contig_543,Contig_36543,Contig_166228,Contig_310826,Contig_66522,Contig_161184,Contig_104573,Contig_343686,Contig_24603,Contig_17835,Contig_87981,Contig_265775,Contig_24914,Contig_15082,Contig_182554,Contig_365290,Contig_16522,Contig_156183,Contig_366305,Contig_148474,Contig_116890,Contig_152617,Contig_22513,Contig_69994,Contig_59624,Contig_322878,Contig_33605,Contig_15294,Contig_167733,Contig_132546,Contig_6567,Contig_337418,Contig_252277,Contig_270578,Contig_16629,Contig_80861,Contig_27502,Contig_57878,Contig_244126,Contig_394,Contig_145487,Contig_239009,Contig_48047,Contig_52969,Contig_31164,Contig_280954,Contig_101919,Contig_100008,Contig_14315,Contig_313849,Second_Contig368,Contig_235777,Contig_226200,Contig_3046,Contig_373589,First_Contig3852,First_Contig7047,Contig_229250,Contig_57905,Contig_167171,Contig_87539,Contig_204977,Contig_9253,Contig_44146,Contig_60911,Contig_69613,Contig_416884,Contig_3210,Contig_83802,Contig_106890,Contig_273293,Contig_36588,Contig_137083,Contig_41697,Contig_245477,Contig_56519,Contig_88322,Contig_13129,Contig_65538,Contig_98460,Contig_19388,Contig_67039,Contig_148770,Contig_174060,Contig_26218,Contig_44751,Contig_81375,Contig_354842,Contig_45947,Contig_7160,Contig_268716,Contig_44842,Contig_45868,Contig_49807,Contig_88116,Contig_375983,Contig_111397,Contig_63175,Contig_38595,Contig_131969,Contig_341376,Contig_31158,Contig_204409,Contig_24234,Contig_100690,Contig_13132,Contig_9846,Contig_297104,Contig_90099,First_Contig1845,Contig_346993,Contig_32170,Contig_180116,Contig_263054,Contig_160591,Contig_149312,Contig_184363,Contig_231017,Contig_207156,Contig_11422,Contig_263797,Contig_187817,Contig_372308,Contig_205159,Contig_229863,Contig_252647,Contig_26581,Contig_7039,Contig_92657,Contig_234161,Contig_12481,Contig_74770,First_Contig7955,Contig_274807,Contig_97753,Contig_30936,Contig_16314,Contig_46372,Contig_18195,Contig_333303,Contig_109485,Contig_10589,Contig_156403,Contig_110620,Contig_9132,First_Contig1123,Contig_246458,Contig_33233,Contig_60015,Contig_338982,Contig_284140,Contig_402882,Second_Contig661,Contig_213142,Contig_40711,Contig_67350,Contig_20887,Contig_293787,Contig_127959,Contig_124825,Contig_6102,Contig_157984,Contig_118438,Contig_48488,Contig_66660,Contig_242873,Contig_67443,Contig_351917,Contig_10324,Contig_3224,Contig_79814,Contig_99629,Contig_79003,Contig_85396,Contig_154600,Contig_186370,Contig_225314,Contig_306490,Contig_56377,Contig_37413,Contig_314680,Contig_301488,Contig_91868,Contig_185235,Contig_37006,Contig_82877,Contig_244266,Contig_59799,Contig_109776,Contig_315313,First_Contig3261,Contig_257136,Contig_28914,Contig_36299,Contig_124237,Contig_28325,Contig_6840,Contig_175302,Contig_346631,Contig_401680,Contig_279281,Contig_59375,First_Contig1433,Contig_65248,Contig_158580,Contig_64787,Contig_2898,Contig_224604,Contig_153166,Contig_122885,Contig_41948,Contig_89287,Contig_74833,Contig_6231,Contig_164291,Contig_72386,Contig_41117,Contig_373771,Contig_23235,Contig_24214,Contig_54966,Contig_27735,Contig_43927,Contig_157776,Contig_17631,Contig_340299,Contig_383115,Contig_171146,Contig_11037,Contig_362320,Contig_24948,Contig_38870,Contig_8007,Contig_28173,Contig_78411,Contig_206552,Contig_191811,Contig_78889,Contig_9750,Contig_99105,Contig_57633,Contig_193098,Contig_85348,Contig_83513,Contig_126728,Contig_42875,Contig_78219,Contig_192985,Contig_331931,Contig_273023,Contig_15841,Contig_6612,Contig_104077,Contig_40164,Contig_16098,Contig_318543,Contig_223095,Contig_295438,Contig_232379,Contig_105332,Contig_339161,Contig_42519,Contig_172692,Contig_243592,Contig_117780,Contig_64594,Contig_229160,Contig_38751,Contig_84300,Contig_174155,Contig_49736,Contig_28198,Contig_413444,Contig_154863,Contig_2045,Contig_471,Contig_140558,First_Contig8829,First_Contig7385,Contig_62551,Contig_135720,Contig_17508,Contig_74569,Contig_35396,Contig_42275,Contig_30715,First_Contig3266,First_Contig1000,Contig_76289,Contig_228724,Contig_58621,Contig_61880,Contig_85634,Contig_42623,Contig_6152,Contig_107630,Contig_59756,Contig_165399,Contig_60996,Contig_315026,Contig_154115,First_Contig787,Contig_142098,Contig_96549,Contig_66324,Contig_62766,First_Contig1278,Contig_169995,Contig_132688,Contig_41472,Contig_197568,Contig_369778,Contig_930,Contig_92763,Contig_196307,Contig_149680,Contig_124877,Contig_418806,Contig_295868,Contig_23862,Contig_51686,Contig_2310,Contig_19742,Contig_79910,Contig_64244,Contig_111543,Contig_46451,Contig_838,Contig_418940,Contig_400760,First_Contig6107,Contig_50616,Contig_349497,Contig_171930,Contig_171552,Contig_4194,Contig_81821,Contig_24219,Contig_25327,Contig_128629,Contig_27947,Contig_18505,Contig_32646,Contig_299225,Contig_136848,Contig_26630,Contig_10918,Contig_37117,Contig_12591,Contig_187888,Contig_330619,Contig_57901,Contig_234613,Contig_215194,Contig_247309,Contig_60829,Contig_61331,Contig_34454,Contig_246710,Contig_279414,Contig_348424,Contig_735,Contig_6393,Contig_23146,Contig_123678,Contig_38300,Contig_60106,Contig_232476,Contig_19220,Contig_82504,Contig_9421,Contig_279256,Contig_4777,Contig_117660,Contig_374068,Contig_18669,Contig_76341,Contig_57761,Contig_340328,Contig_76149,Contig_98044,Contig_16078,Contig_16524,Contig_43724,Contig_11923,Contig_102629,Contig_12962,Contig_125564,Contig_37038,Contig_163185,Contig_55509,Contig_292135,Contig_2757,Contig_145871,Contig_333119,Contig_123261,Contig_277450,Contig_28368,Contig_144288,Contig_280783,Contig_71178,Contig_297935,Contig_144083,Contig_332494,Contig_35042,Contig_353877,Contig_41466,Contig_155488,Contig_3072,Contig_108314,Contig_159142,Contig_268874,Contig_165706,Contig_173683,Contig_34710,Contig_27486,Contig_98133,Contig_33662,Contig_25181,Contig_171491,Contig_206331,Contig_4741,Contig_188534,Contig_54099,First_Contig416,Contig_242012,Contig_48902,Contig_172970,Contig_122991,Contig_127906,Contig_84151,Contig_77307,Contig_115337,Contig_38088,Contig_188334,Contig_272723,Contig_229013,Contig_172248,Contig_144424,Contig_199040,Contig_332637,Contig_129250,Contig_125236,Contig_62595,Contig_76507,Contig_350451,Contig_135494,Contig_339338,Contig_18608,Contig_172020,Contig_174784,Contig_12850,Contig_5265,Contig_97447,Contig_154420,Contig_127079,Contig_145796,Contig_99107,Contig_245239,Contig_290599,Contig_189746,Contig_25015,First_Contig7779,Contig_1243,Contig_90410,Contig_24220,Contig_137178,Contig_154545,Contig_90727,Contig_30177,Contig_66885,Contig_23737,Contig_124224,Contig_310503,Contig_226316,Contig_2783,Contig_364284,Contig_43307,Contig_297975,Contig_39204,Contig_88290,Contig_382656,Contig_302185,Contig_83314,Contig_24996,Contig_111293,Contig_771,Contig_65272,Contig_193437,Contig_55508,Contig_185945,Contig_9647,Contig_19845,Contig_77271,Contig_89525,Contig_222700,Contig_12229,Contig_63623,Contig_85974,Contig_117149,Contig_20282,Second_Contig775,Contig_274798,Contig_110225,Contig_384220,Contig_7551,Contig_86474,Contig_11101,Contig_126827,Contig_236933,Contig_87630,Contig_94689,Contig_166540,Contig_303761,Contig_327867,Contig_303528,Contig_243285,Contig_169195,Contig_17026,Contig_4131,Contig_58647,Second_Contig674,Contig_329702,Contig_65942,Contig_36847,Contig_350331,Contig_50128,Contig_322995,First_Contig5813,Contig_64925,Contig_53091,Contig_49174,Contig_68476,Contig_140623,Contig_257865,Contig_415413,Contig_74046,Contig_22856,Contig_49272,Contig_57527,Contig_415779,Contig_3122,Contig_9876,Contig_331462,Contig_72441,Contig_200724,Contig_24262,Contig_161327,Contig_9122,Contig_18178,First_Contig8724,Contig_311549,First_Contig8672,Contig_20103,Contig_34474,Contig_94977,Contig_146569,Contig_189937,Contig_236828,Contig_133235,Contig_161368,Contig_361796,Contig_10365,Contig_178561,Contig_616,Contig_86173,Contig_54303,Contig_164342,Contig_180524,Contig_225129,Contig_68251,Contig_230940,Contig_189432,Contig_324084,Contig_89382,First_Contig8697,Contig_91165,Contig_24922,Contig_91206,Contig_39884,Contig_218366,Contig_85603,Contig_41326,Contig_105678,Contig_80117,Contig_417343,Contig_331682,Contig_8597,Contig_202896,Contig_21142,First_Contig8800,Contig_119867,Contig_162557,Contig_78366,Contig_280943,Contig_215444,Contig_154177,Contig_2381,Contig_140767,Contig_27853,Contig_253330,Contig_36789,Contig_243283,Contig_73884,Contig_419609,Contig_241240,Contig_82391,Contig_27364,First_Contig3268,Contig_113897,Contig_53066,Contig_57746,Contig_320621,Contig_94375,Contig_192910,Contig_14647,Contig_88323,Contig_218037,Contig_119000,Contig_342235,Contig_414512,First_Contig7126,Contig_163105,Contig_138194,Contig_28137,Contig_5079,Contig_136248,Contig_267274,Contig_29284,Contig_268481,Contig_26632,Contig_11201,Contig_1048,Contig_13528,Contig_167789,Contig_187833,Contig_237359,Contig_95779,Contig_108578,Contig_22729,Contig_65773,Contig_14639,Contig_19041,Contig_61297,Contig_306315,Contig_298255,Contig_51292,First_Contig5674,Contig_9420,Contig_34323,Contig_50393,Contig_28175,First_Contig31,Contig_51892,Contig_159119,Contig_269376,Contig_93442,Contig_5055,Contig_215401,Contig_10252,Contig_184760,Contig_241865,Contig_24222,Contig_282952,Contig_10603,Contig_52751,Contig_196013,Contig_383336,Contig_69340,Contig_6394,Contig_72206,Contig_175445,Contig_352496,Contig_167427,Contig_73615,Contig_101251,Contig_195836,Contig_193846,Contig_24873,Contig_338056,Contig_71471,Contig_123927,Contig_27665,Contig_236101,Contig_62519,Contig_369136,Contig_84909,Contig_170893,Contig_380760,Contig_16628,Contig_241243,Contig_199270,First_Contig4946,Contig_54437,Contig_143733,Contig_24551,Contig_145643,Contig_107785,Contig_32764,Contig_53588,Contig_90651,Contig_116910,Contig_129409,Second_Contig88,Contig_90457,Contig_152151,Contig_132912,Contig_46581,Contig_22447,Contig_334714,Contig_36821,Contig_103815,First_Contig7106,Contig_126553,Contig_94020,Contig_75453,Contig_57906,Contig_132,Contig_49114,Contig_92210,Contig_42864,Contig_368945,First_Contig1402,Contig_386440,Contig_69324,Contig_160572,Contig_23285,Contig_31008,Contig_130480,Contig_56143,Contig_5286,Contig_106035,Contig_2440,Contig_155527,Contig_29973,Contig_251331,First_Contig1275,First_Contig360,Contig_139915,Contig_53261,Contig_45946,First_Contig5686,Contig_13016,Contig_12167,Contig_148377,Contig_26275,Contig_397678,Contig_5510,Contig_264584,Contig_38429,Contig_159120,Contig_403255,Contig_74686,Contig_233882,Contig_224265,Contig_79511,Contig_313134,Contig_50142,Contig_327527,Contig_51314,Contig_330125,Contig_57407,Contig_37357,Contig_8352,Contig_93322,First_Contig7673,Contig_381496,Contig_197247,Contig_57630,Contig_26764,Contig_226926,Contig_89801,Contig_264495,First_Contig2634,Contig_255270,Contig_188350,Contig_6119,Contig_104944,Contig_153822,Contig_220553,Contig_129737,Contig_314456,Contig_300207,First_Contig7030,Contig_121393,Contig_20284,Contig_117381,Contig_372258,Contig_289212,Contig_176719,Contig_151555,Contig_60972,Contig_272610,Contig_100280,Contig_66659,Contig_1839,Contig_298474,Contig_141458,Contig_335208,Contig_345295,Contig_393,Contig_358305,Contig_29622,Contig_278473,Contig_19141,Contig_256538,Contig_93552,Contig_69477,Contig_21197,Contig_355322,Contig_10050,Contig_127886,Contig_56922,Contig_247454,Contig_2504,Contig_278274,Contig_75561,Contig_66982,Contig_207632,Contig_45207,Contig_23267,Contig_183491,First_Contig8376,Contig_40043,Contig_9352,Contig_1071,Contig_18012,Contig_203984,Contig_119991,Contig_59731,Contig_12382,Contig_104482,Contig_99902,Contig_285594,First_Contig1432,Contig_19319,Contig_112011,Contig_54301,Contig_237020,Contig_209113,Contig_17873,Contig_377244,Contig_367056,Contig_135201,First_Contig606,Contig_151758,Contig_87034,Contig_68632,Contig_207647,Contig_180370,Contig_44854,Contig_221073,Contig_102714,Contig_76855,Contig_371619,Contig_170465,Contig_23708,Contig_245038,Contig_21073,Contig_36281,Contig_72814,Contig_42343,Contig_97023,Contig_67369,Contig_29989,Contig_165406,Contig_365012,Contig_51720,Contig_50834,Contig_116042,Contig_336236,Contig_74771,Contig_147751,Contig_261305,Contig_298235,Contig_30409,Contig_18194,Contig_26409,Contig_198894,First_Contig1163,Contig_109676,Contig_120932,Contig_232916,Contig_29395,Contig_151963,Contig_165350,Contig_339718,Contig_200412,Contig_23651,Contig_168119,Contig_92464,Contig_404112,Contig_222183,Contig_108285,Contig_92269,Contig_64410,First_Contig4371,Contig_208124,Contig_260324,Contig_150848,Contig_123666,Second_Contig483,Contig_378136,Contig_62409,Contig_363032,Contig_64706,Contig_229660,Contig_246631,
[truncated: 1,712,278 more chars]
