# Supplementary material for: Comparative transcriptome analyses of oleaginous Botryococcus braunii race A reveal significant differences in gene expression upon cobalt enrichment
Source: Biotechnol Biofuels. 2018 Dec 18;11:333. doi: 10.1186/s13068-018-1331-5 (PMC6297975; doi:10.1186/s13068-018-1331-5)
Supplement: Supplementary file 5 — Additional file 5: Dataset S4. Unigene counts of GO enrichment upon high cobalt treatment (2 days). [file 13068_2018_1331_MOESM5_ESM.xls]

GO_ID	GO_term	TYPE	diff_gene_in_this_GO	UP_GENE	DOWN_GENE	all_diff_gene_in_all_GO	all_gene_in_this_GO	all_gene_in_all_GO	gene_UP_list	gene_DOWN_list	rich_factor	Pvalue	Qvalue
GO:0006829	zinc II ion transport	biological_process	4	2	2	1939	4	42209	Contig_66400,Contig_15012,	Contig_16939,Contig_47133,	21.7684373388345	3.54869192386908e-05	0.00638764546296435
GO:0004474	malate synthase activity	molecular_function	4	3	1	1939	13	42209	Contig_17873,Contig_865,Contig_2516,	Contig_154600,	6.69798071964137	0.00173046660639379	0.0991085420025533
GO:0006097	glyoxylate cycle	biological_process	4	3	1	1939	13	42209	Contig_17873,Contig_865,Contig_2516,	Contig_154600,	6.69798071964137	0.00173046660639379	0.0991085420025533
GO:0009228	thiamine biosynthetic process	biological_process	8	2	6	1939	32	42209	Contig_112527,Contig_153524,	Contig_49699,Contig_210571,Contig_95326,Contig_111097,Contig_172239,Contig_49701,	5.44210933470861	0.000118290468788839	0.0186307488342422
GO:0000028	ribosomal small subunit assembly	biological_process	4	4	0	1939	17	42209	Contig_45826,Contig_71229,Contig_213577,Contig_24984,	-	5.12198525619634	0.00459324141733031	0.165356691023891
GO:0006817	phosphate ion transport	biological_process	6	2	4	1939	27	42209	Contig_11483,First_Contig1168,	Contig_121816,Contig_101435,Contig_16074,Contig_101184,	4.83743051974099	0.00118855927623322	0.0831991493363252
GO:0006419	alanyl-tRNA aminoacylation	biological_process	5	2	3	1939	24	42209	Contig_287022,Contig_160781,	Contig_10479,Contig_66346,Contig_122061,	4.53509111225718	0.00342544405846648	0.148829638402337
GO:0004813	alanine-tRNA ligase activity	molecular_function	5	2	3	1939	24	42209	Contig_287022,Contig_160781,	Contig_10479,Contig_66346,Contig_122061,	4.53509111225718	0.00342544405846648	0.148829638402337
GO:0005315	inorganic phosphate transmembrane transporter activity	molecular_function	6	2	4	1939	29	42209	Contig_11483,First_Contig1168,	Contig_121816,Contig_101435,Contig_16074,Contig_101184,	4.50381462182782	0.0017078910177814	0.107597134120228
GO:0006433	prolyl-tRNA aminoacylation	biological_process	5	4	1	1939	25	42209	Contig_103517,Contig_398585,Contig_262495,Contig_163158,	Contig_103516,	4.35368746776689	0.00409104592052574	0.161084933120701
GO:0004827	proline-tRNA ligase activity	molecular_function	5	4	1	1939	25	42209	Contig_103517,Contig_398585,Contig_262495,Contig_163158,	Contig_103516,	4.35368746776689	0.00409104592052574	0.161084933120701
GO:0003857	3-hydroxyacyl-CoA dehydrogenase activity	molecular_function	6	5	1	1939	31	42209	Contig_134476,Contig_128343,Contig_84909,Contig_118165,Contig_37117,	Contig_32064,	4.2132459365486	0.0023913356661545	0.120523317574187
GO:0033743	peptide-methionine (R)-S-oxide reductase activity	molecular_function	4	3	1	1939	23	42209	Contig_148624,Contig_121697,Contig_148627,	Contig_292471,	3.78581518936251	0.0137769455325372	0.369339390872274
GO:0006006	glucose metabolic process	biological_process	7	4	3	1939	42	42209	Contig_471,Contig_436,Contig_82499,Contig_6393,	Contig_12706,Contig_17631,Contig_7804,	3.62807288980574	0.00284627020414764	0.132825942860223
GO:0004478	methionine adenosyltransferase activity	molecular_function	4	4	0	1939	24	42209	Contig_29372,Contig_53455,Contig_18648,Contig_96838,	-	3.62807288980574	0.0160543726325265	0.412826724836395
GO:0006556	S-adenosylmethionine biosynthetic process	biological_process	4	4	0	1939	24	42209	Contig_29372,Contig_53455,Contig_18648,Contig_96838,	-	3.62807288980574	0.0160543726325265	0.412826724836395
GO:0004791	thioredoxin-disulfide reductase activity	molecular_function	4	3	1	1939	25	42209	First_Contig7699,Contig_23471,Contig_82536,	Contig_14213,	3.48294997421351	0.0185801583473407	0.433537028104615
GO:0016765	transferase activity, transferring alkyl or aryl (other than methyl) groups	molecular_function	6	4	2	1939	38	42209	Contig_16553,Contig_221052,Contig_21609,Contig_201035,	Contig_64387,Contig_69414,	3.43712168507912	0.00658015181257415	0.218183981153774
GO:0006694	steroid biosynthetic process	biological_process	6	5	1	1939	40	42209	Contig_31591,Contig_36350,Contig_125282,Contig_110107,Contig_3452,	Contig_13821,	3.26526560082517	0.0084507175189044	0.253521525567132
GO:0000105	histidine biosynthetic process	biological_process	4	4	0	1939	27	42209	Contig_112330,Contig_33909,Contig_8396,Contig_30366,	-	3.22495367982733	0.0244251804452876	0.496382699371974
GO:0004602	glutathione peroxidase activity	molecular_function	4	3	1	1939	28	42209	Contig_13582,Contig_129059,Contig_83921,	Contig_66278,	3.10977676269064	0.0277672568465624	0.522190203383114
GO:0022625	cytosolic large ribosomal subunit	cellular_component	11	7	4	1939	82	42209	Contig_42819,Contig_16139,Contig_24902,Contig_189854,Contig_24200,Contig_167383,Contig_194017,	Contig_42818,Contig_72283,Contig_21827,Contig_187948,	2.92015622838023	0.00172145285634491	0.103287171380695
GO:0051920	peroxiredoxin activity	molecular_function	4	3	1	1939	30	42209	Contig_3372,Contig_238923,Contig_66968,	Contig_100618,	2.90245831184459	0.0353431125542353	0.62721580025826
GO:0006631	fatty acid metabolic process	biological_process	14	10	4	1939	105	42209	Contig_96661,Contig_123510,Contig_134476,Contig_128343,Contig_257885,Contig_84909,Contig_118165,Contig_37117,Contig_7289,Contig_3273,	Contig_50244,Contig_298000,Contig_32064,Contig_11313,	2.90245831184459	0.00052329654965793	0.0549461377140827
GO:0006071	glycerol metabolic process	biological_process	4	3	1	1939	31	42209	Contig_33121,Contig_36259,Contig_309672,	Contig_115619,	2.80883062436574	0.0395959464081936	0.683436883209917
GO:0022627	cytosolic small ribosomal subunit	cellular_component	13	9	4	1939	102	42209	Contig_21353,Contig_45826,Contig_77372,Contig_71229,Contig_94827,Contig_213577,Contig_24984,Contig_82581,Contig_20596,	First_Contig2892,Contig_30133,Contig_303535,Contig_69339,	2.77440868043968	0.00118310801956229	0.0876891826263816
GO:0019752	carboxylic acid metabolic process	biological_process	7	7	0	1939	58	42209	Contig_14274,Contig_68506,Contig_89232,Contig_122532,Contig_138504,Contig_31439,Contig_865,	-	2.62722519606623	0.01641369152663	0.405514731834389
GO:0016209	antioxidant activity	molecular_function	6	5	1	1939	50	42209	Contig_3372,Contig_95659,Contig_637,Contig_238923,Contig_66968,	Contig_100618,	2.61221248066013	0.0243247204612331	0.510819129685895
GO:0009733	response to auxin	biological_process	6	3	3	1939	50	42209	First_Contig886,Contig_95098,Contig_26469,	Contig_115085,Contig_23345,Contig_36474,	2.61221248066013	0.0243247204612331	0.510819129685895
GO:0043531	ADP binding	molecular_function	12	9	3	1939	101	42209	Contig_57696,Contig_205586,Contig_79761,Contig_17378,First_Contig6006,Contig_12084,Contig_52955,Contig_5153,Contig_85351,	Contig_174347,Contig_56013,Contig_50482,	2.58634899075261	0.00309238738900339	0.139157432505153
GO:0015935	small ribosomal subunit	cellular_component	17	14	3	1939	147	42209	Contig_115804,Contig_17314,Contig_5061,Contig_30394,Contig_71229,Contig_6939,Contig_94827,Contig_184325,Contig_88030,Contig_213577,Contig_24984,Contig_23675,Contig_1892,Contig_20535,	Contig_72992,Contig_49620,Contig_51978,	2.51743833170194	0.000752409132745884	0.0729258082507549
GO:0016624	oxidoreductase activity, acting on the aldehyde or oxo group of donors, disulfide as acceptor	molecular_function	7	6	1	1939	62	42209	Contig_4415,First_Contig7385,Contig_71029,First_Contig254,Contig_2152,Contig_19845,	Contig_297935,	2.45772679632002	0.0231431631213887	0.511585711104381
GO:0016831	carboxy-lyase activity	molecular_function	7	6	1	1939	62	42209	Contig_68506,Contig_122532,Contig_138504,Contig_398873,Contig_31439,Contig_40497,	Contig_198129,	2.45772679632002	0.0231431631213887	0.511585711104381
GO:0009765	photosynthesis, light harvesting	biological_process	16	6	10	1939	142	42209	Contig_15,Contig_3683,Contig_595,Contig_13,Contig_177,Contig_253597,	Contig_97699,Contig_67319,Contig_178374,Contig_1197,First_Contig8390,Contig_28067,Contig_80679,Contig_46034,First_Contig116,Contig_39320,	2.45278167198135	0.00135642929028066	0.0899526792501912
GO:0046982	protein heterodimerization activity	molecular_function	15	8	7	1939	138	42209	Contig_117100,Contig_112935,Contig_164720,Contig_105095,Contig_40197,Contig_8577,Contig_284444,Contig_69491,	Contig_249675,Contig_237453,First_Contig6965,Contig_207686,Contig_44252,Contig_64572,Contig_72480,	2.36613449335157	0.0026042193037002	0.126204473948548
GO:0030955	potassium ion binding	molecular_function	4	4	0	1939	37	42209	Contig_7739,Contig_1644,Contig_3578,First_Contig3261,	-	2.35334457717129	0.0721078025529902	1
GO:0004743	pyruvate kinase activity	molecular_function	4	4	0	1939	37	42209	Contig_7739,Contig_1644,Contig_3578,First_Contig3261,	-	2.35334457717129	0.0721078025529902	1
GO:0004523	RNA-DNA hybrid ribonuclease activity	molecular_function	8	2	6	1939	74	42209	Second_Contig753,Contig_121213,	Contig_86701,Contig_112442,Contig_15182,Contig_54599,Contig_138562,Contig_308768,	2.35334457717129	0.0213328214132209	0.488715545102878
GO:0000786	nucleosome	cellular_component	10	7	3	1939	93	42209	Contig_117100,Contig_164720,Contig_105095,Contig_40197,Contig_8577,Contig_284444,Contig_69491,	Contig_249675,Contig_237453,First_Contig6965,	2.34069218697145	0.0121973549681627	0.357410866508953
GO:0015934	large ribosomal subunit	cellular_component	12	8	4	1939	112	42209	Contig_33534,Contig_8227,Contig_84500,Contig_30065,Contig_68480,Contig_24200,Contig_194017,Contig_66958,	Contig_269073,Contig_21827,Contig_297110,Contig_297377,	2.33233257201798	0.00701103990126676	0.220847756889903
GO:0019843	rRNA binding	molecular_function	10	5	5	1939	94	42209	Contig_384281,Contig_42819,Contig_30394,Contig_88030,Contig_167383,	Contig_42818,Contig_272679,Contig_43946,Contig_294094,Contig_269073,	2.31579120625898	0.0130957352107641	0.358709268816581
GO:0030529	intracellular ribonucleoprotein complex	cellular_component	88	65	23	1939	828	42209	Contig_286594,Contig_33534,Contig_37856,Contig_1768,Contig_59741,Contig_21353,Contig_23078,Contig_115804,Contig_17314,Contig_384281,Contig_59091,Contig_33922,Contig_74491,Contig_2450,Contig_26999,Contig_55289,Contig_5061,Contig_30394,Contig_398040,Contig_104485,Contig_122520,Contig_88387,Contig_77372,Contig_71229,Contig_6939,Contig_84500,Contig_285343,Contig_117941,Contig_94827,Contig_24450,Conti…	Contig_15569,Contig_80610,Contig_272679,Contig_48787,Contig_294094,Contig_269073,Contig_41111,Contig_49620,Contig_72283,Contig_21827,Contig_81516,Contig_66934,Contig_297412,Contig_30133,Contig_37705,Contig_297110,Contig_62801,Contig_297377,Contig_303535,Contig_107588,Contig_28430,Contig_69339,Contig_51978,	2.31355372683265	1.25630473324425e-11	5.27647987962586e-09
GO:0006334	nucleosome assembly	biological_process	12	9	3	1939	113	42209	Contig_117100,Contig_164720,First_Contig6278,Contig_105095,Contig_40197,Contig_8577,Contig_9032,Contig_284444,Contig_69491,	Contig_249675,Contig_237453,First_Contig6965,	2.31169246076118	0.00750926451924962	0.230772519372061
GO:0009089	lysine biosynthetic process via diaminopimelate	biological_process	4	3	1	1939	38	42209	Contig_6665,Contig_7968,Contig_51376,	Contig_47557,	2.29141445671942	0.0787465093331687	1
GO:0016615	malate dehydrogenase activity	molecular_function	4	1	3	1939	38	42209	Contig_19742,	Contig_51292,Contig_12950,Contig_47699,	2.29141445671942	0.0787465093331687	1
GO:0042273	ribosomal large subunit biogenesis	biological_process	4	3	1	1939	38	42209	Contig_162130,Contig_93123,Contig_694,	Contig_39595,	2.29141445671942	0.0787465093331687	1
GO:0006913	nucleocytoplasmic transport	biological_process	4	3	1	1939	38	42209	Contig_71010,Contig_47639,Contig_137942,	Contig_31190,	2.29141445671942	0.0787465093331687	1
GO:0030060	L-malate dehydrogenase activity	molecular_function	4	1	3	1939	38	42209	Contig_19742,	Contig_51292,Contig_12950,Contig_47699,	2.29141445671942	0.0787465093331687	1
GO:0022626	cytosolic ribosome	cellular_component	20	15	5	1939	191	42209	Contig_21353,Contig_45826,Contig_42819,Contig_16139,Contig_5061,Contig_24902,Contig_82581,Contig_113618,Contig_20596,Contig_35127,Contig_24200,Contig_167383,Contig_11708,Contig_194017,Contig_65657,	First_Contig2892,Contig_42818,Contig_21827,Contig_187948,Contig_69339,	2.27941752239104	0.000964469492739283	0.0810154373900998
GO:0000502	proteasome complex	cellular_component	26	18	8	1939	250	42209	Contig_96642,Contig_92994,Contig_185022,Contig_47772,Contig_64082,Contig_43404,Contig_84126,Contig_29322,First_Contig2843,Contig_124052,Contig_34596,Contig_91828,Contig_14824,Contig_61801,Contig_79593,Contig_87611,Contig_11927,Contig_326407,	Contig_88526,Contig_63192,First_Contig3189,Contig_115085,Contig_88527,Contig_76589,Contig_37719,Contig_150640,	2.26391748323878	0.000218728429598923	0.0306219801438492
GO:0005840	ribosome	cellular_component	137	97	40	1939	1331	42209	Contig_286594,Contig_33534,Contig_37856,Contig_1768,Contig_59741,Contig_21353,Contig_77387,Contig_23078,Contig_115804,Contig_36918,Contig_17314,Contig_32067,Contig_384281,Contig_33922,Contig_60944,Contig_33188,Contig_74491,Contig_42819,Contig_16139,Contig_2450,Contig_8227,Contig_26999,Contig_55289,Contig_5061,Contig_30394,Contig_398040,Contig_104485,Contig_122520,Contig_88387,Contig_77372,Contig_…	First_Contig2892,Contig_46104,Contig_15569,Contig_42818,Contig_105126,Contig_80610,Contig_272679,Contig_48787,Contig_43946,Contig_294094,Contig_72992,Contig_276310,Contig_269073,Contig_96005,Contig_6623,Contig_39379,Contig_51047,Contig_1506,Contig_41111,Contig_49620,Contig_60514,Contig_152384,Contig_72283,Contig_21827,Contig_29382,Contig_81516,Contig_66934,Contig_30133,Contig_37705,Contig_297110,…	2.24062803562759	3.97297412298723e-16	5.00594739496391e-13
GO:0003735	structural constituent of ribosome	molecular_function	131	93	38	1939	1273	42209	Contig_286594,Contig_33534,Contig_37856,Contig_1768,Contig_59741,Contig_21353,Contig_77387,Contig_23078,Contig_115804,Contig_45826,Contig_36918,Contig_17314,Contig_32067,Contig_384281,Contig_33922,Contig_60944,Contig_33188,Contig_42819,Contig_16139,Contig_2450,Contig_8227,Contig_26999,Contig_55289,Contig_5061,Contig_30394,Contig_398040,Contig_104485,Contig_122520,Contig_88387,Contig_77372,Contig_…	First_Contig2892,Contig_46104,Contig_15569,Contig_42818,Contig_105126,Contig_272679,Contig_48787,Contig_43946,Contig_294094,Contig_72992,Contig_276310,Contig_269073,Contig_96005,Contig_6623,Contig_39379,Contig_51047,Contig_1506,Contig_41111,Contig_49620,Contig_60514,Contig_152384,Contig_72283,Contig_21827,Contig_29382,Contig_81516,Contig_30133,Contig_37705,Contig_297110,Contig_297377,Contig_31025…	2.24011413306152	1.7221814094405e-15	1.08497428794751e-12
GO:0010228	vegetative to reproductive phase transition of meristem	biological_process	4	2	2	1939	39	42209	Contig_155575,Contig_26469,	Contig_23345,Contig_36474,	2.23266023988046	0.0857446290045526	1
GO:0035999	tetrahydrofolate interconversion	biological_process	4	2	2	1939	39	42209	Contig_2157,Contig_109485,	Contig_131979,Contig_64595,	2.23266023988046	0.0857446290045526	1
GO:0051301	cell division	biological_process	9	3	6	1939	88	42209	Contig_38692,Contig_69431,Contig_54492,	Contig_65849,Contig_54457,Contig_293109,Contig_294952,Contig_293674,Contig_270033,	2.22631745510807	0.0221444260909678	0.498249587046776
GO:0004175	endopeptidase activity	molecular_function	15	10	5	1939	149	42209	Contig_96642,Contig_92994,Contig_64082,Contig_43404,Contig_84126,Contig_124052,Contig_91828,Contig_79593,Contig_87611,Contig_11927,	Contig_39655,First_Contig3189,Contig_76589,Contig_37719,Contig_150640,	2.1914534233726	0.00529332860948117	0.180259298593143
GO:0016747	transferase activity, transferring acyl groups other than amino-acyl groups	molecular_function	22	19	3	1939	220	42209	Contig_383993,Contig_28561,Contig_20589,Contig_70,Contig_7483,Contig_40826,Contig_9252,Contig_1199,Contig_3847,Contig_33419,Contig_64127,Contig_72822,First_Contig150,Contig_17622,Contig_4742,Contig_573,Contig_9597,Contig_95880,Contig_49397,	Contig_172054,Contig_64151,Contig_68949,	2.17684373388345	0.00102162188437097	0.0804527233942138
GO:0015693	magnesium ion transport	biological_process	4	2	2	1939	40	42209	Contig_7889,Contig_15012,	Contig_16939,Contig_47133,	2.17684373388345	0.0931044640260786	1
GO:0006094	gluconeogenesis	biological_process	6	4	2	1939	60	42209	Contig_2487,Contig_2939,Contig_15044,Contig_40000,	Contig_180116,Contig_115619,	2.17684373388345	0.0549785124808328	0.844791777144504
GO:0003913	DNA photolyase activity	molecular_function	4	2	2	1939	40	42209	Contig_78346,Second_Contig404,	Contig_155796,Contig_24963,	2.17684373388345	0.0931044640260786	1
GO:0010181	FMN binding	molecular_function	16	9	7	1939	163	42209	Contig_5767,Contig_221803,Contig_28049,Contig_24241,Contig_75546,Contig_5818,Contig_46567,Contig_300767,Contig_23015,	Contig_80056,Contig_35271,Second_Contig203,Contig_52310,Contig_3791,Contig_48080,Contig_65248,	2.13677912528436	0.00524365249855947	0.183527837449581
GO:0030163	protein catabolic process	biological_process	8	5	3	1939	83	42209	Contig_86928,Contig_42728,Contig_29322,Contig_34596,Contig_326407,	Contig_88526,Contig_310529,Contig_88527,	2.09816263506838	0.0398276808370494	0.678146998036247
GO:0019773	proteasome core complex, alpha-subunit complex	cellular_component	7	5	2	1939	73	42209	Contig_96642,Contig_92994,Contig_84126,Contig_79593,Contig_11927,	First_Contig3189,Contig_37719,	2.08738440235399	0.0518558531118197	0.837671473344779
GO:0006952	defense response	biological_process	9	7	2	1939	94	42209	Contig_57696,Contig_205586,Contig_17378,First_Contig6006,Contig_12084,Contig_52955,Contig_85351,	Contig_56013,Contig_50482,	2.08421208563309	0.0326520692283233	0.59625517721286
GO:0009522	photosystem I	cellular_component	10	5	5	1939	105	42209	Contig_15,Contig_3683,Contig_595,Contig_13,Contig_177,	Contig_97699,Contig_178374,Contig_1197,First_Contig8390,Contig_39320,	2.07318450846042	0.0267652253628233	0.510972484199353
GO:0009231	riboflavin biosynthetic process	biological_process	4	4	0	1939	43	42209	Contig_28836,Contig_11505,Contig_10841,Contig_193706,	-	2.02497091524041	0.117365826522525	1
GO:0006730	one-carbon metabolic process	biological_process	9	8	1	1939	98	42209	Contig_2157,Contig_29372,Contig_109485,Contig_84274,Contig_53455,Contig_18648,Contig_6284,Contig_96838,	Contig_64595,	1.99914220458684	0.0414601404873333	0.696530360187199
GO:0050661	NADP binding	molecular_function	15	10	5	1939	165	42209	Contig_471,Contig_436,Contig_82499,Contig_399932,First_Contig7699,Contig_23471,Contig_379192,Contig_6393,Contig_5988,Contig_82536,	Contig_12706,Contig_17631,Contig_14213,Contig_7804,Contig_49515,	1.97894884898495	0.0129837718435187	0.363545611618523
GO:0016717	oxidoreductase activity, acting on paired donors, with oxidation of a pair of donors resulting in the reduction of molecular oxygen to two molecules of water	molecular_function	5	5	0	1939	56	42209	Contig_49880,Contig_63554,Contig_93406,Contig_40119,Contig_49711,	-	1.94361047668165	0.108839699557759	1
GO:0006633	fatty acid biosynthetic process	biological_process	23	17	6	1939	261	42209	Contig_383993,Contig_28561,Contig_96661,Contig_123510,Contig_70,Contig_49880,Contig_63554,Contig_7483,Contig_4070,Contig_1199,Contig_21019,Contig_52774,Contig_56693,Contig_4742,Contig_49711,Contig_229660,Contig_95880,	Contig_172839,Contig_50244,Contig_298000,Contig_27614,Contig_39755,Contig_293640,	1.91829141300074	0.00394129233107466	0.160194462488841
GO:0090502	RNA phosphodiester bond hydrolysis, endonucleolytic	biological_process	11	4	7	1939	126	42209	Second_Contig753,Contig_121213,First_Contig6997,Contig_46259,	Contig_193672,Contig_86701,Contig_112442,Contig_15182,Contig_54599,Contig_138562,Contig_308768,	1.90041913275539	0.0378990600897688	0.663233551570955
GO:0006412	translation	biological_process	142	96	46	1939	1640	42209	Contig_286594,Contig_33534,Contig_37856,Contig_1768,Contig_59741,Contig_21353,Contig_117881,Contig_78623,Contig_49417,Contig_77387,Contig_23078,Contig_115804,Contig_36918,Contig_17314,Contig_32067,Contig_384281,Contig_33922,Contig_60944,Contig_33188,Contig_42819,Contig_16139,Contig_162130,Contig_2450,Contig_8227,Contig_26999,Contig_55289,Contig_5061,Contig_30394,Contig_398040,Contig_104485,Contig…	First_Contig2892,Contig_297364,Contig_46104,Contig_307344,Contig_15569,Contig_42818,Contig_105126,Contig_272679,Contig_48787,Contig_43946,Contig_294094,Contig_72992,Contig_276310,Contig_269073,Contig_189883,Contig_96005,Contig_39595,Contig_21173,Contig_6623,Contig_39379,Contig_176136,Contig_51047,Contig_1506,Contig_41111,Contig_49620,Contig_60514,Contig_152384,Contig_72283,Contig_45865,Contig_218…	1.88482811104542	2.07743667832565e-11	6.54392553672579e-09
GO:0003779	actin binding	molecular_function	16	10	6	1939	186	42209	Contig_68140,Contig_85217,Contig_6841,Contig_59890,Contig_25684,Contig_66768,Contig_16498,Contig_74272,Contig_45932,Contig_169906,	Contig_292762,Contig_106024,Contig_147817,Contig_56130,Contig_168823,Contig_325142,	1.87255374957716	0.0173296279248948	0.41991021510322
GO:0004298	threonine-type endopeptidase activity	molecular_function	14	10	4	1939	163	42209	Contig_96642,Contig_92994,Contig_64082,Contig_43404,Contig_84126,Contig_124052,Contig_91828,Contig_79593,Contig_87611,Contig_11927,	First_Contig3189,Contig_76589,Contig_37719,Contig_150640,	1.86968173462382	0.0248319396487154	0.496638792974309
GO:0005839	proteasome core complex	cellular_component	14	10	4	1939	163	42209	Contig_96642,Contig_92994,Contig_64082,Contig_43404,Contig_84126,Contig_124052,Contig_91828,Contig_79593,Contig_87611,Contig_11927,	First_Contig3189,Contig_76589,Contig_37719,Contig_150640,	1.86968173462382	0.0248319396487154	0.496638792974309
GO:0051603	proteolysis involved in cellular protein catabolic process	biological_process	14	10	4	1939	163	42209	Contig_96642,Contig_92994,Contig_64082,Contig_43404,Contig_84126,Contig_124052,Contig_91828,Contig_79593,Contig_87611,Contig_11927,	First_Contig3189,Contig_76589,Contig_37719,Contig_150640,	1.86968173462382	0.0248319396487154	0.496638792974309
GO:0009055	electron carrier activity	molecular_function	25	19	6	1939	293	42209	Contig_20710,Contig_51718,Contig_221803,Contig_198,First_Contig1385,Contig_32968,Contig_33089,Contig_79113,Contig_52909,Contig_28935,Contig_41878,Contig_168469,Contig_82269,Contig_138162,Contig_4670,Contig_14027,Contig_304533,Contig_139276,Contig_56708,	Contig_70506,Contig_10220,Second_Contig203,Contig_48490,Contig_271876,Contig_173473,	1.85737519955925	0.00416098976054315	0.154201385243658
GO:0015074	DNA integration	biological_process	10	10	0	1939	118	42209	Contig_22113,Contig_3861,Contig_14400,Contig_2768,Contig_15095,Contig_15269,Contig_9946,Contig_23360,Contig_5670,Contig_1951,	-	1.84478282532495	0.0544128733552491	0.867850891488783
GO:0006108	malate metabolic process	biological_process	7	3	4	1939	83	42209	Contig_213049,Contig_8455,Contig_19742,	Contig_51292,Contig_12950,Second_Contig385,Contig_47699,	1.83589230568483	0.0939298436879139	1
GO:0043234	protein complex	cellular_component	7	3	4	1939	83	42209	Contig_33462,Contig_14876,Contig_51223,	Contig_17744,Contig_8998,Contig_167217,Contig_54457,	1.83589230568483	0.0939298436879139	1
GO:0016671	oxidoreductase activity, acting on a sulfur group of donors, disulfide as acceptor	molecular_function	5	4	1	1939	60	42209	Contig_34658,Second_Contig313,Contig_148624,Contig_148627,	Contig_6506,	1.81403644490287	0.139221405948557	1
GO:0008610	lipid biosynthetic process	biological_process	6	6	0	1939	72	42209	Contig_28561,Contig_132378,Contig_70,Contig_7483,Contig_21609,Contig_4742,	-	1.81403644490287	0.117402367672707	1
GO:0051258	protein polymerization	biological_process	6	3	3	1939	73	42209	Contig_33462,Contig_14876,Contig_51223,	Contig_8998,Contig_167217,Contig_54457,	1.78918663058913	0.124005470428342	1
GO:0016651	oxidoreductase activity, acting on NAD(P)H	molecular_function	5	3	2	1939	61	42209	Contig_33897,Contig_124416,Contig_23015,	Contig_208420,Contig_90955,	1.78429814252741	0.147507592191268	1
GO:0009505	plant-type cell wall	cellular_component	5	1	4	1939	61	42209	First_Contig949,	Contig_88448,Contig_53323,First_Contig376,Contig_53324,	1.78429814252741	0.147507592191268	1
GO:0009941	chloroplast envelope	cellular_component	21	7	14	1939	257	42209	Contig_18160,Contig_82554,Contig_77387,Contig_8224,Contig_48112,Contig_43987,Contig_167383,	Contig_65849,Contig_105126,Contig_24155,Contig_10220,Contig_53323,Contig_115085,Contig_114744,Contig_5547,Contig_24192,First_Contig3837,Contig_9845,Contig_53324,Contig_17855,Contig_47699,	1.77874390706429	0.0127437043393589	0.364933351536187
GO:0006974	cellular response to DNA damage stimulus	biological_process	4	1	3	1939	49	42209	Contig_189054,	Contig_54605,Contig_7344,Contig_297033,	1.77701529296608	0.175630844283636	1
GO:0007010	cytoskeleton organization	biological_process	4	2	2	1939	49	42209	Contig_85217,Contig_6841,	Contig_56130,Contig_168823,	1.77701529296608	0.175630844283636	1
GO:0006629	lipid metabolic process	biological_process	41	33	8	1939	505	42209	Contig_96661,Contig_24148,Contig_123510,Contig_157987,Contig_638,Contig_30678,Contig_30735,Contig_49880,Contig_63554,Contig_93406,Contig_8364,Contig_33121,Contig_36259,Contig_275638,Contig_40119,Contig_17471,Contig_1817,Contig_121090,Contig_69295,Contig_1856,Contig_56706,Contig_1957,Contig_87491,Contig_22895,Contig_33249,Contig_8068,First_Contig6743,Contig_433,Contig_49711,Contig_138293,Contig_44…	Contig_16790,Contig_164825,Contig_50244,Contig_298000,Contig_7172,Contig_39655,Contig_2170,Contig_123245,	1.76733847701428	0.000818391286109212	0.0736552157498291
GO:0031418	L-ascorbic acid binding	molecular_function	9	7	2	1939	111	42209	Contig_86776,Contig_6137,Contig_28421,Contig_92784,Contig_56792,Contig_97453,Contig_64039,	First_Contig3833,Contig_114753,	1.76500843287847	0.081925507912128	1
GO:0008652	cellular amino acid biosynthetic process	biological_process	11	7	4	1939	136	42209	Contig_117179,Contig_65775,Contig_41326,Contig_77852,Contig_379192,Contig_191331,Contig_503,	Contig_96015,Contig_101409,Contig_14295,Contig_69414,	1.76068243181749	0.0612373786167344	0.929627675386571
GO:0009793	embryo development ending in seed dormancy	biological_process	7	6	1	1939	87	42209	Contig_24333,Contig_162130,Contig_38955,Contig_110107,Contig_113618,Contig_160781,	Contig_39595,	1.75148346404415	0.11562181952309	1
GO:0005730	nucleolus	cellular_component	27	20	7	1939	336	42209	Contig_151176,Contig_21353,First_Contig2439,Contig_16139,Contig_162130,Contig_93123,Contig_48112,Contig_24902,Contig_34222,Contig_694,Contig_82581,Contig_20596,Contig_35127,Contig_191331,Contig_326407,Contig_18801,Contig_167383,Contig_189054,Contig_284444,Contig_194017,	First_Contig2892,Contig_153042,Contig_39595,Contig_21827,Contig_325142,Contig_187948,Contig_303052,	1.74924942901348	0.00659238064717131	0.212984605523996
GO:0009579	thylakoid	cellular_component	9	3	6	1939	113	42209	Contig_77387,Contig_53337,Contig_284444,	Contig_24155,Contig_53323,Contig_24192,Contig_48490,Contig_53324,Contig_222046,	1.73376934557089	0.0899415295698761	1
GO:0044262	cellular carbohydrate metabolic process	biological_process	7	3	4	1939	88	42209	Contig_27735,Contig_19742,Contig_16314,	Contig_51292,Contig_66660,Contig_12950,Contig_47699,	1.73158024286183	0.121499478414935	1
GO:0042626	ATPase activity, coupled to transmembrane movement of substances	molecular_function	21	14	7	1939	266	42209	Contig_82554,Contig_464,Contig_54173,Contig_209117,Contig_48412,Contig_11853,First_Contig7318,Contig_116066,Contig_128199,Contig_296463,Contig_54407,Contig_163366,First_Contig6997,Contig_46259,	Contig_142758,Contig_193672,Contig_120216,First_Contig7724,First_Contig7388,Contig_54172,Contig_54144,	1.71856084253956	0.0181547480543107	0.431603444310028
GO:0007017	microtubule-based process	biological_process	7	3	4	1939	89	42209	Contig_33462,Contig_14876,Contig_51223,	Contig_8998,Contig_167217,Contig_72572,Contig_54457,	1.71212428507687	0.127560971777881	1
GO:0046912	transferase activity, transferring acyl groups, acyl groups converted into alkyl on transfer	molecular_function	4	3	1	1939	52	42209	Contig_89232,Contig_27735,Contig_16314,	Contig_66660,	1.67449517991034	0.209470955276384	1
GO:0009570	chloroplast stroma	cellular_component	19	9	10	1939	249	42209	Contig_18160,Contig_24333,Contig_186538,Contig_77387,Contig_8224,Contig_398873,Contig_43987,Contig_191331,Contig_160781,	Contig_11897,Contig_79973,Contig_65849,Contig_105126,Contig_10220,Contig_41752,Contig_47557,Contig_5547,Contig_17855,Contig_69414,	1.66104541942913	0.0323882961067003	0.600136074918271
GO:0015979	photosynthesis	biological_process	22	8	14	1939	290	42209	Contig_15,Contig_3683,Contig_223,Contig_595,Contig_13,Contig_154750,Contig_177,Contig_253597,	Contig_79973,Contig_97699,Contig_67319,Contig_178374,Contig_1197,First_Contig8390,Contig_28067,Contig_80679,Contig_48490,Contig_235377,Contig_46034,First_Contig116,Contig_39320,Contig_222046,	1.6513986946702	0.023997662711883	0.51249245791479
GO:0016668	oxidoreductase activity, acting on a sulfur group of donors, NAD(P) as acceptor	molecular_function	5	4	1	1939	66	42209	First_Contig7699,Contig_23471,Contig_1298,Contig_82536,	Contig_14213,	1.64912404082079	0.193030226907934	1
GO:0016620	oxidoreductase activity, acting on the aldehyde or oxo group of donors, NAD or NADP as acceptor	molecular_function	16	12	4	1939	214	42209	Contig_471,Contig_25753,Contig_181218,Contig_436,Contig_77139,Contig_82499,Contig_28106,Contig_399668,Contig_21567,Contig_71467,First_Contig2158,Contig_191331,	Contig_12706,Contig_17631,Contig_9845,Contig_7804,	1.6275467169222	0.0546100019116935	0.860107530109173
GO:0042254	ribosome biogenesis	biological_process	16	13	3	1939	214	42209	Contig_151176,First_Contig2439,Contig_74491,Contig_162130,Contig_93123,Contig_99301,Contig_694,Contig_3741,First_Contig7315,Contig_4285,Contig_61402,Contig_18801,Contig_11708,	Contig_80610,Contig_39595,Contig_62801,	1.6275467169222	0.0546100019116935	0.860107530109173
GO:0016614	oxidoreductase activity, acting on CH-OH group of donors	molecular_function	12	7	5	1939	161	42209	First_Contig1385,Contig_1353,Contig_50073,Contig_15599,Contig_79113,Contig_15588,Contig_15587,	Contig_70065,Contig_13375,Contig_12119,Contig_9188,Contig_4458,	1.62249222401251	0.0884952614888883	1
GO:0009507	chloroplast	cellular_component	70	29	41	1939	944	42209	Contig_82554,Contig_15,Contig_24333,Contig_186538,Contig_3683,Contig_16139,Contig_595,Contig_121818,Contig_5061,Contig_248983,Contig_13,Contig_28106,Contig_157333,Contig_238923,Contig_177,First_Contig949,Contig_24902,Contig_53337,Contig_126123,Contig_82581,Contig_253597,Contig_43987,Contig_20596,Contig_71467,Contig_35127,Contig_167383,Contig_51376,Contig_284444,Contig_194017,	Contig_17744,First_Contig2892,Contig_97699,Contig_120603,Contig_299871,Contig_67319,Contig_272679,Contig_294094,Contig_269073,Contig_178374,Contig_41827,First_Contig1704,Contig_41752,Contig_1197,First_Contig376,Contig_2439,Contig_5547,Contig_21827,First_Contig8390,Contig_28067,Contig_80679,Contig_293109,Contig_50519,Contig_81516,Contig_48490,Contig_325142,Contig_294952,First_Contig3837,Contig_293…	1.61418497215933	0.000221346064803998	0.0278896041653038
GO:0005200	structural constituent of cytoskeleton	molecular_function	4	3	1	1939	54	42209	Contig_33462,Contig_14876,Contig_51223,	Contig_8998,	1.61247683991366	0.233680570686124	1
GO:0009523	photosystem II	cellular_component	4	2	2	1939	54	42209	Contig_223,Contig_154750,	Contig_235377,Contig_222046,	1.61247683991366	0.233680570686124	1
GO:0051287	NAD binding	molecular_function	21	12	9	1939	284	42209	Contig_399042,Contig_27502,Contig_213049,Contig_471,Contig_8455,Contig_436,Contig_82499,Contig_8396,Contig_18012,Contig_37504,Contig_191331,Contig_23015,	Contig_9132,Contig_12706,Contig_17631,Contig_39755,First_Contig185,Contig_199900,Contig_13734,Second_Contig385,Contig_7804,	1.60963797223776	0.0345047505203465	0.621085509366236
GO:0004601	peroxidase activity	molecular_function	10	7	3	1939	137	42209	Contig_5882,Contig_13582,Contig_5201,Contig_125181,Contig_238923,Contig_83921,Contig_2454,	Contig_195905,Contig_22206,Contig_66278,	1.58893703203171	0.12497834295697	1
GO:0006779	porphyrin-containing compound biosynthetic process	biological_process	5	3	2	1939	69	42209	Contig_398873,Contig_399932,Contig_27284,	Contig_79973,Contig_198129,	1.57742299556771	0.223535585564875	1
GO:0009086	methionine biosynthetic process	biological_process	5	1	4	1939	69	42209	Contig_503,	Contig_96015,Contig_131979,Contig_101409,Contig_14295,	1.57742299556771	0.223535585564875	1
GO:0051536	iron-sulfur cluster binding	molecular_function	32	23	9	1939	443	42209	Contig_20710,Contig_30232,Contig_51718,First_Contig1385,Contig_3576,Contig_50928,Contig_16295,Contig_7308,Contig_63888,Contig_1353,Contig_293980,Contig_12492,Contig_15599,Contig_79113,Contig_27284,Contig_168469,Contig_16034,Contig_53337,Contig_372343,Contig_14,Contig_112527,Contig_15587,Contig_66604,	Contig_49699,Contig_95326,Contig_70065,Contig_70506,Contig_111097,Second_Contig214,Contig_49701,Contig_90955,Contig_173473,	1.57243791160881	0.0148047396129953	0.388624414841127
GO:0004806	triglyceride lipase activity	molecular_function	8	8	0	1939	112	42209	Contig_24148,Contig_121090,Contig_56706,Contig_33249,First_Contig6743,Contig_138293,Contig_1731,Contig_39045,	-	1.55488838134532	0.171734492718482	1
GO:0006164	purine nucleotide biosynthetic process	biological_process	4	4	0	1939	56	42209	Contig_19363,Contig_14306,Contig_12586,Contig_49392,	-	1.55488838134532	0.259146364746033	1
GO:0006544	glycine metabolic process	biological_process	4	3	1	1939	56	42209	Contig_2157,Contig_109485,Contig_43987,	Contig_64595,	1.55488838134532	0.259146364746033	1
GO:0046933	proton-transporting ATP synthase activity, rotational mechanism	molecular_function	7	5	2	1939	100	42209	Contig_58710,Contig_82152,Contig_14762,Contig_48112,Contig_171380,	Contig_33756,Contig_17954,	1.52379061371841	0.206443444512359	1
GO:0016491	oxidoreductase activity	molecular_function	238	166	72	1939	3419	42209	Contig_3372,Contig_36763,Contig_77121,Contig_95659,Contig_85616,Contig_5767,Contig_30232,Contig_208910,Contig_114837,Contig_107305,Contig_121750,Contig_56324,Contig_46784,Contig_104200,Contig_11001,Contig_221803,Second_Contig307,Contig_186538,Contig_12586,Contig_27502,Contig_213049,First_Contig1385,Contig_471,Contig_637,Contig_49880,Contig_63554,Contig_86776,Contig_42545,First_Contig1307,Contig_5…	Contig_167098,Contig_172839,Contig_42335,Contig_1230,Contig_241559,Contig_80056,Contig_33627,Contig_208420,Contig_9132,Contig_37390,Contig_70065,Contig_32064,Contig_12706,Contig_35271,Contig_51292,Contig_13821,First_Contig3833,Contig_33968,Contig_154122,Contig_112204,Contig_27614,Contig_13375,Contig_312895,Contig_53323,Second_Contig203,Contig_10793,Contig_30317,Contig_17631,Contig_51436,Contig_11…	1.51532263429149	3.94481731257235e-09	8.28411635640192e-07
GO:0016706	oxidoreductase activity, acting on paired donors, with incorporation or reduction of molecular oxygen, 2-oxoglutarate as one donor, and incorporation of one atom each of oxygen into both donors	molecular_function	13	8	5	1939	187	42209	Contig_86776,Contig_6137,Contig_28421,Contig_92784,Contig_160752,Contig_13942,Contig_97453,Contig_64039,	First_Contig3833,Contig_114753,Contig_304614,Contig_305764,Contig_49515,	1.51331382569437	0.122368474206964	1
GO:0006950	response to stress	biological_process	18	16	2	1939	259	42209	Contig_10759,Contig_50088,Contig_15031,Contig_81668,Contig_8014,Contig_212310,Contig_35706,Contig_2791,Contig_29275,Contig_29392,Contig_292397,Contig_29277,Contig_11430,Contig_292682,Contig_50974,Contig_187452,	Contig_210571,Contig_116567,	1.51286437103869	0.0788911419883829	1
GO:0055114	oxidation-reduction process	biological_process	312	222	90	1939	4524	42209	Contig_3372,Contig_36763,Contig_77121,Contig_95659,Contig_33274,Contig_85616,Contig_5767,Contig_30232,Contig_208910,Contig_114837,Contig_151,Contig_80564,Contig_107305,Contig_29453,Contig_121750,Contig_56324,Contig_399042,Contig_46784,Contig_104200,Contig_11001,Contig_221803,Contig_49898,Second_Contig307,Contig_186538,Contig_12586,Contig_5882,Contig_27502,Contig_30735,Contig_213049,First_Contig13…	Contig_167098,Contig_172839,Contig_42335,Contig_1230,Contig_241559,Contig_80056,Contig_280323,Contig_195905,Contig_33627,Contig_762,Contig_208420,Contig_9132,Contig_37390,Contig_70065,Contig_32064,Contig_12706,Contig_89293,Contig_35271,Contig_22206,Contig_51292,Contig_13821,First_Contig3833,Contig_33968,Contig_154122,Contig_112204,Contig_10220,Contig_27614,Contig_13375,Contig_312895,Contig_53323,…	1.50127154060927	4.45400176045464e-11	1.12240844363457e-08
GO:0005618	cell wall	cellular_component	14	8	6	1939	204	42209	Contig_85709,Contig_21353,Contig_5061,Contig_157333,Contig_82581,Contig_20596,Contig_326407,Contig_26469,	Contig_79973,Contig_88448,Contig_23345,Contig_325142,Contig_36474,Contig_69339,	1.4939123663906	0.121552435325327	1
GO:0030246	carbohydrate binding	molecular_function	17	12	5	1939	248	42209	Contig_296283,Contig_4705,Contig_11880,Contig_23940,Contig_13806,Contig_2414,First_Contig949,Contig_486,Contig_41592,Contig_59075,Contig_1683,Contig_130245,	Contig_156806,Contig_25969,First_Contig376,Contig_99068,Contig_58298,	1.4921912691943	0.095333639873998	1
GO:0015035	protein disulfide oxidoreductase activity	molecular_function	15	13	2	1939	221	42209	Contig_33274,Contig_137327,Contig_80564,Contig_34658,Contig_24416,Contig_28935,Contig_41878,Contig_82269,Contig_355917,Contig_133371,Contig_296457,Contig_14027,Contig_139276,	Contig_10220,Contig_55159,	1.47749574697971	0.120261173895088	1
GO:2001070	starch binding	molecular_function	4	3	1	1939	59	42209	Contig_13806,Contig_59075,First_Contig3448,	Contig_99068,	1.47582626025996	0.299562913952082	1
GO:0070469	respiratory chain	cellular_component	5	5	0	1939	74	42209	Contig_114,Contig_32968,Contig_63888,Contig_304533,Contig_129127,	-	1.47084036073206	0.279399231053117	1
GO:0006813	potassium ion transport	biological_process	5	3	2	1939	74	42209	Contig_13638,First_Contig401,Contig_179900,	First_Contig4320,Contig_35686,	1.47084036073206	0.279399231053117	1
GO:0051082	unfolded protein binding	molecular_function	28	21	7	1939	415	42209	Contig_10759,Contig_50088,Contig_15031,Contig_24418,Contig_81668,Contig_8014,First_Contig3242,Contig_42218,Contig_212310,Contig_59830,Contig_152793,Contig_40565,Contig_9160,Contig_198075,Contig_2791,Contig_55518,Contig_11430,Contig_45234,Contig_403304,Contig_187452,Contig_18165,	Contig_116567,Contig_39880,Contig_73485,Second_Contig721,Contig_114981,Contig_299868,Contig_34925,	1.46871384454787	0.046818280612936	0.776197810161833
GO:0004252	serine-type endopeptidase activity	molecular_function	28	18	10	1939	418	42209	Contig_102676,Contig_44592,First_Contig200,Contig_752,Contig_55448,Contig_152844,First_Contig1033,Contig_248983,Contig_22262,Contig_10746,Contig_117202,Contig_182576,Contig_114696,Contig_156729,Contig_13717,Contig_117203,First_Contig8667,Contig_65872,	Contig_114242,Contig_24155,Contig_23981,Contig_47269,Contig_30889,Contig_310529,Contig_119651,Contig_24192,Contig_5666,Contig_106440,	1.45817283609417	0.0505742686097799	0.827578940887307
GO:0071805	potassium ion transmembrane transport	biological_process	5	3	2	1939	75	42209	Contig_13638,First_Contig401,Contig_179900,	First_Contig4320,Contig_35686,	1.4512291559223	0.291284734799071	1
GO:0016829	lyase activity	molecular_function	25	17	8	1939	377	42209	Contig_29453,Contig_68506,Contig_78346,Contig_122532,Contig_138504,Contig_94081,Contig_309672,Contig_82054,Contig_398873,Contig_33909,Contig_31439,Contig_96227,Contig_69236,Contig_865,Contig_40497,Second_Contig404,Contig_402956,	Contig_198129,Contig_155796,Contig_143085,Contig_26275,Contig_71224,Contig_101409,Contig_24963,Contig_241037,	1.44353032750892	0.0690953338605383	1
GO:0005622	intracellular	cellular_component	131	89	42	1939	2032	42209	Contig_37856,Contig_1768,Contig_59741,Contig_21353,Contig_80868,Contig_77387,Contig_115804,Contig_36918,Contig_32067,Contig_384281,Contig_20398,Contig_33922,Contig_60944,Contig_33188,Contig_74491,Contig_42819,Contig_16139,Contig_2450,Contig_8227,Contig_26999,Contig_105897,Contig_30394,Contig_59890,Contig_25684,Contig_122520,Contig_16498,Contig_77372,Contig_26030,Contig_34787,Contig_21048,Contig_3…	First_Contig2892,Contig_46104,Contig_15569,Contig_42818,Contig_105126,Contig_15516,Contig_80610,Contig_272679,Contig_48787,Contig_72992,Contig_276310,Contig_269073,Contig_40676,Contig_96005,Contig_292762,Contig_6623,Contig_39379,Contig_128367,Contig_51047,Contig_1506,Contig_41111,Contig_49620,Contig_60514,Contig_152384,Contig_53299,First_Contig136,Contig_29382,Contig_81516,Contig_30133,Contig_377…	1.40337858828116	0.000275423602810189	0.0315485217764398
GO:0009408	response to heat	biological_process	9	5	4	1939	140	42209	Contig_253141,First_Contig3242,Contig_32120,Contig_29392,Contig_157333,	Contig_115085,Contig_5547,Contig_299868,Contig_34925,	1.39939954321079	0.250927786614826	1
GO:0006520	cellular amino acid metabolic process	biological_process	9	7	2	1939	141	42209	Contig_138504,Contig_5587,Contig_182878,Contig_379192,Contig_158580,Contig_33734,Contig_173614,	Contig_143085,Contig_241037,	1.38947472375539	0.258801092945835	1
GO:0009536	plastid	cellular_component	18	4	14	1939	283	42209	Contig_121818,Contig_248983,Contig_207232,Contig_53337,	Contig_17744,Contig_299871,Contig_272679,Contig_294094,Contig_269073,Contig_293109,Contig_81516,Contig_48490,Contig_294952,Contig_293674,Contig_214961,Contig_270033,Contig_161592,Contig_222046,	1.38456491907781	0.152429833698693	1
GO:0008236	serine-type peptidase activity	molecular_function	19	11	8	1939	302	42209	Contig_286404,Contig_44592,Contig_752,Contig_102018,First_Contig1137,First_Contig1033,Contig_248983,Contig_22262,Contig_14686,First_Contig8667,Contig_114206,	Contig_114242,First_Contig7851,Contig_24155,Contig_47269,Contig_46275,Contig_30889,Contig_24192,Contig_106440,	1.36953744846972	0.15561352802126	1
GO:0050662	coenzyme binding	molecular_function	15	9	6	1939	239	42209	Contig_77852,Contig_134476,Contig_18001,Contig_12535,Contig_118165,Contig_37117,Contig_26853,First_Contig897,Contig_75588,	Contig_9132,Contig_32064,Contig_106093,Contig_84527,Contig_199900,Contig_13734,	1.36621991666325	0.197520457035066	1
GO:0004197	cysteine-type endopeptidase activity	molecular_function	5	4	1	1939	80	42209	Contig_1307,Contig_292832,Contig_79899,Contig_30631,	Contig_93451,	1.36052733367715	0.353980701459101	1
GO:0004553	hydrolase activity, hydrolyzing O-glycosyl compounds	molecular_function	30	22	8	1939	482	42209	Contig_23055,Contig_182781,Contig_25128,Contig_4705,Contig_185367,First_Contig187,Contig_11880,First_Contig949,Contig_486,Contig_41592,Contig_12296,Contig_180331,Contig_1683,Contig_181023,Contig_34341,Contig_7118,Second_Contig89,Contig_21971,Contig_130245,Contig_1015,Contig_50123,Second_Contig272,	Contig_11897,Contig_156806,Contig_25969,Contig_18594,Contig_299544,First_Contig376,Contig_91762,Contig_106052,	1.35488199204364	0.0962142091518733	1
GO:0016616	oxidoreductase activity, acting on the CH-OH group of donors, NAD or NADP as acceptor	molecular_function	19	10	9	1939	311	42209	Contig_399042,Contig_27502,Contig_77852,Contig_134476,Contig_36350,Contig_19742,Contig_118165,Contig_37117,Contig_18012,Contig_37504,	Contig_9132,Contig_32064,Contig_51292,Contig_13821,First_Contig185,Contig_199900,Contig_13734,Contig_12950,Contig_47699,	1.32990453195452	0.191433709074604	1
GO:0006814	sodium ion transport	biological_process	4	3	1	1939	66	42209	Contig_98901,Contig_31066,Contig_43967,	Contig_47539,	1.31929923265663	0.40295890955403	1
GO:0016876	ligase activity, forming aminoacyl-tRNA and related compounds	molecular_function	5	2	3	1939	83	42209	Contig_287022,Contig_160781,	Contig_10479,Contig_66346,Contig_122061,	1.31135164691774	0.393993863723493	1
GO:0015986	ATP synthesis coupled proton transport	biological_process	7	5	2	1939	118	42209	Contig_58710,Contig_82152,Contig_14762,Contig_48112,Contig_171380,	Contig_33756,Contig_17954,	1.29134797772747	0.381136412483465	1
GO:0051537	2 iron, 2 sulfur cluster binding	molecular_function	11	9	2	1939	186	42209	Contig_20710,Contig_51718,First_Contig1385,Contig_63888,Contig_12492,Contig_79113,Contig_168469,Contig_53337,Contig_14,	Contig_70506,Contig_173473,	1.2873807028343	0.32769638170848	1
GO:0006457	protein folding	biological_process	43	32	11	1939	730	42209	Contig_10759,Contig_45785,Contig_52715,Contig_10350,Contig_50088,Contig_15031,Contig_64178,Contig_24418,First_Contig3114,Contig_81668,Contig_253141,Contig_8014,First_Contig3242,Contig_42218,Contig_212310,Contig_59830,Contig_152793,Contig_40565,Contig_9160,Contig_198075,Contig_2791,Contig_33663,Contig_55518,Contig_361147,Contig_112801,Contig_6891,Contig_11430,Contig_45234,First_Contig7410,Contig_1…	Contig_116567,Contig_39880,Contig_17079,Contig_73485,First_Contig1398,Second_Contig721,Contig_74376,Contig_242618,Contig_114981,Contig_299868,Contig_34925,	1.28225041858888	0.103881876806556	1
GO:0006414	translational elongation	biological_process	14	12	2	1939	238	42209	Contig_5746,Contig_19908,Contig_45826,Contig_58120,Contig_131751,Contig_24450,Contig_21005,Contig_10156,Contig_35127,Contig_96165,Contig_22464,Contig_11708,	Contig_58866,Contig_99938,	1.28049631404909	0.298647360192917	1
GO:0045454	cell redox homeostasis	biological_process	22	16	6	1939	377	42209	Contig_33274,Contig_137327,Contig_34089,Contig_34658,Contig_24416,First_Contig7699,Contig_28935,Contig_23471,Contig_1298,Contig_41878,Contig_82269,Contig_133371,Contig_296457,Contig_14027,Contig_139276,Contig_82536,	Contig_21856,Contig_10220,Contig_51436,Contig_14213,Contig_55159,Contig_6506,	1.27030668820785	0.233756438270208	1
GO:0005743	mitochondrial inner membrane	cellular_component	8	7	1	1939	138	42209	Contig_9184,Contig_82554,Contig_20602,Contig_24064,Contig_89182,Contig_67807,Contig_48112,	Contig_63408,	1.26193839645417	0.398256027512273	1
GO:0035335	peptidyl-tyrosine dephosphorylation	biological_process	10	8	2	1939	173	42209	Contig_100959,Contig_25755,Contig_292498,Contig_42103,First_Contig7577,First_Contig3682,Contig_19931,Contig_25093,	Contig_189255,Contig_30317,	1.25829117565517	0.37571554004134	1
GO:0004725	protein tyrosine phosphatase activity	molecular_function	10	8	2	1939	173	42209	Contig_100959,Contig_25755,Contig_292498,Contig_42103,First_Contig7577,First_Contig3682,Contig_19931,Contig_25093,	Contig_189255,Contig_30317,	1.25829117565517	0.37571554004134	1
GO:0009058	biosynthetic process	biological_process	29	16	13	1939	503	42209	Contig_31984,Contig_26388,Contig_356828,Contig_6665,Contig_1027,Contig_112330,Contig_15216,Contig_82054,First_Contig212,Contig_7679,Contig_771,Contig_21609,Contig_2576,Contig_52174,Contig_8465,Contig_7678,	Contig_16185,Contig_33969,Contig_120603,Contig_3460,Contig_8598,Contig_47557,Contig_14188,Contig_23575,Contig_4458,Contig_197962,Contig_173473,Contig_68949,Contig_146482,	1.2550391308672	0.204047603980653	1
GO:0008137	NADH dehydrogenase (ubiquinone) activity	molecular_function	5	4	1	1939	87	42209	Contig_114837,Contig_124416,Contig_23015,Contig_56708,	Contig_208420,	1.25105961717439	0.449770337578164	1
GO:0006278	RNA-dependent DNA replication	biological_process	17	12	5	1939	296	42209	Contig_3861,Contig_14400,Contig_2768,Contig_15095,Contig_307645,Contig_15269,Contig_9946,Contig_469,Contig_121213,Contig_23360,Contig_47883,Contig_5670,	Contig_86701,Contig_112442,Contig_54599,Contig_138562,Contig_214961,	1.25021430662225	0.3066126417895	1
GO:0043169	cation binding	molecular_function	4	3	1	1939	70	42209	Contig_22873,First_Contig6407,Contig_34341,	Contig_11897,	1.24391070507625	0.466739948561904	1
GO:0003824	catalytic activity	molecular_function	222	153	69	1939	3900	42209	Contig_40592,Contig_20836,Contig_383993,Contig_5767,Contig_30232,Contig_28561,First_Contig408,First_Contig1949,Contig_102676,Contig_14274,Contig_575,Contig_20589,Contig_83113,Contig_4447,Contig_10717,Contig_70,Contig_68506,Contig_31984,Contig_60469,Contig_22873,Contig_12586,First_Contig200,Contig_5882,Contig_182781,Contig_25128,Contig_2157,First_Contig1385,Contig_64632,Contig_32846,Contig_89232,C…	Contig_11897,First_Contig7524,Contig_88570,Contig_47938,Contig_156806,Contig_289335,Contig_77844,Contig_120603,Contig_70065,Contig_32064,Contig_51292,Contig_13941,Contig_50918,Contig_148087,Contig_9352,Contig_121901,Contig_106093,Contig_64151,Contig_12625,Contig_92929,Contig_3460,Contig_25969,Contig_39012,Contig_84527,Contig_56373,Contig_13375,Contig_23920,Contig_56584,First_Contig1704,Contig_475…	1.23912643313365	0.00225756811205242	0.118522325882752
GO:0003964	RNA-directed DNA polymerase activity	molecular_function	17	12	5	1939	300	42209	Contig_3861,Contig_14400,Contig_2768,Contig_15095,Contig_307645,Contig_15269,Contig_9946,Contig_469,Contig_121213,Contig_23360,Contig_47883,Contig_5670,	Contig_86701,Contig_112442,Contig_54599,Contig_138562,Contig_214961,	1.23354478253395	0.331154161548639	1
GO:0016705	oxidoreductase activity, acting on paired donors, with incorporation or reduction of molecular oxygen	molecular_function	21	15	6	1939	371	42209	Contig_297704,Contig_86776,Contig_6137,Contig_28421,Contig_65554,Contig_92784,Contig_27990,Contig_2460,First_Contig235,Contig_193179,Contig_6942,Contig_11019,Contig_56792,Contig_97453,Contig_64039,	First_Contig3833,Contig_112204,Contig_114753,Contig_298016,Contig_56828,Contig_113795,	1.23217569842459	0.29712657995005	1
GO:0005773	vacuole	cellular_component	15	11	4	1939	265	42209	Contig_54068,Contig_133932,Contig_85709,Contig_21353,Contig_16139,Contig_5061,Contig_110107,Contig_24902,Contig_294787,Contig_167383,Contig_284444,	Contig_88448,Contig_41827,Contig_47699,Contig_187948,	1.23217569842459	0.35326003267368	1
GO:0009506	plasmodesma	cellular_component	28	17	11	1939	496	42209	Contig_54068,Contig_18160,Contig_21353,Contig_66400,Contig_5061,Contig_8224,Contig_179900,Contig_110107,Contig_94827,First_Contig949,Contig_82581,Contig_20596,Contig_326407,Contig_167383,Contig_284444,Contig_194017,Contig_65657,	First_Contig2892,Contig_39655,Contig_41827,Contig_66660,Contig_37314,First_Contig376,Contig_2439,Contig_72283,Contig_21827,Contig_325142,Contig_69339,	1.22886339816001	0.249910346721449	1
GO:0030170	pyridoxal phosphate binding	molecular_function	30	19	11	1939	532	42209	Contig_68506,Contig_2157,Contig_6665,Contig_1027,Contig_122532,Contig_112330,Contig_15216,Contig_138504,Contig_266450,Contig_82054,Contig_109485,Contig_7679,Contig_771,Contig_2576,Contig_31439,Contig_158580,Contig_37504,Contig_43987,Contig_7678,	Contig_120603,Contig_92929,Contig_3460,Contig_39012,Contig_143085,Contig_47557,Contig_23575,Contig_173473,Contig_64595,Contig_241037,Contig_146482,	1.22754345895683	0.239109620750761	1
GO:0004497	monooxygenase activity	molecular_function	17	12	5	1939	302	42209	Contig_297704,Contig_4505,Contig_20299,Contig_65554,Contig_12492,Contig_27990,Contig_2460,First_Contig235,Contig_193179,Contig_6942,Contig_5988,Contig_11019,	Contig_112204,Contig_298016,Contig_43109,Contig_56828,Contig_113795,	1.22537561178869	0.34380347807323	1
GO:0050790	regulation of catalytic activity	biological_process	9	9	0	1939	160	42209	Contig_82554,Contig_64178,Contig_1307,Contig_292832,First_Contig2843,Contig_142598,Contig_61801,Contig_31422,Contig_30631,	-	1.22447460030944	0.431596532175459	1
GO:0016597	amino acid binding	molecular_function	7	7	0	1939	125	42209	Contig_27502,Contig_243920,Contig_182878,Contig_379192,Contig_18012,Contig_37504,Contig_14598,	-	1.21903249097473	0.461902584775116	1
GO:0005215	transporter activity	molecular_function	20	13	7	1939	359	42209	Contig_20602,Contig_80868,Contig_24064,Contig_89232,Contig_41985,Contig_89182,Contig_34490,Contig_67807,Contig_43967,Contig_114424,Contig_298671,Contig_104105,First_Contig381,	Contig_25279,Contig_6743,Contig_293747,Contig_128367,Contig_233556,Contig_13076,Contig_156796,	1.2127263141412	0.337556762466609	1
GO:0008233	peptidase activity	molecular_function	50	35	15	1939	900	42209	Contig_96642,Contig_286404,Contig_30347,Contig_133932,Contig_44592,Contig_35172,Contig_92994,Contig_26930,Contig_31504,Contig_64082,Contig_43404,First_Contig1033,Contig_248983,Contig_1307,Contig_292832,Contig_22262,Contig_3042,Contig_84126,Contig_117202,Contig_59689,Contig_28062,Contig_9728,Contig_256393,Contig_51232,Contig_124052,First_Contig8667,Contig_91828,Contig_87282,Contig_17078,Contig_795…	Contig_114242,First_Contig7851,Contig_24155,First_Contig607,Contig_47269,Contig_39655,First_Contig3189,Contig_71057,Contig_30889,Contig_24192,Contig_76589,Contig_195003,Contig_106440,Contig_150640,Contig_145770,	1.20935762993525	0.172974673776373	1
GO:0002161	aminoacyl-tRNA editing activity	molecular_function	5	4	1	1939	91	42209	Second_Contig335,Contig_103517,Contig_398585,Contig_117881,	Contig_103516,	1.19606798565024	0.507906165292885	1
GO:0006096	glycolytic process	biological_process	13	10	3	1939	237	42209	Contig_7739,Contig_1644,Contig_296367,Contig_15044,Contig_40000,First_Contig254,Contig_2152,Contig_3578,First_Contig3261,Contig_38751,	Contig_38752,Contig_180116,Contig_26275,	1.19404930550569	0.433522479801126	1
GO:0017111	nucleoside-triphosphatase activity	molecular_function	85	58	27	1939	1557	42209	Contig_205586,Contig_82554,Contig_17378,Contig_314201,Contig_464,Contig_54173,Contig_106169,Contig_19908,Contig_86928,Contig_209117,Contig_42728,First_Contig6006,Contig_48412,Contig_86341,Contig_11853,First_Contig8225,Contig_18601,Contig_4972,First_Contig6671,Contig_67553,Contig_2995,Contig_15165,Contig_32120,Contig_111605,Contig_3042,Contig_25242,Contig_29322,Contig_4147,Contig_14762,Contig_1116…	Contig_79973,Contig_142758,Contig_120216,Contig_188440,Contig_33756,Contig_56013,Contig_88526,First_Contig4201,Contig_19830,Contig_42638,Contig_128367,First_Contig7724,Contig_5547,Contig_293109,Contig_88527,Contig_294952,Contig_293674,First_Contig7388,Contig_54172,Contig_31947,Contig_270033,Contig_46329,Contig_54144,Contig_195003,Contig_3326,Contig_85804,Contig_297033,	1.18838611034099	0.114157676418602	1
GO:0006310	DNA recombination	biological_process	6	2	4	1939	111	42209	Contig_54028,Contig_1951,	Contig_47509,Contig_54605,Contig_7344,Contig_297033,	1.17667228858565	0.524289968340834	1
GO:0015991	ATP hydrolysis coupled proton transport	biological_process	10	8	2	1939	186	42209	Contig_80315,Contig_58710,Contig_96541,Contig_14762,Contig_48112,Contig_109590,Contig_171380,Contig_113618,	Contig_33756,Contig_276510,	1.17034609348572	0.500382600423354	1
GO:0006450	regulation of translational fidelity	biological_process	5	4	1	1939	93	42209	Second_Contig335,Contig_103517,Contig_398585,Contig_117881,	Contig_103516,	1.17034609348572	0.537713905806473	1
GO:0004222	metalloendopeptidase activity	molecular_function	12	11	1	1939	224	42209	Contig_30347,Contig_35172,Contig_34584,Contig_25242,Contig_1981,Contig_53492,Contig_269057,Contig_80885,Contig_18632,First_Contig168,Contig_113050,	First_Contig607,	1.16616628600899	0.490053138477118	1
GO:0015078	hydrogen ion transmembrane transporter activity	molecular_function	5	3	2	1939	94	42209	Contig_80315,Contig_96541,Contig_171380,	Contig_299871,Contig_276510,	1.15789560312949	0.55277706248924	1
GO:0016849	phosphorus-oxygen lyase activity	molecular_function	5	3	2	1939	94	42209	Contig_218212,Contig_96294,Contig_14638,	Contig_128367,Contig_71224,	1.15789560312949	0.55277706248924	1
GO:0009190	cyclic nucleotide biosynthetic process	biological_process	5	3	2	1939	94	42209	Contig_218212,Contig_96294,Contig_14638,	Contig_128367,Contig_71224,	1.15789560312949	0.55277706248924	1
GO:0048037	cofactor binding	molecular_function	5	4	1	1939	95	42209	Contig_20836,Contig_27502,Contig_18012,Contig_37504,	First_Contig185,	1.14570722835971	0.56793661624914	1
GO:0005576	extracellular region	cellular_component	4	0	4	1939	76	42209	-	Contig_17188,Contig_194189,First_Contig7408,Contig_75660,	1.14570722835971	0.567035212776356	1
GO:0033178	proton-transporting two-sector ATPase complex, catalytic domain	cellular_component	5	4	1	1939	95	42209	Contig_58710,Contig_14762,Contig_48112,Contig_113618,	Contig_33756,	1.14570722835971	0.56793661624914	1
GO:0044267	cellular protein metabolic process	biological_process	9	8	1	1939	171	42209	Contig_24418,Contig_47007,Contig_59830,Contig_152793,Contig_9160,Contig_198075,Contig_55518,Contig_361147,	Contig_39880,	1.14570722835971	0.548362668313937	1
GO:0006888	ER to Golgi vesicle-mediated transport	biological_process	4	2	2	1939	76	42209	First_Contig2280,Contig_111430,	Contig_307323,Contig_33082,	1.14570722835971	0.567035212776356	1
GO:0016887	ATPase activity	molecular_function	56	40	16	1939	1073	42209	Contig_82554,Contig_314201,Contig_464,Contig_54173,Contig_106169,Contig_19908,Contig_209117,First_Contig8251,Contig_48412,Contig_86341,Contig_11853,Contig_13461,First_Contig8225,Contig_18601,Contig_4972,Contig_67553,Contig_2995,Contig_111605,Contig_111606,Contig_283512,Contig_169164,Contig_51232,Contig_33133,First_Contig7318,Contig_116066,First_Contig5306,Contig_34526,Contig_128199,Contig_296463,…	Contig_79973,Contig_142758,Contig_65849,Contig_193672,Contig_120216,Contig_19830,Contig_42638,First_Contig7724,Contig_112973,First_Contig7388,Contig_54172,Contig_31947,Contig_54144,Contig_195003,Contig_3326,Contig_85804,	1.13609738208269	0.318212819800876	1
GO:0006810	transport	biological_process	100	67	33	1939	1919	42209	Contig_110547,Contig_41875,Contig_31649,First_Contig548,Contig_4760,Contig_82554,Contig_464,Contig_20602,Contig_13638,Contig_571,Contig_54173,Contig_31162,Contig_58710,Contig_36442,Contig_80868,Contig_209117,Contig_24064,Contig_89232,Contig_48412,Contig_41985,Contig_11853,Contig_13461,Contig_111430,Contig_9398,Contig_89182,Contig_14762,Contig_221150,Contig_120732,First_Contig3283,Contig_94821,Con…	First_Contig4320,Contig_142758,Contig_9905,Contig_193672,Contig_120216,Contig_299871,Contig_47857,Contig_33756,Contig_31974,Contig_25279,Contig_6743,Contig_86081,Contig_293747,Contig_90545,Contig_128367,Contig_233556,First_Contig7724,Contig_125786,Contig_13076,Contig_76174,Contig_302391,Contig_156796,First_Contig7388,Contig_84010,Contig_276510,Contig_54172,Contig_307323,Contig_40647,Contig_33082,…	1.13436359243535	0.20419944336174	1
GO:0046034	ATP metabolic process	biological_process	4	3	1	1939	77	42209	Contig_58710,Contig_14762,Contig_48112,	Contig_33756,	1.13082791370569	0.584154653884234	1
GO:0005507	copper ion binding	molecular_function	11	6	5	1939	213	42209	Contig_9184,Contig_125181,Contig_48112,Contig_173614,Contig_191331,Contig_3388,	Contig_88476,Contig_17744,Contig_42335,Contig_47557,Contig_43109,	1.12419159965812	0.57405377425497	1
GO:0008762	UDP-N-acetylmuramate dehydrogenase activity	molecular_function	5	1	4	1939	97	42209	Contig_79113,	Contig_70065,Contig_13375,Contig_12119,Contig_4458,	1.12208439890899	0.598515622591026	1
GO:0050660	flavin adenine dinucleotide binding	molecular_function	28	20	8	1939	544	42209	Contig_11001,First_Contig1385,Contig_8060,Contig_1353,Contig_22138,Contig_50073,Contig_15599,Contig_79113,First_Contig7699,Contig_5317,Contig_23471,Contig_1298,Contig_51345,Contig_15588,Contig_5988,Contig_64103,Contig_3273,Contig_15587,Contig_82536,Contig_29973,	Contig_70065,Contig_13375,Contig_12119,Contig_14213,Contig_9188,Contig_4458,Contig_49515,Contig_11313,	1.12043427479295	0.486153077787888	1
GO:0006098	pentose-phosphate shunt	biological_process	4	2	2	1939	78	42209	Contig_27947,Contig_6393,	Contig_9132,Contig_199900,	1.11633011994023	0.601361562858675	1
GO:0055085	transmembrane transport	biological_process	78	51	27	1939	1523	42209	Contig_41875,Contig_4760,Contig_48619,Contig_26669,Contig_82554,Contig_464,Contig_20602,Contig_54173,Contig_31162,First_Contig7048,Contig_209117,Contig_24064,Contig_2261,First_Contig5012,Contig_48412,Contig_41985,Contig_11853,Contig_151205,Contig_89182,Contig_167917,Contig_120732,Contig_34490,Contig_15012,Contig_45885,Contig_17998,Contig_67807,Contig_118165,Contig_11483,Contig_146535,First_Contig…	Contig_121816,Contig_142758,Contig_9905,Contig_193672,Contig_120216,Contig_16939,Contig_10220,Contig_31974,Contig_25279,Contig_47133,Contig_6743,First_Contig4588,Contig_233556,First_Contig7724,Contig_4324,Contig_101435,Contig_76174,Contig_16074,Contig_156796,First_Contig7388,Contig_84010,Contig_187647,Contig_54172,Contig_126598,Contig_54144,Contig_26153,Contig_101184,	1.11486415786545	0.320630487843786	1
GO:0006099	tricarboxylic acid cycle	biological_process	12	7	5	1939	235	42209	Contig_17873,Contig_27735,Contig_19742,Contig_402956,Contig_2516,Contig_16314,Contig_19845,	Contig_51292,Contig_50833,Contig_66660,Contig_12950,Contig_47699,	1.11157977900431	0.593664403163944	1
GO:0043039	tRNA aminoacylation	biological_process	5	2	3	1939	98	42209	Contig_287022,Contig_160781,	Contig_10479,Contig_66346,Contig_122061,	1.1106345581038	0.613920499500753	1
GO:0006508	proteolysis	biological_process	102	76	26	1939	2004	42209	Contig_6067,Contig_96642,Contig_30579,Contig_286404,Contig_102676,Contig_30529,Contig_30347,Contig_133932,Contig_44592,Contig_35172,Contig_92994,Contig_26930,First_Contig200,Contig_752,Contig_32846,Contig_31504,Contig_55448,Contig_102018,First_Contig1137,Contig_46,Contig_152844,Contig_64082,Contig_316951,Contig_34584,Contig_43404,First_Contig1033,Contig_66952,Contig_248983,Contig_1307,Contig_2928…	Contig_236515,Contig_114242,First_Contig7851,Contig_24155,Contig_23981,First_Contig607,Contig_47269,Contig_39655,First_Contig3189,Contig_71057,Contig_115085,Contig_2434,Contig_46275,Contig_30889,Contig_62387,Contig_310529,Contig_119651,Contig_24192,Contig_5666,Contig_76589,Contig_195003,Contig_106440,Contig_150640,Contig_93451,Contig_62555,Contig_145770,	1.10797435556942	0.290342166511012	1
GO:0016627	oxidoreductase activity, acting on the CH-CH group of donors	molecular_function	9	8	1	1939	177	42209	Contig_30735,Contig_1817,Contig_69295,Contig_5317,Contig_217543,Contig_64103,Contig_3273,Contig_29973,	Contig_11313,	1.10686969519497	0.615708398832689	1
GO:0006364	rRNA processing	biological_process	9	6	3	1939	177	42209	Contig_86279,Contig_93123,Contig_372343,Contig_34222,Contig_694,Contig_18801,	Contig_12852,Contig_50548,Contig_34465,	1.10686969519497	0.615708398832689	1
GO:0016226	iron-sulfur cluster assembly	biological_process	4	2	2	1939	79	42209	Contig_51718,Contig_66604,	Second_Contig214,Contig_34008,	1.10219935892833	0.618645707483574	1
GO:0005506	iron ion binding	molecular_function	36	24	12	1939	711	42209	Contig_198,Contig_297704,Contig_86776,Contig_6137,Contig_32968,Contig_28421,Contig_65554,Contig_92784,Contig_12492,Contig_27990,Contig_2460,First_Contig235,Contig_132291,Contig_44336,Contig_49711,Contig_193179,Contig_6942,Contig_4670,Contig_304533,Contig_11019,Contig_56792,Contig_97453,Contig_64039,Contig_66604,	Contig_172839,Contig_113337,Contig_89293,First_Contig3833,Contig_112204,Contig_27614,Contig_114753,Contig_298016,Contig_52310,Contig_56828,Contig_48490,Contig_113795,	1.10219935892833	0.505072269552606	1
GO:0016282	eukaryotic 43S preinitiation complex	cellular_component	5	1	4	1939	99	42209	First_Contig2391,	Contig_189883,Contig_21173,Contig_45865,Contig_55516,	1.09941602721386	0.629392640212488	1
GO:0033290	eukaryotic 48S preinitiation complex	cellular_component	5	1	4	1939	99	42209	First_Contig2391,	Contig_189883,Contig_21173,Contig_45865,Contig_55516,	1.09941602721386	0.629392640212488	1
GO:0001731	formation of translation preinitiation complex	biological_process	5	1	4	1939	99	42209	First_Contig2391,	Contig_189883,Contig_21173,Contig_45865,Contig_55516,	1.09941602721386	0.629392640212488	1
GO:0020037	heme binding	molecular_function	28	17	11	1939	555	42209	Contig_198,Contig_297704,Contig_50928,Contig_32968,Contig_65554,Contig_125181,Contig_27990,Contig_2460,First_Contig235,Contig_87491,Contig_49711,Contig_193179,Contig_6942,Contig_2454,Contig_4670,Contig_304533,Contig_11019,	Contig_113337,Contig_195905,Contig_22206,Contig_112204,Contig_27614,Contig_298016,Contig_143848,Contig_56828,Contig_48490,Contig_271876,Contig_113795,	1.0982274693466	0.551096733469878	1
GO:0008168	methyltransferase activity	molecular_function	36	25	11	1939	714	42209	Contig_31591,Contig_27184,Contig_11674,Contig_4447,Contig_69710,Contig_51718,Contig_31984,Contig_174473,Contig_66404,Contig_166448,Contig_19774,Contig_36088,Contig_109485,Contig_84274,Contig_125282,Contig_16068,Contig_174625,Contig_110107,Contig_3452,First_Contig2063,Contig_305038,Contig_12521,First_Contig3409,Second_Contig414,Second_Contig546,	Contig_17125,Contig_117351,Contig_132479,Contig_205098,Contig_50519,Contig_48200,Contig_14295,Contig_64595,Contig_34465,Contig_11269,First_Contig2956,	1.09756826918493	0.520512778559759	1
GO:0008234	cysteine-type peptidase activity	molecular_function	18	15	3	1939	360	42209	Contig_30529,Contig_133932,Contig_26930,Contig_46,Contig_316951,Contig_1307,Contig_292832,Contig_28062,Contig_256393,Contig_106963,Contig_17078,Contig_33790,Contig_109735,Contig_19727,Contig_30631,	Contig_236515,Contig_71057,Contig_145770,	1.08842186694172	0.620939854859206	1
GO:0032259	methylation	biological_process	40	26	14	1939	800	42209	Contig_31591,Contig_27184,Contig_4447,Contig_69710,Contig_51718,Contig_31984,Contig_174473,Contig_66404,Contig_166448,Contig_19774,Contig_36088,Contig_109485,Contig_84274,Contig_125282,Contig_16068,Contig_174625,Contig_110107,Contig_399410,Contig_3452,First_Contig2063,Contig_305038,Contig_12521,First_Contig3409,Contig_503,Second_Contig414,Second_Contig546,	Contig_17125,Contig_96015,Contig_35623,Contig_117351,Contig_132479,Contig_205098,First_Contig3553,Contig_50519,Contig_48200,Contig_14295,Contig_64595,Contig_34465,Contig_11269,First_Contig2956,	1.08842186694172	0.537938716014879	1
GO:0045261	proton-transporting ATP synthase complex, catalytic core F(1)	cellular_component	4	3	1	1939	80	42209	Contig_58710,Contig_14762,Contig_48112,	Contig_33756,	1.08842186694172	0.635996975570316	1
GO:0030131	clathrin adaptor complex	cellular_component	4	1	3	1939	80	42209	Contig_14030,	Contig_47857,Contig_40647,Contig_89088,	1.08842186694172	0.635996975570316	1
GO:0005737	cytoplasm	cellular_component	113	84	29	1939	2270	42209	Contig_96642,Contig_30232,Contig_18160,Contig_24333,Contig_51718,Contig_103517,Contig_31984,Contig_398585,Contig_155575,Contig_92994,Contig_12586,Contig_30735,Contig_86928,Contig_36442,Contig_117881,Contig_49417,Contig_42728,Contig_24418,Contig_16295,Contig_13461,Contig_162130,First_Contig6971,Contig_66404,Contig_64082,Contig_43404,Contig_47007,Contig_32120,Contig_85444,Contig_212310,Contig_26249…	Contig_297364,Contig_307344,Contig_171820,Contig_39880,Contig_189883,Contig_88526,Contig_39595,Contig_21173,First_Contig3189,Contig_176136,Contig_147817,Contig_66346,Contig_2439,Contig_45865,Contig_54457,Contig_5547,Contig_88527,Contig_66934,Contig_320407,Contig_30133,Contig_101409,Contig_13734,Contig_76589,Contig_55516,Contig_195003,Contig_122061,Contig_103516,Contig_150640,Contig_234400,	1.0836270569552	0.377486305711443	1
GO:0016810	hydrolase activity, acting on carbon-nitrogen (but not peptide) bonds	molecular_function	6	5	1	1939	121	42209	Contig_6067,Contig_182878,Contig_13432,Contig_152228,Contig_112472,	Contig_289335,	1.07942664490088	0.663619398069836	1
GO:0006979	response to oxidative stress	biological_process	11	8	3	1939	222	42209	Contig_13582,Second_Contig313,Contig_125181,Contig_148624,Contig_129059,Contig_83921,Contig_148627,Contig_2454,	Contig_195905,Contig_22206,Contig_66278,	1.07861626453684	0.666476045048045	1
GO:0005694	chromosome	cellular_component	10	7	3	1939	202	42209	Contig_117100,Contig_164720,Contig_105095,Contig_40197,Contig_8577,Contig_284444,Contig_69491,	Contig_249675,Contig_237453,First_Contig6965,	1.07764541281359	0.670061895994489	1
GO:0003924	GTPase activity	molecular_function	29	20	9	1939	587	42209	Contig_151176,Contig_25449,Contig_4377,Contig_71010,Contig_33462,Contig_14876,Contig_94821,Contig_3101,Contig_181145,Contig_10156,Contig_110692,Contig_51694,Contig_308362,Contig_47639,First_Contig7315,Contig_51223,Contig_186641,Contig_3866,Contig_38336,Contig_103154,	Contig_8998,Contig_65106,Contig_309031,Contig_77186,Contig_167217,Contig_54457,Contig_86874,Contig_58866,Contig_46329,	1.07544238982317	0.620718979055717	1
GO:0005802	trans-Golgi network	cellular_component	4	2	2	1939	82	42209	Contig_28421,Contig_92784,	Second_Contig105,Contig_66278,	1.06187499213827	0.670861108242672	1
GO:0008483	transaminase activity	molecular_function	9	5	4	1939	185	42209	Contig_6665,Contig_112330,Contig_82054,Contig_771,Contig_37504,	Contig_63879,Contig_92929,Contig_47557,Contig_146482,	1.05900505972708	0.70820879917897	1
GO:0009535	chloroplast thylakoid membrane	cellular_component	5	2	3	1939	103	42209	Contig_75222,Contig_53337,	Contig_41752,Contig_9845,Contig_222046,	1.05672025916672	0.691811227997856	1
GO:0005886	plasma membrane	cellular_component	36	23	13	1939	746	42209	Contig_18160,Contig_186538,First_Contig561,Contig_21353,First_Contig2280,Contig_16139,Contig_5061,Contig_8224,Contig_179900,First_Contig6278,Contig_21609,Contig_173048,Contig_157333,Contig_238923,Contig_129059,Contig_82581,Contig_136921,Contig_35127,Contig_334733,Contig_326407,Contig_167383,Contig_26469,Contig_284444,	First_Contig2892,Contig_43277,Contig_41827,Contig_37314,Contig_114744,Contig_2439,Contig_165074,Contig_23345,Contig_6100,Contig_325142,Contig_36474,Contig_201913,Contig_187948,	1.05048759275877	0.695918057019412	1
GO:0004722	protein serine/threonine phosphatase activity	molecular_function	4	1	3	1939	83	42209	Contig_60469,	Contig_64323,Contig_73799,Contig_48127,	1.04908131753419	0.688354457767798	1
GO:0005975	carbohydrate metabolic process	biological_process	50	34	16	1939	1039	42209	Contig_296283,Contig_22873,Contig_23055,Contig_182781,Contig_17086,Contig_4705,Contig_185367,First_Contig187,Contig_11880,Contig_23940,Contig_19742,Contig_388,First_Contig949,First_Contig6407,Contig_4335,Contig_486,Contig_41592,Contig_12296,Contig_15857,Contig_27947,Contig_6393,Contig_180331,Contig_1683,Contig_4445,First_Contig897,Contig_181023,Contig_34341,Contig_7118,Second_Contig89,Contig_2197…	Contig_11897,Contig_156806,Contig_289335,Contig_25649,Contig_51292,Contig_25969,Contig_18594,Contig_299544,Contig_194189,First_Contig376,Contig_91762,Contig_106052,Contig_13734,Contig_12950,Contig_47699,Contig_58298,	1.04756676317779	0.68382492110612	1
GO:0006200	obsolete ATP catabolic process	biological_process	73	50	23	1939	1531	42209	Contig_34543,Contig_82554,Contig_314201,Contig_464,Contig_54173,Contig_106169,Contig_19908,Contig_209117,First_Contig8251,Contig_48412,Contig_86341,Contig_54028,Contig_11853,Contig_13461,First_Contig8225,Contig_18601,Contig_134432,Contig_4972,Contig_125168,Contig_67553,Contig_2995,Contig_15152,Contig_111605,Contig_111606,Contig_283512,Contig_169164,Contig_173679,Contig_51232,Contig_33133,First_Co…	Contig_79973,Contig_142758,Contig_65849,Contig_193672,Contig_120216,Contig_46578,Contig_19830,Contig_42638,Contig_63877,Contig_47509,First_Contig7724,Contig_112973,Contig_310529,First_Contig7388,Contig_54172,Contig_31947,Contig_54144,Contig_195003,Contig_61727,Contig_3326,Contig_157815,Contig_85804,Contig_297033,	1.03794639172757	0.702216981007153	1
GO:0005783	endoplasmic reticulum	cellular_component	19	15	4	1939	399	42209	Contig_137327,Contig_133932,First_Contig561,Contig_297704,Contig_13461,Contig_11603,Contig_28421,Contig_42218,Contig_92784,Contig_40565,Contig_110107,Contig_338472,Contig_73008,Contig_18165,First_Contig2766,	Contig_43277,Second_Contig105,Contig_27614,Contig_265023,	1.03659225423021	0.767789066051648	1
GO:0046686	response to cadmium ion	biological_process	14	12	2	1939	294	42209	Contig_82554,Contig_66400,Contig_398873,Contig_28106,First_Contig6278,Contig_238923,Contig_48112,First_Contig949,Contig_43987,Contig_173614,Contig_71467,Contig_191331,	First_Contig376,Contig_2439,	1.03659225423021	0.766392032351393	1
GO:0001510	RNA methylation	biological_process	4	1	3	1939	84	42209	First_Contig2063,	Contig_10206,Contig_34465,First_Contig2956,	1.03659225423021	0.705875921698881	1
GO:0042742	defense response to bacterium	biological_process	5	2	3	1939	105	42209	Contig_186538,Contig_113618,	Contig_53323,Contig_47557,Contig_53324,	1.03659225423021	0.72324065634581	1
GO:0006811	ion transport	biological_process	14	7	7	1939	295	42209	Contig_4760,Contig_13638,Contig_58710,Contig_14762,Contig_12424,Contig_48112,Contig_109590,	First_Contig4320,Contig_35686,Contig_9905,Contig_299871,Contig_33756,Contig_84010,Contig_276510,	1.03307838218197	0.77585390844993	1
GO:0006807	nitrogen compound metabolic process	biological_process	6	6	0	1939	127	42209	First_Contig1949,Contig_182878,Contig_13432,Contig_152228,Contig_12412,Contig_173614,	-	1.02843011049612	0.749683308763078	1
GO:0009651	response to salt stress	biological_process	9	8	1	1939	192	42209	Contig_186538,Contig_253141,First_Contig886,Contig_233052,Contig_113618,Contig_173614,Contig_11708,Contig_65657,	Contig_39655,	1.02039550025786	0.790635466811185	1
GO:0003723	RNA binding	molecular_function	65	47	18	1939	1413	42209	Contig_33534,Contig_34543,Contig_3861,Contig_24333,Contig_14400,Contig_166210,Contig_21353,Contig_49417,Contig_115804,Contig_17314,Contig_384281,Contig_2768,Contig_8227,First_Contig8809,Contig_5061,Contig_30394,Contig_119660,Contig_34787,Second_Contig753,Contig_84500,Contig_47172,Contig_15095,Contig_47084,Contig_307645,Contig_15269,Contig_94827,Contig_88030,Contig_80492,Contig_7737,Contig_9946,Co…	Contig_297364,Contig_193672,Contig_86701,Contig_272679,Contig_294094,Contig_72992,Contig_269073,Contig_189883,Contig_10206,Contig_176136,Contig_112442,Contig_26492,Contig_15182,Contig_54599,Contig_138562,Contig_297412,Contig_214961,Contig_157815,	1.00137892924575	0.929925317200139	1
