# Supplementary material for: Comparative transcriptome analyses of oleaginous Botryococcus braunii race A reveal significant differences in gene expression upon cobalt enrichment
Source: Biotechnol Biofuels. 2018 Dec 18;11:333. doi: 10.1186/s13068-018-1331-5 (PMC6297975; doi:10.1186/s13068-018-1331-5)
Supplement: Supplementary file 6 — Additional file 6: Dataset S5. Unigene counts of GO enrichment upon high cobalt treatment (4 days). [file 13068_2018_1331_MOESM6_ESM.xls]

GO_ID	GO_term	TYPE	diff_gene_in_this_GO	UP_GENE	DOWN_GENE	all_diff_gene_in_all_GO	all_gene_in_this_GO	all_gene_in_all_GO	gene_UP_list	gene_DOWN_list	rich_factor	Pvalue	Qvalue
GO:0019684	photosynthesis, light reaction	biological_process	4	4	0	3473	6	42209	Contig_292490,Contig_139809,Contig_29638,Contig_265538,	-	8.10231308186966	0.00158777142653257	0.0915614855967116
GO:0009044	xylan 1,4-beta-xylosidase activity	molecular_function	6	2	4	3473	9	42209	Contig_81308,First_Contig949,	Contig_115111,Contig_155238,First_Contig376,Contig_37769,	8.10231308186966	0.000181303034189997	0.024127249934515
GO:0003838	sterol 24-C-methyltransferase activity	molecular_function	4	1	3	3473	6	42209	Contig_47714,	Contig_97692,Contig_125283,Contig_110107,	8.10231308186966	0.00158777142653257	0.0915614855967116
GO:0010411	xyloglucan metabolic process	biological_process	6	2	4	3473	9	42209	Contig_81308,First_Contig949,	Contig_115111,Contig_155238,First_Contig376,Contig_37769,	8.10231308186966	0.000181303034189997	0.024127249934515
GO:0080176	xyloglucan 1,6-alpha-xylosidase activity	molecular_function	6	2	4	3473	9	42209	Contig_81308,First_Contig949,	Contig_115111,Contig_155238,First_Contig376,Contig_37769,	8.10231308186966	0.000181303034189997	0.024127249934515
GO:0016636	oxidoreductase activity, acting on the CH-CH group of donors, iron-sulfur protein as acceptor	molecular_function	4	3	1	3473	6	42209	Contig_236495,Contig_88164,Contig_8276,	Contig_42548,	8.10231308186966	0.00158777142653257	0.0915614855967116
GO:0046556	alpha-L-arabinofuranosidase activity	molecular_function	7	3	4	3473	11	42209	Contig_16209,Contig_81308,First_Contig949,	Contig_115111,Contig_155238,First_Contig376,Contig_37769,	7.73402612360286	7.84304875956532e-05	0.0123349766854982
GO:0045493	xylan catabolic process	biological_process	6	2	4	3473	10	42209	Contig_81308,First_Contig949,	Contig_115111,Contig_155238,First_Contig376,Contig_37769,	7.2920817736827	0.000287931046564988	0.029301218268084
GO:0018298	protein-chromophore linkage	biological_process	4	4	0	3473	8	42209	Contig_292490,Contig_62124,First_Contig6884,Contig_265538,	-	6.07673481140225	0.0038872292011203	0.172433500459952
GO:0000911	cytokinesis by cell plate formation	biological_process	4	3	1	3473	8	42209	Contig_56375,Contig_65818,Contig_96085,	Contig_213067,	6.07673481140225	0.0038872292011203	0.172433500459952
GO:0005971	ribonucleoside-diphosphate reductase complex	cellular_component	5	1	4	3473	11	42209	Contig_22315,	Contig_65688,Contig_17184,Contig_194371,Contig_52240,	5.52430437400204	0.00229068607008544	0.116555497095524
GO:0016661	oxidoreductase activity, acting on other nitrogenous compounds as donors	molecular_function	8	1	7	3473	18	42209	First_Contig647,	Contig_30232,Contig_185550,Contig_16295,Contig_16034,Contig_28162,Contig_77069,Contig_80110,	5.40154205457977	0.000224037543777171	0.0242240594209066
GO:0004365	glyceraldehyde-3-phosphate dehydrogenase (NAD+) (phosphorylating) activity	molecular_function	4	0	4	3473	9	42209	-	Contig_68794,Contig_82499,Contig_17631,Contig_30004,	5.40154205457977	0.00566991165393444	0.217976603584591
GO:0010051	xylem and phloem pattern formation	biological_process	6	2	4	3473	14	42209	Contig_88805,Second_Contig124,	Contig_92689,Contig_195960,Contig_36474,Contig_26469,	5.20862983834478	0.00131235384447654	0.0840878574423857
GO:0004748	ribonucleoside-diphosphate reductase activity, thioredoxin disulfide as acceptor	molecular_function	5	1	4	3473	12	42209	Contig_22315,	Contig_65688,Contig_17184,Contig_194371,Contig_52240,	5.06394567616854	0.00321593328767647	0.146409594412639
GO:0016168	chlorophyll binding	molecular_function	4	4	0	3473	10	42209	Contig_292490,Contig_62124,First_Contig6884,Contig_265538,	-	4.8613878491218	0.00797592586327851	0.275967034869436
GO:0004340	glucokinase activity	molecular_function	4	2	2	3473	11	42209	Contig_90097,Contig_157826,	Contig_22513,Contig_101300,	4.41944349920163	0.0108814233666399	0.348608563412722
GO:0051156	glucose 6-phosphate metabolic process	biological_process	4	2	2	3473	11	42209	Contig_90097,Contig_157826,	Contig_22513,Contig_101300,	4.41944349920163	0.0108814233666399	0.348608563412722
GO:0006817	phosphate ion transport	biological_process	9	3	6	3473	27	42209	Contig_121816,Contig_64319,Contig_334556,	Contig_25519,Contig_11483,Contig_101435,Contig_16074,Contig_101184,First_Contig1168,	4.05115654093483	0.000661393915615523	0.054486260667374
GO:0016165	linoleate 13S-lipoxygenase activity	molecular_function	5	1	4	3473	15	42209	Contig_413120,	Contig_86231,First_Contig4565,Contig_44336,Contig_185829,	4.05115654093483	0.00771263640627429	0.272303285364378
GO:0005667	transcription factor complex	cellular_component	5	2	3	3473	16	42209	Contig_7228,Contig_58702,	Contig_53108,Contig_12548,Contig_13515,	3.7979592571264	0.00993027294789482	0.330372542304962
GO:0005315	inorganic phosphate transmembrane transporter activity	molecular_function	9	3	6	3473	29	42209	Contig_121816,Contig_64319,Contig_334556,	Contig_25519,Contig_11483,Contig_101435,Contig_16074,Contig_101184,First_Contig1168,	3.77176643466346	0.00104907374029035	0.0725959028280924
GO:0043137	DNA replication, removal of RNA primer	biological_process	4	1	3	3473	13	42209	Contig_83433,	Contig_103022,Contig_149644,Contig_17892,	3.73952911470907	0.0187858833758177	0.464279689145209
GO:0008219	cell death	biological_process	4	2	2	3473	13	42209	Contig_205875,Contig_95306,	Contig_46197,Contig_51973,	3.73952911470907	0.0187858833758177	0.464279689145209
GO:0003713	transcription coactivator activity	molecular_function	4	2	2	3473	13	42209	Contig_135093,Contig_21044,	Contig_231859,Contig_70032,	3.73952911470907	0.0187858833758177	0.464279689145209
GO:0051920	peroxiredoxin activity	molecular_function	9	4	5	3473	30	42209	Contig_142385,Contig_258213,Contig_238923,Contig_66968,	Contig_115911,Contig_19360,Contig_153355,Contig_68424,Contig_100618,	3.64604088684135	0.00130410141618568	0.0867729019231244
GO:0030687	preribosome, large subunit precursor	cellular_component	5	2	3	3473	18	42209	Contig_6662,Contig_694,	Contig_83453,Contig_110396,Contig_13080,	3.37596378411236	0.0157126560374641	0.431474522933538
GO:0043021	ribonucleoprotein complex binding	molecular_function	5	2	3	3473	18	42209	Contig_6662,Contig_694,	Contig_83453,Contig_110396,Contig_13080,	3.37596378411236	0.0157126560374641	0.431474522933538
GO:0000463	maturation of LSU-rRNA from tricistronic rRNA transcript (SSU-rRNA, 5.8S rRNA, LSU-rRNA)	biological_process	5	2	3	3473	18	42209	Contig_6662,Contig_694,	Contig_83453,Contig_110396,Contig_13080,	3.37596378411236	0.0157126560374641	0.431474522933538
GO:0000466	maturation of 5.8S rRNA from tricistronic rRNA transcript (SSU-rRNA, 5.8S rRNA, LSU-rRNA)	biological_process	5	2	3	3473	18	42209	Contig_6662,Contig_694,	Contig_83453,Contig_110396,Contig_13080,	3.37596378411236	0.0157126560374641	0.431474522933538
GO:0000786	nucleosome	cellular_component	25	14	11	3473	93	42209	Contig_34922,Contig_249675,Contig_12088,Contig_30565,Contig_42167,Contig_140211,Contig_320182,Contig_208963,First_Contig3870,Contig_60236,Contig_103034,Contig_293849,Contig_65580,Contig_33996,	Contig_16436,Contig_59684,Contig_88316,Second_Contig110,Contig_74192,Contig_74195,Contig_40197,Contig_72089,Contig_198107,Contig_26994,Contig_69491,	3.26706172656035	1.70421442445906e-06	0.000491381825719029
GO:0000221	vacuolar proton-transporting V-type ATPase, V1 domain	cellular_component	4	0	4	3473	15	42209	-	Contig_167713,Contig_65466,Contig_82626,Contig_33853,	3.24092523274786	0.0299371048897109	0.588536266581816
GO:0000922	spindle pole	cellular_component	6	1	5	3473	23	42209	Contig_3984,	Contig_211070,Contig_42906,Contig_72067,Contig_90094,Contig_127447,	3.17047033638378	0.012546379947519	0.374228229469101
GO:0080019	fatty-acyl-CoA reductase (alcohol-forming) activity	molecular_function	5	5	0	3473	20	42209	Contig_3549,Contig_151,First_Contig2098,Contig_5853,Contig_82869,	-	3.03836740570112	0.0235866992683567	0.510062371678213
GO:0009788	negative regulation of abscisic acid-activated signaling pathway	biological_process	4	3	1	3473	16	42209	Contig_205875,Contig_95306,Contig_115621,	Contig_311257,	3.03836740570112	0.036882251290803	0.686089190678378
GO:0034976	response to endoplasmic reticulum stress	biological_process	4	2	2	3473	16	42209	Contig_56728,Contig_101196,	Contig_17070,Contig_7497,	3.03836740570112	0.036882251290803	0.686089190678378
GO:0006334	nucleosome assembly	biological_process	28	15	13	3473	113	42209	Contig_34922,Contig_249675,Contig_12088,Contig_30565,Contig_42167,Contig_140211,Contig_320182,Contig_208963,First_Contig3870,Contig_60236,Contig_103034,Contig_293849,Contig_9032,Contig_65580,Contig_33996,	Contig_16436,Contig_59684,Contig_88316,Second_Contig110,Contig_74192,Contig_74195,Contig_40197,Contig_197871,Contig_123798,Contig_72089,Contig_198107,Contig_26994,Contig_69491,	3.01147919857102	1.82712172213574e-06	0.000451560082756405
GO:0042555	MCM complex	cellular_component	10	5	5	3473	41	42209	Contig_8866,Contig_13793,Contig_14517,Contig_9534,Contig_7104,	Contig_197120,Contig_21255,Contig_188439,Contig_4808,Contig_168794,	2.96426088361085	0.00317917286733964	0.14864781244588
GO:0030833	regulation of actin filament polymerization	biological_process	9	8	1	3473	37	42209	Contig_156978,Contig_110560,Contig_102957,Contig_121367,Contig_28176,Contig_71538,Contig_42009,Contig_68356,	Contig_168855,	2.9562493677092	0.0048864406230667	0.201274816140605
GO:0051276	chromosome organization	biological_process	12	2	10	3473	50	42209	First_Contig1526,Contig_98090,	Contig_22289,Contig_82554,Contig_43607,Contig_65046,Contig_154389,Contig_99821,Contig_90565,Contig_35660,Contig_59688,Contig_197073,	2.91683270947308	0.0015917368126569	0.0834455965423162
GO:0009723	response to ethylene	biological_process	4	2	2	3473	17	42209	Contig_205875,Contig_95306,	First_Contig886,Contig_52973,	2.85963991124812	0.0448093037446185	0.79102138243051
GO:0000028	ribosomal small subunit assembly	biological_process	4	2	2	3473	17	42209	Contig_37603,Contig_119702,	Contig_45826,Contig_71229,	2.85963991124812	0.0448093037446185	0.79102138243051
GO:0006275	regulation of DNA replication	biological_process	4	1	3	3473	17	42209	Contig_162579,	Contig_57591,Contig_169197,Contig_52929,	2.85963991124812	0.0448093037446185	0.79102138243051
GO:0022627	cytosolic small ribosomal subunit	cellular_component	24	17	7	3473	102	42209	Contig_75305,Contig_51170,Contig_21353,Contig_232146,Contig_29207,Contig_220494,Contig_56375,Contig_40082,Contig_77532,Contig_61541,Contig_25222,Contig_2749,Contig_56512,Contig_37603,Contig_20596,Contig_96085,Contig_119702,	Contig_45826,Contig_25610,Contig_71229,Contig_94827,Contig_40430,Contig_82581,Contig_13226,	2.85963991124812	1.96251192884049e-05	0.00424393204611756
GO:0034314	Arp2/3 complex-mediated actin nucleation	biological_process	6	5	1	3473	26	42209	Contig_156978,Contig_121367,Contig_28176,Contig_71538,Contig_85014,	Contig_39351,	2.80464683603181	0.0215591355218128	0.490754005957054
GO:0005885	Arp2/3 protein complex	cellular_component	6	5	1	3473	26	42209	Contig_156978,Contig_121367,Contig_28176,Contig_71538,Contig_85014,	Contig_39351,	2.80464683603181	0.0215591355218128	0.490754005957054
GO:0010319	stromule	cellular_component	5	0	5	3473	22	42209	-	Contig_224937,Contig_155488,Contig_19143,Contig_68424,Contig_46197,	2.76215218700102	0.0338888752427654	0.651419490777601
GO:0008184	glycogen phosphorylase activity	molecular_function	5	2	3	3473	22	42209	Contig_206255,Contig_50124,	Contig_10634,Contig_25649,Contig_25718,	2.76215218700102	0.0338888752427654	0.651419490777601
GO:0007034	vacuolar transport	biological_process	4	1	3	3473	18	42209	Contig_182253,	Contig_100301,First_Contig1201,Contig_134070,	2.70077102728989	0.0537613405966102	0.853276323230602
GO:0034599	cellular response to oxidative stress	biological_process	4	1	3	3473	18	42209	Contig_24560,	Contig_61705,Contig_41573,Contig_361549,	2.70077102728989	0.0537613405966102	0.853276323230602
GO:0005200	structural constituent of cytoskeleton	molecular_function	12	9	3	3473	54	42209	Contig_33564,Contig_208635,Contig_7853,Contig_19205,Contig_15660,Contig_51223,Contig_19204,Contig_4311,Contig_73850,	Contig_8998,Contig_10420,Contig_110492,	2.70077102728989	0.00290073078379816	0.143378978742024
GO:0005815	microtubule organizing center	cellular_component	6	1	5	3473	27	42209	Contig_3984,	Contig_211070,Contig_42906,Contig_72067,Contig_90094,Contig_127447,	2.70077102728989	0.02540449425328	0.535972866563103
GO:0006270	DNA replication initiation	biological_process	10	5	5	3473	45	42209	Contig_8866,Contig_13793,Contig_14517,Contig_9534,Contig_7104,	Contig_197120,Contig_21255,Contig_188439,Contig_4808,Contig_168794,	2.70077102728989	0.00591887483326635	0.222601162207626
GO:0016702	oxidoreductase activity, acting on single donors with incorporation of molecular oxygen, incorporation of two atoms of oxygen	molecular_function	7	1	6	3473	33	42209	Contig_413120,	Contig_9989,Contig_86231,First_Contig4565,Contig_44336,Contig_185829,Contig_51973,	2.57800870786762	0.0220358067193533	0.488742892621554
GO:0004576	oligosaccharyl transferase activity	molecular_function	4	1	3	3473	19	42209	Contig_17885,	Contig_129480,Contig_332132,Contig_8221,	2.55862518374831	0.0637741523227237	0.942985329216342
GO:0005905	coated pit	cellular_component	4	0	4	3473	19	42209	-	Contig_60810,Contig_41827,First_Contig11,Contig_102288,	2.55862518374831	0.0637741523227237	0.942985329216342
GO:0030659	cytoplasmic vesicle membrane	cellular_component	4	0	4	3473	19	42209	-	Contig_60810,Contig_41827,First_Contig11,Contig_102288,	2.55862518374831	0.0637741523227237	0.942985329216342
GO:0004478	methionine adenosyltransferase activity	molecular_function	5	4	1	3473	24	42209	Contig_53105,Contig_18648,Contig_23857,Contig_94562,	Contig_96838,	2.53197283808427	0.0469218650075713	0.788105111292217
GO:0042802	identical protein binding	molecular_function	5	2	3	3473	24	42209	Contig_138922,Contig_321112,	Contig_93263,Contig_65849,Contig_64326,	2.53197283808427	0.0469218650075713	0.788105111292217
GO:0004148	dihydrolipoyl dehydrogenase activity	molecular_function	5	2	3	3473	24	42209	Contig_98995,Contig_327527,	Contig_192985,Contig_133423,Contig_47923,	2.53197283808427	0.0469218650075713	0.788105111292217
GO:0006556	S-adenosylmethionine biosynthetic process	biological_process	5	4	1	3473	24	42209	Contig_53105,Contig_18648,Contig_23857,Contig_94562,	Contig_96838,	2.53197283808427	0.0469218650075713	0.788105111292217
GO:0000226	microtubule cytoskeleton organization	biological_process	7	1	6	3473	34	42209	Contig_3984,	Contig_211070,Contig_42906,Contig_72067,Contig_90094,Contig_201290,Contig_127447,	2.5021849223421	0.0254475755363714	0.530413321420754
GO:0010228	vegetative to reproductive phase transition of meristem	biological_process	8	4	4	3473	39	42209	Contig_88805,Second_Contig124,Contig_67053,Contig_274843,	Contig_92689,Contig_195960,Contig_36474,Contig_26469,	2.49301940980605	0.0187882283129624	0.445255273718149
GO:0046982	protein heterodimerization activity	molecular_function	28	14	14	3473	138	42209	Contig_34922,Contig_249675,Contig_12088,Contig_30565,Contig_304527,Contig_42167,Contig_320182,Contig_208963,Contig_18449,Contig_103034,Contig_182221,Contig_293849,Contig_65580,Contig_33996,	Contig_22289,Contig_59684,Contig_88316,Contig_112935,Second_Contig110,Contig_74192,Contig_74195,Contig_59688,Contig_40197,Contig_72089,Contig_198107,First_Contig468,Contig_26994,Contig_69491,	2.46592137274294	5.02837800285412e-05	0.0096656599388196
GO:0005654	nucleoplasm	cellular_component	9	3	6	3473	45	42209	Contig_6662,Contig_83433,Contig_694,	Contig_103022,Contig_83453,Contig_110396,Contig_13080,Contig_231859,Contig_17892,	2.4306939245609	0.0158521031952503	0.409315500414673
GO:0006694	steroid biosynthetic process	biological_process	8	2	6	3473	40	42209	Contig_47714,Contig_3452,	Contig_31591,Contig_36350,Contig_97692,Contig_125283,Contig_110107,Contig_81623,	2.4306939245609	0.0214972245603387	0.495869313191814
GO:0016209	antioxidant activity	molecular_function	10	5	5	3473	50	42209	Contig_142385,Contig_258213,Contig_238923,Contig_66968,Contig_79426,	Contig_115911,Contig_19360,Contig_153355,Contig_68424,Contig_100618,	2.4306939245609	0.0117170044801643	0.355621364047091
GO:0010951	negative regulation of endopeptidase activity	biological_process	4	1	3	3473	20	42209	Contig_64709,	Contig_36832,Contig_140696,Contig_69763,	2.4306939245609	0.0748760507548616	1
GO:0033180	proton-transporting V-type ATPase, V1 domain	cellular_component	9	3	6	3473	45	42209	Contig_123199,Contig_208495,Contig_70432,	Contig_14501,Contig_56936,Contig_9751,Contig_33853,Contig_2758,Contig_4234,	2.4306939245609	0.0158521031952503	0.409315500414673
GO:0030036	actin cytoskeleton organization	biological_process	7	5	2	3473	36	42209	Contig_147817,Contig_64028,Contig_14255,Contig_1638,Contig_109317,	Contig_22329,Contig_15087,	2.36317464887865	0.0334053461422383	0.649339874450251
GO:0006071	glycerol metabolic process	biological_process	6	2	4	3473	31	42209	Contig_309672,First_Contig1422,	Contig_33121,Contig_36259,Contig_115836,Contig_115619,	2.35228444312345	0.0457473099377928	0.775910256788055
GO:0006166	purine ribonucleoside salvage	biological_process	5	1	4	3473	26	42209	First_Contig2931,	Contig_29376,Contig_8048,Contig_146252,Contig_159212,	2.33720569669317	0.0629426158279239	0.938713149847486
GO:0051258	protein polymerization	biological_process	14	9	5	3473	73	42209	Contig_33564,Contig_208635,Contig_7853,Contig_19205,Contig_15660,Contig_51223,Contig_19204,Contig_4311,Contig_73850,	Contig_27276,Contig_8998,Contig_64326,Contig_10420,Contig_110492,	2.33080239341456	0.00507012519967227	0.203984106870536
GO:0017108	5'-flap endonuclease activity	molecular_function	4	2	2	3473	21	42209	Contig_83433,Contig_15339,	Contig_103022,Contig_17892,	2.3149465948199	0.0870878011088141	1
GO:0010193	response to ozone	biological_process	4	1	3	3473	21	42209	Contig_24560,	Contig_17541,First_Contig67,Contig_41573,	2.3149465948199	0.0870878011088141	1
GO:0010090	trichome morphogenesis	biological_process	4	3	1	3473	21	42209	Contig_321112,Contig_56375,Contig_96085,	Contig_154389,	2.3149465948199	0.0870878011088141	1
GO:0006310	DNA recombination	biological_process	21	9	12	3473	111	42209	Contig_54733,First_Contig5260,Contig_54028,Contig_47509,Contig_33367,Contig_1950,Contig_28095,Contig_1951,Contig_304704,	Contig_133760,Contig_22289,Contig_209355,Contig_54604,Contig_35660,Contig_59688,Contig_121164,Contig_54038,Contig_185801,Contig_201107,Contig_197073,Contig_12133,	2.29930506377382	0.000906394071258996	0.0681765975338288
GO:0004645	phosphorylase activity	molecular_function	4	2	2	3473	22	42209	Contig_206255,Contig_50124,	Contig_10634,Contig_25718,	2.20972174960082	0.100422663495371	1
GO:0030130	clathrin coat of trans-Golgi network vesicle	cellular_component	4	0	4	3473	22	42209	-	Contig_60810,Contig_41827,First_Contig11,Contig_102288,	2.20972174960082	0.100422663495371	1
GO:0030132	clathrin coat of coated pit	cellular_component	4	0	4	3473	22	42209	-	Contig_60810,Contig_41827,First_Contig11,Contig_102288,	2.20972174960082	0.100422663495371	1
GO:0003678	DNA helicase activity	molecular_function	18	7	11	3473	99	42209	Contig_15166,Contig_8866,Contig_13793,Contig_14517,Contig_9534,Contig_231228,Contig_7104,	Contig_197120,Contig_21255,Contig_166474,Contig_188439,Contig_225748,Contig_148715,Contig_154647,Contig_4808,Contig_87662,Contig_168794,Contig_60904,	2.20972174960082	0.00296749527283817	0.142604633944723
GO:0004579	dolichyl-diphosphooligosaccharide-protein glycotransferase activity	molecular_function	4	0	4	3473	22	42209	-	Contig_191090,Contig_47361,Contig_191091,Contig_84210,	2.20972174960082	0.100422663495371	1
GO:0043234	protein complex	cellular_component	15	9	6	3473	83	42209	Contig_33564,Contig_208635,Contig_7853,Contig_19205,Contig_15660,Contig_51223,Contig_19204,Contig_4311,Contig_73850,	Contig_17744,Contig_27276,Contig_8998,Contig_64326,Contig_10420,Contig_110492,	2.19641017279599	0.00648095967217203	0.238554473039524
GO:0005516	calmodulin binding	molecular_function	7	5	2	3473	39	42209	Contig_50663,Contig_103927,Contig_26738,Contig_103926,First_Contig6022,	Contig_52122,Contig_10345,	2.18139198358029	0.0484821448530835	0.783870192484435
GO:0006167	AMP biosynthetic process	biological_process	5	2	3	3473	28	42209	Contig_132165,Contig_128113,	Contig_29376,Contig_8048,Contig_159212,	2.17026243264366	0.0821534698987556	1
GO:0005694	chromosome	cellular_component	36	14	22	3473	202	42209	Contig_34922,Contig_249675,Contig_12088,Contig_30565,First_Contig1526,Contig_42167,Contig_320182,Contig_208963,First_Contig3870,Contig_60236,Contig_103034,Contig_293849,Contig_65580,Contig_33996,	Contig_22289,Contig_16436,Contig_59684,Contig_88316,Contig_43607,Contig_65046,Second_Contig110,Contig_74192,First_Contig7377,Contig_99821,Contig_74195,Contig_90565,Contig_35660,Contig_59688,Contig_40197,Contig_72089,Contig_198107,Contig_197073,Contig_162987,Contig_26994,Contig_198369,Contig_69491,	2.16596488327209	6.13035568249408e-05	0.0106055153307148
GO:0003779	actin binding	molecular_function	33	23	10	3473	186	42209	Contig_88024,Contig_53756,Contig_68140,Contig_207817,Contig_63096,First_Contig7929,Contig_85217,Contig_6841,Contig_331197,Contig_25684,Contig_37098,Contig_45932,Contig_110560,Contig_147817,Contig_64028,Contig_131716,Contig_14255,First_Contig2626,Contig_42009,Contig_1638,Contig_109317,Contig_34154,Contig_37988,	Contig_34153,Contig_59890,Contig_106024,Contig_66768,Contig_16498,Contig_74272,Contig_217585,Contig_22329,Contig_72140,Contig_23231,	2.15626073952983	0.000129500549199653	0.0186696625096167
GO:0010277	chlorophyllide a oxygenase [overall] activity	molecular_function	6	3	3	3473	34	42209	Contig_22690,Contig_9063,Contig_180150,	Contig_193866,Contig_10873,Contig_27508,	2.14472993343609	0.0669124042139756	0.964653827418149
GO:0006260	DNA replication	biological_process	56	21	35	3473	319	42209	Contig_56694,Contig_54733,Contig_8866,Contig_162579,Contig_13793,Contig_55543,Contig_177023,Contig_329516,Contig_4322,Contig_14517,Contig_83433,Contig_9534,Contig_231228,Contig_199294,Contig_124407,Contig_7048,Contig_292565,Contig_22315,Contig_195286,Contig_7104,Contig_92964,	Contig_197120,Contig_103022,Contig_33076,Contig_57591,First_Contig7696,Contig_21255,First_Contig4898,Contig_66654,Contig_27667,Contig_188439,First_Contig2172,Contig_54604,Contig_169197,Contig_10865,Contig_65688,First_Contig1612,Contig_197357,Contig_65544,Contig_219492,Contig_121164,Contig_149644,Contig_131364,Contig_21088,Contig_26035,Contig_185801,Contig_17184,Contig_201107,Contig_17892,Contig_4…	2.13352444789044	1.12719852168116e-06	0.000390010688501681
GO:0031410	cytoplasmic vesicle	cellular_component	7	1	6	3473	40	42209	Contig_122750,	Contig_5919,Contig_60810,Contig_41827,First_Contig11,Contig_113819,Contig_102288,	2.12685718399079	0.0544209281611046	0.8481820335019
GO:0006779	porphyrin-containing compound biosynthetic process	biological_process	12	1	11	3473	69	42209	Contig_56955,	Contig_79973,Contig_75784,Contig_62349,Contig_2019,Contig_8299,Contig_75783,Contig_172372,Contig_41101,First_Contig4219,Contig_12095,Contig_14110,	2.11364689092252	0.0176316834085537	0.442069743431854
GO:0006298	mismatch repair	biological_process	13	7	6	3473	75	42209	Contig_191015,First_Contig5260,Contig_20868,Contig_15994,Contig_301674,First_Contig5353,First_Contig5185,	Contig_20657,Contig_10182,Second_Contig735,First_Contig1539,Contig_124299,Contig_208066,	2.10660140128611	0.0144188018211523	0.408926674599895
GO:0030983	mismatched DNA binding	molecular_function	13	7	6	3473	75	42209	Contig_191015,First_Contig5260,Contig_20868,Contig_15994,Contig_301674,First_Contig5353,First_Contig5185,	Contig_20657,Contig_10182,Second_Contig735,First_Contig1539,Contig_124299,Contig_208066,	2.10660140128611	0.0144188018211523	0.408926674599895
GO:0000724	double-strand break repair via homologous recombination	biological_process	6	2	4	3473	35	42209	First_Contig6598,Contig_7780,	Contig_65544,Contig_52929,Contig_114564,Contig_197871,	2.08345193533791	0.075205369949495	1
GO:0005853	eukaryotic translation elongation factor 1 complex	cellular_component	6	5	1	3473	35	42209	Contig_18684,Contig_59454,Contig_47400,Contig_1519,Contig_17124,	Contig_48308,	2.08345193533791	0.075205369949495	1
GO:0009553	embryo sac development	biological_process	6	3	3	3473	35	42209	Contig_56728,Contig_93504,Contig_6086,	Contig_134907,Contig_52929,Contig_7497,	2.08345193533791	0.075205369949495	1
GO:0046961	proton-transporting ATPase activity, rotational mechanism	molecular_function	17	9	8	3473	100	42209	Contig_123199,Contig_130891,Contig_149419,Contig_43980,Contig_126907,Contig_87552,Contig_208495,Contig_300512,Contig_17723,	Contig_167713,Contig_14501,Contig_56936,Contig_65466,Contig_6955,Contig_82626,Contig_33853,Contig_92904,	2.06608983587676	0.00712296819089736	0.256723645213592
GO:0044267	cellular protein metabolic process	biological_process	29	10	19	3473	171	42209	Contig_5963,Contig_59830,Contig_95095,Contig_126866,Contig_239146,Contig_55518,Contig_97372,Contig_114164,Contig_196952,First_Contig3152,	Contig_196951,First_Contig1915,Contig_83825,Contig_43417,Contig_101707,Contig_53594,Contig_24418,Contig_72781,Contig_104115,Contig_169181,Contig_43392,Contig_9160,Contig_198075,Contig_29077,Contig_92850,Contig_116779,Contig_46197,Contig_17813,Contig_67493,	2.06111473135281	0.0006215030879193	0.0537600171050195
GO:0007017	microtubule-based process	biological_process	15	9	6	3473	89	42209	Contig_33564,Contig_208635,Contig_7853,Contig_19205,Contig_15660,Contig_51223,Contig_19204,Contig_4311,Contig_73850,	Contig_27276,Contig_8998,Contig_90849,Contig_64326,Contig_10420,Contig_110492,	2.04833757687716	0.0116719341363243	0.360579393854305
GO:0006006	glucose metabolic process	biological_process	7	0	7	3473	42	42209	-	Contig_68794,Contig_12706,Contig_82499,Contig_17631,Contig_55509,Contig_115337,Contig_30004,	2.02557827046742	0.0677700938172954	0.968944316561332
GO:0009916	alternative oxidase activity	molecular_function	4	1	3	3473	24	42209	Contig_63331,	Contig_87415,Contig_83131,Contig_129127,	2.02557827046742	0.130478147696698	1
GO:0016668	oxidoreductase activity, acting on a sulfur group of donors, NAD(P) as acceptor	molecular_function	11	4	7	3473	66	42209	Contig_98995,Contig_23471,Contig_327527,Contig_82536,	Contig_3187,Contig_183697,Contig_192985,Contig_194741,Contig_114400,Contig_133423,Contig_47923,	2.02557827046742	0.029089911354099	0.578454559110245
GO:0008889	glycerophosphodiester phosphodiesterase activity	molecular_function	4	1	3	3473	24	42209	First_Contig1422,	Contig_33121,Contig_36259,Contig_115836,	2.02557827046742	0.130478147696698	1
GO:0031167	rRNA methylation	biological_process	5	3	2	3473	30	42209	Contig_31332,Contig_221188,Contig_88281,	Contig_51769,Contig_1424,	2.02557827046742	0.104696409204077	1
GO:0006974	cellular response to DNA damage stimulus	biological_process	8	2	6	3473	49	42209	Contig_52206,Contig_83433,	Contig_103022,Contig_202441,Contig_54604,Contig_185801,Contig_17892,Contig_13257,	1.98423993841706	0.060521149972407	0.926562738515611
GO:0007010	cytoskeleton organization	biological_process	8	7	1	3473	49	42209	Contig_53756,First_Contig7929,Contig_85217,Contig_6841,Contig_37098,Contig_64028,Contig_34154,	Contig_34153,	1.98423993841706	0.060521149972407	0.926562738515611
GO:0022626	cytosolic ribosome	cellular_component	31	20	11	3473	191	42209	Contig_75305,Contig_51170,Contig_81301,Contig_21353,Contig_29207,Contig_61763,Contig_220494,Contig_56375,Contig_42819,Contig_5061,First_Contig1480,Contig_61541,Contig_29820,Contig_40760,Contig_56512,Contig_20596,Contig_35127,Contig_80741,Contig_51638,Contig_96085,	Contig_57776,Contig_94250,Contig_45826,Contig_16139,Contig_25610,Contig_24902,Contig_40430,Contig_46197,Contig_82581,Contig_40079,Contig_13226,	1.97255266129288	0.000819670603037198	0.0644559156024706
GO:0000902	cell morphogenesis	biological_process	5	5	0	3473	31	42209	Contig_321112,Contig_85217,Contig_6841,Contig_37098,Contig_64028,	-	1.96023703593621	0.11724453132515	1
GO:0003857	3-hydroxyacyl-CoA dehydrogenase activity	molecular_function	5	3	2	3473	31	42209	Contig_134476,Contig_128343,Contig_37117,	Contig_84909,Contig_118165,	1.96023703593621	0.11724453132515	1
GO:0016051	carbohydrate biosynthetic process	biological_process	4	1	3	3473	25	42209	Contig_296283,	Contig_312755,Contig_109027,Contig_295028,	1.94455513964872	0.147189404234547	1
GO:0005484	SNAP receptor activity	molecular_function	4	1	3	3473	25	42209	Contig_102667,	Contig_139445,Contig_59667,First_Contig5572,	1.94455513964872	0.147189404234547	1
GO:0016628	oxidoreductase activity, acting on the CH-CH group of donors, NAD or NADP as acceptor	molecular_function	4	3	1	3473	25	42209	Contig_280323,Contig_165074,Contig_28902,	Contig_60238,	1.94455513964872	0.147189404234547	1
GO:0016851	magnesium chelatase activity	molecular_function	4	0	4	3473	25	42209	-	Contig_79973,Contig_172372,Contig_135166,Contig_77804,	1.94455513964872	0.147189404234547	1
GO:0042273	ribosomal large subunit biogenesis	biological_process	6	2	4	3473	38	42209	Contig_6662,Contig_694,	Contig_83453,Contig_110396,Contig_13080,Contig_15087,	1.91896888781124	0.104014366871294	1
GO:0006446	regulation of translational initiation	biological_process	14	8	6	3473	89	42209	Contig_95322,Contig_193619,Contig_48471,Contig_50806,Contig_21173,Contig_78065,Contig_48392,Contig_3103,	Contig_59030,Contig_264722,Contig_35072,Contig_209685,Contig_524,Contig_9944,	1.91178173841868	0.0243608292013121	0.520299191583578
GO:0006102	isocitrate metabolic process	biological_process	5	2	3	3473	32	42209	Contig_68524,Contig_226761,	Contig_12875,Contig_42686,Contig_12876,	1.8989796285632	0.130650260335282	1
GO:0004930	G-protein coupled receptor activity	molecular_function	4	1	3	3473	26	42209	Contig_208015,	Contig_124152,First_Contig417,Contig_128053,	1.86976455735454	0.165005681657546	1
GO:0008610	lipid biosynthetic process	biological_process	11	9	2	3473	72	42209	Contig_250068,Contig_1255,First_Contig7895,Contig_30914,Contig_34638,Contig_3177,Contig_46832,Contig_4742,Contig_20232,	Contig_118688,Contig_8687,	1.8567800812618	0.0498738049417993	0.798904468049193
GO:0016282	eukaryotic 43S preinitiation complex	cellular_component	15	9	6	3473	99	42209	Contig_95322,Contig_193619,Contig_48471,Contig_50806,Contig_21173,Contig_78065,Contig_48392,Contig_3103,Contig_83037,	Contig_59030,Contig_264722,Contig_35072,Contig_209685,Contig_524,Contig_9944,	1.84143479133401	0.0273525552569859	0.56333238803078
GO:0033290	eukaryotic 48S preinitiation complex	cellular_component	15	9	6	3473	99	42209	Contig_95322,Contig_193619,Contig_48471,Contig_50806,Contig_21173,Contig_78065,Contig_48392,Contig_3103,Contig_83037,	Contig_59030,Contig_264722,Contig_35072,Contig_209685,Contig_524,Contig_9944,	1.84143479133401	0.0273525552569859	0.56333238803078
GO:0001731	formation of translation preinitiation complex	biological_process	15	9	6	3473	99	42209	Contig_95322,Contig_193619,Contig_48471,Contig_50806,Contig_21173,Contig_78065,Contig_48392,Contig_3103,Contig_83037,	Contig_59030,Contig_264722,Contig_35072,Contig_209685,Contig_524,Contig_9944,	1.84143479133401	0.0273525552569859	0.56333238803078
GO:0033177	proton-transporting two-sector ATPase complex, proton-transporting domain	cellular_component	4	2	2	3473	27	42209	Contig_28489,Contig_61358,	Contig_50894,Contig_94555,	1.80051401819326	0.18390624940379	1
GO:0051726	regulation of cell cycle	biological_process	8	1	7	3473	54	42209	Contig_298585,	Contig_66306,Contig_121502,Contig_148045,Contig_124264,Contig_19700,Contig_142773,Contig_54492,	1.80051401819326	0.0961314683595107	1
GO:0030915	Smc5-Smc6 complex	cellular_component	4	2	2	3473	27	42209	First_Contig6598,Contig_7780,	Contig_81159,Contig_114564,	1.80051401819326	0.18390624940379	1
GO:0008649	rRNA methyltransferase activity	molecular_function	4	3	1	3473	27	42209	Contig_31332,Contig_221188,Contig_88281,	Contig_51769,	1.80051401819326	0.18390624940379	1
GO:0009523	photosystem II	cellular_component	8	7	1	3473	54	42209	Contig_223,Contig_292490,Contig_273367,Contig_139809,Contig_29638,Contig_215557,Contig_265538,	Contig_154750,	1.80051401819326	0.0961314683595107	1
GO:0031369	translation initiation factor binding	molecular_function	4	2	2	3473	27	42209	Contig_50806,Contig_48392,	Contig_59030,Contig_524,	1.80051401819326	0.18390624940379	1
GO:0051301	cell division	biological_process	13	5	8	3473	88	42209	Contig_355991,Contig_293109,Contig_293674,Contig_165368,Contig_69431,	Contig_66306,Contig_65849,Contig_121502,Contig_148045,Contig_77751,Contig_8699,Contig_142773,Contig_54492,	1.79539892155066	0.0448921566642961	0.768944861675566
GO:0009505	plant-type cell wall	cellular_component	9	3	6	3473	61	42209	Contig_81308,Contig_56728,First_Contig949,	Contig_115111,Contig_33782,Contig_155238,First_Contig376,Contig_7497,Contig_37769,	1.79313486238099	0.0837364783193274	1
GO:0006614	SRP-dependent cotranslational protein targeting to membrane	biological_process	9	2	7	3473	61	42209	Contig_130765,Contig_185056,	Contig_44820,Contig_162590,Contig_199291,Contig_9723,Contig_333085,Contig_79957,Contig_8699,	1.79313486238099	0.0837364783193274	1
GO:0003735	structural constituent of ribosome	molecular_function	185	122	63	3473	1273	42209	Contig_56751,Contig_75305,Contig_92896,Contig_51170,Contig_46104,Contig_30515,Contig_16680,Contig_32557,Contig_81301,Contig_6736,Contig_51422,Contig_44548,Contig_41032,Contig_8353,Contig_21353,Contig_88806,Contig_33887,Contig_52889,Contig_29207,Contig_33979,Contig_61763,Contig_220494,Contig_32522,Contig_56375,Contig_17314,Contig_118311,Contig_43880,Contig_17228,Contig_61818,Contig_42819,Contig_26…	Contig_1254,Contig_2493,Contig_37856,Contig_19846,Contig_15569,Contig_10,Contig_94250,Contig_24116,Contig_45826,Contig_48787,Contig_33188,Contig_27941,Contig_16139,Contig_52918,Contig_52917,Contig_262498,Contig_55289,Contig_102079,Contig_83520,Contig_39379,Contig_3619,Contig_77083,Contig_31113,Contig_37669,Contig_45941,Contig_90080,First_Contig625,Contig_49379,Contig_71229,Contig_54392,Contig_152…	1.7662151454979	1.18443601425494e-11	2.04907430466104e-08
GO:0008375	acetylglucosaminyltransferase activity	molecular_function	6	4	2	3473	42	42209	Contig_30303,Contig_100870,Contig_2070,Contig_14212,	First_Contig45,Contig_130327,	1.73620994611493	0.151933215727736	1
GO:0032508	DNA duplex unwinding	biological_process	24	9	15	3473	168	42209	Contig_15166,Contig_54733,Contig_8866,Contig_13793,Contig_14517,Contig_9534,Contig_10229,Contig_231228,Contig_7104,	Contig_197120,Contig_21255,Contig_166474,Contig_33227,Contig_188439,Contig_209355,Contig_225748,Contig_148715,Contig_121164,Contig_154647,Contig_4808,Contig_12133,Contig_87662,Contig_168794,Contig_60904,	1.73620994611493	0.0128553115528754	0.370661483107907
GO:0015934	large ribosomal subunit	cellular_component	16	11	5	3473	112	42209	Contig_8353,Contig_269073,Contig_56313,Contig_84500,Contig_30065,Contig_44124,Contig_120005,Contig_86288,Contig_42197,Contig_24199,Contig_66958,	Contig_1254,Contig_83520,Contig_68480,Contig_32189,Contig_75655,	1.73620994611493	0.0372378167533078	0.678120241928658
GO:0004618	phosphoglycerate kinase activity	molecular_function	4	3	1	3473	28	42209	Contig_60015,First_Contig5565,Contig_95103,	Contig_38751,	1.73620994611493	0.203864696657188	1
GO:0015995	chlorophyll biosynthetic process	biological_process	7	1	6	3473	49	42209	Contig_236495,	Contig_79973,Contig_172372,Contig_135166,Contig_42548,Contig_77804,Contig_52973,	1.73620994611493	0.131286925737951	1
GO:0005840	ribosome	cellular_component	188	125	63	3473	1331	42209	Contig_56751,Contig_75305,Contig_92896,Contig_51170,Contig_46104,Contig_30515,Contig_16680,Contig_32557,Contig_81301,Contig_6736,Contig_51422,Contig_44548,Contig_41032,Contig_8353,Contig_21353,Contig_88806,Contig_33887,Contig_52889,Contig_29207,Contig_33979,Contig_61763,Contig_220494,Contig_32522,Contig_56375,Contig_17314,Contig_118311,Contig_43880,Contig_17228,Contig_61818,Contig_42819,Contig_26…	Contig_1254,Contig_2493,Contig_4125,Contig_37856,Contig_19846,Contig_15569,Contig_10,Contig_94250,Contig_24116,Contig_48787,Contig_33188,Contig_27941,Contig_16139,Contig_52918,Contig_52917,Contig_25610,Contig_262498,Contig_55289,Contig_102079,Contig_83520,Contig_39379,Contig_3619,Contig_77083,Contig_31113,Contig_37669,Contig_45941,Contig_90080,First_Contig625,Contig_49379,Contig_71229,Contig_5439…	1.7166433426651	6.69254091094956e-11	5.78904788797137e-08
GO:0005852	eukaryotic translation initiation factor 3 complex	cellular_component	17	10	7	3473	121	42209	Contig_95322,Contig_193619,Contig_48471,Contig_50806,Contig_52776,Contig_21173,Contig_78065,Contig_48392,Contig_3103,Contig_83037,	Contig_59030,Contig_264722,Contig_35072,Contig_209685,Contig_524,Contig_9944,Contig_52777,	1.70751226105518	0.0372475112620397	0.671231192534674
GO:0030529	intracellular ribonucleoprotein complex	cellular_component	116	80	36	3473	828	42209	Contig_51170,Contig_43413,Contig_30515,Contig_16680,Contig_81301,Contig_67822,Contig_51422,Contig_44548,Contig_8353,Contig_21353,Contig_88806,Contig_33887,Contig_52889,Contig_29207,Contig_33979,Contig_61763,Contig_220494,Contig_17314,Contig_61818,Contig_269073,Contig_2541,Contig_26999,Contig_40082,Contig_5061,Contig_77532,Contig_13943,Contig_61684,Contig_37512,Contig_104485,Contig_70336,Contig_88…	Contig_37856,Contig_19846,Contig_15569,Contig_10,Contig_94250,Contig_24116,Contig_48787,Contig_27941,Contig_52918,Contig_52917,Contig_55289,Contig_102079,Contig_9723,Contig_83520,Contig_77083,Contig_90080,Contig_71229,Contig_54392,Contig_117941,Contig_111654,Contig_94827,Contig_294047,Contig_33792,Contig_40430,Contig_35385,Contig_82581,Contig_68480,Contig_107588,Contig_28430,Contig_21237,Contig_2…	1.70265999546536	3.78465883642556e-07	0.000163686494675406
GO:0009733	response to auxin	biological_process	7	2	5	3473	50	42209	Contig_88805,Second_Contig124,	First_Contig886,Contig_92689,Contig_195960,Contig_36474,Contig_26469,	1.70148574719263	0.142609449860417	1
GO:0015991	ATP hydrolysis coupled proton transport	biological_process	26	10	16	3473	186	42209	Contig_123199,Contig_28489,Contig_126907,Contig_134978,Contig_208495,Contig_61358,Contig_125464,Contig_9312,Contig_70432,Contig_34564,	Contig_167713,Contig_29294,Contig_14501,Contig_56936,Contig_50894,Contig_14762,Contig_94555,Contig_65466,Contig_9751,Contig_6955,Contig_1677,Contig_82626,Contig_33853,Contig_2758,Contig_92904,Contig_4234,	1.69887209781138	0.0127453585592839	0.373719835721375
GO:0009331	glycerol-3-phosphate dehydrogenase complex	cellular_component	4	0	4	3473	29	42209	-	First_Contig8494,Contig_206754,Contig_42950,Contig_13734,	1.67634063762821	0.224849390925902	1
GO:0006821	chloride transport	biological_process	7	5	2	3473	51	42209	Contig_61605,Contig_171947,Contig_209510,Contig_69489,Contig_43561,	Contig_294304,Contig_96022,	1.6681232815614	0.154507095391106	1
GO:0016747	transferase activity, transferring acyl groups other than amino-acyl groups	molecular_function	30	18	12	3473	220	42209	Contig_20589,Contig_1255,Contig_172054,Contig_189432,Contig_40826,Contig_30914,Contig_34638,Contig_9147,Contig_3177,Contig_33419,Contig_64127,Contig_72822,Contig_4742,Contig_33420,Contig_25645,Contig_9597,Contig_20232,Contig_49397,	Contig_161472,Contig_172055,Contig_64151,Contig_77639,Contig_2059,Contig_20452,First_Contig150,Contig_135546,Contig_27625,Contig_34047,Contig_54966,Contig_29622,	1.65729131220061	0.0108013488020972	0.352572328823173
GO:0009535	chloroplast thylakoid membrane	cellular_component	14	10	4	3473	103	42209	Contig_236851,Contig_288871,Contig_292490,Contig_273367,Contig_139809,Contig_300512,Contig_29638,Contig_62124,First_Contig6884,Contig_265538,	Contig_29562,Contig_101479,Contig_41752,Contig_52973,	1.65192790989576	0.0687744640889458	0.975244449785871
GO:0030955	potassium ion binding	molecular_function	5	2	3	3473	37	42209	Contig_324871,Contig_104944,	Contig_38870,Contig_73201,Contig_77012,	1.64236075983844	0.210410126450317	1
GO:0016568	chromatin modification	biological_process	5	2	3	3473	37	42209	Contig_15625,Contig_52170,	Contig_49521,Contig_208877,Contig_231859,	1.64236075983844	0.210410126450317	1
GO:0004743	pyruvate kinase activity	molecular_function	5	2	3	3473	37	42209	Contig_324871,Contig_104944,	Contig_38870,Contig_73201,Contig_77012,	1.64236075983844	0.210410126450317	1
GO:0009908	flower development	biological_process	6	3	3	3473	45	42209	Contig_78065,Contig_67053,Contig_274843,	Contig_101479,Contig_311257,Contig_74192,	1.62046261637393	0.195084021506122	1
GO:0042026	protein refolding	biological_process	4	3	1	3473	30	42209	Contig_5963,Contig_239146,Contig_97372,	Contig_46197,	1.62046261637393	0.246823954687835	1
GO:0051082	unfolded protein binding	molecular_function	55	25	30	3473	415	42209	Contig_43399,Contig_41394,Contig_301470,First_Contig3242,Contig_207777,Contig_241610,Contig_59830,Contig_41866,Contig_89213,Contig_40565,Contig_203589,Contig_95095,Contig_2791,Contig_126866,Contig_55518,Contig_307403,Contig_196952,Contig_25663,Contig_20332,Contig_105372,Contig_295374,Contig_70016,Contig_299868,Contig_18165,First_Contig3152,	Contig_196951,Contig_130096,First_Contig1915,Contig_83825,Contig_70089,Contig_43417,Contig_15031,Contig_101707,Contig_53594,Contig_24418,Contig_72781,Contig_104115,Contig_169181,Contig_43392,Contig_9160,Contig_13209,Contig_198075,Contig_29077,Contig_92850,Contig_150290,Contig_189919,Contig_116779,First_Contig2002,Contig_71301,Contig_228352,Contig_17813,Contig_19337,Contig_120689,Contig_43208,Cont…	1.61070079338373	0.00132620720033269	0.0819406591634127
GO:0005618	cell wall	cellular_component	27	15	12	3473	204	42209	Contig_75305,Contig_43399,Contig_21353,Contig_61763,Contig_90727,Contig_59454,Contig_56375,Contig_5061,Contig_88805,Contig_32199,Contig_9777,Second_Contig124,Contig_56512,Contig_20596,Contig_96085,	Contig_79973,Contig_83825,Contig_172372,Contig_92689,Contig_195960,Contig_157333,Contig_40430,Contig_82581,Contig_313985,Contig_36474,Contig_13226,Contig_26469,	1.60854745007707	0.0211983400172328	0.495582813916388
GO:0016272	prefoldin complex	cellular_component	5	2	3	3473	38	42209	Contig_241610,Contig_89213,	Contig_13209,Contig_189919,Contig_228352,	1.5991407398427	0.228831042912233	1
GO:0016765	transferase activity, transferring alkyl or aryl (other than methyl) groups	molecular_function	5	2	3	3473	38	42209	First_Contig7895,Contig_201035,	Contig_218944,Contig_16553,Contig_118688,	1.5991407398427	0.228831042912233	1
GO:0001510	RNA methylation	biological_process	11	3	8	3473	84	42209	Contig_99395,Contig_9781,Contig_89376,	Contig_8063,Contig_51769,Contig_10206,First_Contig2063,Contig_315772,First_Contig2956,Contig_6899,Contig_76774,	1.59152578393868	0.120624155941822	1
GO:0005247	voltage-gated chloride channel activity	molecular_function	6	4	2	3473	46	42209	Contig_61605,Contig_171947,Contig_209510,Contig_69489,	Contig_294304,Contig_96022,	1.58523516819189	0.210818479386519	1
GO:0044070	regulation of anion transport	biological_process	6	4	2	3473	46	42209	Contig_61605,Contig_171947,Contig_209510,Contig_69489,	Contig_294304,Contig_96022,	1.58523516819189	0.210818479386519	1
GO:0005856	cytoskeleton	cellular_component	28	17	11	3473	215	42209	Contig_33564,Contig_18160,Contig_321112,Contig_156978,Contig_8224,Contig_35073,Contig_110560,Contig_102957,Contig_121367,Contig_18142,Contig_28176,Contig_50978,Contig_71538,Contig_42009,Contig_19204,Contig_85014,Contig_68356,	Contig_221660,Contig_132643,Contig_107536,Contig_168855,Contig_125227,First_Contig1567,Contig_39351,Contig_127447,Contig_12025,Contig_10420,Contig_110492,	1.58277743924896	0.0230545618261545	0.504865721003131
GO:0046933	proton-transporting ATP synthase activity, rotational mechanism	molecular_function	13	11	2	3473	100	42209	Contig_236851,Contig_130891,Contig_149419,Contig_82152,Contig_43980,Contig_87552,Contig_288871,Contig_300512,Contig_9312,Contig_17723,Contig_34564,	Contig_14762,Contig_6955,	1.57995105096458	0.102093234571696	1
GO:0006412	translation	biological_process	213	138	75	3473	1640	42209	Contig_56751,Contig_75305,Contig_92896,Contig_51170,Contig_95322,Contig_46104,Contig_89162,Contig_30515,Contig_16680,Contig_30716,Contig_32557,Contig_81301,Contig_6736,Contig_4809,Contig_51422,Contig_193619,Contig_44548,Contig_48471,Contig_50806,Contig_41032,Contig_75823,Contig_8353,Contig_150090,Contig_21353,Contig_88806,Contig_33887,Contig_52889,Contig_29207,Contig_33979,Contig_61763,Contig_527…	Contig_297364,Contig_1254,Contig_2493,Contig_307344,Contig_37856,Contig_59030,First_Contig7136,Contig_19846,Contig_15569,Contig_10,Contig_94250,Contig_49417,Contig_48787,Contig_33188,Contig_27941,Contig_16139,Contig_52918,Contig_52917,Contig_262498,Contig_55289,Contig_264722,Contig_102079,Contig_83520,Contig_39379,Contig_35072,Contig_3619,Contig_77083,Contig_211521,Contig_31113,Contig_37669,Conti…	1.57846892052278	2.61119914900557e-09	1.50579150925988e-06
GO:0004591	oxoglutarate dehydrogenase (succinyl-transferring) activity	molecular_function	4	2	2	3473	31	42209	Contig_204409,Contig_19845,	Contig_48453,Contig_66884,	1.56818962874897	0.269747752346521	1
GO:0006367	transcription initiation from RNA polymerase II promoter	biological_process	4	2	2	3473	31	42209	Contig_195726,Contig_16100,	Contig_112935,Contig_187661,	1.56818962874897	0.269747752346521	1
GO:0009376	HslUV protease complex	cellular_component	4	2	2	3473	31	42209	Contig_366523,Contig_205607,	Contig_41555,Contig_223024,	1.56818962874897	0.269747752346521	1
GO:0006306	DNA methylation	biological_process	4	2	2	3473	31	42209	Contig_11674,Contig_7777,	First_Contig4254,Second_Contig546,	1.56818962874897	0.269747752346521	1
GO:0015078	hydrogen ion transmembrane transporter activity	molecular_function	12	8	4	3473	94	42209	Contig_236851,Contig_28489,Contig_299871,Contig_134978,Contig_288871,Contig_61358,Contig_125464,Contig_70432,	Contig_29294,Contig_50894,Contig_94555,Contig_33853,	1.55150676035802	0.125445381120475	1
GO:0048037	cofactor binding	molecular_function	12	6	6	3473	95	42209	Contig_80985,First_Contig7467,Contig_61297,Contig_18012,First_Contig7995,Contig_66982,	Contig_92256,First_Contig185,Contig_214228,Contig_300937,Contig_153723,Contig_89500,	1.53517511024899	0.13312676870288	1
GO:0033178	proton-transporting two-sector ATPase complex, catalytic domain	cellular_component	12	4	8	3473	95	42209	Contig_123199,Contig_126907,Contig_9312,Contig_34564,	Contig_14501,Contig_14762,Contig_9751,Contig_6955,Contig_1677,Contig_2758,Contig_92904,Contig_4234,	1.53517511024899	0.13312676870288	1
GO:0033014	tetrapyrrole biosynthetic process	biological_process	4	0	4	3473	32	42209	-	Contig_2019,Contig_8299,Contig_81692,First_Contig1152,	1.51918370285056	0.293576380631113	1
GO:0030091	protein repair	biological_process	5	1	4	3473	40	42209	Contig_23072,	Second_Contig313,Contig_70283,Contig_84034,Contig_148627,	1.51918370285056	0.267994122996915	1
GO:0045261	proton-transporting ATP synthase complex, catalytic core F(1)	cellular_component	10	8	2	3473	80	42209	Contig_130891,Contig_149419,Contig_43980,Contig_87552,Contig_300512,Contig_9312,Contig_17723,Contig_34564,	Contig_14762,Contig_6955,	1.51918370285056	0.168946640806725	1
GO:0006541	glutamine metabolic process	biological_process	5	1	4	3473	40	42209	Contig_163422,	Contig_32846,Contig_46536,Contig_37186,Contig_62555,	1.51918370285056	0.267994122996915	1
GO:0019773	proteasome core complex, alpha-subunit complex	cellular_component	9	5	4	3473	73	42209	Contig_19107,First_Contig1480,First_Contig3169,Contig_143910,Contig_88710,	Contig_57776,Contig_70286,Contig_19106,Contig_110103,	1.49837296719507	0.196843594706751	1
GO:0005783	endoplasmic reticulum	cellular_component	49	18	31	3473	399	42209	Contig_133932,Contig_89731,Contig_56375,Contig_45539,Contig_207777,Contig_40565,Contig_56728,Contig_182253,Contig_203589,Contig_47714,Contig_101196,Contig_91488,Contig_105372,Contig_96741,Contig_18165,Contig_96085,Contig_74785,Contig_58889,	Contig_212633,Contig_130096,Contig_31247,Contig_44717,Contig_191090,Contig_47361,Contig_52122,Contig_17070,Contig_72988,Contig_43277,Second_Contig105,Contig_100301,Contig_49784,Contig_92784,Contig_89621,Contig_191091,Contig_52354,Contig_22480,First_Contig1706,Contig_110107,Contig_46572,Contig_134070,First_Contig5572,Contig_60288,Contig_7497,Contig_7742,Contig_84210,First_Contig3654,Contig_114064,…	1.49253135718652	0.00932360439078074	0.316271286197072
GO:0007049	cell cycle	biological_process	13	2	11	3473	106	42209	Contig_52206,Contig_165368,	Contig_66306,First_Contig1113,Contig_121502,Contig_53108,Contig_135090,Contig_148045,Contig_9410,Contig_204382,Contig_142773,Contig_54492,Contig_13515,	1.49051985940055	0.14425154266777	1
GO:0006730	one-carbon metabolic process	biological_process	12	7	5	3473	98	42209	Contig_69840,Contig_53105,Contig_18648,Contig_6284,Contig_23857,Contig_176459,Contig_94562,	Contig_168480,Contig_84274,Contig_56602,Contig_96838,Contig_92657,	1.48817995381279	0.157999506445063	1
GO:0016149	translation release factor activity, codon specific	molecular_function	5	2	3	3473	41	42209	Contig_286862,Contig_30354,	Contig_214911,Contig_171820,Contig_73664,	1.48213044180543	0.288686275041597	1
GO:0022625	cytosolic large ribosomal subunit	cellular_component	10	7	3	3473	82	42209	Contig_81301,Contig_42819,Contig_13943,Contig_70608,Contig_29820,Contig_72283,Contig_51638,	Contig_16139,Contig_24902,Contig_40079,	1.48213044180543	0.19017719685128	1
GO:0005978	glycogen biosynthetic process	biological_process	4	2	2	3473	33	42209	Contig_103927,Contig_103926,	Contig_10345,Contig_34341,	1.47314783306721	0.318262156433527	1
GO:0006506	GPI anchor biosynthetic process	biological_process	4	3	1	3473	33	42209	Contig_8246,Contig_21522,Contig_24961,	Contig_22480,	1.47314783306721	0.318262156433527	1
GO:0019752	carboxylic acid metabolic process	biological_process	7	4	3	3473	58	42209	Contig_122532,Contig_365203,Contig_172832,Contig_102398,	Contig_31439,Contig_155884,Contig_865,	1.46679805792468	0.253705869038645	1
GO:0030976	thiamine pyrophosphate binding	molecular_function	7	4	3	3473	58	42209	Contig_86086,Contig_48505,Contig_204409,Contig_19845,	Contig_46598,Contig_48453,Contig_66884,	1.46679805792468	0.253705869038645	1
GO:0004722	protein serine/threonine phosphatase activity	molecular_function	10	4	6	3473	83	42209	Contig_181893,Contig_87141,Contig_49333,Contig_133202,	Contig_205747,First_Contig144,Second_Contig265,Contig_64323,Contig_137709,Contig_108602,	1.46427344853066	0.201364948096585	1
GO:0019901	protein kinase binding	molecular_function	8	3	5	3473	67	42209	Contig_39859,Contig_158012,Contig_87141,	Contig_121502,Contig_148045,Contig_9190,Contig_142773,Contig_54492,	1.45116055197666	0.244430820766659	1
GO:0015986	ATP synthesis coupled proton transport	biological_process	14	11	3	3473	118	42209	Contig_236851,Contig_130891,Contig_149419,Contig_82152,Contig_43980,Contig_87552,Contig_288871,Contig_300512,Contig_9312,Contig_17723,Contig_34564,	Contig_14762,Contig_94555,Contig_6955,	1.44193707389206	0.162110804277006	1
GO:2001070	starch binding	molecular_function	7	0	7	3473	59	42209	-	Contig_38344,Contig_52316,Contig_165063,Contig_99068,Contig_59075,Contig_120174,First_Contig5109,	1.44193707389206	0.270076473174964	1
GO:0050897	cobalt ion binding	molecular_function	4	3	1	3473	34	42209	Contig_88164,Contig_32199,Contig_8276,	Contig_100452,	1.42981995562406	0.343754596892793	1
GO:0048364	root development	biological_process	6	2	4	3473	51	42209	Contig_98090,Contig_115621,	Contig_82554,Contig_188439,Contig_154389,Contig_52929,	1.42981995562406	0.299104768931024	1
GO:0006486	protein glycosylation	biological_process	12	3	9	3473	102	42209	Contig_192495,Contig_100870,Contig_17885,	Contig_191090,Contig_47361,Contig_191091,Contig_129480,Contig_130327,Contig_332132,Contig_8221,Contig_84210,Contig_56757,	1.42981995562406	0.195493217841638	1
GO:0009507	chloroplast	cellular_component	111	54	57	3473	944	42209	Contig_15166,Contig_34922,Contig_236851,Contig_81308,Contig_186538,First_Contig4801,Contig_15313,Contig_29207,Contig_207949,Contig_61763,Contig_220494,Contig_236495,Contig_90727,Contig_299871,Contig_56375,Contig_12088,Contig_269073,Contig_5061,Contig_15705,Contig_98090,Contig_14051,Contig_288871,Contig_1197,Contig_292490,Contig_273367,Contig_79242,Contig_238923,Contig_139809,Contig_52657,Contig_4…	Contig_17744,Contig_12875,Contig_115111,Contig_134907,Contig_82554,Contig_57776,Contig_115539,Contig_100452,Contig_95155,Contig_69893,Contig_155238,Contig_41231,Contig_108088,Contig_12876,Contig_120603,Contig_155488,Contig_44733,Contig_17070,Contig_39179,Contig_16139,Contig_41827,Contig_9745,Contig_41752,Contig_65466,First_Contig376,Contig_157333,Contig_197331,First_Contig91,Contig_294047,Contig_…	1.42906263573231	0.000552567871139341	0.0531079120595034
GO:0046034	ATP metabolic process	biological_process	9	3	6	3473	77	42209	Contig_123199,Contig_9312,Contig_34564,	Contig_14501,Contig_14762,Contig_9751,Contig_6955,Contig_2758,Contig_4234,	1.42053541045767	0.24816700141351	1
GO:0004601	peroxidase activity	molecular_function	16	10	6	3473	137	42209	Contig_5882,Contig_922,Contig_22206,Contig_171283,Contig_238923,Contig_83921,Contig_137422,Contig_136904,Contig_29595,Contig_12595,	Contig_170630,Contig_37006,Contig_153355,Contig_68424,Contig_66278,Contig_51973,	1.4193833136122	0.155869216481156	1
GO:0000079	regulation of cyclin-dependent protein serine/threonine kinase activity	biological_process	7	2	5	3473	60	42209	Contig_39859,Contig_158012,	Contig_121502,Contig_148045,Contig_9190,Contig_142773,Contig_54492,	1.41790478932719	0.286967195125793	1
GO:0006284	base-excision repair	biological_process	7	1	6	3473	60	42209	Contig_83433,	Contig_103022,Contig_297953,Contig_202441,Contig_50918,Contig_17892,Contig_13257,	1.41790478932719	0.286967195125793	1
GO:0009555	pollen development	biological_process	7	3	4	3473	60	42209	First_Contig5260,Contig_98090,Contig_96741,	Contig_82554,First_Contig886,Contig_65544,Contig_197871,	1.41790478932719	0.286967195125793	1
GO:0004298	threonine-type endopeptidase activity	molecular_function	19	10	9	3473	163	42209	Contig_39220,Contig_134928,Contig_43404,Contig_19107,First_Contig1480,Contig_91828,Contig_76589,First_Contig3169,Contig_143910,Contig_88710,	Contig_57776,Contig_167574,Contig_124052,Contig_70286,Contig_223024,Contig_121414,Contig_19106,Contig_110103,Contig_68277,	1.41666210327169	0.130257652970332	1
GO:0005839	proteasome core complex	cellular_component	19	10	9	3473	163	42209	Contig_39220,Contig_134928,Contig_43404,Contig_19107,First_Contig1480,Contig_91828,Contig_76589,First_Contig3169,Contig_143910,Contig_88710,	Contig_57776,Contig_167574,Contig_124052,Contig_70286,Contig_223024,Contig_121414,Contig_19106,Contig_110103,Contig_68277,	1.41666210327169	0.130257652970332	1
GO:0051603	proteolysis involved in cellular protein catabolic process	biological_process	19	10	9	3473	163	42209	Contig_39220,Contig_134928,Contig_43404,Contig_19107,First_Contig1480,Contig_91828,Contig_76589,First_Contig3169,Contig_143910,Contig_88710,	Contig_57776,Contig_167574,Contig_124052,Contig_70286,Contig_223024,Contig_121414,Contig_19106,Contig_110103,Contig_68277,	1.41666210327169	0.130257652970332	1
GO:0008408	3'-5' exonuclease activity	molecular_function	5	4	1	3473	43	42209	Contig_16668,Contig_15057,Contig_196571,Contig_30336,	Contig_149644,	1.41319414218657	0.332148552282453	1
GO:0008312	7S RNA binding	molecular_function	5	2	3	3473	43	42209	Contig_130765,Contig_185056,	Contig_162590,Contig_9723,Contig_79957,	1.41319414218657	0.332148552282453	1
GO:0004806	triglyceride lipase activity	molecular_function	13	5	8	3473	112	42209	Contig_34873,First_Contig7750,Contig_46462,Contig_206403,Contig_78696,	Contig_34847,First_Contig8368,First_Contig4624,Contig_56706,Contig_7086,Contig_33249,First_Contig5288,Contig_162396,	1.41067058121838	0.196429794117856	1
GO:0015935	small ribosomal subunit	cellular_component	17	13	4	3473	147	42209	Contig_6736,Contig_29207,Contig_33979,Contig_61763,Contig_17314,Contig_5061,Contig_61684,Contig_38273,Contig_78094,Contig_56512,Contig_37603,Contig_119702,Contig_51978,	Contig_71229,Contig_94827,Contig_40430,Contig_13226,	1.40550328971208	0.155923068299259	1
GO:0046912	transferase activity, transferring acyl groups, acyl groups converted into alkyl on transfer	molecular_function	6	4	2	3473	52	42209	Contig_90727,Contig_27735,Contig_102398,First_Contig1432,	Contig_155884,Contig_89500,	1.4023234180159	0.318569840369081	1
GO:0009579	thylakoid	cellular_component	13	10	3	3473	113	42209	Contig_236851,Contig_288871,Contig_292490,Contig_273367,Contig_139809,Contig_300512,Contig_29638,Contig_62124,First_Contig6884,Contig_265538,	Contig_29562,Contig_101479,Contig_68424,	1.39818677076512	0.206120807437937	1
GO:0000723	telomere maintenance	biological_process	4	0	4	3473	35	42209	-	Contig_225748,Contig_148715,Contig_154647,Contig_60904,	1.38896795689194	0.370000887306931	1
GO:0005635	nuclear envelope	cellular_component	4	1	3	3473	35	42209	Contig_137942,	Contig_50524,Contig_46303,Contig_127447,	1.38896795689194	0.370000887306931	1
GO:0006754	ATP biosynthetic process	biological_process	14	9	5	3473	123	42209	Contig_236851,Contig_130891,First_Contig8251,Contig_34055,Contig_138070,Contig_288871,Contig_300512,Contig_9312,Contig_34564,	Contig_8710,Contig_14762,First_Contig280,Contig_6955,Contig_4863,	1.38332174568506	0.205813846641734	1
GO:0008242	omega peptidase activity	molecular_function	5	3	2	3473	44	42209	Contig_36193,Contig_24898,Contig_163422,	Contig_32846,Contig_62555,	1.38107609350051	0.354855056357959	1
GO:0016998	cell wall macromolecule catabolic process	biological_process	6	3	3	3473	53	42209	Contig_91030,Contig_87920,Contig_154654,	Contig_70358,Contig_171168,Contig_56937,	1.37586448560051	0.338591132277678	1
GO:0006364	rRNA processing	biological_process	20	11	9	3473	177	42209	Contig_31332,Contig_6662,Contig_220494,Contig_99395,Contig_221188,Contig_70683,Contig_19988,Contig_694,Contig_12127,Contig_89376,Contig_88281,	Contig_8063,Contig_4125,Contig_51769,Contig_137722,Contig_83453,Contig_195909,Contig_110396,Contig_50548,Contig_13080,	1.37327340370672	0.153901896552763	1
GO:0042254	ribosome biogenesis	biological_process	24	15	9	3473	214	42209	Contig_43413,Contig_6662,Contig_1296,Contig_3528,Contig_10839,Contig_5862,Contig_63583,Contig_135413,Contig_694,Contig_55164,Contig_112136,Contig_3741,Contig_84170,Contig_4285,Contig_61402,	Contig_27136,Contig_45437,Contig_10443,Second_Contig111,Contig_83453,Contig_110396,Contig_29892,Contig_54392,Contig_13080,	1.36300593900611	0.132217341936042	1
GO:0006811	ion transport	biological_process	33	15	18	3473	295	42209	Contig_236851,Contig_123199,Contig_130891,Contig_13638,Contig_28489,Contig_299871,Contig_48945,First_Contig4356,Contig_148237,Contig_288871,Contig_300512,Contig_61358,Contig_9312,Contig_186946,Contig_34564,	First_Contig4320,Contig_35686,Contig_9905,Contig_14501,Contig_321383,Contig_50894,Contig_14762,First_Contig1395,Contig_94555,Contig_9751,Contig_6955,Contig_112509,Contig_1677,Contig_38807,Contig_83949,Contig_204752,Contig_2758,Contig_4234,	1.35954066966966	0.0867331607789606	1
GO:0034220	ion transmembrane transport	biological_process	18	9	9	3473	161	42209	Contig_48945,Contig_61605,Contig_171947,First_Contig4356,Contig_209510,Contig_148237,Contig_208495,Contig_186946,Contig_69489,	Contig_9905,Contig_294304,Contig_321383,Contig_56936,Contig_112509,Contig_38807,Contig_83949,Contig_204752,Contig_96022,	1.35877300130733	0.1841465898508	1
GO:0004386	helicase activity	molecular_function	97	46	51	3473	869	42209	Contig_35201,Contig_34543,Contig_54733,Contig_8866,Contig_5814,Contig_22690,Contig_54028,Contig_103117,Contig_55543,Contig_199885,First_Contig178,Contig_14517,Contig_319385,Contig_22614,Contig_197498,Contig_52773,Contig_27820,Contig_67097,Contig_25150,Contig_35944,First_Contig4639,Contig_47509,Contig_32702,Contig_10229,Contig_34150,Contig_173679,Contig_918,Contig_17311,Contig_10876,Contig_234348,…	Contig_133760,Contig_197910,Contig_41324,Contig_33076,Contig_17413,Contig_21255,Contig_66654,Contig_11707,Contig_49471,Contig_33227,Contig_665,Contig_14251,Contig_63057,Contig_195936,Contig_7509,Contig_295043,Contig_22216,Contig_188439,Contig_63122,Contig_15152,Contig_295704,Contig_209355,Contig_43190,Contig_19796,Contig_163979,First_Contig2706,Contig_208877,Contig_225748,Contig_105595,Contig_130…	1.35660132728658	0.00513977021034091	0.202086419633858
GO:0045454	cell redox homeostasis	biological_process	42	20	22	3473	377	42209	Contig_247925,Contig_98995,Contig_34089,Contig_129807,Contig_337743,Contig_105107,Contig_5725,Contig_49602,Contig_197146,Contig_56728,Contig_23471,Contig_298585,Contig_82269,Contig_133371,Contig_120780,Contig_327527,Contig_101196,Contig_226419,Contig_6506,Contig_82536,	Contig_33274,Contig_44717,Contig_3187,Contig_21856,Contig_17070,First_Contig1638,Contig_183697,Contig_146418,Contig_95433,Contig_192985,Contig_51436,Contig_194741,Contig_114400,Contig_90629,Contig_133439,Contig_7497,Contig_144873,Contig_133423,Contig_24082,Contig_47923,Contig_240377,Contig_20780,	1.35396743808432	0.0596000898111145	0.920608530118107
GO:0004616	phosphogluconate dehydrogenase (decarboxylating) activity	molecular_function	4	2	2	3473	36	42209	Contig_199900,Contig_22651,	Contig_197247,Contig_4740,	1.35038551364494	0.396946333169151	1
GO:0003697	single-stranded DNA binding	molecular_function	5	3	2	3473	45	42209	Contig_56694,Contig_231228,Contig_7048,	Contig_81378,Contig_6168,	1.35038551364494	0.378166422140799	1
GO:0048500	signal recognition particle	cellular_component	4	2	2	3473	36	42209	Contig_130765,Contig_185056,	Contig_162590,Contig_79957,	1.35038551364494	0.396946333169151	1
GO:0006072	glycerol-3-phosphate metabolic process	biological_process	4	0	4	3473	36	42209	-	First_Contig8494,Contig_206754,Contig_42950,Contig_13734,	1.35038551364494	0.396946333169151	1
GO:0006629	lipid metabolic process	biological_process	56	21	35	3473	505	42209	Contig_34873,Contig_49230,Contig_49880,Contig_63554,Contig_387,Contig_24569,Contig_113726,Contig_8364,Contig_15250,Contig_87217,Contig_1817,First_Contig7750,Contig_46462,First_Contig1258,Contig_362702,First_Contig1422,Contig_87491,Contig_206403,Contig_7203,Contig_78696,Contig_166745,	Contig_7171,Contig_92250,Contig_10160,Contig_96661,Contig_157987,Contig_34847,Contig_30678,Contig_30735,Contig_156588,First_Contig8368,Contig_169321,Contig_7172,First_Contig6736,Contig_172967,First_Contig4791,Contig_33121,Contig_36259,First_Contig4624,Contig_17471,First_Contig2,Contig_35902,Contig_56706,Contig_7086,Contig_21879,Contig_101656,Contig_33249,First_Contig5288,Contig_36797,Contig_95224…	1.34771148292485	0.0341744825542406	0.642628856726481
GO:0009409	response to cold	biological_process	12	3	9	3473	109	42209	Contig_40760,Contig_307403,Contig_35127,	Contig_92250,Contig_71671,Contig_155488,Contig_101479,First_Contig4791,Contig_19143,Contig_68424,Contig_70286,Contig_46197,	1.3379966557216	0.273017397699418	1
GO:0016818	hydrolase activity, acting on acid anhydrides, in phosphorus-containing anhydrides	molecular_function	10	6	4	3473	91	42209	Contig_34543,Contig_47668,Contig_10229,Contig_17311,Contig_56208,Contig_12836,	Contig_49471,Contig_33227,Contig_26595,Contig_362512,	1.3355461123961	0.304290789666716	1
GO:0006096	glycolytic process	biological_process	26	9	17	3473	237	42209	Contig_60015,Contig_90097,Contig_324871,First_Contig5565,Contig_152617,Contig_157826,Contig_104944,Contig_40000,Contig_95103,	Contig_26715,Contig_68794,Contig_106890,Contig_32765,Contig_134188,Contig_22513,Contig_38870,Contig_26275,Contig_73201,Contig_77012,Contig_25153,Contig_101300,Contig_37646,Contig_24408,First_Contig254,Contig_30004,Contig_38751,	1.33329202613045	0.14443775086992	1
GO:0009536	plastid	cellular_component	31	22	9	3473	283	42209	Contig_19814,Contig_236851,Contig_207949,Contig_236495,Contig_299871,Contig_269073,Contig_181893,Contig_15705,Contig_288871,Contig_292490,Contig_273367,Contig_139809,Contig_300512,Contig_29638,Contig_293109,Contig_128113,Contig_275495,Contig_293674,Contig_62124,Contig_214961,First_Contig6884,Contig_265538,	Contig_17744,Contig_95155,Contig_155488,Contig_197331,Contig_294047,Contig_42548,Contig_54712,Contig_52973,Contig_9124,	1.33129879260403	0.11748784136548	1
GO:0019430	removal of superoxide radicals	biological_process	7	3	4	3473	64	42209	Contig_41688,Contig_45034,Contig_300102,	Contig_78510,Contig_83384,Contig_44276,Contig_18318,	1.32928573999424	0.359446890670196	1
GO:0009941	chloroplast envelope	cellular_component	28	8	20	3473	257	42209	Contig_18160,Contig_98090,Contig_199730,Contig_8224,Contig_33322,Contig_43987,Contig_178450,Contig_58989,	Contig_92250,Contig_82554,Contig_65849,Contig_94250,Contig_29562,Contig_155488,First_Contig500,Contig_18528,Contig_101479,First_Contig4791,Contig_19143,Contig_68424,First_Contig1706,First_Contig91,Contig_46197,First_Contig3837,Contig_61181,Contig_35799,Contig_52973,Contig_40079,	1.32411342193979	0.140515980249819	1
GO:0005874	microtubule	cellular_component	36	15	21	3473	332	42209	Contig_33564,Contig_18133,Contig_26456,Contig_208635,Contig_30102,Contig_7853,Contig_119879,Contig_19205,Contig_15660,Contig_51223,Contig_220064,Contig_19204,Contig_4311,Contig_73850,Contig_215694,	Contig_27276,Contig_195535,Contig_8998,Contig_198482,First_Contig953,First_Contig2454,Contig_34144,Contig_140466,First_Contig1567,Contig_73673,Contig_32356,Contig_11177,Contig_201290,Contig_64326,Contig_101395,Contig_196051,Contig_69774,Contig_10420,Contig_110492,First_Contig1856,Contig_19337,	1.3178461036776	0.105778941062936	1
GO:0004175	endopeptidase activity	molecular_function	16	9	7	3473	149	42209	Contig_39220,Contig_43404,Contig_19107,First_Contig1480,Contig_91828,Contig_76589,First_Contig3169,Contig_143910,Contig_88710,	Contig_57776,Contig_167574,Contig_124052,Contig_70286,Contig_19106,Contig_110103,Contig_68277,	1.30507056352263	0.259240357341184	1
GO:0004784	superoxide dismutase activity	molecular_function	6	3	3	3473	56	42209	Contig_41688,Contig_45034,Contig_300102,	Contig_78510,Contig_44276,Contig_18318,	1.3021574595862	0.401757219665398	1
GO:0019843	rRNA binding	molecular_function	10	5	5	3473	94	42209	Contig_232146,Contig_42819,Contig_269073,Contig_25098,Contig_79523,	Contig_52918,Contig_52917,Contig_294047,Contig_40079,Contig_13226,	1.29292230029835	0.348729223896054	1
GO:0038032	termination of G-protein coupled receptor signaling pathway	biological_process	5	4	1	3473	47	42209	First_Contig1714,Contig_167718,Contig_271659,Contig_208602,	Contig_50907,	1.29292230029835	0.426458853039026	1
GO:0005622	intracellular	cellular_component	215	137	78	3473	2032	42209	Contig_56751,Contig_75305,Contig_55583,Contig_92896,Contig_51170,Contig_88024,Contig_46104,Contig_121597,Contig_355991,Contig_16680,Contig_12881,Contig_81301,Contig_6736,Contig_51422,Contig_44548,Contig_36193,Contig_4401,Contig_303349,Contig_41032,Contig_8353,Contig_73868,Contig_21353,Contig_88806,Contig_33887,Contig_52889,Contig_232146,Contig_29207,Contig_80868,Contig_220494,Contig_93875,Contig_…	Contig_85421,Contig_193951,Contig_22099,Contig_1254,Contig_2493,Contig_211136,Contig_37856,Contig_15569,Contig_200462,Contig_10,Contig_40675,Contig_24116,Contig_7999,Contig_48787,Contig_33188,Contig_27941,Contig_16139,Contig_52918,Contig_52917,Contig_262498,Contig_141230,Contig_59890,Contig_83520,Contig_39379,Contig_16498,Contig_3619,Contig_77083,Contig_1382,Contig_31113,First_Contig5364,Contig_3…	1.2859232130428	0.000599899218108876	0.0546224024909661
GO:0003677	DNA binding	molecular_function	199	85	114	3473	1881	42209	Contig_35201,Contig_191015,Contig_34922,Contig_11674,Contig_292481,Contig_59758,Contig_4401,Contig_8866,Contig_7777,Contig_156292,Contig_249675,Contig_207949,Contig_6004,Contig_7228,Contig_22690,Contig_12088,Contig_162579,Contig_30565,Contig_13793,Contig_20868,Contig_15994,Contig_55543,Contig_113991,Contig_210898,First_Contig178,Contig_26437,Contig_17878,Contig_329516,Contig_42167,First_Contig492…	Contig_197120,Contig_193951,Contig_111164,Contig_150652,Contig_197910,Contig_16436,Contig_103022,Contig_33076,Contig_195907,Contig_180077,Contig_37071,Contig_57591,Contig_41900,First_Contig7696,Contig_66300,Contig_21255,First_Contig4898,Contig_66654,Contig_59684,Contig_49471,Contig_33227,Contig_63057,Contig_7999,First_Contig3846,Contig_27667,Contig_53108,Contig_88316,Contig_199453,Contig_195936,C…	1.28577376658059	0.000955658259397065	0.0688870328648718
GO:0006457	protein folding	biological_process	77	36	41	3473	730	42209	Contig_43399,First_Contig7042,Contig_41394,Contig_177371,Contig_301470,Contig_253141,First_Contig3242,Contig_140211,Contig_207777,Contig_1961,Contig_241610,Contig_59830,Contig_41866,Contig_89213,Contig_40565,Contig_51230,Contig_203589,Contig_95095,Contig_2791,Contig_21229,Contig_126866,Contig_239146,Contig_55518,Contig_142429,Contig_167108,Contig_307403,Contig_196952,Contig_25663,Contig_20332,Con…	Contig_196951,Contig_130096,Contig_52715,First_Contig1915,Contig_83825,Contig_44717,Contig_10350,Contig_70089,Contig_43417,Contig_15031,Contig_101707,Contig_17070,Contig_53594,Contig_24418,Contig_72781,Contig_104115,Contig_120987,Contig_68270,Contig_169181,Contig_93212,Contig_43392,Contig_9160,Contig_13209,Contig_198075,Contig_29077,Contig_92850,First_Contig1398,Contig_150290,Contig_166585,First_…	1.28194131637801	0.0380677724728485	0.678940684309567
GO:0009089	lysine biosynthetic process via diaminopimelate	biological_process	4	1	3	3473	38	42209	Contig_17149,	Contig_176179,Contig_6665,Contig_15420,	1.27931259187416	0.452709091555988	1
GO:0004176	ATP-dependent peptidase activity	molecular_function	4	0	4	3473	38	42209	-	Second_Contig465,Contig_86781,Contig_61705,Contig_361549,	1.27931259187416	0.452709091555988	1
GO:0016615	malate dehydrogenase activity	molecular_function	4	4	0	3473	38	42209	Contig_97957,Contig_51292,Contig_19742,Contig_152151,	-	1.27931259187416	0.452709091555988	1
GO:0004571	mannosyl-oligosaccharide 1,2-alpha-mannosidase activity	molecular_function	4	2	2	3473	38	42209	Contig_178635,Contig_205211,	Contig_16529,Contig_31225,	1.27931259187416	0.452709091555988	1
GO:0006913	nucleocytoplasmic transport	biological_process	4	1	3	3473	38	42209	Contig_137942,	Contig_50524,Contig_21491,Contig_72961,	1.27931259187416	0.452709091555988	1
GO:0030060	L-malate dehydrogenase activity	molecular_function	4	3	1	3473	38	42209	Contig_51292,Contig_19742,Contig_152151,	Contig_19143,	1.27931259187416	0.452709091555988	1
GO:0006414	translational elongation	biological_process	25	14	11	3473	238	42209	Contig_18684,Contig_59454,Contig_47400,Contig_112231,Contig_12184,Contig_2693,Contig_40760,Contig_1519,Contig_112136,Contig_17124,Contig_28467,Contig_35127,Contig_165578,Contig_12185,	Contig_22099,Contig_19908,Contig_24116,Contig_45826,First_Contig3846,Contig_48308,Contig_54392,Contig_74257,Contig_99938,Contig_22464,Contig_9889,	1.27662496037862	0.213048846577336	1
GO:0003887	DNA-directed DNA polymerase activity	molecular_function	13	4	9	3473	124	42209	Contig_55543,Contig_4322,Contig_209990,Contig_199294,	Contig_66654,Contig_30464,Contig_202215,First_Contig2172,Contig_149644,Contig_21088,Contig_201107,Contig_2919,First_Contig615,	1.27415407335854	0.331125840444308	1
GO:0005789	endoplasmic reticulum membrane	cellular_component	7	4	3	3473	67	42209	Contig_8583,Contig_8246,Contig_21522,Contig_24961,	Contig_31247,Contig_22147,Contig_22480,	1.26976548297957	0.418501828734824	1
GO:0010181	FMN binding	molecular_function	17	10	7	3473	163	42209	Contig_26566,Contig_221803,Contig_128702,Contig_52309,Contig_3791,Contig_75546,Contig_136015,First_Contig647,Contig_46567,Contig_73816,	Contig_5767,Contig_80056,Contig_28049,Contig_11243,Second_Contig203,Contig_52310,Contig_36958,	1.26753977661151	0.294871383672644	1
GO:0006415	translational termination	biological_process	5	2	3	3473	48	42209	Contig_286862,Contig_30354,	Contig_214911,Contig_171820,Contig_73664,	1.26598641904213	0.451364627007673	1
GO:0000737	DNA catabolic process, endonucleolytic	biological_process	8	4	4	3473	77	42209	Contig_83433,Contig_15339,Contig_140679,Contig_304589,	Contig_103022,Contig_297953,Contig_76482,Contig_17892,	1.26269814262904	0.411760379729486	1
GO:0008324	cation transmembrane transporter activity	molecular_function	9	3	6	3473	87	42209	Contig_122892,Contig_102276,Contig_124502,	Contig_102039,First_Contig4283,Contig_155363,Contig_45754,Contig_17998,Contig_102040,	1.25725547822115	0.404155437717253	1
GO:0009793	embryo development ending in seed dormancy	biological_process	9	2	7	3473	87	42209	Contig_56728,Contig_47714,	Contig_200462,Contig_110107,Contig_135546,Contig_7497,Contig_118700,Contig_133412,Contig_351943,	1.25725547822115	0.404155437717253	1
GO:0006801	superoxide metabolic process	biological_process	6	3	3	3473	58	42209	Contig_41688,Contig_45034,Contig_300102,	Contig_78510,Contig_44276,Contig_18318,	1.25725547822115	0.446198057048509	1
GO:0015979	photosynthesis	biological_process	30	15	15	3473	290	42209	Contig_19814,Contig_236495,Contig_223,Contig_1197,Contig_292490,Contig_273367,Contig_79242,Contig_139809,Contig_46253,Contig_29638,Contig_253597,Contig_62124,First_Contig6884,Contig_215557,Contig_265538,	Contig_79973,Contig_41231,Contig_44733,Contig_172372,Contig_101479,Contig_154750,Contig_135166,Contig_67634,Contig_42548,Contig_77804,Contig_52973,First_Contig116,Contig_234832,Contig_15626,Contig_163524,	1.25725547822115	0.204863276717789	1
GO:0009058	biosynthetic process	biological_process	52	22	30	3473	503	42209	Contig_29216,Contig_102494,Contig_234,First_Contig7895,Contig_203136,Contig_9147,Contig_25451,Contig_699,Contig_7679,Contig_771,Contig_199270,Contig_2576,Contig_23575,Contig_125855,Contig_20613,Contig_96280,Contig_24686,Contig_24389,Contig_146594,Contig_69733,Contig_7678,Contig_29868,	Contig_16185,Contig_17541,Contig_26387,Contig_108996,Contig_120603,Contig_155488,Contig_6665,Contig_15216,Contig_72466,Contig_3460,Contig_111012,First_Contig2147,Contig_8598,Contig_12481,First_Contig3266,First_Contig212,Contig_16186,Contig_196055,Contig_160993,Contig_12482,Contig_226741,Contig_100534,Contig_4458,Contig_118688,Contig_146362,Contig_34047,Contig_111869,Contig_12018,Contig_89287,Cont…	1.25642230693009	0.108821482346745	1
GO:0050661	NADP binding	molecular_function	17	4	13	3473	165	42209	Contig_5989,Contig_23471,Contig_5988,Contig_82536,	Contig_68794,Contig_8299,Contig_12706,Contig_432,Contig_82499,Contig_17631,Contig_30203,Contig_114400,Contig_4740,Contig_55509,Contig_115337,Contig_30004,Contig_61371,	1.25217565810713	0.315980142528838	1
GO:0006098	pentose-phosphate shunt	biological_process	8	4	4	3473	78	42209	Contig_14838,Contig_9428,Contig_199900,Contig_22651,	Contig_197247,Contig_176166,Contig_4740,Contig_55509,	1.24650970490302	0.430636538765894	1
GO:0008026	ATP-dependent helicase activity	molecular_function	53	27	26	3473	518	42209	Contig_34543,Contig_54733,Contig_5814,Contig_54028,Contig_103117,Contig_55543,Contig_199885,Contig_22614,Contig_52773,Contig_27820,Contig_47509,Contig_10229,Contig_34150,Contig_173679,Contig_918,Contig_17311,Contig_10876,Contig_234348,Contig_50166,Contig_121100,Contig_77810,Contig_46577,Contig_141191,Contig_28095,Contig_191438,Contig_75387,First_Contig4386,	Contig_133760,Contig_41324,Contig_17413,Contig_66654,Contig_11707,Contig_33227,Contig_665,Contig_14251,Contig_7509,Contig_22216,Contig_15152,Contig_209355,Contig_19796,Contig_163979,Contig_105595,Contig_154709,Contig_176258,Contig_121164,Contig_133685,Contig_368833,Contig_201107,Contig_114044,Contig_202681,Contig_21252,Contig_5214,Contig_12133,	1.24350171816339	0.121060780138165	1
GO:0044262	cellular carbohydrate metabolic process	biological_process	9	7	2	3473	88	42209	Contig_97957,Contig_90727,Contig_51292,Contig_27735,Contig_19742,Contig_152151,First_Contig1432,	Contig_19143,Contig_89500,	1.24296848415046	0.421685309288891	1
GO:0046686	response to cadmium ion	biological_process	30	18	12	3473	294	42209	Contig_6199,Contig_43399,Contig_81308,Contig_90727,Contig_59454,Contig_98090,Contig_61541,Contig_56728,Contig_238923,Contig_46678,First_Contig949,Contig_9777,Contig_307403,Contig_152151,Contig_56378,Contig_43987,Contig_27477,Contig_71467,	Contig_115111,Contig_82554,Contig_155238,Contig_155488,Contig_130782,Contig_37575,First_Contig376,Contig_70286,Contig_7497,Contig_37769,Contig_28107,Contig_20893,	1.24014996151066	0.229757318476563	1
GO:0005773	vacuole	cellular_component	27	15	12	3473	265	42209	Contig_75305,Contig_54068,Contig_133932,Contig_21353,Contig_29207,Contig_61763,Contig_20483,Contig_59454,Contig_5061,Contig_59085,Contig_47714,Contig_307403,Contig_115621,Contig_152151,Contig_163422,	Contig_212633,Contig_57776,Contig_16139,Contig_41827,Contig_74192,Contig_110107,Contig_70286,Contig_24902,Contig_313985,First_Contig2402,Contig_40079,Contig_132328,	1.23827803704046	0.252655007769094	1
GO:0005886	plasma membrane	cellular_component	76	43	33	3473	746	42209	Contig_68524,Contig_236851,Contig_18160,Contig_205875,Contig_186538,Contig_15313,Contig_21353,Contig_321112,Contig_61763,Contig_89731,Contig_220494,Contig_12457,Contig_59454,First_Contig2280,Contig_27956,Contig_5061,Contig_87141,Contig_81724,Contig_70608,Contig_8224,Contig_301674,Contig_231595,Second_Contig773,Contig_295041,Contig_173048,Contig_59085,Contig_95306,Contig_88805,Contig_238923,Contig…	Contig_212633,Contig_130096,Contig_205747,Contig_23158,Contig_16139,Contig_43277,Contig_41827,Contig_298525,Contig_65466,Contig_92689,Contig_140466,Contig_195960,Contig_157333,First_Contig950,Contig_40430,Contig_82626,Contig_33853,First_Contig5572,Contig_200893,Contig_41573,Contig_46197,Contig_82581,Contig_102365,Contig_36474,First_Contig2402,Contig_40079,First_Contig2229,First_Contig3654,Contig_…	1.23815508221601	0.0729798833184826	1
GO:0004518	nuclease activity	molecular_function	11	5	6	3473	108	42209	Contig_83433,Contig_28897,Contig_123995,First_Contig4187,Contig_197844,	Contig_103022,Second_Contig753,Contig_36522,Contig_200925,Contig_17892,Contig_6168,	1.23785338750786	0.40307850281711	1
GO:0008289	lipid binding	molecular_function	6	5	1	3473	59	42209	Contig_139260,Contig_167818,Contig_80766,Contig_79098,Contig_18888,	Contig_94555,	1.23594606333605	0.469036113252999	1
GO:0033179	proton-transporting V-type ATPase, V0 domain	cellular_component	6	4	2	3473	59	42209	Contig_28489,Contig_134978,Contig_61358,Contig_125464,	Contig_29294,Contig_50894,	1.23594606333605	0.469036113252999	1
GO:0005730	nucleolus	cellular_component	34	16	18	3473	336	42209	Contig_75305,Contig_15166,Contig_6662,Contig_21353,Contig_220494,Contig_56375,Contig_83433,Contig_13943,Contig_135413,Contig_40760,Contig_694,Contig_55164,Contig_56512,Contig_20596,Contig_35127,Contig_96085,	Contig_103022,Second_Contig111,Contig_83453,Contig_16139,Contig_153042,Contig_195909,Contig_110396,Contig_51977,Contig_74192,Contig_24902,Contig_40430,Contig_13080,Contig_46197,Contig_82581,Contig_46303,Contig_17892,Contig_40079,Contig_13226,	1.22981537849807	0.222027192195442	1
GO:0000502	proteasome complex	cellular_component	25	16	9	3473	250	42209	Contig_212044,Contig_48715,Contig_185022,Contig_39220,Contig_134928,Contig_43404,Contig_19107,First_Contig1480,Contig_28946,Contig_150570,Contig_91828,Contig_61801,Contig_76589,First_Contig3169,Contig_143910,Contig_88710,	Contig_57776,Contig_47772,Contig_167574,Contig_124052,Contig_70286,Contig_19106,Contig_221659,Contig_110103,Contig_68277,	1.21534696228045	0.304969936712488	1
GO:0005643	nuclear pore	cellular_component	6	0	6	3473	60	42209	-	Contig_173934,Contig_42771,Contig_50524,Contig_209210,Contig_231859,Contig_46303,	1.21534696228045	0.492248071262075	1
GO:0015693	magnesium ion transport	biological_process	4	3	1	3473	40	42209	Contig_7889,Contig_225335,Contig_3630,	Contig_15012,	1.21534696228045	0.510583630113133	1
GO:0016671	oxidoreductase activity, acting on a sulfur group of donors, disulfide as acceptor	molecular_function	6	2	4	3473	60	42209	Contig_6506,Contig_23072,	Second_Contig313,Contig_70283,Contig_84034,Contig_148627,	1.21534696228045	0.492248071262075	1
GO:0030151	molybdenum ion binding	molecular_function	4	0	4	3473	40	42209	-	Contig_37698,First_Contig3164,Contig_22214,Contig_25104,	1.21534696228045	0.510583630113133	1
GO:0006094	gluconeogenesis	biological_process	6	3	3	3473	60	42209	Contig_2487,Contig_142395,Contig_40000,	Contig_106890,Contig_25153,Contig_115619,	1.21534696228045	0.492248071262075	1
GO:0003913	DNA photolyase activity	molecular_function	4	2	2	3473	40	42209	Contig_5849,Contig_24963,	Contig_130780,Contig_50409,	1.21534696228045	0.510583630113133	1
GO:0007186	G-protein coupled receptor signaling pathway	biological_process	9	5	4	3473	90	42209	First_Contig1881,Contig_85707,Contig_208015,Contig_108326,Contig_186946,	Contig_171178,Contig_124152,First_Contig417,Contig_128053,	1.21534696228045	0.457647437764212	1
GO:0016820	hydrolase activity, acting on acid anhydrides, catalyzing transmembrane movement of substances	molecular_function	13	3	10	3473	131	42209	Contig_123199,Contig_9312,Contig_34564,	Contig_167713,Contig_14501,Contig_14762,Contig_65466,Contig_9751,Contig_6955,Contig_1677,Contig_82626,Contig_2758,Contig_4234,	1.20606950455312	0.42696995468355	1
GO:0006979	response to oxidative stress	biological_process	22	9	13	3473	222	42209	Contig_922,Contig_22206,Contig_171283,Contig_83921,Contig_137422,Contig_24560,Contig_101196,Contig_55147,Contig_23072,	Contig_170630,Contig_37006,Contig_17070,Contig_101479,Second_Contig313,Contig_70283,Contig_293090,Contig_84034,Contig_148627,Contig_41573,Contig_66278,Contig_51973,Contig_132328,	1.20439789054819	0.34753310428487	1
GO:0043531	ADP binding	molecular_function	10	4	6	3473	101	42209	Contig_196276,Contig_13032,Contig_5153,Contig_271261,	First_Contig6006,Contig_16020,Contig_71780,Contig_12084,Contig_52955,Contig_206375,	1.20331382404005	0.463223671207852	1
GO:0051213	dioxygenase activity	molecular_function	9	3	6	3473	91	42209	First_Contig119,Contig_413120,Contig_74733,	Contig_86231,First_Contig4565,First_Contig121,Contig_44336,Contig_185829,Contig_51973,	1.20199150115649	0.476052867300306	1
GO:0006261	DNA-dependent DNA replication	biological_process	12	4	8	3473	122	42209	Contig_55543,Contig_4322,Contig_209990,Contig_199294,	Contig_66654,Contig_30464,Contig_202215,First_Contig2172,Contig_21088,Contig_201107,Contig_2919,First_Contig615,	1.19542324158733	0.454105557416759	1
GO:0005774	vacuolar membrane	cellular_component	27	13	14	3473	275	42209	Contig_6199,Contig_43399,Contig_54068,Contig_81301,Contig_21353,Contig_29207,Contig_89731,Contig_56728,Contig_59085,Contig_307403,Contig_152151,Contig_101196,Contig_141191,	Contig_212633,Contig_57776,Contig_17070,Contig_25610,Contig_311257,Contig_41827,Contig_51977,Contig_19143,Contig_70286,Contig_24902,Contig_7497,Contig_40079,Contig_132328,Contig_13226,	1.19324974478444	0.331652558335472	1
GO:0008168	methyltransferase activity	molecular_function	70	39	31	3473	714	42209	Contig_314165,Contig_11674,First_Contig4933,Contig_4809,Contig_59758,Contig_7777,Contig_23334,Contig_17125,Contig_52544,First_Contig6706,Contig_26877,Contig_40609,Contig_36088,Contig_22558,Contig_30804,Contig_171573,Contig_25642,Contig_70683,Contig_9781,Contig_68920,Contig_132479,Contig_16068,Contig_47714,First_Contig2110,Contig_35856,Contig_3452,Contig_19988,Contig_14263,Contig_89376,Contig_2223…	Contig_31591,Contig_206071,Contig_4447,Contig_69710,Contig_51769,First_Contig7136,Contig_90861,Contig_82173,First_Contig500,Contig_97692,Contig_53279,Contig_84274,Contig_296035,Contig_125283,Contig_65159,Contig_110107,Contig_11700,First_Contig2063,First_Contig4254,Contig_40512,Contig_315772,Contig_39482,First_Contig2794,Contig_1424,Contig_92657,First_Contig2956,Contig_14110,Contig_81623,Contig_93…	1.19151662968671	0.150451298063207	1
GO:0004519	endonuclease activity	molecular_function	12	5	7	3473	123	42209	Contig_207949,Contig_83433,Contig_197844,Contig_275495,Contig_214961,	Contig_103022,Second_Contig753,Contig_36522,First_Contig2752,Contig_197800,Contig_17892,Contig_6168,	1.18570435344434	0.46976324140599	1
GO:0016491	oxidoreductase activity	molecular_function	332	167	165	3473	3419	42209	Contig_19814,Contig_167098,Contig_115199,Contig_5516,Contig_16124,Contig_51933,Contig_26566,Contig_1230,Contig_3829,First_Contig119,Contig_72460,Contig_121750,Contig_56324,Contig_116677,Contig_46784,Contig_98995,Contig_221803,Contig_186538,Contig_97957,Contig_29735,Contig_28987,Contig_413120,Contig_82841,Contig_213049,Contig_250068,Contig_221717,Contig_24312,Contig_236495,Contig_49880,Contig_6355…	Contig_42699,Contig_36763,Contig_12875,First_Contig991,Contig_5767,Contig_30232,Contig_42335,Contig_27339,Contig_80056,Contig_15335,Contig_68794,Contig_33627,Contig_170630,Contig_37698,First_Contig8494,Contig_86233,Contig_100452,Contig_53519,Contig_95155,Contig_104365,Contig_27642,Contig_3187,Contig_8299,First_Contig283,First_Contig1385,Contig_37006,Contig_12876,Contig_78510,Contig_29895,Contig_3…	1.18015557612492	0.00437107795364723	0.184438167312432
GO:0016624	oxidoreductase activity, acting on the aldehyde or oxo group of donors, disulfide as acceptor	molecular_function	6	2	4	3473	62	42209	Contig_204409,Contig_19845,	Contig_48453,Contig_66884,Contig_66363,First_Contig254,	1.17614222156172	0.539677171727248	1
GO:0016788	hydrolase activity, acting on ester bonds	molecular_function	18	9	9	3473	186	42209	Contig_47668,Contig_89108,Contig_4650,Contig_83433,Contig_9147,First_Contig4187,Contig_297906,Contig_179914,Contig_12836,	Contig_103022,Contig_37071,Contig_172967,Contig_23122,Contig_35902,Contig_17892,Contig_149687,Contig_6168,Contig_26074,	1.17614222156172	0.433087803435187	1
GO:0009506	plasmodesma	cellular_component	48	25	23	3473	496	42209	Contig_75305,Contig_54068,Contig_18160,Contig_81308,Contig_81301,Contig_21353,Contig_29207,Contig_61763,Contig_220494,Contig_59454,Contig_5061,Contig_70608,Contig_8224,Contig_59085,Contig_47714,Contig_72283,First_Contig949,Contig_307403,Contig_152151,Contig_270107,Contig_56512,Contig_11383,Contig_56378,Contig_20596,Contig_141191,	Contig_39310,Contig_115111,Contig_212633,Contig_33782,Contig_155238,Contig_60263,Contig_25610,Contig_41827,Contig_21491,First_Contig376,Contig_110107,Contig_94827,Contig_40430,First_Contig5572,Contig_82581,Contig_37769,First_Contig2402,Contig_133939,Contig_40079,Contig_123715,Contig_13226,First_Contig291,Contig_110103,	1.17614222156172	0.255796261700241	1
GO:0055114	oxidation-reduction process	biological_process	437	225	212	3473	4524	42209	Contig_19814,Contig_167098,Contig_161073,Contig_110441,Contig_115199,Contig_3549,Contig_5516,Contig_16124,Contig_51933,Contig_199286,Contig_26566,Contig_1230,Contig_151,Contig_80564,Contig_3829,First_Contig119,Contig_72460,Contig_121750,Contig_56324,Contig_116677,Contig_280323,Contig_46784,Contig_98995,Contig_221803,Contig_186538,Contig_97957,Contig_29735,Contig_28987,First_Contig2098,Contig_5882…	Contig_42699,Contig_309946,Contig_36763,Contig_12875,Contig_38786,First_Contig991,Contig_33274,Contig_5767,Contig_30232,Contig_75784,Contig_42335,Contig_92250,Contig_27339,Contig_42686,Contig_29453,Contig_80056,Contig_15335,Contig_68794,Contig_92256,Contig_62349,Contig_33627,Contig_87415,Contig_170630,Contig_37698,First_Contig8494,Contig_86233,Contig_100452,Contig_53519,Contig_95155,Contig_104365…	1.17397573500565	0.00157132987871792	0.0937379548338619
GO:0009570	chloroplast stroma	cellular_component	24	5	19	3473	249	42209	Contig_18160,Contig_186538,Contig_8224,Contig_152151,Contig_43987,	Contig_79973,Contig_75784,Contig_134907,Contig_62349,Contig_65849,Contig_94250,Contig_108088,Contig_75783,Contig_155488,Contig_172372,Contig_101479,Contig_41752,Contig_68424,Contig_140322,First_Contig91,Contig_62748,Contig_118700,Contig_9124,Contig_70229,	1.17141875882453	0.397195945803207	1
GO:0016876	ligase activity, forming aminoacyl-tRNA and related compounds	molecular_function	8	4	4	3473	83	42209	Contig_89162,Contig_32744,Contig_150090,Contig_66346,	Contig_36444,Contig_57307,Contig_90244,Contig_118700,	1.17141875882453	0.529644319092762	1
GO:0009451	RNA modification	biological_process	10	4	6	3473	104	42209	Contig_32402,First_Contig293,Contig_101832,Contig_58889,	Contig_47804,Contig_26492,Contig_179557,Contig_70267,Contig_2249,Contig_65799,	1.16860284834659	0.516262798735375	1
GO:0071203	WASH complex	cellular_component	5	4	1	3473	52	42209	Contig_242759,Contig_147817,Contig_14255,Contig_109317,	Contig_47309,	1.16860284834659	0.555137994796938	1
GO:0004497	monooxygenase activity	molecular_function	29	20	9	3473	302	42209	Contig_19814,Contig_24312,Contig_5989,Contig_112204,Contig_5564,Contig_92056,Contig_167692,Contig_298016,Contig_27990,Contig_47602,Contig_1784,Contig_249301,Contig_302794,Contig_6988,First_Contig235,Contig_56828,Contig_1121,Contig_6942,Contig_5988,Contig_44731,	Contig_53519,Contig_432,Contig_99800,Contig_43109,Contig_92057,First_Contig570,Contig_327573,Contig_11019,First_Contig3654,	1.1670550300044	0.373879107839466	1
GO:0016597	amino acid binding	molecular_function	12	8	4	3473	125	42209	Contig_17149,Contig_206255,Contig_167692,Contig_22539,Contig_18012,Contig_17341,First_Contig6849,Contig_66982,	Contig_10634,Contig_11272,Contig_30763,Contig_61371,	1.16673308378923	0.501699097570281	1
GO:0006633	fatty acid biosynthetic process	biological_process	25	18	7	3473	261	42209	Contig_413120,Contig_1255,Contig_49880,Contig_63554,Contig_146518,Contig_30914,Contig_282840,Contig_34638,Contig_3177,Contig_15250,Contig_87217,Contig_154328,Contig_4742,Contig_172970,Contig_329916,Contig_25645,Contig_20232,Contig_166745,	Contig_10160,Contig_96661,Contig_21019,Contig_21879,Contig_72256,Contig_56693,Contig_135546,	1.16412544279737	0.406186106973216	1
GO:0006631	fatty acid metabolic process	biological_process	10	5	5	3473	105	42209	Contig_134476,Contig_128343,Contig_257885,Contig_37117,Contig_166745,	Contig_96661,Contig_84909,Contig_118165,Contig_21879,Contig_7289,	1.15747329740995	0.534387598951871	1
GO:0042742	defense response to bacterium	biological_process	10	3	7	3473	105	42209	Contig_186538,First_Contig1480,Contig_9777,	Contig_17541,Contig_52122,Contig_130782,Contig_51977,Contig_74192,Contig_68424,Contig_51973,	1.15747329740995	0.534387598951871	1
GO:0008234	cysteine-type peptidase activity	molecular_function	34	24	10	3473	360	42209	Contig_26931,Contig_30529,Contig_133932,Contig_236515,Contig_26930,Contig_20483,Contig_132068,Contig_316951,Contig_61273,Contig_55134,Contig_26401,Contig_256393,Contig_24898,Contig_79291,Contig_78908,Contig_126332,Contig_144745,Contig_19323,Contig_59574,Contig_217228,First_Contig4560,Contig_84750,Contig_49020,Contig_68812,	Contig_97414,Contig_293739,Contig_12602,Contig_12597,Contig_75708,Contig_55658,Contig_28778,Contig_31416,Contig_44,Contig_145770,	1.1478276865982	0.391683056177715	1
GO:0005198	structural molecule activity	molecular_function	15	4	11	3473	159	42209	Contig_131062,Contig_14051,Contig_159660,Contig_122750,	Contig_131044,Contig_69893,Contig_5919,Contig_60810,Contig_41827,Contig_9745,Second_Contig214,First_Contig11,Contig_113819,Contig_301453,Contig_102288,	1.14655373800042	0.515177607534222	1
GO:0006281	DNA repair	biological_process	40	14	26	3473	424	42209	Contig_54733,First_Contig6598,Contig_7780,Contig_5849,Contig_83433,Contig_123995,Contig_32702,Contig_209990,First_Contig4187,Contig_293255,Contig_24963,Contig_303016,Contig_109302,Contig_304704,	Contig_130780,Contig_22289,Contig_103022,Contig_202441,Contig_30464,Contig_50918,Contig_50409,Contig_202215,Contig_54604,Contig_81159,Contig_225748,Contig_145953,Contig_35660,Contig_59688,Contig_148715,Contig_121164,Contig_114564,Contig_154647,Contig_185801,Contig_17892,Contig_81378,Contig_197073,Contig_12133,Contig_6168,Contig_60904,Contig_13257,	1.14655373800042	0.364942631417877	1
GO:0031072	heat shock protein binding	molecular_function	8	4	4	3473	85	42209	First_Contig3242,Contig_41866,Contig_295374,Contig_299868,	Contig_70089,First_Contig2002,Contig_71301,Contig_120689,	1.14385596449925	0.571078817825499	1
GO:0005634	nucleus	cellular_component	233	106	127	3473	2494	42209	Contig_34543,Contig_314165,Contig_34922,Contig_13343,Contig_39859,Contig_15625,Contig_26042,Contig_59758,Contig_19857,Contig_4401,Contig_37379,Contig_8866,Contig_202774,Contig_7777,Contig_6662,Contig_249675,Contig_20306,Contig_7228,First_Contig6706,Contig_12088,Contig_162579,Contig_12608,Contig_30565,Contig_13793,Contig_39220,First_Contig178,Contig_52206,Contig_177023,Contig_181893,Contig_48666,C…	Contig_193951,Contig_206071,Contig_22289,Contig_66306,Contig_150652,Contig_16436,Contig_103022,Contig_71671,Contig_195907,Contig_180077,Contig_37071,Contig_57591,Contig_82455,Contig_57776,First_Contig7696,Contig_28283,Contig_51769,Contig_21255,Contig_10443,Contig_17541,Second_Contig111,Contig_59684,Contig_49471,Contig_76083,Contig_33227,Contig_121502,Contig_7999,First_Contig3846,Contig_53108,Cont…	1.13542839699817	0.0627321538820421	0.943709793182025
GO:0010043	response to zinc ion	biological_process	4	3	1	3473	43	42209	Contig_59454,First_Contig1480,Contig_152151,	Contig_101479,	1.13055531374925	0.600341403512337	1
GO:0030246	carbohydrate binding	molecular_function	23	5	18	3473	248	42209	Contig_81308,Contig_296283,First_Contig949,Contig_10077,Contig_203500,	Contig_115111,Contig_151025,Contig_155238,Contig_109027,Contig_182398,First_Contig3704,Contig_43574,Contig_52316,Contig_11880,First_Contig376,Contig_2414,Contig_99068,Contig_41592,Contig_59075,Contig_1425,Contig_37769,First_Contig5109,Contig_58298,	1.12713629566332	0.506488391858048	1
GO:0032259	methylation	biological_process	74	41	33	3473	800	42209	Contig_314165,First_Contig4933,Contig_31332,Contig_4809,Contig_59758,Contig_7777,Contig_23334,Contig_17125,Contig_52544,First_Contig6706,Contig_26877,Contig_40609,Contig_142020,Contig_36088,Contig_22558,Contig_30804,Contig_171573,Contig_221188,Contig_25642,Contig_70683,Contig_9781,Contig_68920,Contig_132479,Contig_16068,Contig_47714,First_Contig2110,Contig_35856,Contig_3452,Contig_19988,Contig_14…	Contig_31591,Contig_206071,Contig_4447,Contig_69710,Contig_51769,First_Contig7136,Contig_90861,Contig_82173,First_Contig500,Contig_35623,First_Contig8316,Contig_97692,Contig_53279,Contig_84274,Contig_296035,Contig_125283,Contig_65159,Contig_110107,Contig_11700,First_Contig2063,First_Contig4254,Contig_40512,Contig_315772,Contig_39482,First_Contig2794,Contig_92657,First_Contig2956,Contig_14110,Cont…	1.12419594010942	0.308943912974595	1
GO:0006366	transcription from RNA polymerase II promoter	biological_process	6	1	5	3473	65	42209	Contig_15283,	Contig_111164,Contig_28283,Contig_292632,Contig_20187,First_Contig468,	1.12185873441272	0.612889593401207	1
GO:0006520	cellular amino acid metabolic process	biological_process	13	6	7	3473	141	42209	Contig_21589,Contig_121407,Contig_172832,Contig_17175,First_Contig6849,Contig_199489,	Contig_155488,Contig_72466,Contig_21178,Contig_30763,Contig_33734,Contig_61371,Contig_89287,	1.12053266025857	0.581506549179303	1
GO:0043022	ribosome binding	molecular_function	7	4	3	3473	76	42209	Contig_95322,Contig_8889,Contig_28766,Contig_56378,	Contig_4125,Contig_108088,Contig_311438,	1.11939851788989	0.61401260135381	1
GO:0009982	pseudouridine synthase activity	molecular_function	8	3	5	3473	87	42209	Contig_32402,First_Contig293,Contig_101832,	Contig_47804,Contig_26492,Contig_179557,Contig_70267,Contig_65799,	1.11756042508547	0.613340177123943	1
GO:0008483	transaminase activity	molecular_function	17	6	11	3473	185	42209	Contig_6199,Contig_771,Contig_96280,Contig_133657,First_Contig4478,Contig_24389,	Contig_61552,Contig_38482,Contig_155488,Contig_6665,Contig_72466,Contig_92929,Contig_138383,Contig_12481,Contig_12482,Contig_147450,Contig_89287,	1.11680531669014	0.566339432282178	1
GO:0001522	pseudouridine synthesis	biological_process	9	3	6	3473	98	42209	Contig_32402,First_Contig293,Contig_101832,	Contig_27136,Contig_47804,Contig_26492,Contig_179557,Contig_70267,Contig_65799,	1.1161349653596	0.611470679376545	1
GO:0015696	ammonium transport	biological_process	5	2	3	3473	55	42209	Contig_36438,Contig_197971,	Contig_161693,Contig_50488,Contig_85795,	1.10486087480041	0.636207758001711	1
GO:0007275	multicellular organism development	biological_process	5	4	1	3473	55	42209	Contig_19197,Contig_238582,Contig_30172,Contig_74670,	Contig_12456,	1.10486087480041	0.636207758001711	1
GO:0008519	ammonium transmembrane transporter activity	molecular_function	5	2	3	3473	55	42209	Contig_36438,Contig_197971,	Contig_161693,Contig_50488,Contig_85795,	1.10486087480041	0.636207758001711	1
GO:0046873	metal ion transmembrane transporter activity	molecular_function	5	3	2	3473	55	42209	Contig_120198,Contig_146535,Contig_74785,	Contig_172206,Contig_113484,	1.10486087480041	0.636207758001711	1
GO:0008171	O-methyltransferase activity	molecular_function	5	2	3	3473	55	42209	Contig_68920,Contig_14263,	Contig_35623,First_Contig8316,Contig_61072,	1.10486087480041	0.636207758001711	1
GO:0048038	quinone binding	molecular_function	5	3	2	3473	55	42209	Contig_110441,Contig_40979,Contig_166264,	Contig_82024,Contig_77928,	1.10486087480041	0.636207758001711	1
GO:0072488	ammonium transmembrane transport	biological_process	5	2	3	3473	55	42209	Contig_36438,Contig_197971,	Contig_161693,Contig_50488,Contig_85795,	1.10486087480041	0.636207758001711	1
GO:0004252	serine-type endopeptidase activity	molecular_function	38	14	24	3473	418	42209	Contig_16195,Contig_1759,Contig_75942,Contig_752,Contig_95051,Contig_34457,Contig_53138,Contig_75943,Contig_300841,First_Contig4558,Contig_20624,Contig_123581,Contig_120048,Contig_74670,	Second_Contig465,Contig_34239,Contig_86781,Contig_55448,Contig_47269,First_Contig1033,Contig_10746,Contig_182576,Contig_298525,Contig_149384,Contig_131676,Contig_30889,Contig_61705,Contig_300915,Contig_24286,Contig_119651,Contig_7293,Contig_361549,Contig_47270,Contig_39151,Contig_185385,Contig_42543,Contig_326901,Contig_235268,	1.10486087480041	0.498408017490945	1
GO:0015035	protein disulfide oxidoreductase activity	molecular_function	20	10	10	3473	221	42209	Contig_80564,Contig_105107,Contig_49602,Contig_56728,Contig_298585,Contig_82269,Contig_133371,Contig_120780,Contig_101196,Contig_226419,	Contig_33274,Contig_17070,First_Contig1638,Contig_146418,Contig_90629,Contig_133439,Contig_7497,Contig_144873,Contig_240377,Contig_20780,	1.0998615043262	0.592640101976695	1
GO:0015992	proton transport	biological_process	16	8	8	3473	177	42209	Contig_236851,Contig_123199,Contig_130891,Contig_299871,Contig_288871,Contig_300512,Contig_9312,Contig_34564,	Contig_14501,Contig_14762,Contig_94555,Contig_9751,Contig_6955,Contig_1677,Contig_2758,Contig_4234,	1.09861872296538	0.614375074315064	1
GO:0016616	oxidoreductase activity, acting on the CH-OH group of donors, NAD or NADP as acceptor	molecular_function	28	13	15	3473	311	42209	Contig_97957,Contig_51292,Contig_134476,Contig_226761,Contig_19742,Contig_13279,Contig_199900,Contig_37117,Contig_152151,Contig_18012,First_Contig7995,Contig_22651,Contig_66982,	Contig_12875,Contig_42686,Contig_92256,Contig_12876,Contig_206754,Contig_197247,Contig_36350,Contig_19143,First_Contig185,Contig_118165,Contig_214228,Contig_4740,Contig_300937,Contig_13734,Contig_153723,	1.094203052857	0.573547519644066	1
GO:0008233	peptidase activity	molecular_function	81	46	35	3473	900	42209	First_Contig571,Contig_206431,Contig_26931,Contig_133932,Contig_26930,Contig_75942,First_Contig7851,Contig_31504,Contig_39220,Contig_33826,Contig_61273,Contig_48666,Contig_43404,Contig_9885,Contig_34457,Contig_19107,Contig_53138,First_Contig1480,Contig_7871,Contig_256393,Contig_24898,Contig_79291,Contig_75943,Contig_78908,Contig_126332,Contig_19323,Contig_91828,Contig_59574,Contig_247705,Contig_1…	Contig_186573,Contig_57776,Contig_34239,Contig_35172,First_Contig607,Contig_47269,First_Contig1033,Contig_293739,Contig_167574,First_Contig386,Contig_12602,Contig_3042,Contig_298525,Contig_36832,Contig_140696,Contig_30889,Contig_124052,Contig_61705,Contig_70286,Contig_24286,Contig_12597,Contig_75708,Contig_55658,Contig_361549,Contig_92829,Contig_47270,Contig_223024,Contig_28778,Contig_19106,Conti…	1.0938122660524	0.406808129886555	1
GO:0003684	damaged DNA binding	molecular_function	8	4	4	3473	89	42209	Contig_301674,Contig_209990,Contig_293255,Contig_170118,	Contig_297953,Contig_30464,Contig_202215,First_Contig1295,	1.09244670766782	0.656278327721625	1
GO:0006662	glycerol ether metabolic process	biological_process	14	7	7	3473	156	42209	Contig_105107,Contig_49602,Contig_56728,Contig_133371,Contig_120780,Contig_101196,Contig_226419,	Contig_33274,Contig_17070,Contig_146418,Contig_90629,Contig_7497,Contig_240377,Contig_20780,	1.09069599179015	0.641475879525376	1
GO:0030488	tRNA methylation	biological_process	6	4	2	3473	67	42209	Contig_9781,Contig_35856,Contig_71466,Contig_12127,	First_Contig2063,First_Contig2956,	1.08837041398249	0.662729851723323	1
GO:0006164	purine nucleotide biosynthetic process	biological_process	5	3	2	3473	56	42209	Contig_132165,Contig_128113,Contig_49392,	Contig_23622,Contig_13833,	1.08513121632183	0.663636137155112	1
GO:0016717	oxidoreductase activity, acting on paired donors, with oxidation of a pair of donors resulting in the reduction of molecular oxygen to two molecules of water	molecular_function	5	3	2	3473	56	42209	Contig_49880,Contig_63554,Contig_15250,	Contig_92250,First_Contig4791,	1.08513121632183	0.663636137155112	1
GO:0003746	translation elongation factor activity	molecular_function	19	13	6	3473	213	42209	Contig_18684,Contig_59454,Contig_47400,Contig_112231,Contig_12184,Contig_2693,Contig_8889,Contig_1519,Contig_28766,Contig_17124,Contig_28467,Contig_165578,Contig_12185,	Contig_22099,Contig_19908,First_Contig3846,Contig_48308,Contig_74257,Contig_99938,	1.08411231377129	0.638766486086071	1
GO:0004527	exonuclease activity	molecular_function	9	4	5	3473	101	42209	Contig_96560,Contig_83433,Contig_196571,Contig_123995,	Contig_103022,Contig_1382,Contig_197800,Contig_17892,First_Contig4182,	1.08298244163604	0.672198784975875	1
GO:0005737	cytoplasm	cellular_component	202	92	110	3473	2270	42209	Contig_87598,Contig_199286,Contig_95322,Contig_89162,Contig_33564,Contig_30716,Contig_18160,Contig_5963,Contig_193619,Contig_132165,Contig_48471,Contig_50806,Contig_202774,Contig_32744,Contig_150090,Contig_321112,Contig_52776,Contig_20306,Contig_47400,Contig_110858,Contig_39220,Contig_202583,First_Contig2931,Contig_203136,Contig_43404,Contig_40082,Contig_99686,Contig_77532,Contig_63552,Contig_191…	Contig_8063,Contig_30232,Contig_214911,Contig_66306,Contig_297364,Contig_134907,Contig_81877,Contig_196951,Contig_307344,Contig_68794,Contig_57776,First_Contig1915,Contig_83825,Contig_221660,Contig_59030,Contig_43417,Contig_30735,Contig_28426,Contig_89965,Contig_55208,Contig_108088,Contig_49417,Contig_171820,First_Contig384,Contig_101707,Contig_53594,Contig_60263,Contig_36444,Contig_24418,First_C…	1.08149817788833	0.272507669982986	1
GO:0004550	nucleoside diphosphate kinase activity	molecular_function	4	3	1	3473	45	42209	Contig_103509,Contig_139105,Contig_47735,	Contig_18506,	1.08030841091595	0.661480398048359	1
GO:0006183	GTP biosynthetic process	biological_process	4	3	1	3473	45	42209	Contig_103509,Contig_139105,Contig_47735,	Contig_18506,	1.08030841091595	0.661480398048359	1
GO:0006241	CTP biosynthetic process	biological_process	4	3	1	3473	45	42209	Contig_103509,Contig_139105,Contig_47735,	Contig_18506,	1.08030841091595	0.661480398048359	1
GO:0006165	nucleoside diphosphate phosphorylation	biological_process	4	3	1	3473	45	42209	Contig_103509,Contig_139105,Contig_47735,	Contig_18506,	1.08030841091595	0.661480398048359	1
GO:0006228	UTP biosynthetic process	biological_process	4	3	1	3473	45	42209	Contig_103509,Contig_139105,Contig_47735,	Contig_18506,	1.08030841091595	0.661480398048359	1
GO:0016853	isomerase activity	molecular_function	49	19	30	3473	552	42209	First_Contig7042,First_Contig7895,Contig_337743,Contig_177371,Contig_14838,Contig_4967,Contig_49602,Contig_1961,Contig_2023,Contig_56728,Contig_51230,Contig_142429,Contig_167108,Contig_101832,Contig_120780,Contig_296757,Contig_101196,Contig_226419,Contig_40000,	Contig_52715,Contig_47804,Contig_44717,Contig_10350,Contig_106890,Contig_21856,Contig_17070,Contig_134432,Contig_68270,Contig_40797,Contig_306398,Contig_8973,First_Contig1398,Contig_166585,Contig_25153,Contig_8663,Contig_70267,Contig_157950,Contig_15857,Contig_3333,Contig_1425,Contig_7497,Contig_52671,Contig_65799,Contig_46545,Contig_131646,Contig_162987,Contig_58298,Contig_70933,Contig_198369,	1.07884060057504	0.556185905042894	1
GO:0030170	pyridoxal phosphate binding	molecular_function	47	20	27	3473	532	42209	Contig_6199,Contig_21589,Contig_47119,Contig_122532,Contig_121407,Contig_25451,Contig_206255,Contig_7679,Contig_771,Contig_199270,Contig_2576,Contig_23575,Contig_172832,Contig_125855,Contig_20613,Contig_96280,Contig_24389,Contig_43987,Contig_7678,Contig_50124,	Contig_10634,Contig_61552,Contig_38482,Contig_23486,Contig_120603,Contig_155488,Contig_6665,Contig_130948,Contig_15216,Contig_72466,Contig_92929,Contig_3460,Contig_39012,Contig_138383,Contig_12481,First_Contig3266,First_Contig3164,Contig_47120,Contig_31439,Contig_12482,Contig_25718,Contig_59147,Contig_90432,Contig_12018,Contig_92657,Contig_147450,Contig_89287,	1.07370878246581	0.582837317545625	1
GO:0020037	heme binding	molecular_function	49	29	20	3473	555	42209	First_Contig119,Contig_241493,Contig_24312,Contig_922,Contig_22206,Contig_112204,Contig_5564,Contig_92056,Contig_15250,Contig_298016,Contig_27990,Contig_171283,Contig_47602,Contig_58614,Contig_1784,Contig_249301,Contig_302794,Contig_6988,First_Contig235,Contig_87491,Contig_136015,Contig_29638,Contig_137422,Contig_56828,Contig_1121,Contig_185,Contig_6942,Contig_155790,Contig_44731,	Contig_224937,Contig_37698,Contig_53519,Contig_198,Contig_167713,Contig_37006,Contig_49298,Second_Contig462,Contig_99800,Contig_293090,Contig_92057,First_Contig121,Contig_101656,First_Contig570,Contig_22214,Contig_51973,Contig_11019,First_Contig3654,Contig_199940,Contig_25104,	1.07300902976112	0.580314174523261	1
GO:0051536	iron-sulfur cluster binding	molecular_function	39	16	23	3473	443	42209	Contig_20710,Contig_51933,Contig_82841,Contig_236495,Contig_9063,Contig_1353,Contig_164541,Contig_99395,Contig_15599,First_Contig647,Contig_12127,Contig_62124,First_Contig6884,Contig_53037,Contig_15587,Contig_58889,	Contig_42699,Contig_218944,Contig_8063,Contig_38786,Contig_30232,First_Contig1385,Contig_2958,Contig_3576,Contig_171777,Contig_16295,Second_Contig214,Contig_42473,Contig_193866,First_Contig2384,Contig_10873,Contig_16034,Contig_82024,Contig_90955,Contig_42548,Contig_2249,Contig_124967,Contig_80110,Contig_27508,	1.06994427830559	0.620007816153447	1
GO:0051287	NAD binding	molecular_function	25	9	16	3473	284	42209	Contig_68524,Contig_213049,Contig_226761,Contig_13279,Contig_199900,Contig_18012,First_Contig7995,Contig_22651,Contig_66982,	Contig_12875,Contig_68794,Contig_92256,Contig_100452,Contig_12876,Contig_12706,Contig_206754,Contig_197247,Contig_82499,Contig_17631,First_Contig185,Contig_214228,Contig_115337,Contig_13734,Contig_36958,Contig_30004,	1.06984767806378	0.660683755303309	1
GO:0016881	acid-amino acid ligase activity	molecular_function	21	15	6	3473	240	42209	Contig_63359,Contig_115634,Contig_226082,Contig_131186,Contig_6386,Contig_56463,Contig_30561,Contig_22599,Contig_52075,Contig_295041,Contig_149372,Contig_29277,Contig_30217,Contig_87687,Contig_105371,	Contig_29276,Contig_72988,Contig_174045,Contig_29275,Contig_69661,Contig_142448,	1.06342859199539	0.691442547212045	1
GO:0009737	response to abscisic acid	biological_process	8	1	7	3473	92	42209	Contig_54068,	Contig_101479,First_Contig886,Contig_13655,Contig_51973,Contig_213067,Contig_351943,Contig_126920,	1.05682344546126	0.721625396702595	1
GO:0008643	carbohydrate transport	biological_process	4	1	3	3473	46	42209	Contig_81724,	First_Contig223,Contig_167400,Contig_199290,	1.05682344546126	0.692275395429585	1
GO:0003676	nucleic acid binding	molecular_function	214	109	105	3473	2463	42209	Contig_35201,Contig_5051,Contig_34543,Second_Contig208,Contig_13343,Contig_54733,Contig_137214,Contig_138914,Contig_125174,Contig_162712,Contig_16668,Contig_37379,Contig_50806,Contig_202774,Contig_25212,Contig_47668,Contig_189628,Contig_125177,Contig_80451,Contig_32744,Contig_21353,Contig_210773,Contig_5814,Contig_4650,Contig_96560,Contig_47400,Contig_50565,Contig_22690,Contig_14667,Contig_54028,…	Contig_133760,Contig_31067,Contig_197910,Contig_41324,Contig_307344,Contig_297953,Contig_11,Contig_165544,Contig_49254,First_Contig7696,Contig_17413,Contig_74444,Contig_27461,Contig_66654,Contig_86248,Contig_11707,Second_Contig769,Contig_57039,Contig_49471,Contig_33227,Contig_665,Contig_14251,Contig_63057,Contig_301340,Contig_60263,Contig_47139,Contig_195936,Contig_7509,Contig_295043,Contig_22216…	1.05596528594404	0.424401611544453	1
GO:0003682	chromatin binding	molecular_function	23	9	14	3473	265	42209	Contig_7777,Contig_156292,Contig_210898,Contig_16787,Contig_9777,Contig_6720,Contig_57111,Contig_56208,Contig_6086,	Contig_22289,Contig_41900,Contig_66300,Contig_49471,Contig_167113,First_Contig886,Contig_59688,Contig_181291,First_Contig4254,Contig_11181,Contig_197169,Contig_196569,Contig_40306,Second_Contig546,	1.05482943896039	0.713717440712378	1
GO:0016705	oxidoreductase activity, acting on paired donors, with incorporation or reduction of molecular oxygen	molecular_function	32	22	10	3473	371	42209	Contig_24312,Contig_112204,Contig_5564,Contig_92056,Contig_114753,Contig_298016,Contig_87217,Contig_27990,Contig_47602,Contig_1784,Contig_249301,Contig_302794,Contig_6988,First_Contig235,Contig_136015,Contig_101232,Contig_56828,Contig_1121,Contig_6942,Contig_203773,Contig_97453,Contig_44731,	Contig_10160,Contig_53519,First_Contig283,Contig_37112,Contig_92784,Contig_99800,Contig_92057,First_Contig570,Contig_11019,First_Contig3654,	1.04827770331467	0.719879048653221	1
GO:0017111	nucleoside-triphosphatase activity	molecular_function	134	59	75	3473	1557	42209	Contig_15166,Contig_142758,Contig_221985,Contig_464,Contig_7485,First_Contig349,Contig_7392,Contig_5814,Contig_120216,Contig_3276,Contig_130765,Contig_86341,Contig_103117,Contig_159066,Contig_202583,Contig_18601,Contig_329516,Contig_361573,Contig_14517,Contig_366523,Contig_98090,Contig_19830,Contig_185056,Contig_42638,Contig_128226,Contig_25666,Contig_32702,First_Contig7724,Contig_22509,Contig_15…	Contig_79973,Contig_33076,Contig_82554,Contig_22100,Contig_85172,First_Contig804,First_Contig8318,First_Contig4898,Contig_19908,Contig_44820,Contig_43502,Contig_84622,Contig_166474,Contig_14501,Contig_14251,Contig_50249,First_Contig6006,Contig_172372,Contig_16020,First_Contig151,Contig_188439,Contig_199291,First_Contig23,First_Contig6671,Contig_67553,First_Contig1998,Contig_32120,First_Contig7155…	1.04596334582903	0.584291942561159	1
GO:0005509	calcium ion binding	molecular_function	80	43	37	3473	932	42209	Contig_205870,Contig_51129,Contig_154835,Contig_12259,Contig_107925,Contig_207817,Contig_63096,Contig_178635,Contig_223,Contig_103822,Contig_76291,Contig_305993,Contig_207777,Contig_40565,Contig_45932,First_Contig271,Contig_44308,Contig_358459,Contig_203589,Contig_154432,Contig_32014,Contig_149780,Contig_3353,First_Contig4722,First_Contig744,Contig_136904,Contig_297327,Contig_19664,Contig_174666,…	Contig_317488,Contig_181642,Contig_103284,First_Contig8494,Contig_16529,Contig_163577,Contig_186088,Contig_154750,Contig_12225,Contig_66768,Contig_98392,Contig_48105,Contig_95433,Contig_27414,Contig_204245,Contig_54363,Contig_23613,Contig_136947,Contig_9630,Contig_51392,Contig_83949,Contig_259460,Contig_31225,Contig_12717,Contig_95142,Contig_35872,Contig_199158,Contig_113943,Contig_42441,Contig_1…	1.04321627663558	0.669316203218645	1
GO:0009408	response to heat	biological_process	12	6	6	3473	140	42209	Contig_253141,First_Contig3242,Contig_41866,Contig_298585,Contig_46678,Contig_299868,	Contig_70089,Contig_17541,Contig_32120,Contig_157333,Contig_35799,Contig_45309,	1.04172596766896	0.760537057747275	1
GO:0003723	RNA binding	molecular_function	121	72	49	3473	1413	42209	Contig_9863,Contig_5051,Contig_34543,Contig_95322,Contig_13343,Contig_115429,Contig_6736,Contig_50806,Contig_202774,Contig_75823,Contig_21353,Contig_232146,Contig_29207,Contig_33979,Contig_61763,Contig_6004,Contig_20977,Contig_17314,Contig_43880,Contig_110858,Contig_1767,Contig_103117,Contig_269073,Contig_45067,Contig_32402,Contig_64633,Contig_5061,Contig_7956,Contig_27820,Contig_38273,Contig_175…	Contig_297364,Contig_1254,Contig_2493,Contig_47804,Contig_59030,Contig_49417,Contig_26973,Contig_137722,Contig_108272,Contig_114676,Contig_52918,Contig_52917,Contig_63122,Contig_16056,Contig_9723,Contig_29892,Contig_10206,Contig_163979,Second_Contig753,First_Contig625,Contig_36522,Contig_301871,Contig_14810,Contig_105595,Contig_17764,Contig_26492,Contig_94827,Contig_76438,Contig_294047,Contig_179…	1.04074297548432	0.636228284121583	1
GO:0043565	sequence-specific DNA binding	molecular_function	19	12	7	3473	222	42209	Contig_1544,Contig_4262,Contig_194894,Contig_5857,Contig_180469,Contig_119637,Contig_18449,First_Contig4591,Contig_159981,Contig_182221,Contig_135093,Contig_21044,	Contig_304705,Contig_16498,Contig_41423,Contig_61705,Contig_361549,Contig_192219,First_Contig3188,	1.04016181456435	0.764983596030561	1
GO:0016746	transferase activity, transferring acyl groups	molecular_function	34	18	16	3473	398	42209	Contig_315298,Contig_8612,Contig_15625,Contig_1255,Contig_20798,Contig_172054,Contig_189432,Contig_34638,Contig_3177,Contig_33419,Contig_199020,Contig_26779,Contig_33420,Contig_8246,Contig_25645,Contig_178450,Contig_49397,Contig_24961,	Contig_183362,Contig_161472,Contig_92271,Contig_172055,Contig_221773,Contig_50833,Contig_214978,Contig_134370,Contig_26541,Contig_20452,Contig_180514,Contig_42314,Contig_36797,Contig_27625,Contig_34047,Contig_54966,	1.03823609843053	0.756508185961736	1
GO:0005802	trans-Golgi network	cellular_component	7	3	4	3473	82	42209	Contig_205875,Contig_95306,Contig_203773,	Second_Contig105,Contig_92784,Contig_53621,Contig_66278,	1.0374913092638	0.753554673244351	1
GO:0008081	phosphoric diester hydrolase activity	molecular_function	11	3	8	3473	129	42209	Contig_245202,First_Contig1258,First_Contig1422,	Contig_50517,Contig_37868,Contig_89637,Contig_33121,Contig_36259,Contig_73711,Contig_115836,First_Contig577,	1.03634237093682	0.771783819206333	1
GO:0006777	Mo-molybdopterin cofactor biosynthetic process	biological_process	4	3	1	3473	47	42209	Contig_64409,Contig_98090,Contig_64459,	Contig_82554,	1.03433784023868	0.723150784808589	1
GO:0006184	obsolete GTP catabolic process	biological_process	62	32	30	3473	729	42209	First_Contig1881,Contig_33564,Contig_74780,Contig_194763,Contig_70287,First_Contig3405,Contig_304828,Contig_130765,Contig_112231,Contig_12184,Contig_2693,Contig_185056,Contig_352525,Contig_252009,Contig_208635,Contig_7853,Contig_179898,Contig_45775,Contig_19205,Contig_108326,Contig_28467,First_Contig7675,Contig_50264,Contig_15660,Contig_51223,Contig_34077,Contig_19204,Contig_4311,Second_Contig475…	Contig_173600,Contig_214911,Contig_22099,Contig_27276,Contig_31247,Contig_44820,Contig_8998,Contig_171178,Contig_25449,First_Contig3979,Contig_199291,Contig_21491,Contig_79284,Contig_296948,Contig_333085,Contig_70288,Contig_74257,Contig_109195,Contig_63445,Contig_79957,Contig_64326,First_Contig1277,Contig_32940,Contig_197330,Contig_10420,Contig_72961,Contig_110492,Contig_8699,First_Contig6585,Con…	1.03362841785169	0.746084469852728	1
GO:0006950	response to stress	biological_process	22	16	6	3473	259	42209	Contig_68524,First_Contig5320,Contig_210571,Contig_41394,Contig_301470,Contig_2791,Contig_292397,Contig_97372,Contig_307403,Contig_187143,Contig_25663,Contig_20332,Contig_29277,Contig_292682,Contig_50974,Contig_70016,	Contig_29276,Contig_15031,Contig_150290,Contig_29275,Contig_64355,First_Contig1118,	1.03234104904131	0.788549050584697	1
GO:0070588	calcium ion transmembrane transport	biological_process	9	5	4	3473	106	42209	Contig_122892,Contig_74200,Contig_153220,First_Contig2902,Contig_96741,	Contig_153221,First_Contig4283,Contig_43277,Contig_114064,	1.03189836420038	0.775447865240529	1
GO:0006108	malate metabolic process	biological_process	7	5	2	3473	83	42209	Contig_97957,Contig_213049,Contig_51292,Contig_19742,Contig_152151,	Contig_100452,Contig_19143,	1.02499141397146	0.777098882452117	1
GO:0000287	magnesium ion binding	molecular_function	36	17	19	3473	429	42209	Contig_68524,Contig_87598,Contig_132165,Contig_86086,Contig_164176,Contig_110858,Contig_324871,Contig_83433,Contig_117758,Contig_226761,Contig_48505,Contig_104944,Contig_128113,Contig_62124,Contig_40142,First_Contig6884,Contig_5624,	Contig_12875,Contig_167548,Contig_81877,Contig_46598,Contig_103022,Contig_26715,Contig_12876,Contig_76341,Contig_147678,Contig_37575,Contig_38870,Contig_26275,Contig_73201,Contig_77012,Contig_17892,Contig_20893,Contig_46806,Contig_162987,Contig_163941,	1.01987157673884	0.832758810274366	1
GO:0005794	Golgi apparatus	cellular_component	24	6	18	3473	286	42209	Contig_54068,Contig_86177,Contig_93985,Contig_165074,Contig_122750,Contig_203773,	Contig_212633,Contig_5919,Second_Contig105,Contig_311257,Contig_41827,Contig_92784,Contig_21491,Contig_65466,Contig_52354,Contig_53621,First_Contig1706,Contig_113819,Contig_82626,Contig_33853,Contig_66278,First_Contig2402,First_Contig3654,Contig_132328,	1.01987157673884	0.831851191733339	1
GO:0016787	hydrolase activity	molecular_function	323	161	162	3473	3857	42209	First_Contig571,Contig_34873,Contig_34543,Contig_36022,Contig_32965,Contig_506,First_Contig5320,Contig_26931,Contig_133932,Contig_54733,Contig_7768,Contig_3234,Contig_144522,Contig_36193,Contig_615,First_Contig4801,Contig_8866,First_Contig2586,Contig_26930,Contig_23055,Contig_75942,Contig_7392,Contig_1500,Contig_25996,Contig_30069,First_Contig7851,Contig_7780,Contig_5814,Contig_69840,Contig_31504…	Contig_6067,Contig_133760,Contig_50517,Contig_167548,Contig_37868,Contig_123763,Contig_55136,Contig_41324,Contig_30413,Contig_103022,Contig_80056,Contig_33076,Contig_57776,Contig_31247,Contig_34847,Contig_17413,Contig_35172,Contig_21255,Contig_99096,Contig_66654,Contig_108088,First_Contig8368,Contig_11707,Contig_241820,Contig_32846,Contig_205747,Contig_33227,Contig_8710,Contig_665,Contig_14251,Co…	1.01777824427427	0.736669373343824	1
GO:0050662	coenzyme binding	molecular_function	20	8	12	3473	239	42209	Contig_134476,Contig_95421,Contig_4967,Contig_199900,Contig_37117,Contig_146594,Contig_22651,Contig_66921,	Contig_53773,Contig_114662,Contig_206754,Contig_197247,Contig_18001,Contig_118165,Contig_4740,Contig_13734,First_Contig897,Contig_75588,Contig_1306,Contig_103479,	1.0170267466782	0.838610596987193	1
GO:0006470	protein dephosphorylation	biological_process	22	9	13	3473	264	42209	First_Contig5320,Contig_3234,Contig_73868,Contig_181893,Contig_87141,Contig_49333,Contig_24560,Contig_25093,Contig_133202,	Contig_100959,Contig_205747,Contig_119883,First_Contig144,Contig_25755,First_Contig4582,Second_Contig265,Contig_64323,Contig_140322,Contig_137709,Contig_41573,Contig_123715,Contig_108602,	1.01278913523371	0.8553182511154	1
GO:0009651	response to salt stress	biological_process	16	9	7	3473	192	42209	Contig_43399,Contig_186538,Contig_29207,Contig_253141,Contig_61541,Contig_78065,Contig_307403,Contig_152151,Contig_296757,	Contig_100452,Contig_17541,First_Contig886,First_Contig67,Contig_197162,Contig_132328,Contig_126920,	1.01278913523371	0.845130570499729	1
GO:0016021	integral component of membrane	cellular_component	325	159	166	3473	3907	42209	Contig_122892,Contig_5516,Contig_3674,Contig_10304,Contig_112091,Contig_26669,Contig_54068,Contig_315298,Contig_236851,Contig_215312,Contig_49363,Contig_16195,Contig_142758,Contig_3566,Contig_464,Contig_55405,Contig_20602,Contig_13638,Contig_571,Contig_43620,Contig_116586,Contig_1500,Contig_26158,First_Contig7851,Contig_28489,Contig_120216,Contig_49880,Contig_164176,Contig_33015,Contig_63554,Cont…	Contig_200794,Contig_31649,First_Contig4671,Contig_205410,Contig_48619,Contig_183362,Contig_139242,Contig_167548,Contig_10160,Contig_96661,First_Contig4320,Contig_188420,Contig_212633,Contig_35686,Contig_82554,Contig_124117,Contig_31247,First_Contig804,Contig_69603,Contig_9905,Contig_102039,Contig_12677,Contig_191090,First_Contig8318,Contig_68115,Contig_294304,Contig_68583,Contig_153614,Contig_40…	1.01097456550076	0.824752668382213	1
GO:0090305	nucleic acid phosphodiester bond hydrolysis	biological_process	24	13	11	3473	289	42209	Contig_16668,Contig_207949,Contig_96560,Contig_83433,Contig_28897,Contig_15057,Contig_196571,Contig_123995,First_Contig4187,Contig_197844,Contig_275495,Contig_214961,Contig_30336,	Contig_103022,Contig_1382,Second_Contig753,Contig_36522,Contig_200925,First_Contig2752,Contig_149644,Contig_197800,Contig_17892,Contig_6168,First_Contig4182,	1.00928467455816	0.870307388194225	1
GO:0042626	ATPase activity, coupled to transmembrane movement of substances	molecular_function	22	12	10	3473	266	42209	Contig_142758,Contig_464,Contig_120216,Contig_98090,Contig_128226,First_Contig7724,First_Contig7318,Contig_3473,First_Contig1133,First_Contig7388,Contig_34574,Contig_171038,	Contig_82554,First_Contig804,First_Contig8318,First_Contig23,Contig_116066,Contig_54172,Contig_54144,Contig_54407,Contig_54406,Contig_46259,	1.00517417932969	0.882117075315472	1
GO:0005829	cytosol	cellular_component	87	46	41	3473	1053	42209	Contig_75305,First_Contig4933,Contig_81301,Contig_205875,Contig_186538,First_Contig4801,Contig_150090,Contig_21353,Contig_138922,Contig_29207,Contig_20483,Contig_220494,Contig_59454,Contig_56375,Contig_12608,Contig_110858,Contig_70608,Contig_37098,First_Contig1480,Contig_61541,Contig_31228,Contig_185056,Contig_59085,Contig_95306,Contig_88805,Contig_78263,Contig_238923,Contig_298585,Contig_78065,C…	Contig_39310,Contig_103022,Contig_57776,Contig_83825,Contig_17541,Contig_63109,Contig_60263,Contig_16139,Contig_130782,Contig_188439,Second_Contig105,Contig_153042,Contig_68270,Contig_41827,Contig_37575,Contig_7923,Contig_18608,Contig_92689,Contig_157870,Contig_195960,Contig_70286,Contig_24902,Contig_40430,Contig_191457,Contig_197800,Contig_82581,Contig_313985,Contig_36474,Contig_46303,Contig_133…	1.00413281783855	0.920358108853408	1
GO:0006810	transport	biological_process	158	70	88	3473	1919	42209	Contig_18425,Contig_112091,First_Contig119,Contig_236851,Contig_49363,Contig_123199,Contig_130891,Contig_142758,Contig_464,Contig_55405,Contig_20602,Contig_319,Contig_19857,Contig_13638,Contig_571,Contig_43620,Contig_86177,Contig_80868,Contig_28489,Contig_93875,Contig_120216,Contig_20306,Contig_299871,Contig_235927,Contig_48945,Contig_32679,Contig_31974,First_Contig4356,Contig_9398,Second_Contig9…	Contig_200794,Contig_31649,First_Contig4671,Contig_205410,First_Contig4320,Contig_82554,First_Contig804,Contig_9905,First_Contig8318,Contig_68583,Contig_31162,Contig_111362,Contig_124351,Contig_84622,Contig_14501,Contig_24064,Contig_204851,Contig_5919,Contig_18528,Contig_111430,Contig_196995,Contig_32599,Contig_22216,Contig_8594,Contig_160546,Contig_36286,First_Contig23,Contig_105164,Contig_70796…	1.00065044314909	0.956438199291397	1
GO:0003824	catalytic activity	molecular_function	321	140	181	3473	3900	42209	Contig_6199,Contig_40592,Contig_161073,Contig_16209,Contig_408359,Contig_199286,Contig_173769,Contig_81308,Contig_20589,Contig_80985,Contig_228356,Contig_97957,Contig_5882,Contig_47119,Contig_250068,Contig_86086,Contig_1255,Contig_21799,Contig_24262,Contig_189432,Contig_51292,Contig_122532,Contig_23427,Contig_29287,Contig_357147,Contig_9352,Contig_27882,Contig_230515,Contig_64409,Contig_95421,Fir…	Contig_312755,Contig_47842,Contig_218944,Contig_8063,Contig_53773,Contig_50517,Contig_5767,Contig_30232,Contig_61552,Contig_115111,Second_Contig511,Contig_176179,Contig_114662,Contig_37868,Contig_46598,Contig_103022,Contig_22307,Contig_134934,Contig_4447,Contig_103284,Contig_2019,Contig_34239,Contig_38482,Contig_14391,Contig_151025,Contig_23486,Contig_155238,Contig_57556,First_Contig1385,Contig_1…	1.00032403818468	0.969370822377154	1
GO:0006200	obsolete ATP catabolic process	biological_process	126	61	65	3473	1531	42209	Contig_34543,Contig_54733,Contig_142758,Contig_221985,Contig_464,First_Contig349,Contig_7392,Contig_5814,Contig_120216,First_Contig8251,Contig_34055,Contig_86341,Contig_54028,Contig_103117,Contig_159066,Contig_199885,Contig_18601,Contig_329516,Contig_22614,Contig_366523,Contig_98090,Contig_52773,Contig_19830,Contig_138070,Contig_304153,Contig_42638,Contig_175399,Contig_128226,Contig_47509,Contig_…	Contig_133760,Contig_79973,Second_Contig465,Contig_82554,Contig_85172,First_Contig804,Contig_17413,First_Contig8318,Contig_65849,Contig_99096,Contig_19908,Contig_108088,Contig_11707,Contig_84622,Contig_86781,Contig_33227,Contig_8710,Contig_665,Contig_14251,Contig_41105,Contig_172372,Contig_20657,Contig_134432,Contig_22216,First_Contig23,Contig_67553,First_Contig1998,Contig_15152,Second_Contig75,C…	1.00022023022428	0.956347436107989	1
