# Supplementary material for: Comparative transcriptome analyses of oleaginous Botryococcus braunii race A reveal significant differences in gene expression upon cobalt enrichment
Source: Biotechnol Biofuels. 2018 Dec 18;11:333. doi: 10.1186/s13068-018-1331-5 (PMC6297975; doi:10.1186/s13068-018-1331-5)
Supplement: Supplementary file 7 — Additional file 7: Dataset S6. Unigene counts of GO enrichment upon high cobalt treatment (8 days). [file 13068_2018_1331_MOESM7_ESM.xls]

GO_ID	GO_term	TYPE	diff_gene_in_this_GO	UP_GENE	DOWN_GENE	all_diff_gene_in_all_GO	all_gene_in_this_GO	all_gene_in_all_GO	gene_UP_list	gene_DOWN_list	rich_factor	Pvalue	Qvalue
GO:0010264	myo-inositol hexakisphosphate biosynthetic process	biological_process	4	3	1	7284	4	42209	Contig_103494,Contig_233621,Contig_193934,	Contig_91340,	5.7947556287754	0.0103446422910405	1
GO:0031593	polyubiquitin binding	molecular_function	4	1	3	7284	5	42209	Contig_232720,	Second_Contig114,Contig_99463,Contig_60929,	4.63580450302032	0.0181940655878043	1
GO:0008175	tRNA methyltransferase activity	molecular_function	6	2	4	7284	8	42209	First_Contig2956,Contig_332570,	Contig_9781,Contig_239147,First_Contig2063,Contig_204073,	4.34606672158155	0.00645399099288952	0.778351313742476
GO:0019722	calcium-mediated signaling	biological_process	4	4	0	7284	6	42209	Contig_414806,Contig_335769,First_Contig5548,Contig_126920,	-	3.8631704191836	0.0293510745902012	1
GO:0019551	glutamate catabolic process to 2-oxoglutarate	biological_process	4	0	4	7284	6	42209	-	Contig_21178,Contig_29535,Contig_33734,Contig_29534,	3.8631704191836	0.0293510745902012	1
GO:0005869	dynactin complex	cellular_component	5	3	2	7284	8	42209	Contig_180978,Contig_212451,First_Contig8976,	Contig_261121,Contig_228765,	3.62172226798462	0.0210184323312393	1
GO:0004418	hydroxymethylbilane synthase activity	molecular_function	4	3	1	7284	7	42209	Contig_265719,Contig_1748,Contig_81692,	Contig_13499,	3.3112889307288	0.0443032269084473	1
GO:0003985	acetyl-CoA C-acetyltransferase activity	molecular_function	4	3	1	7284	7	42209	Contig_189432,Contig_33420,Contig_74046,	Contig_33419,	3.3112889307288	0.0443032269084473	1
GO:0005099	GTPase activator activity	molecular_function	4	4	0	7284	7	42209	Contig_77586,Contig_229896,Contig_234750,Contig_234396,	-	3.3112889307288	0.0443032269084473	1
GO:0032320	positive regulation of GTPase activity	biological_process	4	4	0	7284	7	42209	Contig_77586,Contig_229896,Contig_234750,Contig_234396,	-	3.3112889307288	0.0443032269084473	1
GO:0030837	negative regulation of actin filament polymerization	biological_process	4	3	1	7284	7	42209	Contig_88024,Contig_35462,Contig_126691,	Contig_114866,	3.3112889307288	0.0443032269084473	1
GO:0019853	L-ascorbic acid biosynthetic process	biological_process	4	4	0	7284	8	42209	Contig_17541,Contig_187830,Contig_296757,Contig_106153,	-	2.8973778143877	0.063430640801366	1
GO:0004352	glutamate dehydrogenase (NAD+) activity	molecular_function	4	0	4	7284	8	42209	-	Contig_21178,Contig_29535,Contig_33734,Contig_29534,	2.8973778143877	0.063430640801366	1
GO:0004020	adenylylsulfate kinase activity	molecular_function	4	3	1	7284	8	42209	Contig_239328,Contig_210938,Contig_164844,	Contig_35212,	2.8973778143877	0.063430640801366	1
GO:0000911	cytokinesis by cell plate formation	biological_process	4	4	0	7284	8	42209	Contig_149029,Contig_56375,Contig_213067,Contig_96085,	-	2.8973778143877	0.063430640801366	1
GO:0009044	xylan 1,4-beta-xylosidase activity	molecular_function	4	2	2	7284	9	42209	Contig_115111,Contig_155238,	First_Contig949,Contig_37769,	2.5754469461224	0.0869929788403951	1
GO:0010411	xyloglucan metabolic process	biological_process	4	2	2	7284	9	42209	Contig_115111,Contig_155238,	First_Contig949,Contig_37769,	2.5754469461224	0.0869929788403951	1
GO:0048468	cell development	biological_process	4	1	3	7284	9	42209	Contig_53134,	Contig_45484,Contig_252294,Contig_63616,	2.5754469461224	0.0869929788403951	1
GO:0004362	glutathione-disulfide reductase activity	molecular_function	4	1	3	7284	9	42209	Contig_114401,	Contig_114400,Contig_114402,First_Contig2161,	2.5754469461224	0.0869929788403951	1
GO:0009887	organ morphogenesis	biological_process	4	1	3	7284	9	42209	Contig_53134,	Contig_45484,Contig_252294,Contig_63616,	2.5754469461224	0.0869929788403951	1
GO:0045672	positive regulation of osteoclast differentiation	biological_process	4	1	3	7284	9	42209	Contig_53134,	Contig_45484,Contig_252294,Contig_63616,	2.5754469461224	0.0869929788403951	1
GO:0043507	positive regulation of JUN kinase activity	biological_process	4	1	3	7284	9	42209	Contig_53134,	Contig_45484,Contig_252294,Contig_63616,	2.5754469461224	0.0869929788403951	1
GO:0004615	phosphomannomutase activity	molecular_function	4	4	0	7284	9	42209	Contig_237941,Contig_2023,Contig_296757,Contig_106153,	-	2.5754469461224	0.0869929788403951	1
GO:0043123	positive regulation of I-kappaB kinase/NF-kappaB signaling	biological_process	4	1	3	7284	9	42209	Contig_53134,	Contig_45484,Contig_252294,Contig_63616,	2.5754469461224	0.0869929788403951	1
GO:0007250	activation of NF-kappaB-inducing kinase activity	biological_process	4	1	3	7284	9	42209	Contig_53134,	Contig_45484,Contig_252294,Contig_63616,	2.5754469461224	0.0869929788403951	1
GO:0051865	protein autoubiquitination	biological_process	4	1	3	7284	9	42209	Contig_53134,	Contig_45484,Contig_252294,Contig_63616,	2.5754469461224	0.0869929788403951	1
GO:0080176	xyloglucan 1,6-alpha-xylosidase activity	molecular_function	4	2	2	7284	9	42209	Contig_115111,Contig_155238,	First_Contig949,Contig_37769,	2.5754469461224	0.0869929788403951	1
GO:0019307	mannose biosynthetic process	biological_process	4	4	0	7284	9	42209	Contig_237941,Contig_2023,Contig_296757,Contig_106153,	-	2.5754469461224	0.0869929788403951	1
GO:0070498	interleukin-1-mediated signaling pathway	biological_process	4	1	3	7284	9	42209	Contig_53134,	Contig_45484,Contig_252294,Contig_63616,	2.5754469461224	0.0869929788403951	1
GO:0031666	positive regulation of lipopolysaccharide-mediated signaling pathway	biological_process	4	1	3	7284	9	42209	Contig_53134,	Contig_45484,Contig_252294,Contig_63616,	2.5754469461224	0.0869929788403951	1
GO:0006567	threonine catabolic process	biological_process	4	3	1	7284	9	42209	Contig_261090,Contig_213142,Contig_295096,	First_Contig1876,	2.5754469461224	0.0869929788403951	1
GO:0050852	T cell receptor signaling pathway	biological_process	4	1	3	7284	9	42209	Contig_53134,	Contig_45484,Contig_252294,Contig_63616,	2.5754469461224	0.0869929788403951	1
GO:0001503	ossification	biological_process	4	1	3	7284	9	42209	Contig_53134,	Contig_45484,Contig_252294,Contig_63616,	2.5754469461224	0.0869929788403951	1
GO:0008250	oligosaccharyltransferase complex	cellular_component	4	3	1	7284	9	42209	Contig_158874,Contig_269009,Contig_241541,	Contig_68546,	2.5754469461224	0.0869929788403951	1
GO:0046849	bone remodeling	biological_process	4	1	3	7284	9	42209	Contig_53134,	Contig_45484,Contig_252294,Contig_63616,	2.5754469461224	0.0869929788403951	1
GO:0030833	regulation of actin filament polymerization	biological_process	16	5	11	7284	37	42209	Contig_338001,Contig_110560,Contig_102957,Contig_132135,Contig_68356,	Contig_156978,Contig_14822,Contig_16689,Contig_122874,Contig_144097,Contig_9328,Contig_38538,Contig_55176,Contig_66459,Contig_71538,Contig_29939,	2.50584027190287	0.00282466355878864	0.425818031487388
GO:0032319	regulation of GTPase activity	biological_process	52	48	4	7284	122	42209	Contig_239834,Contig_231297,Contig_191343,Contig_203642,Contig_240431,Contig_164204,First_Contig6675,Contig_194098,Contig_213564,Contig_233863,Contig_53021,Contig_215068,Contig_254536,Contig_217054,Contig_190763,Contig_206802,Contig_209820,Contig_206796,Contig_219091,Contig_226366,Contig_191089,Contig_222516,Contig_258796,Contig_103957,Contig_106397,Contig_237374,Contig_149919,Contig_204507,Conti…	Contig_187670,Contig_56287,Contig_237221,Contig_233286,	2.46989584177312	2.49251908086889e-07	8.58850860436537e-05
GO:0005089	Rho guanyl-nucleotide exchange factor activity	molecular_function	52	48	4	7284	122	42209	Contig_239834,Contig_231297,Contig_191343,Contig_203642,Contig_240431,Contig_164204,First_Contig6675,Contig_194098,Contig_213564,Contig_233863,Contig_53021,Contig_215068,Contig_254536,Contig_217054,Contig_190763,Contig_206802,Contig_209820,Contig_206796,Contig_219091,Contig_226366,Contig_191089,Contig_222516,Contig_258796,Contig_103957,Contig_106397,Contig_237374,Contig_149919,Contig_204507,Conti…	Contig_187670,Contig_56287,Contig_237221,Contig_233286,	2.46989584177312	2.49251908086889e-07	8.58850860436537e-05
GO:0035023	regulation of Rho protein signal transduction	biological_process	52	48	4	7284	122	42209	Contig_239834,Contig_231297,Contig_191343,Contig_203642,Contig_240431,Contig_164204,First_Contig6675,Contig_194098,Contig_213564,Contig_233863,Contig_53021,Contig_215068,Contig_254536,Contig_217054,Contig_190763,Contig_206802,Contig_209820,Contig_206796,Contig_219091,Contig_226366,Contig_191089,Contig_222516,Contig_258796,Contig_103957,Contig_106397,Contig_237374,Contig_149919,Contig_204507,Conti…	Contig_187670,Contig_56287,Contig_237221,Contig_233286,	2.46989584177312	2.49251908086889e-07	8.58850860436537e-05
GO:0005085	guanyl-nucleotide exchange factor activity	molecular_function	96	86	10	7284	230	42209	Contig_147385,Contig_191343,Contig_247475,Contig_233801,Contig_223297,Contig_207828,Contig_270627,Contig_220342,Contig_37352,Contig_90663,First_Contig4752,Contig_210838,Contig_164204,Contig_265515,First_Contig6675,Contig_213564,Contig_67389,Contig_211265,Contig_53021,Contig_13897,Contig_159010,Contig_209008,Contig_153557,Contig_206169,Contig_215068,Contig_254536,Contig_97131,Contig_217054,Contig_…	Contig_284245,Contig_187670,Contig_104616,Contig_266147,Contig_56287,Contig_237221,First_Contig786,First_Contig6108,Contig_160848,First_Contig491,	2.41868061027147	8.45972441671974e-12	1.0202427646564e-08
GO:0019673	GDP-mannose metabolic process	biological_process	5	0	5	7284	12	42209	-	Contig_20941,Contig_70165,Contig_46888,Contig_20940,Contig_46886,	2.41448151198975	0.0771723393021229	1
GO:0004970	ionotropic glutamate receptor activity	molecular_function	5	5	0	7284	12	42209	Contig_122321,Contig_107161,Contig_250935,Contig_204752,Contig_186946,	-	2.41448151198975	0.0771723393021229	1
GO:0035235	ionotropic glutamate receptor signaling pathway	biological_process	5	5	0	7284	12	42209	Contig_122321,Contig_107161,Contig_250935,Contig_204752,Contig_186946,	-	2.41448151198975	0.0771723393021229	1
GO:0008446	GDP-mannose 4,6-dehydratase activity	molecular_function	5	0	5	7284	12	42209	-	Contig_20941,Contig_70165,Contig_46888,Contig_20940,Contig_46886,	2.41448151198975	0.0771723393021229	1
GO:0005234	extracellular-glutamate-gated ion channel activity	molecular_function	5	5	0	7284	12	42209	Contig_122321,Contig_107161,Contig_250935,Contig_204752,Contig_186946,	-	2.41448151198975	0.0771723393021229	1
GO:0016208	AMP binding	molecular_function	9	4	5	7284	22	42209	Contig_25052,Contig_99824,Contig_19062,Contig_415339,	Contig_16629,Contig_131969,Contig_38594,Contig_38595,Contig_62595,	2.37058184813539	0.0275204119180957	1
GO:0019427	acetyl-CoA biosynthetic process from acetate	biological_process	9	4	5	7284	22	42209	Contig_25052,Contig_99824,Contig_19062,Contig_415339,	Contig_16629,Contig_131969,Contig_38594,Contig_38595,Contig_62595,	2.37058184813539	0.0275204119180957	1
GO:0004689	phosphorylase kinase activity	molecular_function	4	2	2	7284	10	42209	Contig_124542,Contig_220902,	Contig_10345,Contig_142291,	2.31790225151016	0.115125438315603	1
GO:0045493	xylan catabolic process	biological_process	4	2	2	7284	10	42209	Contig_115111,Contig_155238,	First_Contig949,Contig_37769,	2.31790225151016	0.115125438315603	1
GO:0016433	rRNA (adenine) methyltransferase activity	molecular_function	4	1	3	7284	10	42209	Contig_221188,	Contig_61343,Contig_62199,Contig_27806,	2.31790225151016	0.115125438315603	1
GO:0009955	adaxial/abaxial pattern specification	biological_process	4	4	0	7284	10	42209	Contig_27758,Contig_16139,Contig_24200,Contig_167383,	-	2.31790225151016	0.115125438315603	1
GO:0005964	phosphorylase kinase complex	cellular_component	4	2	2	7284	10	42209	Contig_124542,Contig_220902,	Contig_10345,Contig_142291,	2.31790225151016	0.115125438315603	1
GO:0043087	regulation of GTPase activity	biological_process	102	92	10	7284	260	42209	Contig_147385,Contig_191343,Contig_247475,Contig_27755,Contig_233801,Contig_223297,Contig_207828,Contig_270627,Contig_220342,Contig_37352,Contig_167870,Contig_90663,First_Contig4752,Contig_210838,Contig_164204,Contig_265515,First_Contig6675,Contig_213564,Contig_67389,Contig_211265,Contig_53021,Contig_13897,Contig_159010,Contig_209008,Contig_153557,Contig_206169,Contig_215068,Contig_254536,Contig_…	Contig_284245,Contig_187670,Contig_104616,Contig_266147,Contig_56287,Contig_237221,First_Contig786,First_Contig6108,Contig_160848,First_Contig491,	2.27332720821189	3.55194811366758e-11	2.85576628338874e-08
GO:0005096	GTPase activator activity	molecular_function	34	30	4	7284	87	42209	First_Contig4699,Contig_236413,Contig_264683,Contig_212728,Contig_80436,Contig_210324,Contig_53804,Contig_77586,Contig_229896,Contig_218386,Contig_224743,Contig_227586,Contig_186290,Contig_231808,Contig_234750,Contig_213402,Contig_110109,Contig_159898,Contig_210761,Contig_198756,Contig_236184,Contig_239373,Contig_222610,Contig_234396,Contig_209748,Contig_205178,Contig_220216,Contig_200507,Contig_…	Contig_200994,Contig_268799,Contig_255750,Contig_187403,	2.26461714228004	0.000110457392708587	0.0190302308009365
GO:0004794	L-threonine ammonia-lyase activity	molecular_function	5	3	2	7284	13	42209	Contig_368716,Contig_261090,Contig_213142,	Contig_143085,First_Contig1876,	2.22875216491361	0.0991541311946908	1
GO:0004742	dihydrolipoyllysine-residue acetyltransferase activity	molecular_function	5	4	1	7284	13	42209	Contig_310503,Contig_215401,Contig_178450,Contig_165350,	Contig_10252,	2.22875216491361	0.0991541311946908	1
GO:0009965	leaf morphogenesis	biological_process	10	9	1	7284	26	42209	Contig_27758,Contig_149029,Contig_56375,Contig_200633,Contig_16139,Contig_245204,Contig_219509,Contig_123451,Contig_96085,	Contig_78738,	2.22875216491361	0.0295837117566434	1
GO:0051056	regulation of small GTPase mediated signal transduction	biological_process	75	68	7	7284	196	42209	First_Contig4699,Contig_247475,Contig_223297,Contig_212728,Contig_207828,Contig_270627,Contig_220342,Contig_80436,Contig_37352,Contig_90663,First_Contig4752,Contig_210838,Contig_265515,Contig_210324,Contig_67389,Contig_211265,Contig_53804,Contig_13897,Contig_159010,Contig_209008,Contig_153557,Contig_206169,Contig_97131,Contig_77586,Contig_229896,Contig_242972,Contig_179483,Contig_88200,Contig_140…	Contig_284245,Contig_200994,Contig_266147,Contig_255750,First_Contig6108,Contig_160848,First_Contig491,	2.21738098039875	2.89255251239001e-08	1.74420916497118e-05
GO:0009624	response to nematode	biological_process	6	5	1	7284	16	42209	Contig_237797,Contig_414728,Contig_226714,Contig_345808,Contig_264207,	Contig_196344,	2.17303336079077	0.0846474229115408	1
GO:0004340	glucokinase activity	molecular_function	4	2	2	7284	11	42209	Contig_90097,Contig_157826,	Contig_90098,Contig_90099,	2.10718386500924	0.147841992777574	1
GO:0046556	alpha-L-arabinofuranosidase activity	molecular_function	4	2	2	7284	11	42209	Contig_115111,Contig_155238,	First_Contig949,Contig_37769,	2.10718386500924	0.147841992777574	1
GO:0051156	glucose 6-phosphate metabolic process	biological_process	4	2	2	7284	11	42209	Contig_90097,Contig_157826,	Contig_90098,Contig_90099,	2.10718386500924	0.147841992777574	1
GO:0010015	root morphogenesis	biological_process	4	3	1	7284	11	42209	Contig_27758,Contig_200633,Contig_16139,	Contig_78738,	2.10718386500924	0.147841992777574	1
GO:0005971	ribonucleoside-diphosphate reductase complex	cellular_component	4	3	1	7284	11	42209	Contig_278427,Second_Contig569,Contig_52240,	Contig_65688,	2.10718386500924	0.147841992777574	1
GO:0000103	sulfate assimilation	biological_process	6	4	2	7284	17	42209	Contig_239328,Contig_210938,Contig_164844,Contig_58795,	Contig_35212,Contig_58794,	2.04520786897955	0.104810106954648	1
GO:0008484	sulfuric ester hydrolase activity	molecular_function	14	6	8	7284	40	42209	Contig_88570,First_Contig5769,Contig_147404,Contig_183535,Contig_225662,Contig_301122,	Contig_199031,Contig_161308,Contig_310808,Contig_125744,Contig_152433,Contig_304702,First_Contig1027,Contig_44347,	2.02816447007139	0.0227730217498306	1
GO:0022904	respiratory electron transport chain	biological_process	7	3	4	7284	20	42209	Contig_56337,Contig_33089,Contig_129076,	Contig_85616,Contig_96837,Contig_27908,Contig_156181,	2.02816447007139	0.0881609647919715	1
GO:0034314	Arp2/3 complex-mediated actin nucleation	biological_process	9	2	7	7284	26	42209	Contig_95813,Contig_85014,	Contig_156978,Contig_14822,Contig_16689,Contig_98226,Contig_38538,Contig_66459,Contig_71538,	2.00587694842225	0.0625218714014363	1
GO:0003987	acetate-CoA ligase activity	molecular_function	9	4	5	7284	26	42209	Contig_25052,Contig_99824,Contig_19062,Contig_415339,	Contig_16629,Contig_131969,Contig_38594,Contig_38595,Contig_62595,	2.00587694842225	0.0625218714014363	1
GO:0005885	Arp2/3 protein complex	cellular_component	9	2	7	7284	26	42209	Contig_95813,Contig_85014,	Contig_156978,Contig_14822,Contig_16689,Contig_98226,Contig_38538,Contig_66459,Contig_71538,	2.00587694842225	0.0625218714014363	1
GO:0051258	protein polymerization	biological_process	25	17	8	7284	73	42209	Contig_16233,Contig_33564,Contig_27276,Contig_255699,Contig_2427,Contig_8998,Contig_33462,Contig_224276,Contig_2535,Contig_7853,Contig_104933,Contig_51223,Contig_2426,Contig_110492,Contig_228333,Contig_4311,Contig_38279,	Contig_8376,Contig_196059,Contig_14876,Contig_25793,Contig_85556,First_Contig6652,Contig_2575,Contig_8375,	1.98450535232034	0.0038985242247113	0.522402246111314
GO:0016661	oxidoreductase activity, acting on other nitrogenous compounds as donors	molecular_function	6	1	5	7284	18	42209	Contig_30232,	Contig_185550,Contig_269382,Contig_28162,Contig_77069,Contig_80110,	1.9315852095918	0.127737166829123	1
GO:0030123	AP-3 adaptor complex	cellular_component	5	3	2	7284	15	42209	Contig_183920,Contig_243408,Contig_249162,	First_Contig3283,Contig_45962,	1.9315852095918	0.153526156410362	1
GO:0005200	structural constituent of cytoskeleton	molecular_function	18	13	5	7284	54	42209	Contig_16233,Contig_33564,Contig_2427,Contig_8998,Contig_33462,Contig_224276,Contig_2535,Contig_7853,Contig_51223,Contig_2426,Contig_110492,Contig_4311,Contig_38279,	Contig_8376,Contig_14876,First_Contig6652,Contig_2575,Contig_8375,	1.9315852095918	0.0163488104014882	1
GO:0004781	sulfate adenylyltransferase (ATP) activity	molecular_function	4	2	2	7284	12	42209	Contig_210938,Contig_58795,	Contig_35212,Contig_58794,	1.9315852095918	0.185044103440668	1
GO:0004814	arginine-tRNA ligase activity	molecular_function	6	4	2	7284	18	42209	Contig_179688,Contig_216682,Contig_211521,Contig_377766,	First_Contig380,Contig_115117,	1.9315852095918	0.127737166829123	1
GO:0003938	IMP dehydrogenase activity	molecular_function	4	1	3	7284	12	42209	Contig_146525,	First_Contig6484,Contig_12586,Contig_33370,	1.9315852095918	0.185044103440668	1
GO:0008290	F-actin capping protein complex	cellular_component	4	2	2	7284	12	42209	Contig_76595,Contig_162076,	Contig_147817,Contig_109317,	1.9315852095918	0.185044103440668	1
GO:0004888	transmembrane signaling receptor activity	molecular_function	5	3	2	7284	15	42209	Contig_274647,Contig_175592,Contig_101430,	Contig_295141,Contig_121314,	1.9315852095918	0.153526156410362	1
GO:0004748	ribonucleoside-diphosphate reductase activity, thioredoxin disulfide as acceptor	molecular_function	4	3	1	7284	12	42209	Contig_278427,Second_Contig569,Contig_52240,	Contig_65688,	1.9315852095918	0.185044103440668	1
GO:0006897	endocytosis	biological_process	4	3	1	7284	12	42209	Contig_125931,Contig_12722,Contig_227285,	Contig_37661,	1.9315852095918	0.185044103440668	1
GO:0006420	arginyl-tRNA aminoacylation	biological_process	6	4	2	7284	18	42209	Contig_179688,Contig_216682,Contig_211521,Contig_377766,	First_Contig380,Contig_115117,	1.9315852095918	0.127737166829123	1
GO:0009649	entrainment of circadian clock	biological_process	4	4	0	7284	12	42209	Second_Contig884,Contig_242003,Contig_417272,Contig_246439,	-	1.9315852095918	0.185044103440668	1
GO:0007010	cytoskeleton organization	biological_process	16	13	3	7284	49	42209	Contig_53756,Contig_58782,Contig_310076,Contig_6841,Contig_97851,First_Contig8047,Contig_146641,Contig_250086,Contig_225961,Contig_64028,Contig_238311,Contig_199205,Contig_236478,	Contig_56130,Contig_61693,Contig_56129,	1.8921651032736	0.0265179507197873	1
GO:0016051	carbohydrate biosynthetic process	biological_process	8	7	1	7284	25	42209	Contig_95452,Contig_296283,Contig_134521,Contig_363222,Contig_295028,Contig_382112,Contig_2304,	Contig_126619,	1.85432180120813	0.105945480577775	1
GO:0003779	actin binding	molecular_function	59	41	18	7284	186	42209	Contig_88024,Contig_213567,Contig_53756,Contig_207807,Contig_87600,Contig_68140,Contig_265361,Contig_58782,Contig_310076,Contig_207817,Contig_76595,Contig_242799,Contig_6841,Contig_167543,Contig_134224,First_Contig8047,Contig_278512,Contig_25684,Contig_146641,Contig_202753,Contig_125071,Contig_162076,Contig_110560,Contig_250086,Contig_111965,Contig_225961,Contig_221680,Contig_232831,Contig_217585…	Contig_56859,Contig_122874,Contig_147817,Contig_36889,Contig_120655,Contig_232205,Contig_96186,Contig_56130,Contig_215905,Contig_1794,Contig_114866,Contig_232940,Contig_61693,Contig_56129,Contig_210213,Contig_60850,Contig_23231,Contig_109317,	1.83812140912768	8.88248082906779e-05	0.0164804182767012
GO:0007017	microtubule-based process	biological_process	28	20	8	7284	89	42209	Contig_16233,Contig_33564,Contig_27276,Contig_176213,Contig_255699,Contig_2427,Contig_8998,Contig_33462,Contig_224276,Contig_72572,Contig_46059,Contig_2535,Contig_7853,First_Contig6168,Contig_104933,Contig_51223,Contig_2426,Contig_110492,Contig_4311,Contig_38279,	Contig_261121,Contig_8376,Contig_90849,Contig_14876,Contig_85556,First_Contig6652,Contig_2575,Contig_8375,	1.82306918658102	0.00654489675434495	0.751728141499049
GO:0006066	alcohol metabolic process	biological_process	5	3	2	7284	16	42209	Contig_48609,Contig_237604,Contig_260042,	Contig_309946,First_Contig7364,	1.81086113399231	0.185908670092908	1
GO:0007166	cell surface receptor signaling pathway	biological_process	5	3	2	7284	16	42209	Contig_274647,Contig_175592,Contig_101430,	Contig_295141,Contig_121314,	1.81086113399231	0.185908670092908	1
GO:0008812	choline dehydrogenase activity	molecular_function	5	3	2	7284	16	42209	Contig_48609,Contig_237604,Contig_260042,	Contig_309946,First_Contig7364,	1.81086113399231	0.185908670092908	1
GO:0005315	inorganic phosphate transmembrane transporter activity	molecular_function	9	4	5	7284	29	42209	Contig_121816,Contig_101435,Contig_376,Contig_41400,	Contig_64319,Contig_334556,Contig_16074,Contig_101184,Contig_196344,	1.7983724365165	0.10383262514114	1
GO:0019013	viral nucleocapsid	cellular_component	9	4	5	7284	29	42209	Contig_197593,First_Contig4290,Contig_223132,Contig_230574,	Contig_301009,Contig_297763,Contig_79712,Contig_62801,Contig_89298,	1.7983724365165	0.10383262514114	1
GO:0008422	beta-glucosidase activity	molecular_function	4	2	2	7284	13	42209	Contig_7204,Contig_220155,	Contig_160851,Contig_25793,	1.78300173193089	0.226533243494119	1
GO:0030042	actin filament depolymerization	biological_process	4	3	1	7284	13	42209	Contig_167543,Contig_25684,Contig_111965,	Contig_23231,	1.78300173193089	0.226533243494119	1
GO:0015629	actin cytoskeleton	cellular_component	4	3	1	7284	13	42209	Contig_167543,Contig_25684,Contig_111965,	Contig_23231,	1.78300173193089	0.226533243494119	1
GO:0000209	protein polyubiquitination	biological_process	4	1	3	7284	13	42209	Contig_53134,	Contig_45484,Contig_252294,Contig_63616,	1.78300173193089	0.226533243494119	1
GO:0031032	actomyosin structure organization	biological_process	4	3	1	7284	13	42209	Contig_207807,Contig_131716,Contig_235243,	Contig_232205,	1.78300173193089	0.226533243494119	1
GO:0000917	barrier septum assembly	biological_process	4	2	2	7284	13	42209	Contig_226410,Contig_250906,	Contig_292604,Contig_99886,	1.78300173193089	0.226533243494119	1
GO:0000178	exosome (RNase complex)	cellular_component	4	3	1	7284	13	42209	Contig_369998,Contig_186244,Contig_191499,	Contig_166210,	1.78300173193089	0.226533243494119	1
GO:0071203	WASH complex	cellular_component	16	11	5	7284	52	42209	Contig_415676,Contig_242759,Contig_76595,Contig_344243,Contig_162076,Contig_336781,Contig_47309,Contig_364789,Contig_225958,Contig_202026,Contig_135556,	First_Contig8163,Contig_147817,Contig_52564,Contig_109317,Contig_287101,	1.78300173193089	0.0408705951635544	1
GO:0030036	actin cytoskeleton organization	biological_process	11	5	6	7284	36	42209	Contig_76595,Contig_410756,Contig_162076,Contig_64028,Contig_205914,	Contig_60859,Contig_147817,Contig_56130,Contig_163887,Contig_56129,Contig_109317,	1.77061977545915	0.084299500528158	1
GO:0008283	cell proliferation	biological_process	7	5	2	7284	23	42209	Contig_27758,Contig_398390,Contig_16139,Contig_163369,Contig_197871,	Contig_78738,First_Contig6278,	1.76362127832295	0.150294814262274	1
GO:0043547	positive regulation of GTPase activity	biological_process	40	32	8	7284	132	42209	First_Contig4699,Contig_236413,Contig_264683,Contig_212728,Contig_216744,Contig_80436,Contig_61975,Contig_210324,Contig_53804,Contig_200704,Contig_218386,Contig_224743,Contig_227586,Contig_186290,Contig_231808,Contig_228066,Contig_213402,Contig_110109,Contig_159898,Contig_210761,Contig_198756,Contig_236184,Contig_239373,Contig_222610,Contig_209748,Contig_205178,Contig_233114,Contig_220216,Contig_…	Contig_4296,Contig_200994,Contig_268799,Contig_255750,Contig_80873,Contig_90140,Contig_187403,Contig_221461,	1.75598655417436	0.00236540213300266	0.380356662986828
GO:0046907	intracellular transport	biological_process	6	2	4	7284	20	42209	Contig_74767,Contig_119915,	Contig_117879,Contig_103135,Contig_130045,Contig_44518,	1.73842668863262	0.181987936826042	1
GO:0006694	steroid biosynthetic process	biological_process	12	6	6	7284	40	42209	Contig_256207,Contig_195317,Contig_131130,Contig_243637,First_Contig2279,Contig_235501,	Contig_31591,Contig_257803,Contig_390771,Contig_36350,Contig_165721,Contig_179696,	1.73842668863262	0.0814320336983025	1
GO:0004360	glutamine-fructose-6-phosphate transaminase (isomerizing) activity	molecular_function	6	5	1	7284	20	42209	Contig_95452,Contig_296283,Contig_134521,Contig_363222,Contig_382112,	Contig_126619,	1.73842668863262	0.181987936826042	1
GO:0042132	fructose 1,6-bisphosphate 1-phosphatase activity	molecular_function	11	7	4	7284	37	42209	Contig_17086,Contig_45868,Contig_96464,Contig_7843,Contig_86371,Contig_4335,Contig_2304,	Contig_88866,Contig_23858,Contig_53993,Contig_84448,	1.72276518693323	0.0972065683663019	1
GO:0006817	phosphate ion transport	biological_process	8	4	4	7284	27	42209	Contig_121816,Contig_101435,Contig_376,Contig_41400,	Contig_64319,Contig_334556,Contig_16074,Contig_101184,	1.71696463074827	0.145413258678339	1
GO:0004488	methylenetetrahydrofolate dehydrogenase (NADP+) activity	molecular_function	5	3	2	7284	17	42209	Contig_151487,Contig_223493,Contig_357932,	Contig_132903,Contig_29985,	1.70433989081629	0.221647933804104	1
GO:0000028	ribosomal small subunit assembly	biological_process	5	4	1	7284	17	42209	Contig_213577,Contig_37603,Contig_54808,Contig_119702,	Contig_24984,	1.70433989081629	0.221647933804104	1
GO:0016805	dipeptidase activity	molecular_function	5	2	3	7284	17	42209	Contig_256394,Contig_230779,	First_Contig3432,Contig_100903,Contig_80276,	1.70433989081629	0.221647933804104	1
GO:0006275	regulation of DNA replication	biological_process	5	4	1	7284	17	42209	Contig_237434,Contig_23035,Contig_169197,Contig_147337,	Contig_248760,	1.70433989081629	0.221647933804104	1
GO:0008442	3-hydroxyisobutyrate dehydrogenase activity	molecular_function	5	3	2	7284	17	42209	Contig_299669,Contig_329796,Contig_151965,	Contig_74771,Contig_74770,	1.70433989081629	0.221647933804104	1
GO:0004619	phosphoglycerate mutase activity	molecular_function	5	3	2	7284	17	42209	Contig_76289,Contig_263767,Contig_211449,	Contig_77576,Second_Contig483,	1.70433989081629	0.221647933804104	1
GO:0000062	fatty-acyl-CoA binding	molecular_function	7	2	5	7284	24	42209	Contig_381032,Contig_211907,	Contig_195409,First_Contig7262,Contig_140931,Contig_85174,Contig_216532,	1.69013705839282	0.17565752305448	1
GO:0000902	cell morphogenesis	biological_process	9	6	3	7284	31	42209	Contig_310076,Contig_262634,Contig_6841,Contig_226410,Contig_64028,Contig_236478,	Contig_56130,Contig_61693,Contig_56129,	1.68234840835415	0.139609202135097	1
GO:0043234	protein complex	cellular_component	24	17	7	7284	83	42209	Contig_16233,Contig_33564,Contig_27276,Contig_255699,Contig_2427,Contig_8998,Contig_33462,Contig_224276,Contig_2535,Contig_7853,Contig_104933,Contig_51223,Contig_2426,Contig_110492,Contig_228333,Contig_4311,Contig_38279,	Contig_8376,Contig_196059,Contig_14876,Contig_85556,First_Contig6652,Contig_2575,Contig_8375,	1.67559198904349	0.02612366115318	1
GO:0008609	alkylglycerone-phosphate synthase activity	molecular_function	4	3	1	7284	14	42209	Contig_250068,Contig_276801,Contig_77126,	First_Contig2792,	1.6556444653644	0.272025783601244	1
GO:0006534	cysteine metabolic process	biological_process	4	3	1	7284	14	42209	Contig_217006,First_Contig6480,Contig_40158,	Contig_39417,	1.6556444653644	0.272025783601244	1
GO:0008410	CoA-transferase activity	molecular_function	4	1	3	7284	14	42209	Contig_159061,	Contig_12809,Contig_118165,Contig_29161,	1.6556444653644	0.272025783601244	1
GO:0006030	chitin metabolic process	biological_process	8	2	6	7284	28	42209	Contig_216606,Contig_313377,	Contig_142288,Contig_276563,Contig_60343,Contig_72804,Contig_227129,Contig_8877,	1.6556444653644	0.168135709392978	1
GO:0030031	cell projection assembly	biological_process	4	3	1	7284	14	42209	Contig_226099,Contig_193608,Contig_137414,	Contig_66972,	1.6556444653644	0.272025783601244	1
GO:0016844	strictosidine synthase activity	molecular_function	4	3	1	7284	14	42209	Contig_267747,Contig_272043,Contig_206083,	First_Contig212,	1.6556444653644	0.272025783601244	1
GO:0008271	secondary active sulfate transmembrane transporter activity	molecular_function	4	2	2	7284	14	42209	Contig_71019,Contig_226161,	Contig_1060,Contig_5900,	1.6556444653644	0.272025783601244	1
GO:0015269	calcium-activated potassium channel activity	molecular_function	4	1	3	7284	14	42209	First_Contig5218,	Contig_291822,First_Contig311,First_Contig888,	1.6556444653644	0.272025783601244	1
GO:0022627	cytosolic small ribosomal subunit	cellular_component	29	23	6	7284	102	42209	Contig_75305,Contig_51170,Contig_144812,Contig_149029,Contig_232146,Contig_56375,Contig_33867,Contig_25610,Contig_77532,Contig_77372,Contig_95722,Contig_265356,Contig_25222,Contig_53775,Contig_213577,Contig_40430,Contig_56512,Contig_37603,Contig_54808,Contig_69405,Contig_96085,Contig_13226,Contig_119702,	Contig_7891,Contig_31690,Contig_24984,Contig_30133,Contig_30134,Contig_69339,	1.64752856112242	0.0184673405778358	1
GO:0033014	tetrapyrrole biosynthetic process	biological_process	9	3	6	7284	32	42209	Contig_265719,Contig_1748,Contig_81692,	Contig_269086,Contig_13499,Contig_17763,Contig_68873,Contig_241436,Contig_123863,	1.62977502059308	0.160089996884184	1
GO:0006338	chromatin remodeling	biological_process	9	4	5	7284	32	42209	Contig_208301,Contig_398390,Contig_246201,Contig_202021,	Contig_109857,Second_Contig392,Contig_129962,Contig_56208,Contig_77066,	1.62977502059308	0.160089996884184	1
GO:0006090	pyruvate metabolic process	biological_process	7	5	2	7284	25	42209	Contig_310503,First_Contig7030,Contig_215401,Contig_178450,Contig_297104,	Contig_24262,Contig_101919,	1.62253157605711	0.203343948539394	1
GO:0016628	oxidoreductase activity, acting on the CH-CH group of donors, NAD or NADP as acceptor	molecular_function	7	3	4	7284	25	42209	Contig_280323,Contig_204900,Contig_194024,	Contig_256252,Contig_58202,Contig_28902,Contig_84328,	1.62253157605711	0.203343948539394	1
GO:0004348	glucosylceramidase activity	molecular_function	5	3	2	7284	18	42209	Contig_157340,Contig_266771,Contig_160529,	Contig_174430,Contig_101329,	1.6096543413265	0.260593876087393	1
GO:0007020	microtubule nucleation	biological_process	5	5	0	7284	18	42209	Contig_27276,Contig_255699,First_Contig6381,Contig_255978,Contig_321056,	-	1.6096543413265	0.260593876087393	1
GO:0007067	mitotic nuclear division	biological_process	10	9	1	7284	36	42209	First_Contig7240,Contig_116622,Contig_85160,Contig_101053,Contig_310220,Contig_130466,Contig_357015,Contig_180623,Contig_8573,	Contig_261121,	1.6096543413265	0.151901870491418	1
GO:0009298	GDP-mannose biosynthetic process	biological_process	5	5	0	7284	18	42209	Contig_237941,Contig_2023,Contig_296757,Contig_5577,Contig_106153,	-	1.6096543413265	0.260593876087393	1
GO:0010224	response to UV-B	biological_process	8	8	0	7284	29	42209	Contig_138907,Second_Contig884,Contig_252845,Contig_33322,Contig_417272,Contig_91150,Contig_246439,Contig_231022,	-	1.59855327690356	0.192859791671365	1
GO:0004047	aminomethyltransferase activity	molecular_function	6	2	4	7284	22	42209	Contig_233624,Contig_333462,	Contig_94921,Contig_132062,Contig_108079,Contig_310897,	1.58038789875693	0.247210725522933	1
GO:0004579	dolichyl-diphosphooligosaccharide-protein glycotransferase activity	molecular_function	6	2	4	7284	22	42209	Contig_193222,Contig_241541,	Contig_68546,Contig_34071,Contig_179758,First_Contig3486,	1.58038789875693	0.247210725522933	1
GO:0019904	protein domain specific binding	molecular_function	7	7	0	7284	26	42209	Contig_56652,Contig_79924,Contig_51874,Contig_173075,Contig_190736,Contig_35795,Contig_183635,	-	1.56012651543953	0.233312707912247	1
GO:0004930	G-protein coupled receptor activity	molecular_function	7	7	0	7284	26	42209	Second_Contig856,Contig_107148,Contig_175592,Contig_208015,Contig_107162,Contig_218536,Contig_107147,	-	1.56012651543953	0.233312707912247	1
GO:0009765	photosynthesis, light harvesting	biological_process	38	8	30	7284	142	42209	Contig_300471,Contig_28100,Contig_34307,Contig_73536,Contig_34364,Contig_143212,Contig_253597,Contig_67634,	Contig_68572,Contig_57383,Contig_62131,Contig_18102,Contig_41231,Contig_56717,Contig_76819,Contig_83756,Contig_76818,Contig_70584,Contig_50595,Contig_50993,Contig_120509,Contig_107838,Contig_97577,Contig_79243,Contig_50994,Contig_16696,Contig_79242,Contig_16697,Contig_44047,Contig_46253,Contig_33740,Contig_7651,Contig_41230,Contig_80679,Contig_57382,Contig_42831,Contig_46034,Contig_63756,	1.55070925277088	0.0171712947564488	1
GO:0008061	chitin binding	molecular_function	8	2	6	7284	30	42209	Contig_216606,Contig_313377,	Contig_142288,Contig_276563,Contig_60343,Contig_72804,Contig_227129,Contig_8877,	1.54526816767344	0.219567941630443	1
GO:0003690	double-stranded DNA binding	molecular_function	4	4	0	7284	15	42209	Contig_7669,Contig_14418,Contig_95715,Contig_278667,	-	1.54526816767344	0.321169026594885	1
GO:0016165	linoleate 13S-lipoxygenase activity	molecular_function	4	3	1	7284	15	42209	Contig_9086,Contig_141408,Contig_185829,	Contig_8210,	1.54526816767344	0.321169026594885	1
GO:0005771	multivesicular body	cellular_component	4	3	1	7284	15	42209	Contig_107561,Contig_204070,Contig_247944,	Contig_212890,	1.54526816767344	0.321169026594885	1
GO:0006573	valine metabolic process	biological_process	4	2	2	7284	15	42209	Contig_329796,Contig_151965,	Contig_74771,Contig_74770,	1.54526816767344	0.321169026594885	1
GO:0031071	cysteine desulfurase activity	molecular_function	4	3	1	7284	15	42209	Contig_217006,First_Contig6480,Contig_40158,	Contig_39417,	1.54526816767344	0.321169026594885	1
GO:0005856	cytoskeleton	cellular_component	57	33	24	7284	215	42209	Contig_33564,Contig_18160,Contig_383554,Contig_338001,Contig_19310,Contig_97270,Contig_222844,First_Contig5657,Contig_8224,Contig_125227,Contig_110560,Contig_264641,Contig_102957,Contig_182471,Contig_255978,Contig_18142,Contig_214933,Contig_2535,Contig_321056,Contig_261685,Contig_132135,Contig_414414,Contig_95813,Contig_218587,Contig_222610,Contig_217753,Contig_2426,Contig_110492,Contig_288708,Co…	Contig_8169,Contig_227263,Contig_156978,Contig_14822,Contig_16689,Contig_107536,Contig_302627,Contig_122874,Contig_35073,Contig_14876,Contig_144097,Contig_90956,Contig_9328,First_Contig1567,Contig_98226,Contig_28795,Contig_38538,Contig_163887,Contig_55176,Contig_66459,Contig_71538,Contig_2575,Contig_29939,Contig_26003,	1.53628405041952	0.00466540506000392	0.592260894985761
GO:0005622	intracellular	cellular_component	535	376	159	7284	2032	42209	Contig_270170,Contig_56751,Contig_75305,Contig_241364,Contig_93061,Contig_216849,Contig_308524,Contig_126009,Contig_92896,Contig_96116,Contig_247475,Contig_236413,Contig_208886,Contig_180882,Contig_51170,Contig_148409,Contig_264683,Contig_88024,Contig_85347,Contig_211136,Contig_94019,Contig_130927,Contig_34427,Contig_27758,Contig_65548,Contig_223297,Contig_170584,Contig_138442,Contig_203497,Conti…	Contig_231940,Contig_29576,First_Contig8997,Contig_5370,Contig_120721,Contig_172303,Contig_56859,Contig_215325,Contig_1206,Contig_20941,Contig_12881,Contig_25418,Contig_101981,Contig_3419,Contig_62924,Contig_143016,Contig_77201,Contig_3534,Contig_2471,Contig_32068,Contig_59741,Contig_15232,Contig_284245,Contig_6030,Contig_64050,Contig_80868,First_Contig7587,Contig_60975,Contig_92,Contig_42818,Con…	1.52568615226124	6.54592336504465e-17	1.57887671564877e-13
GO:0009097	isoleucine biosynthetic process	biological_process	5	2	3	7284	19	42209	Contig_368716,Contig_283196,	First_Contig6814,Contig_122574,Contig_143085,	1.524935691783	0.302548626379619	1
GO:0004571	mannosyl-oligosaccharide 1,2-alpha-mannosidase activity	molecular_function	10	10	0	7284	38	42209	Contig_254083,Contig_178635,Contig_212440,First_Contig5192,Contig_156472,Contig_231494,Contig_259175,Contig_259955,Contig_31225,Contig_231496,	-	1.524935691783	0.193650565637253	1
GO:0043231	intracellular membrane-bounded organelle	cellular_component	10	7	3	7284	38	42209	Contig_146569,Contig_95530,Contig_204070,Contig_2152,Contig_247944,Contig_283617,Contig_125899,	Contig_212890,Contig_128184,First_Contig254,	1.524935691783	0.193650565637253	1
GO:0005819	spindle	cellular_component	6	5	1	7284	23	42209	Contig_281010,Contig_346588,Contig_310220,Contig_130466,Contig_395092,	Contig_253533,	1.51167538141967	0.283714227159977	1
GO:0015935	small ribosomal subunit	cellular_component	38	23	15	7284	147	42209	Contig_96116,Contig_10289,Contig_33979,Contig_115804,Contig_33867,Contig_3705,Contig_72992,Contig_61684,Contig_33882,Contig_60716,Contig_88030,Contig_213577,Contig_70390,Contig_40430,Contig_78094,Contig_23675,Contig_41626,Contig_56512,Contig_37603,Contig_54808,Contig_69405,Contig_13226,Contig_119702,	Contig_4943,Contig_15232,Contig_5446,Contig_17926,Contig_30394,Contig_13322,Contig_49620,Contig_31690,Contig_7191,Contig_1855,Contig_20536,Contig_24984,Contig_4841,Contig_8482,Contig_20535,	1.4979640400916	0.0267378688282292	1
GO:0009165	nucleotide biosynthetic process	biological_process	9	4	5	7284	35	42209	Contig_217628,Contig_88116,Contig_214239,Contig_112011,	Contig_111543,Contig_84274,First_Contig1156,First_Contig3711,Contig_5624,	1.49008001882796	0.232003504278158	1
GO:0005853	eukaryotic translation elongation factor 1 complex	cellular_component	9	7	2	7284	35	42209	Contig_293910,Contig_118799,Contig_59454,Contig_304588,Contig_48308,Contig_52377,Contig_60628,	Contig_7620,Contig_17124,	1.49008001882796	0.232003504278158	1
GO:0016866	intramolecular transferase activity	molecular_function	11	4	7	7284	43	42209	Contig_253944,Contig_157950,Contig_195052,Contig_53719,	Contig_158353,Contig_134934,Contig_95848,Contig_78060,Contig_197902,First_Contig4387,First_Contig7934,	1.48237934689603	0.202727400627714	1
GO:0008171	O-methyltransferase activity	molecular_function	14	8	6	7284	55	42209	Contig_173312,Contig_3065,Contig_17895,Contig_235905,Contig_68920,Contig_208719,First_Contig1311,Contig_406302,	Contig_25066,Contig_16347,Contig_35623,First_Contig3553,Contig_202509,Contig_61072,	1.47502870550646	0.165983091716432	1
GO:0035091	phosphatidylinositol binding	molecular_function	17	12	5	7284	67	42209	Contig_207911,Contig_134273,Contig_225395,Contig_198565,Contig_244489,First_Contig5829,Contig_265543,Contig_240985,Contig_58466,Contig_28410,Contig_410377,Contig_176914,	Contig_69337,Contig_21124,Contig_212890,Contig_30294,Contig_55611,	1.47031112968928	0.136377496535863	1
GO:0006741	NADP biosynthetic process	biological_process	4	3	1	7284	16	42209	Contig_253389,First_Contig6159,Contig_260660,	Contig_95119,	1.44868890719385	0.373557423527769	1
GO:0005778	peroxisomal membrane	cellular_component	4	2	2	7284	16	42209	Contig_222423,Contig_85085,	Contig_47791,Contig_16506,	1.44868890719385	0.373557423527769	1
GO:0005262	calcium channel activity	molecular_function	7	2	5	7284	28	42209	Contig_107161,Contig_262430,	Contig_153221,Contig_37153,Contig_131203,First_Contig8491,Contig_46829,	1.44868890719385	0.299806758570846	1
GO:0005093	Rab GDP-dissociation inhibitor activity	molecular_function	4	3	1	7284	16	42209	Contig_85357,Contig_121647,Contig_76961,	Contig_31422,	1.44868890719385	0.373557423527769	1
GO:0006665	sphingolipid metabolic process	biological_process	8	6	2	7284	32	42209	Contig_157340,Contig_62270,Contig_266771,Contig_33591,Contig_160529,Contig_144949,	Contig_174430,Contig_101329,	1.44868890719385	0.278771197538021	1
GO:0097502	mannosylation	biological_process	5	4	1	7284	20	42209	Contig_29216,Contig_215030,Contig_202326,Contig_236562,	Contig_29868,	1.44868890719385	0.347273841437418	1
GO:0004749	ribose phosphate diphosphokinase activity	molecular_function	7	3	4	7284	28	42209	Contig_88116,Contig_214239,Contig_112011,	Contig_111543,First_Contig1156,First_Contig3711,Contig_5624,	1.44868890719385	0.299806758570846	1
GO:0000785	chromatin	cellular_component	5	5	0	7284	20	42209	Contig_237434,Second_Contig884,Contig_23035,Contig_417272,Contig_246439,	-	1.44868890719385	0.347273841437418	1
GO:0005576	extracellular region	cellular_component	19	8	11	7284	76	42209	Contig_162506,Contig_322067,Contig_216606,Contig_2330,First_Contig5545,Contig_166336,Contig_59279,Contig_313377,	Contig_105502,Contig_379747,Contig_17188,Contig_107571,Contig_142288,Contig_276563,Contig_194189,Contig_60343,Contig_72804,Contig_227129,Contig_8877,	1.44868890719385	0.131255857709036	1
GO:0080019	fatty-acyl-CoA reductase (alcohol-forming) activity	molecular_function	5	5	0	7284	20	42209	Contig_3549,Contig_874,Contig_212984,Contig_5853,Contig_395425,	-	1.44868890719385	0.347273841437418	1
GO:0006471	protein ADP-ribosylation	biological_process	6	6	0	7284	24	42209	Contig_254149,Contig_129648,Contig_175585,Contig_223946,Contig_227125,Contig_413878,	-	1.44868890719385	0.322628222588553	1
GO:0019674	NAD metabolic process	biological_process	4	3	1	7284	16	42209	Contig_253389,First_Contig6159,Contig_260660,	Contig_95119,	1.44868890719385	0.373557423527769	1
GO:0004664	prephenate dehydratase activity	molecular_function	4	4	0	7284	16	42209	Contig_167699,Contig_167692,Contig_124990,Contig_272244,	-	1.44868890719385	0.373557423527769	1
GO:0004013	adenosylhomocysteinase activity	molecular_function	6	3	3	7284	24	42209	Contig_141014,Contig_56602,Contig_2276,	Contig_64485,Contig_16923,Contig_6284,	1.44868890719385	0.322628222588553	1
GO:0006270	DNA replication initiation	biological_process	11	10	1	7284	45	42209	Contig_197120,First_Contig6705,Contig_255880,Contig_405289,Contig_188439,Contig_161620,Contig_182165,Contig_256478,Contig_121589,Contig_417887,	Contig_235892,	1.41649582036732	0.248955552180186	1
GO:0003735	structural constituent of ribosome	molecular_function	311	198	113	7284	1273	42209	Contig_56751,Contig_75305,Contig_93061,Contig_105407,Contig_92896,Contig_96116,Contig_51170,Contig_85347,Contig_184884,Contig_94019,Contig_130927,Contig_34427,Contig_27758,Contig_170584,Contig_134189,Contig_44548,Contig_29475,Contig_144812,Contig_149029,Contig_13945,Contig_19846,Contig_10289,Contig_77678,Contig_48427,Contig_8857,Contig_88806,Contig_33887,Contig_52889,Contig_7380,Contig_24116,Cont…	Contig_286594,Contig_33534,Contig_4943,Contig_5370,Contig_120721,Contig_1206,Contig_3419,Contig_77201,Contig_3534,Contig_2471,Contig_32068,Contig_59741,Contig_15232,Contig_6030,Contig_64050,Contig_60975,Contig_92,Contig_23078,Contig_42818,Contig_5446,Contig_9864,Contig_29173,Contig_36918,Contig_58634,Contig_32067,Contig_17926,Contig_33922,Contig_60944,Contig_8402,Contig_42819,Contig_8227,Contig_9…	1.41568656759556	9.79199718831032e-08	3.93638286970075e-05
GO:0005840	ribosome	cellular_component	324	201	123	7284	1331	42209	Contig_56751,Contig_75305,Contig_93061,Contig_105407,Contig_92896,Contig_96116,Contig_51170,Contig_85347,Contig_184884,Contig_94019,Contig_130927,Contig_34427,Contig_27758,Contig_170584,Contig_134189,Contig_44548,Contig_29475,Contig_144812,Contig_149029,Contig_13945,Contig_19846,Contig_10289,Contig_77678,Contig_48427,Contig_8857,Contig_88806,Contig_33887,Contig_52889,Contig_7380,Contig_24116,Cont…	Contig_286594,Contig_33534,Contig_4943,Contig_5370,Contig_120721,Contig_1206,Contig_3419,Contig_77201,Contig_3534,Contig_2471,Contig_32068,Contig_59741,Contig_15232,Contig_6030,Contig_64050,Contig_60975,Contig_92,Contig_23078,Contig_42818,Contig_5446,Contig_9864,Contig_29173,Contig_36918,Contig_58634,Contig_32067,Contig_17926,Contig_33922,Contig_60944,Contig_80610,Contig_8402,Contig_74491,Contig_…	1.41059415756817	7.15930309816228e-08	3.45364781455349e-05
GO:0022891	substrate-specific transmembrane transporter activity	molecular_function	9	4	5	7284	37	42209	Contig_227266,Contig_157009,Contig_1451,Contig_418204,	Contig_50496,Contig_171664,Contig_157779,First_Contig223,Contig_167400,	1.40953515294537	0.288462881899066	1
GO:0006506	GPI anchor biosynthetic process	biological_process	8	4	4	7284	33	42209	First_Contig5971,Contig_189774,Contig_246622,Contig_37650,	Contig_256228,Contig_250393,Contig_22480,Contig_223133,	1.40478924333949	0.311138797716353	1
GO:0016668	oxidoreductase activity, acting on a sulfur group of donors, NAD(P) as acceptor	molecular_function	16	7	9	7284	66	42209	Contig_98995,Contig_267919,Contig_108285,Contig_42516,Contig_1298,Contig_263054,Contig_243422,	Contig_130017,Contig_183697,First_Contig7699,Contig_114400,Contig_23471,Contig_45890,Contig_171199,First_Contig2161,Contig_82536,	1.40478924333949	0.191630882371193	1
GO:0016624	oxidoreductase activity, acting on the aldehyde or oxo group of donors, disulfide as acceptor	molecular_function	15	9	6	7284	62	42209	Contig_131432,Contig_146569,Contig_126553,Contig_350490,Contig_80117,Contig_247454,Contig_71029,Contig_2152,Contig_204409,	Contig_174158,Contig_161864,Contig_66363,First_Contig7385,First_Contig254,Contig_297935,	1.40195700696179	0.205446807084868	1
GO:0030529	intracellular ribonucleoprotein complex	cellular_component	200	120	80	7284	828	42209	Contig_93061,Contig_105407,Contig_96116,Contig_51170,Contig_43413,Contig_94019,Contig_34427,Contig_170584,Contig_44548,Contig_29475,Contig_144812,Contig_13945,Contig_19846,Contig_10289,Contig_88806,Contig_33887,Contig_52889,Contig_24116,Contig_238678,Contig_33979,Contig_11347,Contig_115804,Contig_31191,Contig_116441,Contig_33867,Contig_213738,Contig_3705,Contig_222091,Contig_48817,Contig_61818,Co…	Contig_286594,Contig_33534,Contig_5370,Contig_1206,Contig_77201,Contig_59741,Contig_15232,Contig_60975,Contig_23078,Contig_5446,Contig_9864,Contig_29173,Contig_58634,Contig_17926,Contig_33922,Contig_301009,Contig_80610,Contig_74491,Contig_297763,Contig_58809,Contig_45132,Contig_30394,Contig_6194,Contig_25355,Contig_6005,Contig_16776,Contig_5762,Contig_7942,Contig_13322,Contig_13879,Contig_113347,…	1.39969942724043	3.21622621767282e-05	0.00705230694275167
GO:0006189	'de novo' IMP biosynthetic process	biological_process	7	1	6	7284	29	42209	Contig_82207,	Contig_44220,Contig_19363,First_Contig709,Contig_31984,Contig_124417,Contig_102437,	1.39873411729061	0.336129806619947	1
GO:0004791	thioredoxin-disulfide reductase activity	molecular_function	6	2	4	7284	25	42209	Contig_42516,Contig_243422,	First_Contig7699,Contig_23471,Contig_171199,Contig_82536,	1.3907413509061	0.363780018458186	1
GO:0004449	isocitrate dehydrogenase (NAD+) activity	molecular_function	6	5	1	7284	25	42209	Contig_61232,Contig_124825,Contig_214982,Contig_223095,Contig_113897,	Contig_12876,	1.3907413509061	0.363780018458186	1
GO:0005484	SNAP receptor activity	molecular_function	6	3	3	7284	25	42209	First_Contig7078,Contig_109728,Contig_210267,	Contig_56943,Contig_142747,Contig_59667,	1.3907413509061	0.363780018458186	1
GO:0006432	phenylalanyl-tRNA aminoacylation	biological_process	5	3	2	7284	21	42209	Contig_213826,Contig_110858,Contig_214593,	Contig_31127,Contig_33481,	1.379703721137	0.39449838561225	1
GO:0045901	positive regulation of translational elongation	biological_process	5	4	1	7284	21	42209	Contig_241668,Contig_171390,Contig_34090,Contig_28766,	Contig_16539,	1.379703721137	0.39449838561225	1
GO:0010090	trichome morphogenesis	biological_process	5	4	1	7284	21	42209	Contig_259011,Contig_149029,Contig_56375,Contig_96085,	Contig_55188,	1.379703721137	0.39449838561225	1
GO:0030259	lipid glycosylation	biological_process	5	5	0	7284	21	42209	Contig_269686,Contig_210744,Contig_277068,Contig_211256,Contig_218906,	-	1.379703721137	0.39449838561225	1
GO:0009617	response to bacterium	biological_process	5	4	1	7284	21	42209	Contig_205875,Contig_202942,Contig_141408,Contig_414728,	Contig_25793,	1.379703721137	0.39449838561225	1
GO:0016888	endodeoxyribonuclease activity, producing 5'-phosphomonoesters	molecular_function	5	4	1	7284	21	42209	Contig_212894,Contig_342151,Contig_60835,Contig_264323,	Contig_149168,	1.379703721137	0.39449838561225	1
GO:0045905	positive regulation of translational termination	biological_process	5	4	1	7284	21	42209	Contig_241668,Contig_171390,Contig_34090,Contig_28766,	Contig_16539,	1.379703721137	0.39449838561225	1
GO:0030663	COPI-coated vesicle membrane	cellular_component	5	3	2	7284	21	42209	Contig_397094,Contig_406371,Contig_122750,	First_Contig4156,Contig_62232,	1.379703721137	0.39449838561225	1
GO:0006452	translational frameshifting	biological_process	5	4	1	7284	21	42209	Contig_241668,Contig_171390,Contig_34090,Contig_28766,	Contig_16539,	1.379703721137	0.39449838561225	1
GO:0001510	RNA methylation	biological_process	20	11	9	7284	84	42209	Contig_265777,Contig_162116,Contig_315748,First_Contig4631,Contig_220710,Contig_195334,Contig_227636,Contig_253798,Contig_89376,First_Contig2956,Contig_332570,	Contig_51769,Contig_91770,Contig_9781,Contig_239147,Contig_130156,First_Contig2063,Contig_34465,Contig_204073,Contig_76774,	1.379703721137	0.172023226938028	1
GO:0004826	phenylalanine-tRNA ligase activity	molecular_function	5	3	2	7284	21	42209	Contig_213826,Contig_110858,Contig_214593,	Contig_31127,Contig_33481,	1.379703721137	0.39449838561225	1
GO:0035335	peptidyl-tyrosine dephosphorylation	biological_process	41	28	13	7284	173	42209	Contig_173037,Contig_98606,Contig_233947,Contig_413512,Contig_233217,Contig_202253,Contig_289966,First_Contig1290,Contig_292016,Contig_228516,Contig_212399,Contig_275439,Contig_155090,Contig_102214,Contig_103780,Contig_219590,Contig_271169,Contig_245750,Contig_239116,Contig_234800,Contig_94590,Contig_233363,Contig_66378,Contig_241222,Contig_248268,Contig_231022,Contig_239332,Contig_264956,	First_Contig6526,Contig_100959,First_Contig1574,Contig_292498,Contig_189255,Contig_30317,First_Contig7577,Contig_309226,Contig_98187,Contig_42916,Contig_25554,First_Contig7235,Contig_217549,	1.37332358832249	0.064732612937797	1
GO:0004725	protein tyrosine phosphatase activity	molecular_function	41	28	13	7284	173	42209	Contig_173037,Contig_98606,Contig_233947,Contig_413512,Contig_233217,Contig_202253,Contig_289966,First_Contig1290,Contig_292016,Contig_228516,Contig_212399,Contig_275439,Contig_155090,Contig_102214,Contig_103780,Contig_219590,Contig_271169,Contig_245750,Contig_239116,Contig_234800,Contig_94590,Contig_233363,Contig_66378,Contig_241222,Contig_248268,Contig_231022,Contig_239332,Contig_264956,	First_Contig6526,Contig_100959,First_Contig1574,Contig_292498,Contig_189255,Contig_30317,First_Contig7577,Contig_309226,Contig_98187,Contig_42916,Contig_25554,First_Contig7235,Contig_217549,	1.37332358832249	0.064732612937797	1
GO:0042273	ribosomal large subunit biogenesis	biological_process	9	7	2	7284	38	42209	Contig_410756,Contig_39595,Contig_179680,Contig_199352,Contig_132941,Contig_205914,Contig_251108,	Contig_83453,Contig_60859,	1.3724421226047	0.319111042300803	1
GO:0008519	ammonium transmembrane transporter activity	molecular_function	13	4	9	7284	55	42209	Contig_240609,Contig_90481,Contig_197971,Contig_85795,	First_Contig8025,Contig_293551,Contig_177078,Contig_114901,First_Contig2573,Contig_65486,Contig_123420,Contig_204874,Contig_54714,	1.369669512256	0.258889578686926	1
GO:0015696	ammonium transport	biological_process	13	4	9	7284	55	42209	Contig_240609,Contig_90481,Contig_197971,Contig_85795,	First_Contig8025,Contig_293551,Contig_177078,Contig_114901,First_Contig2573,Contig_65486,Contig_123420,Contig_204874,Contig_54714,	1.369669512256	0.258889578686926	1
GO:0072488	ammonium transmembrane transport	biological_process	13	4	9	7284	55	42209	Contig_240609,Contig_90481,Contig_197971,Contig_85795,	First_Contig8025,Contig_293551,Contig_177078,Contig_114901,First_Contig2573,Contig_65486,Contig_123420,Contig_204874,Contig_54714,	1.369669512256	0.258889578686926	1
GO:0007264	small GTPase mediated signal transduction	biological_process	221	179	42	7284	938	42209	Contig_270170,Contig_147385,Contig_122669,Contig_166992,Contig_247475,Contig_148409,Contig_80483,Contig_211136,Contig_233801,Contig_65548,Contig_53988,Contig_223297,Contig_84504,Contig_102515,Contig_249037,Contig_102216,Contig_170193,Contig_207828,Contig_159987,Contig_227501,Contig_283961,Contig_270627,Contig_220342,Contig_247983,Contig_407924,Contig_37352,Contig_89758,Contig_214037,Contig_12457,…	Contig_231940,Contig_15056,Contig_215325,Contig_12881,Contig_77335,Contig_44811,Contig_220828,Contig_284245,Contig_11511,Contig_168839,Contig_167583,Contig_78209,Contig_95078,First_Contig3979,Contig_123149,Contig_71495,Contig_120852,Contig_172378,Contig_195065,Contig_226239,Contig_31994,Contig_104616,Contig_50493,First_Contig3081,Contig_33117,Contig_53299,Contig_266147,Contig_23918,Contig_170148,…	1.36528890614005	4.80712811269981e-05	0.00966232750652661
GO:0006269	DNA replication, synthesis of RNA primer	biological_process	4	3	1	7284	17	42209	Contig_263202,Contig_249643,Contig_232378,	Contig_84397,	1.36347191265303	0.428748233361775	1
GO:0006555	methionine metabolic process	biological_process	4	3	1	7284	17	42209	Contig_202558,Contig_44842,Contig_340328,	Contig_126902,	1.36347191265303	0.428748233361775	1
GO:0000162	tryptophan biosynthetic process	biological_process	4	2	2	7284	17	42209	Contig_200980,Contig_240390,	Contig_250150,Contig_67207,	1.36347191265303	0.428748233361775	1
GO:0004489	methylenetetrahydrofolate reductase (NAD(P)H) activity	molecular_function	4	3	1	7284	17	42209	Contig_202558,Contig_44842,Contig_340328,	Contig_126902,	1.36347191265303	0.428748233361775	1
GO:0003896	DNA primase activity	molecular_function	4	3	1	7284	17	42209	Contig_263202,Contig_249643,Contig_232378,	Contig_84397,	1.36347191265303	0.428748233361775	1
GO:0009845	seed germination	biological_process	4	3	1	7284	17	42209	Contig_94094,First_Contig5548,Contig_278667,	First_Contig7049,	1.36347191265303	0.428748233361775	1
GO:0016891	endoribonuclease activity, producing 5'-phosphomonoesters	molecular_function	4	1	3	7284	17	42209	Contig_269904,	First_Contig2344,Contig_29302,Contig_11203,	1.36347191265303	0.428748233361775	1
GO:0008097	5S rRNA binding	molecular_function	4	2	2	7284	17	42209	Contig_27758,Contig_16139,	Contig_2471,First_Contig6902,	1.36347191265303	0.428748233361775	1
GO:0031966	mitochondrial membrane	cellular_component	4	2	2	7284	17	42209	Contig_181174,Contig_189251,	Contig_96837,Contig_13378,	1.36347191265303	0.428748233361775	1
GO:0008176	tRNA (guanine-N7-)-methyltransferase activity	molecular_function	4	2	2	7284	17	42209	Contig_409684,Contig_248786,	Contig_56214,Contig_35856,	1.36347191265303	0.428748233361775	1
GO:0003854	3-beta-hydroxy-delta5-steroid dehydrogenase activity	molecular_function	4	2	2	7284	17	42209	Contig_243637,Contig_235501,	Contig_257803,Contig_36350,	1.36347191265303	0.428748233361775	1
GO:0038032	termination of G-protein coupled receptor signaling pathway	biological_process	11	9	2	7284	47	42209	First_Contig4699,Contig_212728,Contig_80436,Contig_53804,Contig_231808,Contig_253849,Contig_239373,Contig_220216,Contig_208602,	Contig_50907,Contig_7791,	1.35621940247935	0.300579185245619	1
GO:0004356	glutamate-ammonia ligase activity	molecular_function	7	6	1	7284	30	42209	Contig_7312,Contig_304839,Contig_196921,Contig_227498,Contig_47540,Contig_12412,	First_Contig1949,	1.35210964671426	0.374335143939605	1
GO:0031167	rRNA methylation	biological_process	7	2	5	7284	30	42209	First_Contig4631,Contig_221188,	Contig_61343,Contig_62199,Contig_51769,Contig_27806,Contig_34465,	1.35210964671426	0.374335143939605	1
GO:0005643	nuclear pore	cellular_component	14	9	5	7284	60	42209	Contig_310880,Contig_219692,Contig_179571,Contig_231859,Contig_300508,Contig_224282,Contig_147750,Contig_6578,Contig_210788,	First_Contig548,Second_Contig174,Contig_80910,Contig_48393,Contig_306204,	1.35210964671426	0.262069082843913	1
GO:0004659	prenyltransferase activity	molecular_function	7	4	3	7284	30	42209	Contig_241804,Contig_47370,Contig_306529,Contig_228404,	Contig_305758,Contig_145634,First_Contig8955,	1.35210964671426	0.374335143939605	1
GO:0009231	riboflavin biosynthetic process	biological_process	10	3	7	7284	43	42209	Contig_247535,Contig_347723,Contig_320004,	Contig_28836,Contig_110994,Contig_137098,Contig_263696,Contig_59373,Contig_35873,Contig_35872,	1.3476175880873	0.324634741451073	1
GO:0006177	GMP biosynthetic process	biological_process	6	1	5	7284	26	42209	Contig_146525,	First_Contig6484,Contig_12586,Contig_71086,Contig_33370,Contig_87508,	1.33725129894817	0.406974344974859	1
GO:0009082	branched-chain amino acid biosynthetic process	biological_process	8	5	3	7284	35	42209	Contig_283196,First_Contig5779,Contig_133657,Contig_5178,Contig_66901,	First_Contig6814,Contig_77852,Contig_73428,	1.32451557229152	0.380965438973355	1
GO:0009620	response to fungus	biological_process	5	5	0	7284	22	42209	Contig_205875,Contig_202942,Contig_141408,Contig_181893,Contig_247401,	-	1.31698991563077	0.443926056005518	1
GO:0004402	histone acetyltransferase activity	molecular_function	5	2	3	7284	22	42209	Contig_292534,Contig_69095,	First_Contig3559,Contig_17141,Contig_29668,	1.31698991563077	0.443926056005518	1
GO:0006887	exocytosis	biological_process	5	2	3	7284	22	42209	Contig_287495,Contig_215453,	Contig_135027,Contig_127618,Contig_96435,	1.31698991563077	0.443926056005518	1
GO:0003729	mRNA binding	molecular_function	5	5	0	7284	22	42209	Contig_272270,Contig_135121,Contig_7669,Contig_264227,Contig_13986,	-	1.31698991563077	0.443926056005518	1
GO:0009640	photomorphogenesis	biological_process	5	5	0	7284	22	42209	Contig_245785,Contig_199997,Contig_242003,Contig_207298,Contig_87397,	-	1.31698991563077	0.443926056005518	1
GO:0006412	translation	biological_process	372	240	132	7284	1640	42209	Contig_56751,Contig_75305,Contig_93061,Contig_105407,Contig_92896,Contig_96116,Contig_293910,Contig_51170,Contig_297364,Contig_95322,Contig_85347,Contig_184884,Contig_218382,Contig_94019,Contig_130927,Contig_34427,Contig_27758,Contig_170584,Contig_70497,Contig_134189,Contig_193619,Contig_44548,Contig_29475,Contig_144812,Contig_183094,Contig_149029,Contig_13945,Contig_19846,Contig_10289,Contig_758…	Contig_286594,Contig_33534,Contig_4943,Contig_5370,Contig_120721,Contig_1206,Contig_3419,Contig_48471,Contig_59030,Contig_77201,Contig_3534,Contig_45384,Contig_2471,Contig_32068,Contig_59741,Contig_15232,Contig_166964,Contig_78623,Contig_64050,Contig_49417,First_Contig380,Contig_60975,Contig_92,Contig_23078,Contig_42818,Contig_5446,Contig_9864,Contig_29173,Contig_36918,Contig_115117,Contig_58634,…	1.31442017921003	3.30999143107319e-06	0.000798369933174854
GO:0004017	adenylate kinase activity	molecular_function	12	2	10	7284	53	42209	Contig_166006,Contig_284867,	Contig_12186,Contig_29341,Contig_78327,Contig_43634,Contig_258394,Contig_229264,Contig_29340,Contig_50486,Contig_90278,Contig_221307,	1.31202014236424	0.330624688361636	1
GO:0006414	translational elongation	biological_process	53	29	24	7284	238	42209	Contig_293910,Contig_245113,Contig_24116,Contig_118799,Contig_59454,Contig_112231,Contig_7439,Contig_304588,Contig_48308,Contig_255344,Contig_73553,Contig_24480,Contig_40760,Contig_8641,Contig_204001,Contig_20762,Contig_22098,Contig_327454,Contig_221164,Contig_410003,Contig_52377,Contig_112136,Contig_28467,Contig_414142,Contig_104572,Contig_1675,Contig_11708,Contig_60628,Contig_9889,	Contig_176624,Contig_6030,Contig_19908,Contig_8402,Contig_4484,Contig_7620,Contig_297398,First_Contig3631,Contig_6005,Contig_591,Contig_58120,Contig_131751,Contig_105016,Contig_24450,Contig_16539,Contig_6029,Contig_39934,Contig_40641,Contig_17124,Contig_11348,Contig_85990,Contig_96165,First_Contig6136,Contig_6143,	1.29042877447519	0.0883703098872756	1
GO:0004616	phosphogluconate dehydrogenase (decarboxylating) activity	molecular_function	8	5	3	7284	36	42209	Contig_299669,Contig_23284,Contig_329796,Contig_151965,Contig_23285,	Contig_74771,Contig_74770,First_Contig2459,	1.2877234730612	0.41820592264714	1
GO:0016558	protein import into peroxisome matrix	biological_process	4	4	0	7284	18	42209	Contig_135583,Contig_225054,Contig_245785,Contig_380248,	-	1.2877234730612	0.486276094350239	1
GO:0005654	nucleoplasm	cellular_component	10	8	2	7284	45	42209	Contig_320957,Contig_341281,Contig_179680,Contig_152719,Contig_132941,Contig_231859,Contig_251108,Contig_214043,	Contig_83453,Contig_939,	1.2877234730612	0.386878951412914	1
GO:0030687	preribosome, large subunit precursor	cellular_component	4	3	1	7284	18	42209	Contig_179680,Contig_132941,Contig_251108,	Contig_83453,	1.2877234730612	0.486276094350239	1
GO:0009081	branched-chain amino acid metabolic process	biological_process	4	2	2	7284	18	42209	Contig_133657,Contig_66901,	Contig_149558,Contig_74504,	1.2877234730612	0.486276094350239	1
GO:0008610	lipid biosynthetic process	biological_process	16	12	4	7284	72	42209	Contig_28561,Contig_250068,Contig_1255,Contig_276801,Contig_30914,Contig_1579,Contig_3177,Contig_136,Contig_77126,Contig_20232,Contig_230600,Contig_218402,	First_Contig7895,First_Contig7667,First_Contig2792,Contig_8687,	1.2877234730612	0.308446621968296	1
GO:0000466	maturation of 5.8S rRNA from tricistronic rRNA transcript (SSU-rRNA, 5.8S rRNA, LSU-rRNA)	biological_process	4	3	1	7284	18	42209	Contig_179680,Contig_132941,Contig_251108,	Contig_83453,	1.2877234730612	0.486276094350239	1
GO:0016857	racemase and epimerase activity, acting on carbohydrates and derivatives	molecular_function	4	2	2	7284	18	42209	Contig_237203,Contig_224604,	Contig_388,Contig_36789,	1.2877234730612	0.486276094350239	1
GO:0004066	asparagine synthase (glutamine-hydrolyzing) activity	molecular_function	6	4	2	7284	27	42209	Contig_169151,Contig_190654,Contig_261678,Contig_303105,	Contig_65775,Contig_87508,	1.2877234730612	0.451997732361547	1
GO:0016282	eukaryotic 43S preinitiation complex	cellular_component	22	13	9	7284	99	42209	Contig_95322,Contig_70497,Contig_193619,Contig_102636,Contig_209685,Contig_168890,Contig_24494,Contig_138812,Contig_48392,Contig_207298,Contig_87397,Contig_210259,Contig_104563,	Contig_48471,Contig_59030,Contig_45384,Contig_166964,Contig_45865,First_Contig8428,Contig_49131,Contig_16202,Contig_55516,	1.2877234730612	0.248698090845106	1
GO:0043085	positive regulation of catalytic activity	biological_process	6	3	3	7284	27	42209	Contig_410345,Contig_244715,Contig_142846,	First_Contig7269,Contig_34658,Contig_37773,	1.2877234730612	0.451997732361547	1
GO:0008649	rRNA methyltransferase activity	molecular_function	6	2	4	7284	27	42209	First_Contig4631,Contig_221188,	Contig_61343,Contig_62199,Contig_51769,Contig_34465,	1.2877234730612	0.451997732361547	1
GO:0033290	eukaryotic 48S preinitiation complex	cellular_component	22	13	9	7284	99	42209	Contig_95322,Contig_70497,Contig_193619,Contig_102636,Contig_209685,Contig_168890,Contig_24494,Contig_138812,Contig_48392,Contig_207298,Contig_87397,Contig_210259,Contig_104563,	Contig_48471,Contig_59030,Contig_45384,Contig_166964,Contig_45865,First_Contig8428,Contig_49131,Contig_16202,Contig_55516,	1.2877234730612	0.248698090845106	1
GO:0001731	formation of translation preinitiation complex	biological_process	22	13	9	7284	99	42209	Contig_95322,Contig_70497,Contig_193619,Contig_102636,Contig_209685,Contig_168890,Contig_24494,Contig_138812,Contig_48392,Contig_207298,Contig_87397,Contig_210259,Contig_104563,	Contig_48471,Contig_59030,Contig_45384,Contig_166964,Contig_45865,First_Contig8428,Contig_49131,Contig_16202,Contig_55516,	1.2877234730612	0.248698090845106	1
GO:0004333	fumarate hydratase activity	molecular_function	4	3	1	7284	18	42209	Contig_192556,First_Contig5686,Contig_72814,	First_Contig2591,	1.2877234730612	0.486276094350239	1
GO:0043021	ribonucleoprotein complex binding	molecular_function	4	3	1	7284	18	42209	Contig_179680,Contig_132941,Contig_251108,	Contig_83453,	1.2877234730612	0.486276094350239	1
GO:0004739	pyruvate dehydrogenase (acetyl-transferring) activity	molecular_function	6	3	3	7284	27	42209	Contig_161073,Contig_146569,Contig_2152,	Contig_79910,First_Contig7397,First_Contig254,	1.2877234730612	0.451997732361547	1
GO:0000463	maturation of LSU-rRNA from tricistronic rRNA transcript (SSU-rRNA, 5.8S rRNA, LSU-rRNA)	biological_process	4	3	1	7284	18	42209	Contig_179680,Contig_132941,Contig_251108,	Contig_83453,	1.2877234730612	0.486276094350239	1
GO:0004316	3-oxoacyl-[acyl-carrier-protein] reductase (NADPH) activity	molecular_function	4	2	2	7284	18	42209	Contig_300281,Contig_59926,	Contig_39755,First_Contig1443,	1.2877234730612	0.486276094350239	1
GO:0005839	proteasome core complex	cellular_component	36	22	14	7284	163	42209	Contig_185547,Contig_92994,Contig_192319,Contig_321218,Contig_163154,Contig_220637,Contig_74111,Contig_155518,Contig_201487,Contig_125418,Contig_115811,Contig_45343,Contig_203996,Contig_78890,Contig_47780,Contig_52068,Contig_80085,Contig_147167,Contig_93470,Contig_223024,Contig_143910,Contig_88710,	Contig_96642,Contig_3724,Second_Contig464,Contig_39220,Contig_83393,Contig_64082,Contig_43404,Contig_91828,Contig_117572,Contig_51928,Contig_87611,Contig_11927,Contig_121414,Contig_37719,	1.27982332905469	0.164439931579807	1
GO:0051603	proteolysis involved in cellular protein catabolic process	biological_process	36	22	14	7284	163	42209	Contig_185547,Contig_92994,Contig_192319,Contig_321218,Contig_163154,Contig_220637,Contig_74111,Contig_155518,Contig_201487,Contig_125418,Contig_115811,Contig_45343,Contig_203996,Contig_78890,Contig_47780,Contig_52068,Contig_80085,Contig_147167,Contig_93470,Contig_223024,Contig_143910,Contig_88710,	Contig_96642,Contig_3724,Second_Contig464,Contig_39220,Contig_83393,Contig_64082,Contig_43404,Contig_91828,Contig_117572,Contig_51928,Contig_87611,Contig_11927,Contig_121414,Contig_37719,	1.27982332905469	0.164439931579807	1
GO:0004298	threonine-type endopeptidase activity	molecular_function	36	22	14	7284	163	42209	Contig_185547,Contig_92994,Contig_192319,Contig_321218,Contig_163154,Contig_220637,Contig_74111,Contig_155518,Contig_201487,Contig_125418,Contig_115811,Contig_45343,Contig_203996,Contig_78890,Contig_47780,Contig_52068,Contig_80085,Contig_147167,Contig_93470,Contig_223024,Contig_143910,Contig_88710,	Contig_96642,Contig_3724,Second_Contig464,Contig_39220,Contig_83393,Contig_64082,Contig_43404,Contig_91828,Contig_117572,Contig_51928,Contig_87611,Contig_11927,Contig_121414,Contig_37719,	1.27982332905469	0.164439931579807	1
GO:0008289	lipid binding	molecular_function	13	6	7	7284	59	42209	Contig_251868,Contig_275736,Contig_139260,Contig_122791,Contig_211226,Contig_113802,	Contig_390771,Contig_6996,First_Contig7262,Contig_236136,Contig_143252,Contig_80766,First_Contig1410,	1.27681056227255	0.358268416368716	1
GO:0042578	phosphoric ester hydrolase activity	molecular_function	13	9	4	7284	59	42209	Contig_17086,Contig_45868,Contig_96464,Contig_224052,Contig_7843,Contig_86371,Contig_4335,First_Contig710,Contig_2304,	Contig_88866,Contig_23858,Contig_53993,Contig_84448,	1.27681056227255	0.358268416368716	1
GO:0042254	ribosome biogenesis	biological_process	47	22	25	7284	214	42209	Contig_43413,Contig_304936,Contig_249384,Contig_39595,Contig_10839,Contig_179680,Contig_199352,Contig_219619,Contig_58533,Contig_34546,Contig_44475,Contig_132941,Contig_20762,Contig_308069,Contig_112136,Contig_251108,Contig_122904,Contig_239592,Contig_11708,Contig_207159,Contig_229395,Contig_230846,	Contig_53238,Contig_50252,Contig_1429,Contig_96988,Second_Contig111,Contig_132361,Contig_80610,Contig_83453,First_Contig2439,Contig_74491,Contig_3528,Contig_25383,Contig_58809,Contig_45132,Contig_939,Contig_63583,Contig_165659,Contig_8519,Contig_99301,Contig_6029,Contig_55164,Contig_62801,Contig_4285,Contig_47240,Contig_8303,	1.27267997454413	0.125177406051787	1
GO:0042555	MCM complex	cellular_component	9	8	1	7284	41	42209	Contig_197120,First_Contig6705,Contig_255880,Contig_188439,Contig_161620,Contig_182165,Contig_256478,Contig_417887,	Contig_235892,	1.27201952826777	0.419841380640952	1
GO:0022625	cytosolic large ribosomal subunit	cellular_component	18	15	3	7284	82	42209	Contig_27758,Contig_11347,Contig_16139,Contig_76029,Contig_13943,Contig_70608,Contig_29820,Contig_12513,Contig_44475,Contig_182813,Contig_6172,Contig_9936,Contig_25092,Contig_24200,Contig_167383,	Contig_42818,Contig_58634,Contig_42819,	1.27201952826777	0.30703335452466	1
GO:0006631	fatty acid metabolic process	biological_process	23	11	12	7284	105	42209	Contig_235777,Contig_159477,Contig_197919,Contig_174918,Contig_170830,Contig_236138,Contig_214279,Contig_199104,Contig_146624,Contig_235766,Contig_166745,	Contig_96661,Contig_123510,Contig_50244,Contig_219519,Contig_57851,Contig_6903,Contig_128343,Contig_84909,Contig_118165,Contig_37117,Contig_2300,Contig_3273,	1.26932742344604	0.26419339754616	1
GO:0016868	intramolecular transferase activity, phosphotransferases	molecular_function	10	6	4	7284	46	42209	Contig_256776,Contig_76289,Contig_196555,Contig_279633,Contig_263767,Contig_211449,	Contig_77576,First_Contig777,Contig_40029,Second_Contig483,	1.25972948451639	0.419860633838061	1
GO:0033743	peptide-methionine (R)-S-oxide reductase activity	molecular_function	5	3	2	7284	23	42209	Contig_206936,Contig_59132,Contig_9159,	Contig_148624,Contig_148627,	1.25972948451639	0.49524309874026	1
GO:0046982	protein heterodimerization activity	molecular_function	30	20	10	7284	138	42209	Contig_121992,Contig_34922,Contig_189117,Contig_288418,Contig_117100,Contig_259682,Contig_231994,Contig_30565,Contig_221995,Contig_336799,Second_Contig110,Contig_33027,Contig_208963,Contig_113435,Contig_236417,Contig_225486,Contig_231926,Contig_198107,Contig_231364,Contig_284444,	Contig_59684,Contig_208212,Contig_112935,Contig_135929,Contig_105095,Contig_74195,Contig_320182,Contig_303911,Contig_26994,Contig_266593,	1.25972948451639	0.225652207160405	1
GO:0016639	oxidoreductase activity, acting on the CH-NH2 group of donors, NAD or NADP as acceptor	molecular_function	5	4	1	7284	23	42209	Contig_86474,Contig_37357,Contig_86473,Contig_148377,	First_Contig2934,	1.25972948451639	0.49524309874026	1
GO:0005509	calcium ion binding	molecular_function	202	101	101	7284	932	42209	Contig_236182,Contig_239834,Contig_205870,Contig_3270,Contig_414806,Contig_254083,Contig_146120,Contig_196791,Contig_310116,Contig_154835,Contig_76134,Contig_156774,Contig_87600,Contig_71353,Contig_265361,Contig_22873,Contig_163795,Contig_107925,Contig_207817,Contig_178635,Contig_203181,Contig_213059,Contig_55646,Contig_262450,Contig_212440,Contig_335769,Contig_168938,Contig_103822,Contig_324427,…	Contig_80617,Contig_29082,Contig_45484,Contig_139195,Contig_34199,Second_Contig652,First_Contig691,Contig_22455,Contig_22622,Contig_235407,First_Contig345,Contig_57262,Contig_174218,Contig_158547,First_Contig1725,Contig_6011,Contig_91482,Contig_169768,Contig_37591,Contig_48543,Contig_77631,Contig_151679,Contig_10835,Contig_46291,Contig_151205,Contig_91483,Contig_203519,First_Contig6036,Contig_197…	1.25594488949853	0.00372248540367708	0.52815498786289
GO:0006400	tRNA modification	biological_process	13	7	6	7284	60	42209	Contig_241263,Contig_235701,Contig_369658,Contig_409684,Contig_165228,Contig_248786,Contig_302299,	Contig_56214,Contig_296185,Contig_266266,Contig_308142,Contig_35856,Contig_9385,	1.25553038623467	0.385692796305937	1
GO:0019706	protein-cysteine S-palmitoyltransferase activity	molecular_function	13	10	3	7284	60	42209	Contig_249651,Contig_264983,Contig_90330,Contig_243361,Contig_270393,Contig_225793,Contig_202105,Contig_194155,Contig_158197,Contig_237181,	Contig_363128,Contig_268213,Contig_281415,	1.25553038623467	0.385692796305937	1
GO:0030955	potassium ion binding	molecular_function	8	3	5	7284	37	42209	Contig_300427,Contig_104944,Contig_325791,	Contig_38870,Contig_196012,Contig_89801,Contig_378136,First_Contig3261,	1.25292013595144	0.456832603074459	1
GO:0004743	pyruvate kinase activity	molecular_function	8	3	5	7284	37	42209	Contig_300427,Contig_104944,Contig_325791,	Contig_38870,Contig_196012,Contig_89801,Contig_378136,First_Contig3261,	1.25292013595144	0.456832603074459	1
GO:0000786	nucleosome	cellular_component	20	12	8	7284	93	42209	Contig_34922,Contig_189117,Contig_288418,Contig_117100,Contig_30565,Second_Contig110,Contig_33027,Contig_208963,Contig_113435,First_Contig3870,Contig_198107,Contig_284444,	Contig_59684,Contig_208212,Contig_40715,Contig_105095,Contig_74195,Contig_320182,Contig_303911,Contig_26994,	1.24618400618826	0.323952377566933	1
GO:0005852	eukaryotic translation initiation factor 3 complex	cellular_component	26	17	9	7284	121	42209	Contig_95322,Contig_70497,Contig_193619,Contig_52776,Contig_102636,Contig_209685,Contig_168890,Contig_24494,Contig_138812,Contig_48392,Contig_207298,Contig_87397,Contig_52777,Contig_210259,Contig_197350,Contig_104563,Contig_181500,	Contig_48471,Contig_59030,Contig_45384,Contig_166964,Contig_45865,First_Contig8428,Contig_49131,Contig_16202,Contig_55516,	1.24515410205091	0.275263906315003	1
GO:0004175	endopeptidase activity	molecular_function	32	19	13	7284	149	42209	Contig_185547,Contig_92994,Contig_192319,Contig_321218,Contig_163154,Contig_220637,Contig_74111,Contig_155518,Contig_201487,Contig_125418,Contig_115811,Contig_45343,Contig_203996,Contig_78890,Contig_52068,Contig_80085,Contig_147167,Contig_143910,Contig_88710,	Contig_96642,Contig_3724,Second_Contig464,Contig_39220,Contig_83393,Contig_64082,Contig_43404,Contig_91828,Contig_117572,Contig_51928,Contig_87611,Contig_11927,Contig_37719,	1.24451127597861	0.235214758930971	1
GO:0008757	S-adenosylmethionine-dependent methyltransferase activity	molecular_function	6	4	2	7284	28	42209	Contig_48776,Contig_114458,Contig_269184,Contig_418723,	Contig_78738,First_Contig823,	1.2417333490233	0.498622892470002	1
GO:0019239	deaminase activity	molecular_function	6	3	3	7284	28	42209	Contig_201094,Contig_229470,Contig_209499,	Contig_290325,Contig_73676,Contig_54371,	1.2417333490233	0.498622892470002	1
GO:0004602	glutathione peroxidase activity	molecular_function	6	1	5	7284	28	42209	Contig_170630,	Contig_2158,Contig_117089,Contig_13582,Contig_83921,Contig_242886,	1.2417333490233	0.498622892470002	1
GO:0006006	glucose metabolic process	biological_process	9	4	5	7284	42	42209	Contig_436,Contig_26581,Contig_115337,Contig_41466,	Contig_42624,Contig_82499,Contig_17631,Contig_126893,Contig_42623,	1.2417333490233	0.456038107447986	1
GO:0042803	protein homodimerization activity	molecular_function	9	6	3	7284	42	42209	Contig_65849,Second_Contig884,Contig_234090,Contig_417272,Contig_140603,Contig_246439,	Contig_25793,Contig_28150,Contig_145594,	1.2417333490233	0.456038107447986	1
GO:0004618	phosphoglycerate kinase activity	molecular_function	6	1	5	7284	28	42209	Contig_172409,	Contig_80389,Contig_52780,Contig_295122,First_Contig3961,Contig_46451,	1.2417333490233	0.498622892470002	1
GO:0004784	superoxide dismutase activity	molecular_function	12	3	9	7284	56	42209	Contig_30335,Contig_61997,Contig_143022,	Contig_30158,Contig_30425,Contig_96288,Contig_44276,First_Contig5682,Contig_21708,Contig_21081,Contig_30159,Contig_263292,	1.2417333490233	0.416708797509896	1
GO:0006446	regulation of translational initiation	biological_process	19	11	8	7284	89	42209	Contig_95322,Contig_193619,Contig_102636,Contig_209685,Contig_24494,Contig_138812,Contig_48392,Contig_207298,Contig_87397,Contig_210259,Contig_104563,	Contig_48471,Contig_59030,Contig_45384,Contig_166964,Contig_45865,First_Contig8428,Contig_49131,Contig_16202,	1.23708266232284	0.347195420486928	1
GO:0009072	aromatic amino acid family metabolic process	biological_process	13	8	5	7284	61	42209	Contig_167699,Contig_167692,Contig_124990,Contig_100529,Contig_149158,Contig_77479,Contig_56804,Contig_320189,	Contig_315807,Contig_83631,Contig_47262,Contig_103748,Contig_112388,	1.23494792088656	0.414065451854508	1
GO:0032313	regulation of GTPase activity	biological_process	20	16	4	7284	94	42209	Contig_157802,Contig_220681,Contig_197553,Contig_195773,Contig_208959,Contig_21011,Contig_221870,Contig_208290,Contig_151006,Contig_254042,Contig_181076,Contig_225801,Contig_180512,Contig_228592,Contig_55001,Second_Contig846,	Contig_14798,Contig_4994,Contig_242490,Contig_122876,	1.23292672952668	0.344336006888257	1
GO:0006334	nucleosome assembly	biological_process	24	14	10	7284	113	42209	Contig_43513,Contig_34922,Contig_189117,Contig_288418,Contig_117100,Contig_30565,Second_Contig110,Contig_33027,Contig_208963,Contig_113435,First_Contig3870,Contig_197871,Contig_198107,Contig_284444,	Contig_59684,Contig_208212,Contig_40715,First_Contig6278,Contig_105095,Contig_74195,Contig_320182,Contig_303911,Contig_9032,Contig_26994,	1.23074455832398	0.313618381031839	1
GO:0004198	calcium-dependent cysteine-type endopeptidase activity	molecular_function	7	2	5	7284	33	42209	Contig_226110,Contig_223178,	Contig_29576,Contig_172303,Contig_82379,First_Contig6131,Contig_143792,	1.22919058792205	0.498701131039228	1
GO:0043023	ribosomal large subunit binding	molecular_function	7	4	3	7284	33	42209	Contig_39595,Contig_199352,Contig_219656,Contig_56378,	Contig_161140,Contig_311438,Contig_103674,	1.22919058792205	0.498701131039228	1
GO:0003712	transcription cofactor activity	molecular_function	4	1	3	7284	19	42209	Contig_69095,	First_Contig3559,Contig_17141,Contig_29668,	1.2199485534264	0.545666151788077	1
GO:0006431	methionyl-tRNA aminoacylation	biological_process	4	2	2	7284	19	42209	Contig_99290,Contig_197646,	Contig_168824,Contig_45810,	1.2199485534264	0.545666151788077	1
GO:0008276	protein methyltransferase activity	molecular_function	4	2	2	7284	19	42209	Contig_224681,Contig_217407,	Contig_66404,Contig_284680,	1.2199485534264	0.545666151788077	1
GO:0006913	nucleocytoplasmic transport	biological_process	8	5	3	7284	38	42209	Contig_102515,Contig_128386,Contig_300508,Contig_137942,Contig_210788,	Contig_77631,Contig_31190,Contig_47639,	1.2199485534264	0.496709642300177	1
GO:0042765	GPI-anchor transamidase complex	cellular_component	4	4	0	7284	19	42209	Contig_254542,Contig_184369,Contig_197947,Contig_229860,	-	1.2199485534264	0.545666151788077	1
GO:0016272	prefoldin complex	cellular_component	8	6	2	7284	38	42209	Contig_140230,Contig_195770,Contig_241610,Contig_89213,Contig_101224,Contig_189919,	Contig_67813,Contig_228352,	1.2199485534264	0.496709642300177	1
GO:0004825	methionine-tRNA ligase activity	molecular_function	4	2	2	7284	19	42209	Contig_99290,Contig_197646,	Contig_168824,Contig_45810,	1.2199485534264	0.545666151788077	1
GO:0005875	microtubule associated complex	cellular_component	4	3	1	7284	19	42209	Contig_176213,Contig_72572,Contig_46059,	Contig_90849,	1.2199485534264	0.545666151788077	1
GO:0004084	branched-chain-amino-acid transaminase activity	molecular_function	4	2	2	7284	19	42209	Contig_133657,Contig_66901,	Contig_149558,Contig_74504,	1.2199485534264	0.545666151788077	1
GO:0009094	L-phenylalanine biosynthetic process	biological_process	4	4	0	7284	19	42209	Contig_167699,Contig_167692,Contig_124990,Contig_272244,	-	1.2199485534264	0.545666151788077	1
GO:0030488	tRNA methylation	biological_process	14	8	6	7284	67	42209	Contig_363106,Contig_88818,Contig_251445,Contig_210937,Contig_248786,Contig_113251,First_Contig2956,Contig_332570,	Contig_161212,Contig_9781,Contig_239147,Contig_35856,First_Contig2063,Contig_204073,	1.21084445974411	0.438930863880951	1
GO:0009916	alternative oxidase activity	molecular_function	5	1	4	7284	24	42209	Contig_152124,	Contig_114,Contig_74517,Contig_44745,Contig_6810,	1.20724075599487	0.548125316635481	1
GO:0016573	histone acetylation	biological_process	5	2	3	7284	24	42209	Contig_292534,Contig_69095,	First_Contig3559,Contig_17141,Contig_29668,	1.20724075599487	0.548125316635481	1
GO:0006388	tRNA splicing, via endonucleolytic cleavage and ligation	biological_process	5	4	1	7284	24	42209	Contig_223334,First_Contig8496,Contig_190018,Contig_219230,	First_Contig968,	1.20724075599487	0.548125316635481	1
GO:0006419	alanyl-tRNA aminoacylation	biological_process	5	2	3	7284	24	42209	First_Contig6934,Contig_105425,	Contig_242644,Contig_51344,Contig_287022,	1.20724075599487	0.548125316635481	1
GO:0042802	identical protein binding	molecular_function	5	2	3	7284	24	42209	Contig_65849,Contig_242003,	Contig_196059,First_Contig6278,Contig_25793,	1.20724075599487	0.548125316635481	1
GO:0004813	alanine-tRNA ligase activity	molecular_function	5	2	3	7284	24	42209	First_Contig6934,Contig_105425,	Contig_242644,Contig_51344,Contig_287022,	1.20724075599487	0.548125316635481	1
GO:0005874	microtubule	cellular_component	69	37	32	7284	332	42209	Contig_16233,Contig_33564,Contig_27276,Contig_255699,Contig_2427,Contig_8998,Contig_290239,Contig_208469,Contig_35664,First_Contig953,Contig_231124,Contig_85138,Contig_33462,Contig_158383,Contig_417364,Contig_224276,Contig_360186,Contig_248486,Contig_70961,Contig_214933,Contig_2535,Contig_7853,Contig_100125,Contig_104933,Contig_320800,Contig_223784,Contig_310220,Contig_130466,Contig_231492,Contig…	First_Contig8946,Contig_160396,Contig_196380,Contig_8376,Contig_54350,Contig_5167,Contig_195535,Contig_34223,Contig_227263,Contig_75039,Contig_198482,Contig_66226,Contig_22939,Contig_47337,First_Contig2454,Contig_14876,First_Contig1567,Contig_85556,Contig_75070,Contig_209273,First_Contig3339,First_Contig6509,First_Contig6652,Contig_110347,Contig_2575,First_Contig1856,Contig_71508,Contig_180334,Co…	1.20433174212501	0.150265801083301	1
GO:0019752	carboxylic acid metabolic process	biological_process	12	4	8	7284	58	42209	Contig_73297,Contig_224611,Contig_155884,Contig_172832,	Contig_101113,Contig_21650,Contig_89232,Contig_253434,Contig_259516,Contig_31439,Contig_865,Contig_231433,	1.19891495767767	0.479000546843486	1
GO:0006801	superoxide metabolic process	biological_process	12	3	9	7284	58	42209	Contig_30335,Contig_61997,Contig_143022,	Contig_30158,Contig_30425,Contig_96288,Contig_44276,First_Contig5682,Contig_21708,Contig_21081,Contig_30159,Contig_263292,	1.19891495767767	0.479000546843486	1
GO:0006529	asparagine biosynthetic process	biological_process	6	4	2	7284	29	42209	Contig_169151,Contig_190654,Contig_261678,Contig_303105,	Contig_65775,Contig_87508,	1.19891495767767	0.546612993756087	1
GO:0003950	NAD+ ADP-ribosyltransferase activity	molecular_function	13	12	1	7284	63	42209	Contig_228660,Contig_274688,Contig_138932,Contig_268152,Contig_249295,Contig_223946,Contig_162146,Contig_288488,Contig_191918,Contig_188150,Contig_227125,Contig_186528,	Contig_3310,	1.1957432249854	0.473449772042237	1
GO:0032851	positive regulation of GTPase activity	biological_process	20	16	4	7284	97	42209	Contig_157802,Contig_220681,Contig_197553,Contig_195773,Contig_208959,Contig_21011,Contig_221870,Contig_208290,Contig_151006,Contig_254042,Contig_181076,Contig_225801,Contig_180512,Contig_228592,Contig_55001,Second_Contig846,	Contig_14798,Contig_4994,Contig_242490,Contig_122876,	1.19479497500524	0.409371708009669	1
GO:0005097	GTPase activator activity	molecular_function	20	16	4	7284	97	42209	Contig_157802,Contig_220681,Contig_197553,Contig_195773,Contig_208959,Contig_21011,Contig_221870,Contig_208290,Contig_151006,Contig_254042,Contig_181076,Contig_225801,Contig_180512,Contig_228592,Contig_55001,Second_Contig846,	Contig_14798,Contig_4994,Contig_242490,Contig_122876,	1.19479497500524	0.409371708009669	1
GO:0008536	Ran GTPase binding	molecular_function	21	14	7	7284	102	42209	Contig_242646,Contig_169115,Contig_395370,Contig_222985,Contig_12608,First_Contig679,Contig_320423,Contig_254510,Contig_256904,Contig_137942,Contig_184448,Contig_284217,Contig_200553,Contig_321122,	Contig_170057,Contig_240766,Contig_54785,Contig_31228,Contig_31190,Contig_123938,Contig_213257,	1.19303792357141	0.404285893440709	1
GO:0006816	calcium ion transport	biological_process	7	5	2	7284	34	42209	Contig_122892,First_Contig5548,Contig_107161,Contig_262430,Contig_203583,	Contig_37153,Contig_46829,	1.19303792357141	0.542833444762276	1
GO:0019773	proteasome core complex, alpha-subunit complex	cellular_component	15	10	5	7284	73	42209	Contig_185547,Contig_92994,Contig_163154,Contig_74111,Contig_203996,Contig_52068,Contig_80085,Contig_147167,Contig_143910,Contig_88710,	Contig_96642,Second_Contig464,Contig_117572,Contig_11927,Contig_37719,	1.1907032113922	0.461864931998582	1
GO:0016614	oxidoreductase activity, acting on CH-OH group of donors	molecular_function	33	23	10	7284	161	42209	Contig_250546,Contig_349868,Contig_250068,Contig_281353,Contig_329343,Contig_276801,Contig_229176,Contig_1353,Contig_50073,Contig_106955,Contig_245236,Contig_48609,Contig_195536,Contig_3286,Contig_200218,Contig_15588,Contig_414635,Contig_15058,Contig_77126,Contig_237604,Contig_260042,Contig_15587,First_Contig8039,	Contig_309946,Contig_35323,Contig_15599,Contig_79113,First_Contig7364,First_Contig2792,Contig_19841,Contig_4458,Contig_273485,Contig_196378,	1.18774494254403	0.330736131980707	1
GO:0046939	nucleotide phosphorylation	biological_process	17	5	12	7284	83	42209	Contig_89760,Contig_302669,Contig_166006,Contig_284867,Contig_231562,	Contig_12186,Contig_29341,Contig_78327,Contig_43634,Contig_258394,Contig_229264,Contig_29340,Contig_186250,Contig_50486,Contig_90278,Contig_312416,Contig_221307,	1.1868776589058	0.45001053411854	1
GO:0019898	extrinsic component of membrane	cellular_component	9	3	6	7284	44	42209	Contig_47763,Contig_229801,Contig_112048,	Contig_91482,Contig_91483,Contig_54529,Contig_274821,Contig_36644,Contig_54695,	1.1852909240677	0.531717389012877	1
GO:0009086	methionine biosynthetic process	biological_process	14	10	4	7284	69	42209	Contig_308524,Contig_202558,Contig_283196,Contig_214057,Contig_2871,Contig_236841,Contig_340328,Contig_228556,Contig_79377,Contig_218409,	First_Contig6814,Contig_122574,Contig_156181,Contig_326700,	1.17574751888196	0.497243214160576	1
GO:0019843	rRNA binding	molecular_function	19	11	8	7284	94	42209	Contig_96116,Contig_232146,Contig_3705,Contig_235832,Contig_88030,Contig_309933,Contig_414789,Contig_167383,Contig_13226,Contig_34719,Contig_79523,	Contig_77201,Contig_42818,Contig_42819,Contig_30394,Contig_25355,Contig_118846,Contig_7191,Contig_10333,	1.17128039305035	0.46245415763387	1
GO:0003746	translation elongation factor activity	molecular_function	43	26	17	7284	213	42209	Contig_293910,Contig_245113,Contig_241668,Contig_118799,Contig_171390,Contig_59454,Contig_112231,Contig_7439,Contig_304588,Contig_48308,Contig_255344,Contig_34090,Contig_24480,Contig_8641,Contig_204001,Contig_22098,Contig_327454,Contig_221164,Contig_410003,Contig_52377,Contig_28766,Contig_28467,Contig_414142,Contig_104572,Contig_1675,Contig_60628,	Contig_176624,Contig_19908,Contig_4484,Contig_7620,Contig_297398,First_Contig3631,Contig_591,Contig_58120,Contig_131751,Contig_105016,Contig_16539,Contig_39934,Contig_40641,Contig_17124,Contig_11348,Contig_85990,First_Contig6136,	1.16983329594996	0.317229568811878	1
GO:0008033	tRNA processing	biological_process	38	22	16	7284	189	42209	Contig_213826,Contig_228149,Contig_261725,Contig_263889,Contig_80453,Contig_235701,Contig_251445,Contig_369658,Contig_315748,Contig_297208,First_Contig8496,Contig_210937,Contig_190018,Contig_231199,Contig_229136,Contig_248786,Contig_89376,First_Contig2956,Contig_169915,Contig_332570,First_Contig5856,Contig_210163,	Contig_143683,Contig_276321,Contig_161212,Contig_308142,Contig_62295,Contig_9781,Contig_239147,First_Contig2344,Contig_35856,Contig_19988,First_Contig2063,Contig_123664,Contig_101832,Contig_65799,Contig_204073,First_Contig7122,	1.16508314229347	0.353398349388531	1
GO:0044237	cellular metabolic process	biological_process	39	23	16	7284	195	42209	Contig_53773,Contig_131951,Contig_114662,Contig_214057,Contig_120653,Contig_282683,Contig_2871,Contig_136014,Contig_132468,Contig_375902,Contig_118361,Contig_80448,Contig_230006,Contig_237203,Contig_224863,Contig_145333,Contig_9285,Contig_55114,Contig_194674,Contig_218409,Contig_1306,Contig_112775,Contig_212608,	Contig_20941,Contig_101981,Contig_159222,Contig_83085,Contig_352107,Contig_84527,Contig_47623,Contig_232370,Contig_70165,Contig_253739,Contig_67704,Contig_46888,Contig_75588,Contig_326700,Contig_20940,Contig_46886,	1.15895112575508	0.36322367530475	1
GO:0004818	glutamate-tRNA ligase activity	molecular_function	4	2	2	7284	20	42209	Contig_218382,Contig_150090,	Contig_295501,Contig_25460,	1.15895112575508	0.606445533140417	1
GO:0052862	glucan endo-1,4-beta-glucanase activity, C-3 substituted reducing group	molecular_function	4	2	2	7284	20	42209	Contig_40097,Contig_40098,	Contig_70358,Contig_110021,	1.15895112575508	0.606445533140417	1
GO:0043141	ATP-dependent 5'-3' DNA helicase activity	molecular_function	5	4	1	7284	25	42209	Contig_88392,Contig_237156,Contig_201244,Contig_216582,	Contig_90733,	1.15895112575508	0.602244619206888	1
GO:0006563	L-serine metabolic process	biological_process	7	2	5	7284	35	42209	Contig_94453,First_Contig8740,	Contig_74614,Contig_109485,Contig_18178,Contig_43941,Contig_154545,	1.15895112575508	0.587998154840932	1
GO:0050661	NADP binding	molecular_function	33	19	14	7284	165	42209	Contig_247535,Contig_23284,Contig_283196,Contig_211706,Contig_249013,Contig_203314,Contig_436,Contig_347723,Contig_26581,Contig_42516,Contig_216491,Contig_394740,Contig_243422,Contig_115337,Contig_22510,Contig_23285,Contig_136991,Contig_41466,Contig_217310,	First_Contig6814,Contig_122574,Contig_42624,Contig_82499,Contig_17631,Contig_30203,First_Contig7699,Contig_114400,Contig_23471,Contig_171199,Contig_126893,First_Contig2161,Contig_42623,Contig_82536,	1.15895112575508	0.395294208625808	1
GO:0003878	ATP citrate synthase activity	molecular_function	5	3	2	7284	25	42209	Contig_66922,Contig_33765,Contig_61297,	Contig_20836,Contig_89500,	1.15895112575508	0.602244619206888	1
GO:0035267	NuA4 histone acetyltransferase complex	cellular_component	5	3	2	7284	25	42209	Contig_208301,Contig_246201,Contig_76030,	Second_Contig392,Contig_77066,	1.15895112575508	0.602244619206888	1
GO:0042026	protein refolding	biological_process	6	3	3	7284	30	42209	Contig_22237,Contig_223722,Contig_97372,	Contig_47007,Contig_213294,Contig_240668,	1.15895112575508	0.595725737421238	1
GO:0004775	succinate-CoA ligase (ADP-forming) activity	molecular_function	5	3	2	7284	25	42209	Contig_66922,Contig_33765,Contig_61297,	Contig_20836,Contig_89500,	1.15895112575508	0.602244619206888	1
GO:0006826	iron ion transport	biological_process	4	3	1	7284	20	42209	Contig_113969,Contig_95155,Contig_95156,	Contig_16939,	1.15895112575508	0.606445533140417	1
GO:0004372	glycine hydroxymethyltransferase activity	molecular_function	7	2	5	7284	35	42209	Contig_94453,First_Contig8740,	Contig_74614,Contig_109485,Contig_18178,Contig_43941,Contig_154545,	1.15895112575508	0.587998154840932	1
GO:0006424	glutamyl-tRNA aminoacylation	biological_process	4	2	2	7284	20	42209	Contig_218382,Contig_150090,	Contig_295501,Contig_25460,	1.15895112575508	0.606445533140417	1
GO:0016209	antioxidant activity	molecular_function	10	5	5	7284	50	42209	Contig_142385,Contig_258213,Contig_19360,Contig_238923,Contig_195767,	Contig_66968,Contig_176414,Contig_47209,Contig_79426,Contig_61789,	1.15895112575508	0.56216498083786	1
GO:0051920	peroxiredoxin activity	molecular_function	6	4	2	7284	30	42209	Contig_142385,Contig_258213,Contig_19360,Contig_238923,	Contig_66968,Contig_47209,	1.15895112575508	0.595725737421238	1
GO:0000439	core TFIIH complex	cellular_component	4	3	1	7284	20	42209	Contig_333523,Contig_247016,Contig_332107,	Contig_153228,	1.15895112575508	0.606445533140417	1
GO:0010951	negative regulation of endopeptidase activity	biological_process	4	3	1	7284	20	42209	Contig_138442,Contig_226106,Contig_64709,	Contig_140696,	1.15895112575508	0.606445533140417	1
GO:0046540	U4/U6 x U5 tri-snRNP complex	cellular_component	4	2	2	7284	20	42209	Contig_300743,Contig_242546,	Contig_301009,Contig_225255,	1.15895112575508	0.606445533140417	1
GO:0042147	retrograde transport, endosome to Golgi	biological_process	4	2	2	7284	20	42209	Contig_228238,Contig_204070,	Contig_46112,Contig_184206,	1.15895112575508	0.606445533140417	1
GO:0052861	glucan endo-1,3-beta-glucanase activity, C-3 substituted reducing group	molecular_function	4	2	2	7284	20	42209	Contig_40097,Contig_40098,	Contig_70358,Contig_110021,	1.15895112575508	0.606445533140417	1
GO:0007165	signal transduction	biological_process	182	135	47	7284	921	42209	Contig_126009,Contig_236413,Contig_264683,Contig_155320,Contig_253120,Second_Contig856,Contig_229630,Contig_102515,Contig_27931,Contig_227501,Contig_283961,Contig_162425,Contig_107148,Contig_247983,Contig_407924,Contig_227095,Contig_89758,Contig_220895,Contig_52456,Contig_221462,Contig_173855,Contig_209944,Contig_207591,Contig_358741,Contig_200620,Contig_196254,Contig_248899,Contig_227615,Contig_…	Contig_86477,Contig_15056,Contig_12862,Contig_86861,First_Contig2880,Contig_77335,First_Contig1725,Contig_68033,Contig_7132,Contig_167583,Contig_18890,Contig_95078,First_Contig3979,Contig_361573,Contig_240971,Contig_227544,Contig_115027,Contig_38584,First_Contig3795,Contig_195065,Contig_200994,Contig_53994,Contig_73508,Contig_12859,Contig_50493,Second_Contig637,Contig_52457,Contig_6898,Contig_124…	1.14510914705442	0.0923385629899837	1
GO:0043022	ribosome binding	molecular_function	15	9	6	7284	76	42209	Contig_95322,Contig_241668,Contig_171390,Contig_39595,Contig_199352,Contig_219656,Contig_34090,Contig_28766,Contig_56378,	Contig_45384,Contig_161140,Contig_16539,First_Contig8428,Contig_311438,Contig_103674,	1.14370176883725	0.548669578480958	1
GO:0016651	oxidoreductase activity, acting on NAD(P)H	molecular_function	12	7	5	7284	61	42209	Contig_71907,Contig_363808,Contig_156621,Contig_129076,Contig_216491,Contig_406218,Contig_36958,	Contig_96837,Contig_27908,Contig_33897,Contig_8587,Contig_23015,	1.13995192697221	0.578478057298324	1
GO:0009116	nucleoside metabolic process	biological_process	12	7	5	7284	61	42209	Contig_240350,Contig_166791,Contig_252835,Contig_88116,Contig_240246,Contig_71016,Contig_142577,	Contig_19363,Contig_114018,Contig_203932,Contig_60353,Contig_65720,	1.13995192697221	0.578478057298324	1
GO:0006164	purine nucleotide biosynthetic process	biological_process	11	3	8	7284	56	42209	Contig_82207,Contig_128113,Contig_146525,	Contig_19363,First_Contig6484,Contig_12586,Contig_124417,Contig_71086,Contig_33370,Contig_87508,Contig_49392,	1.13825556993802	0.589010384261191	1
GO:0048364	root development	biological_process	10	7	3	7284	51	42209	Contig_237797,Contig_138907,Contig_137731,Contig_200633,Contig_255880,Contig_188439,Contig_163369,	Contig_212890,Contig_236473,Contig_197902,	1.13622659387753	0.599847490201401	1
GO:0004842	ubiquitin-protein transferase activity	molecular_function	69	47	22	7284	352	42209	Contig_113337,Contig_371510,Contig_151331,Contig_232451,Contig_135583,First_Contig5746,Contig_207896,Contig_233011,Contig_215170,Contig_234507,Contig_216768,Contig_88635,First_Contig7042,First_Contig6097,Contig_309787,Contig_244975,Contig_235601,Contig_221290,Contig_290603,Contig_232364,Contig_255222,Contig_245785,Contig_231338,Contig_104543,Contig_170807,Contig_295041,First_Contig8815,Contig_113…	Contig_62854,Contig_45484,Contig_33207,Contig_252294,Contig_94449,Contig_311757,Contig_237006,Contig_100381,Contig_27423,Contig_131342,Contig_48104,Contig_200853,First_Contig8341,Contig_28486,First_Contig861,Contig_63616,Contig_21596,Contig_83544,First_Contig299,Contig_104523,Contig_137712,Contig_180844,	1.13590380223154	0.309737732994225	1
GO:0016459	myosin complex	cellular_component	19	12	7	7284	97	42209	Contig_202650,Contig_206115,Contig_213567,Contig_157590,Contig_212715,Contig_202753,Contig_10466,Contig_416686,Contig_211469,Contig_146182,Contig_167115,Contig_354924,	Contig_229459,First_Contig1770,Contig_35073,Contig_215905,Contig_63357,Contig_346198,Contig_120329,	1.13505522625497	0.538635118311328	1
GO:0006633	fatty acid biosynthetic process	biological_process	51	33	18	7284	261	42209	Contig_28561,Contig_286714,Contig_288970,Contig_1255,Contig_119376,Contig_18694,Contig_141408,Contig_104434,Contig_79610,Contig_30914,Contig_82778,Contig_1579,Contig_3177,Contig_170830,Contig_87217,Contig_236138,Contig_344402,Contig_191346,Contig_228529,Contig_272601,Contig_146624,Contig_286858,Contig_56693,Contig_136,Contig_172970,Contig_235766,Contig_20232,Contig_59926,Contig_60134,Contig_21716…	Contig_96661,Contig_123510,Contig_34817,Contig_50244,Contig_219519,Contig_63554,Contig_57851,Contig_64925,Contig_52774,Contig_39755,Contig_141867,First_Contig7667,Contig_165512,Contig_49711,Contig_182862,Contig_25645,Contig_10053,Contig_95880,	1.13230857114002	0.383191913151817	1
GO:0006184	obsolete GTP catabolic process	biological_process	142	92	50	7284	729	42209	Contig_16233,Contig_155320,Contig_33564,Contig_27276,Contig_102515,Contig_74780,Contig_255699,Contig_227501,Contig_283961,Contig_2427,Contig_247983,Contig_8998,Contig_407924,Contig_89758,Contig_141648,Contig_304828,Contig_173855,Contig_69887,Contig_358741,Contig_369658,Contig_196680,Contig_195933,Contig_112231,Contig_213499,Contig_50361,Contig_7439,Contig_219056,Contig_33462,Contig_246579,Contig_…	Contig_73304,Contig_75565,Contig_15056,Contig_193264,Contig_77335,Contig_8376,Contig_65107,Contig_176624,Contig_49767,Contig_25449,First_Contig1155,Contig_68033,Contig_196059,Contig_65106,Contig_76992,Contig_201458,Contig_167583,Contig_95078,First_Contig3979,Contig_4484,Contig_308142,Contig_297398,First_Contig3631,Contig_591,Contig_14876,Contig_5945,Contig_195065,Contig_50493,Contig_28150,Contig_…	1.12874526651043	0.178504756938181	1
GO:0008483	transaminase activity	molecular_function	36	19	17	7284	185	42209	Contig_84790,Contig_233624,Contig_876,Contig_113161,Contig_260137,Contig_134521,Contig_216700,Contig_92929,Contig_210636,Contig_363222,Contig_171510,Contig_133657,Contig_96410,Contig_135474,Contig_12013,Contig_147450,Contig_89287,Contig_66901,Contig_382112,	Contig_182248,Contig_94921,Contig_48047,Contig_16257,Contig_149558,Contig_315807,Contig_82054,Contig_68873,Contig_12481,Contig_33233,Contig_126619,First_Contig1122,Contig_12482,Contig_74504,Contig_100274,Contig_37504,Contig_50760,	1.12762812235629	0.461877268991492	1
GO:0016791	phosphatase activity	molecular_function	56	38	18	7284	288	42209	Contig_267451,Contig_38217,Contig_43103,Contig_98606,Contig_230043,Contig_233947,Contig_413512,Contig_410174,Contig_233217,Contig_202253,Contig_289966,First_Contig1290,Contig_228516,Contig_212399,Contig_275439,Contig_155090,Contig_102214,Contig_103780,Contig_219590,Contig_271169,Contig_245750,Contig_126240,Contig_225649,Contig_239116,Contig_234800,Contig_94590,Contig_233363,Contig_66378,Contig_24…	Contig_13467,First_Contig6526,Contig_100959,Contig_75561,Second_Contig837,First_Contig7577,Contig_309226,Contig_98187,Contig_42916,Contig_145594,Contig_25554,Contig_41573,Contig_9420,First_Contig7235,Contig_217549,First_Contig108,Contig_102069,Contig_21197,	1.12675803892855	0.381764431341919	1
GO:0000413	protein peptidyl-prolyl isomerization	biological_process	40	21	19	7284	206	42209	Contig_144220,Contig_193461,Contig_201236,First_Contig7042,Contig_177371,Contig_71698,Contig_30140,Contig_1961,Contig_17079,Contig_76569,Contig_244482,Contig_293605,First_Contig1398,First_Contig1460,Contig_51230,Contig_35224,Contig_272267,Contig_142429,Contig_31696,Contig_61747,Contig_77374,	Contig_49470,Contig_45785,Contig_40708,Contig_122269,First_Contig1791,Contig_46214,First_Contig3114,Contig_92617,Contig_24317,Contig_97980,Contig_33663,Contig_40709,Contig_86326,Contig_167108,Contig_180832,Contig_81906,Contig_94630,Contig_52209,First_Contig7944,	1.12519526772338	0.450529501861405	1
GO:0001522	pseudouridine synthesis	biological_process	19	9	10	7284	98	42209	Contig_228149,First_Contig3218,Contig_242881,Contig_32402,Contig_244457,Contig_223346,Contig_58533,Contig_253944,Contig_195052,	Contig_132361,Contig_25383,First_Contig1481,First_Contig3029,Contig_78060,Contig_101832,Contig_62801,First_Contig7934,Contig_65799,Contig_3298,	1.1234730300687	0.565015406127837	1
GO:0006730	one-carbon metabolic process	biological_process	19	8	11	7284	98	42209	Contig_94453,Contig_217628,Contig_141014,Contig_56602,Contig_2276,First_Contig8740,Contig_264411,Contig_176459,	Contig_174965,Contig_74614,Contig_64485,Contig_109485,Contig_18178,Contig_84274,Contig_43941,Contig_18648,Contig_16923,Contig_6284,Contig_154545,	1.1234730300687	0.565015406127837	1
GO:0016853	isomerase activity	molecular_function	107	59	48	7284	552	42209	Contig_144220,Contig_228149,Contig_1309,Contig_193461,Contig_201236,First_Contig7042,Contig_63100,Contig_237941,Contig_337743,Contig_177371,Contig_254453,Contig_219503,Contig_71698,Contig_259718,Contig_1961,Contig_269919,Contig_76569,Contig_375902,Contig_244482,Contig_2023,Contig_306398,Contig_76289,Contig_293605,Contig_230940,First_Contig1398,First_Contig1460,Contig_51230,Contig_35224,Contig_149…	Contig_257803,Contig_384358,Contig_137327,Contig_49470,Contig_45785,Contig_40708,Contig_122269,Contig_77576,Contig_21856,First_Contig1791,Contig_46214,Contig_296185,First_Contig3114,First_Contig7366,Contig_118665,First_Contig7895,Contig_11742,Contig_111571,Contig_92617,Contig_24317,Contig_97980,Contig_68873,Contig_180116,Contig_114711,Contig_162674,Contig_33663,Contig_142196,Contig_103748,Contig_…	1.12325879036045	0.256137210726097	1
GO:0016831	carboxy-lyase activity	molecular_function	12	6	6	7284	62	42209	Contig_230325,Contig_128958,Contig_73297,Contig_224611,Contig_172832,Contig_65534,	Contig_101113,Contig_21650,Contig_253434,First_Contig8264,Contig_31439,Contig_231433,	1.12156560556943	0.612951668117083	1
GO:0008374	O-acyltransferase activity	molecular_function	6	5	1	7284	31	42209	Contig_256677,Contig_144769,Contig_20443,Contig_211528,First_Contig260,	Second_Contig875,	1.12156560556943	0.645717161755882	1
GO:0009414	response to water deprivation	biological_process	12	10	2	7284	62	42209	Contig_237797,Contig_205875,Contig_259682,Contig_7669,Contig_202942,Contig_345808,Contig_237700,Contig_278667,Contig_284444,Contig_126920,	Contig_208212,Contig_25793,	1.12156560556943	0.612951668117083	1
GO:0003857	3-hydroxyacyl-CoA dehydrogenase activity	molecular_function	6	2	4	7284	31	42209	Contig_235777,Contig_214279,	Contig_128343,Contig_84909,Contig_118165,Contig_37117,	1.12156560556943	0.645717161755882	1
GO:0006635	fatty acid beta-oxidation	biological_process	11	7	4	7284	57	42209	Contig_135583,Contig_159477,Contig_197919,Contig_174918,Contig_245785,Contig_199104,Contig_380248,	Contig_245871,Contig_6903,Contig_2300,Contig_3273,	1.1182861739742	0.625284402524504	1
GO:0050662	coenzyme binding	molecular_function	46	24	22	7284	239	42209	Contig_53773,Contig_299669,Contig_131951,Contig_114662,Contig_23284,Contig_235777,Contig_249013,Contig_203314,Contig_120653,Contig_234090,Contig_375902,Contig_118361,Contig_80448,Contig_214279,Contig_329796,Contig_237203,Contig_224863,Contig_145333,Contig_5178,Contig_151965,Contig_9285,Contig_23285,Contig_55114,Contig_1306,	Contig_20941,Contig_159222,Contig_83085,Contig_352107,Contig_74771,Contig_77852,Contig_84527,Contig_47623,Contig_232370,Contig_70165,Contig_118165,Contig_74770,Contig_145594,Contig_37117,Contig_253739,Contig_67704,Contig_46888,Contig_117957,Contig_75588,First_Contig2459,Contig_20940,Contig_46886,	1.11530861474338	0.456336308649857	1
GO:0009860	pollen tube growth	biological_process	5	5	0	7284	26	42209	Contig_215619,Contig_163369,Contig_128890,Contig_193934,Contig_223542,	-	1.11437608245681	0.657274911687498	1
GO:0006564	L-serine biosynthetic process	biological_process	5	1	4	7284	26	42209	Contig_43103,	Contig_27502,Contig_145594,Contig_9420,Contig_37504,	1.11437608245681	0.657274911687498	1
GO:0046912	transferase activity, transferring acyl groups, acyl groups converted into alkyl on transfer	molecular_function	10	6	4	7284	52	42209	Contig_66922,Contig_90727,Contig_27735,Contig_155884,Second_Contig748,Contig_3210,	Contig_89232,Contig_259516,Contig_16314,Contig_89500,	1.11437608245681	0.638164309028498	1
GO:0000502	proteasome complex	cellular_component	48	29	19	7284	250	42209	Contig_185547,Contig_21333,Contig_217497,Contig_92994,Contig_212044,Contig_192319,Contig_321218,Contig_41643,Contig_163154,Contig_220637,Contig_74111,Contig_285865,Contig_84156,Contig_155518,Contig_201487,Contig_265763,Contig_28946,Contig_209186,Contig_125418,Contig_115811,Contig_45343,Contig_101411,Contig_78890,Contig_52068,Contig_80085,Contig_147167,Contig_143910,Contig_88710,Contig_221659,	Contig_96642,Contig_3724,Second_Contig464,Contig_47772,Contig_39220,Contig_83393,Contig_64082,Contig_43404,First_Contig6275,First_Contig2843,Contig_91828,Contig_14824,Contig_117572,Contig_57144,Contig_51928,Contig_87611,Contig_75394,Contig_11927,Contig_37719,	1.11259308072488	0.457642253483269	1
GO:0000049	tRNA binding	molecular_function	14	7	7	7284	73	42209	Contig_213826,Contig_218382,Contig_99290,Contig_248786,Contig_212457,Contig_214593,Contig_105425,	Contig_143010,Contig_45810,Contig_295501,Contig_35856,Contig_50591,Contig_33481,Contig_152232,	1.11132299729939	0.621689042669311	1
GO:0003755	peptidyl-prolyl cis-trans isomerase activity	molecular_function	40	21	19	7284	209	42209	Contig_144220,Contig_193461,Contig_201236,First_Contig7042,Contig_177371,Contig_71698,Contig_30140,Contig_1961,Contig_17079,Contig_76569,Contig_244482,Contig_293605,First_Contig1398,First_Contig1460,Contig_51230,Contig_35224,Contig_272267,Contig_142429,Contig_31696,Contig_61747,Contig_77374,	Contig_49470,Contig_45785,Contig_40708,Contig_122269,First_Contig1791,Contig_46214,First_Contig3114,Contig_92617,Contig_24317,Contig_97980,Contig_33663,Contig_40709,Contig_86326,Contig_167108,Contig_180832,Contig_81906,Contig_94630,Contig_52209,First_Contig7944,	1.10904413947855	0.500611592862087	1
GO:0004252	serine-type endopeptidase activity	molecular_function	80	52	28	7284	418	42209	Contig_12757,Contig_239764,Contig_102676,Contig_201507,Contig_169331,Contig_75942,Contig_114242,Contig_41800,Contig_19635,Contig_245193,Contig_45772,Contig_49917,First_Contig6255,Contig_214292,Contig_12506,Contig_267552,Contig_248983,First_Contig6759,Contig_209888,Contig_243596,Contig_298525,Contig_243057,Contig_75943,Contig_127211,Contig_258297,Contig_300841,Contig_293681,Contig_300915,Contig_95…	Contig_109407,Contig_160067,Contig_22261,Contig_192080,Contig_44592,Contig_47417,Contig_47268,Contig_58069,Contig_47269,First_Contig1033,Contig_14363,First_Contig17,Contig_34457,Contig_182667,Contig_22262,Contig_227497,Contig_10746,Contig_182576,Contig_149384,Contig_156729,Contig_65872,Contig_52767,Contig_5666,First_Contig2212,Contig_235370,Contig_221072,Contig_325848,Contig_111594,	1.10904413947855	0.370558240057162	1
GO:0006260	DNA replication	biological_process	61	48	13	7284	319	42209	Contig_197120,Contig_349132,First_Contig6705,Contig_326221,First_Contig6660,Contig_378333,Contig_320957,Contig_282305,Contig_55543,Contig_282767,Contig_255880,Contig_188439,Contig_329516,Contig_254922,Contig_278427,Contig_263202,Contig_415722,Contig_246163,Contig_78997,Contig_35263,Contig_169197,Contig_230006,Contig_239274,Contig_247450,Contig_152581,Contig_161620,Contig_219492,Contig_262869,Cont…	Contig_177023,Contig_227548,First_Contig3996,Contig_235892,Second_Contig144,Contig_65688,Contig_248760,First_Contig4268,Contig_260449,First_Contig5169,Contig_84397,Contig_30837,Contig_30469,	1.10808806694451	0.428678274526647	1
GO:0016799	hydrolase activity, hydrolyzing N-glycosyl compounds	molecular_function	4	3	1	7284	21	42209	Contig_258918,Contig_337955,Contig_250209,	Contig_112886,	1.1037629769096	0.66815307878423	1
GO:0016485	protein processing	biological_process	4	2	2	7284	21	42209	Contig_212633,Contig_244715,	Contig_733,Contig_29393,	1.1037629769096	0.66815307878423	1
GO:0004611	phosphoenolpyruvate carboxykinase activity	molecular_function	4	3	1	7284	21	42209	Contig_127572,Contig_13534,Contig_142395,	Contig_9664,	1.1037629769096	0.66815307878423	1
GO:0019509	L-methionine biosynthetic process from methylthioadenosine	biological_process	4	3	1	7284	21	42209	Contig_236841,Contig_79377,Contig_218409,	Contig_156181,	1.1037629769096	0.66815307878423	1
GO:0017076	purine nucleotide binding	molecular_function	4	3	1	7284	21	42209	Contig_127572,Contig_13534,Contig_142395,	Contig_9664,	1.1037629769096	0.66815307878423	1
GO:0010193	response to ozone	biological_process	4	3	1	7284	21	42209	Contig_17541,First_Contig67,Contig_214621,	Contig_41573,	1.1037629769096	0.66815307878423	1
GO:0010181	FMN binding	molecular_function	31	12	19	7284	163	42209	Contig_304218,Contig_258541,Contig_109275,Contig_156621,Contig_24243,Contig_208723,Contig_236326,Contig_216491,Contig_194854,Contig_125425,Contig_36958,Contig_249541,	Contig_5767,Contig_24242,Contig_5766,Contig_28049,Contig_95244,Contig_194855,Contig_51892,Contig_48081,Contig_3791,Contig_282775,Contig_24241,Contig_48080,Contig_218313,Contig_5818,Contig_65248,Contig_122709,Contig_78471,Contig_5819,Contig_23015,	1.1020700889082	0.560377667492723	1
GO:0003995	acyl-CoA dehydrogenase activity	molecular_function	23	13	10	7284	121	42209	Contig_159477,Contig_197919,Contig_236828,Contig_118819,Contig_174918,Contig_199104,Contig_377421,Contig_336288,Contig_196106,Contig_20633,Contig_106307,Contig_237030,Contig_218037,	Contig_10869,Contig_245871,Contig_45690,Contig_6903,Contig_5317,Contig_201679,Contig_2300,Contig_64103,Contig_3273,Contig_29973,	1.10148247489119	0.598450065058382	1
GO:0003997	acyl-CoA oxidase activity	molecular_function	7	4	3	7284	37	42209	Contig_159477,Contig_197919,Contig_174918,Contig_199104,	Contig_6903,Contig_2300,Contig_3273,	1.09630511895751	0.680664776901125	1
GO:0016311	dephosphorylation	biological_process	97	71	26	7284	513	42209	Contig_267451,Contig_38217,Contig_43103,Contig_98606,Contig_230043,Contig_233947,Contig_413512,Contig_298191,Contig_410174,Contig_17086,Contig_45868,Contig_233217,Contig_202253,Contig_289966,Contig_216126,First_Contig1290,Contig_86026,Contig_247617,Contig_218706,Contig_39844,Contig_228516,Contig_96464,First_Contig9032,Contig_212399,Contig_275439,Contig_236841,Contig_155090,Contig_102214,Contig_18…	Contig_88866,Contig_13467,Contig_23858,First_Contig6526,Contig_100959,Contig_75561,Contig_48626,Contig_53993,Second_Contig837,Contig_170102,First_Contig7577,Contig_309226,Contig_98187,Contig_42916,Contig_145594,Contig_25554,Contig_41573,Contig_9420,First_Contig7235,Contig_84448,Contig_217549,First_Contig108,Contig_10718,Contig_102069,Contig_21197,Contig_151812,	1.09569453409593	0.384954276839319	1
GO:0006413	translational initiation	biological_process	64	40	24	7284	339	42209	Contig_297364,Contig_49977,Contig_95322,Contig_70497,Contig_193619,Contig_122548,Contig_129544,Contig_75823,Contig_52776,Contig_171390,Contig_243931,Contig_102636,Contig_210016,Contig_39595,Contig_229957,Contig_132468,Contig_233009,Contig_246579,Contig_199352,Contig_209685,Contig_168890,Contig_24494,Contig_138812,Contig_34090,Contig_258316,Contig_123132,Contig_203460,Contig_48392,Contig_217483,Co…	Contig_120721,Contig_90552,Contig_48471,Contig_59030,Contig_45384,Contig_166964,Contig_49417,Contig_76992,Contig_49569,Contig_33762,Contig_12168,Second_Contig351,Contig_9683,Contig_5945,First_Contig2048,Contig_45865,Contig_1380,First_Contig8428,Contig_90807,Contig_49131,Contig_78508,Contig_16202,Contig_53852,Contig_55516,	1.09399516295465	0.473774159547263	1
GO:0032259	methylation	biological_process	151	84	67	7284	800	42209	Contig_256207,Contig_233624,Contig_229511,Contig_173312,Contig_4447,Contig_269487,Contig_246309,Contig_122287,Contig_253028,Contig_175923,Contig_195317,Contig_224681,Contig_11356,Contig_217628,Contig_184756,Contig_265777,Contig_3065,Contig_17895,Contig_52544,Contig_214057,Contig_48776,Contig_251445,Contig_239709,Contig_2871,Contig_131130,Contig_315748,First_Contig4631,Contig_114458,Contig_121872,…	Contig_31591,Contig_159075,Contig_303312,Contig_61343,Contig_134336,Contig_62199,Contig_61057,Contig_69710,Contig_31984,Contig_51769,Contig_90861,Contig_94381,Contig_94921,Contig_21837,Contig_138918,Contig_255929,Contig_132062,Contig_161212,Contig_190123,Contig_25066,Contig_91770,Contig_66404,Contig_16347,Contig_78738,Contig_35623,Contig_108079,Contig_109485,First_Contig823,Contig_154802,Contig_1…	1.09376012493136	0.297667168530995	1
GO:0005773	vacuole	cellular_component	50	38	12	7284	265	42209	Contig_75305,Contig_414806,Contig_212633,Contig_133932,Contig_27758,Contig_256677,Contig_20483,Contig_11347,Contig_59454,Contig_33867,Contig_16139,Contig_220637,Contig_49917,Contig_254453,Contig_123063,Contig_120340,Contig_30140,Contig_76029,Contig_38688,Contig_345808,Contig_80448,First_Contig5548,Contig_59085,Contig_199997,Contig_218340,Contig_394740,Contig_160529,Contig_152151,Contig_416135,Con…	Contig_85709,Contig_208212,Contig_58634,Contig_78209,Contig_8827,Contig_100954,Contig_236473,Contig_25793,Contig_197902,Contig_290325,Contig_128184,Contig_78870,	1.09335011863687	0.518775377030577	1
GO:0008060	GTPase activator activity	molecular_function	10	6	4	7284	53	42209	Contig_216744,Contig_61975,Contig_200704,Contig_228066,Contig_233114,Contig_224143,	Contig_4296,Contig_80873,Contig_90140,Contig_221461,	1.09335011863687	0.677007545548695	1
GO:0032312	regulation of GTPase activity	biological_process	10	6	4	7284	53	42209	Contig_216744,Contig_61975,Contig_200704,Contig_228066,Contig_233114,Contig_224143,	Contig_4296,Contig_80873,Contig_90140,Contig_221461,	1.09335011863687	0.677007545548695	1
GO:0000151	ubiquitin ligase complex	cellular_component	26	16	10	7284	138	42209	Contig_113337,Contig_151331,Contig_232451,Contig_106150,Contig_234507,First_Contig7042,Contig_244975,Contig_221290,Contig_231338,Contig_104543,First_Contig8815,Contig_226791,Contig_124961,Contig_285538,Second_Contig886,Contig_222009,	Contig_33207,Contig_311757,Contig_100381,Contig_131342,First_Contig8341,First_Contig861,Contig_21596,Contig_83544,Contig_137712,Contig_180844,	1.09176555324754	0.612434930940745	1
GO:0006779	porphyrin-containing compound biosynthetic process	biological_process	13	5	8	7284	69	42209	Contig_11356,Contig_230325,Contig_137128,Contig_93787,Contig_276193,	Contig_57814,Contig_17763,First_Contig7754,Contig_241436,First_Contig8264,Contig_123863,Contig_79923,Contig_47000,	1.09176555324754	0.668353225258225	1
GO:0008017	microtubule binding	molecular_function	47	20	27	7284	250	42209	Contig_290239,Contig_35664,First_Contig953,Contig_231124,Contig_97851,Contig_85138,Contig_158383,Contig_417364,Contig_360186,Contig_248486,Contig_163369,Contig_269065,Contig_70961,Contig_214933,Contig_100125,Contig_320800,Contig_223784,Contig_231492,Contig_325794,Contig_240181,	First_Contig8946,Contig_160396,Contig_196380,Contig_54350,Contig_5167,Contig_195535,Contig_34223,Contig_75039,Contig_198482,Contig_66226,Contig_22939,Contig_47337,First_Contig2454,First_Contig1567,Contig_75070,Contig_209273,First_Contig3339,Contig_62869,First_Contig6509,Contig_110347,First_Contig7184,First_Contig1856,Contig_71508,Contig_180334,Contig_106670,Contig_135527,Contig_26003,	1.08941405820977	0.543224416219391	1
GO:0005783	endoplasmic reticulum	cellular_component	75	50	25	7284	399	42209	Contig_212633,Contig_133932,Contig_42590,Contig_71353,Contig_193222,Contig_236803,Contig_149029,Contig_226566,Contig_78215,Contig_257000,Contig_47763,Contig_269611,Contig_89731,Contig_56375,Contig_63100,Contig_94094,Contig_195933,Contig_250377,Second_Contig105,Contig_30140,Contig_45539,Contig_114773,Contig_80448,Contig_242100,Contig_182253,Contig_158453,Contig_249653,Contig_236326,Contig_122373,C…	Contig_257803,Contig_137327,Contig_34071,Contig_21837,Contig_103527,Contig_13461,Contig_83409,Contig_42218,Contig_92784,Contig_40565,Contig_37153,Contig_25793,First_Contig3486,Contig_22480,Contig_142196,Contig_299360,Second_Contig875,Contig_128184,Contig_59298,Contig_218313,Contig_24245,First_Contig7049,Contig_393664,Contig_46829,Contig_12582,	1.089239779845	0.464392547384793	1
GO:0019430	removal of superoxide radicals	biological_process	12	3	9	7284	64	42209	Contig_30335,Contig_61997,Contig_143022,	Contig_30158,Contig_30425,Contig_96288,Contig_44276,First_Contig5682,Contig_21708,Contig_21081,Contig_30159,Contig_263292,	1.08651668039539	0.683397436341447	1
GO:0004197	cysteine-type endopeptidase activity	molecular_function	15	10	5	7284	80	42209	Contig_20483,Contig_123114,Contig_62786,Contig_40217,Contig_93450,Contig_134129,Contig_56309,Contig_30631,Contig_64273,Contig_229751,	Contig_56310,Contig_8870,Contig_266859,Contig_30841,Contig_231,	1.08651668039539	0.671987795744254	1
GO:0009651	response to salt stress	biological_process	36	32	4	7284	192	42209	Contig_24606,Contig_186538,Contig_17541,Contig_284140,Contig_7669,Contig_33867,Contig_240390,Contig_94094,Contig_254453,Contig_144473,First_Contig6864,First_Contig6251,First_Contig67,Contig_223666,Contig_278667,Contig_197162,Contig_152151,Contig_227285,Contig_296757,Contig_251904,Contig_416135,Contig_207298,Contig_87397,Contig_106153,Contig_31314,Contig_219810,Contig_123451,Contig_231022,Contig_1…	Contig_25793,First_Contig7049,Contig_82576,Contig_65657,	1.08651668039539	0.590825245884924	1
GO:0008565	protein transporter activity	molecular_function	30	14	16	7284	160	42209	Contig_70404,Contig_411717,Contig_160119,Contig_160546,Contig_145538,Contig_365250,Contig_113470,Contig_103742,Contig_183175,First_Contig6977,Contig_137963,Contig_243408,Contig_96286,Contig_195289,	Contig_230198,Contig_44741,Contig_36442,Contig_77631,Contig_21295,First_Contig3283,Contig_193536,Contig_297211,Contig_144925,Contig_31190,Contig_103833,Contig_98629,Contig_45962,Contig_14030,Second_Contig919,Contig_22013,	1.08651668039539	0.612660841954472	1
GO:0006102	isocitrate metabolic process	biological_process	6	4	2	7284	32	42209	Contig_68524,Contig_416135,Contig_32495,Contig_214982,	Contig_12876,Contig_65272,	1.08651668039539	0.696345119958367	1
GO:0003743	translation initiation factor activity	molecular_function	63	39	24	7284	337	42209	Contig_297364,Contig_49977,Contig_95322,Contig_70497,Contig_193619,Contig_122548,Contig_129544,Contig_75823,Contig_52776,Contig_171390,Contig_243931,Contig_102636,Contig_210016,Contig_39595,Contig_229957,Contig_132468,Contig_233009,Contig_246579,Contig_199352,Contig_209685,Contig_168890,Contig_24494,Contig_138812,Contig_34090,Contig_258316,Contig_123132,Contig_203460,Contig_48392,Contig_217483,Co…	Contig_120721,Contig_90552,Contig_48471,Contig_59030,Contig_45384,Contig_166964,Contig_49417,Contig_76992,Contig_49569,Contig_33762,Contig_12168,Second_Contig351,Contig_9683,Contig_5945,First_Contig2048,Contig_45865,Contig_1380,First_Contig8428,Contig_90807,Contig_49131,Contig_78508,Contig_16202,Contig_53852,Contig_55516,	1.08329259529036	0.52090997807896	1
GO:0051287	NAD binding	molecular_function	53	34	19	7284	284	42209	Contig_68524,Contig_61232,Contig_218753,Contig_299669,Contig_183137,Contig_225314,Contig_56953,First_Contig5779,Contig_391946,Contig_234090,Contig_436,Contig_301771,Contig_15746,Contig_363808,Contig_26581,Contig_124825,Contig_156621,Contig_329796,First_Contig185,Contig_110348,Contig_223946,Contig_163772,Contig_115337,First_Contig5813,Contig_218366,Contig_151965,Contig_202406,Contig_214982,Contig_…	Contig_27502,Contig_12876,Contig_14866,Contig_74771,Contig_122574,Contig_8455,Contig_42624,Contig_82499,Contig_17631,Contig_39755,Contig_74770,Contig_145594,Contig_8396,Contig_37504,Contig_106798,Contig_117957,First_Contig2459,Contig_42623,Contig_23015,	1.08141566311654	0.556130350847389	1
GO:0016627	oxidoreductase activity, acting on the CH-CH group of donors	molecular_function	33	20	13	7284	177	42209	Contig_159477,Contig_197919,Contig_236828,Contig_118819,Contig_174918,Contig_314463,Contig_185840,Contig_199104,Contig_377421,Contig_177157,Contig_95224,Contig_249669,Contig_336288,Contig_196106,Contig_293488,Contig_20633,Contig_106307,Contig_217543,Contig_237030,Contig_218037,	Contig_10869,First_Contig654,Contig_245871,Contig_45690,Contig_6903,Contig_90651,Contig_69295,Contig_5317,Contig_201679,Contig_2300,Contig_64103,Contig_3273,Contig_29973,	1.08037816807677	0.62204263637298	1
GO:0015979	photosynthesis	biological_process	54	14	40	7284	290	42209	Contig_366934,Contig_300471,Contig_28100,Contig_102337,Contig_86371,Contig_34307,Contig_73536,Contig_34364,Contig_143212,Contig_253597,Contig_62124,Contig_67634,Contig_42548,Contig_270845,	Contig_68572,Contig_57383,Contig_62131,Contig_18102,Contig_41231,Contig_56717,Contig_91482,Contig_76819,Contig_83756,Contig_76818,Contig_70584,Contig_50595,Contig_91483,Contig_50993,Contig_120509,Contig_107838,Contig_97577,Contig_79243,Contig_101919,Contig_50994,First_Contig1904,Contig_16696,Contig_79242,Contig_16697,Contig_54529,Contig_58202,Contig_44047,Contig_46253,Contig_274821,Contig_33740,C…	1.0790234619099	0.563117982085173	1
GO:0006464	cellular protein modification process	biological_process	32	17	15	7284	172	42209	Contig_213928,Contig_59046,Contig_300942,Contig_230939,Contig_254157,Contig_121151,Contig_45333,Contig_54984,Contig_198072,Contig_221318,Contig_167609,Contig_217709,Contig_295959,Contig_300025,Contig_265384,Contig_111602,Contig_228869,	First_Contig1273,Contig_227829,First_Contig5097,Contig_61057,Contig_15208,Contig_212104,First_Contig8535,Contig_155316,Contig_130127,Contig_148691,Contig_52697,Contig_103741,First_Contig3537,Contig_90892,Contig_104523,	1.07809407046984	0.633072581411197	1
GO:0003887	DNA-directed DNA polymerase activity	molecular_function	23	17	6	7284	124	42209	Contig_197787,Contig_264831,Contig_326221,Contig_269197,Contig_55543,Contig_282767,Contig_202215,Contig_254922,Contig_246163,Contig_78997,Contig_35263,Contig_239274,Contig_247450,Contig_149644,Contig_66919,First_Contig615,Contig_128409,	Contig_223363,Contig_30464,Contig_26747,First_Contig3996,Contig_260449,Contig_30837,	1.07483370533737	0.673413699432776	1
GO:0016701	oxidoreductase activity, acting on single donors with incorporation of molecular oxygen	molecular_function	5	3	2	7284	27	42209	First_Contig1307,Contig_100529,Contig_56804,	Contig_83752,Contig_83631,	1.07310289421767	0.712897259845981	1
GO:0051726	regulation of cell cycle	biological_process	10	7	3	7284	54	42209	Contig_304747,Contig_205307,Contig_226410,Contig_222858,Contig_251598,Contig_252479,Contig_170338,	First_Contig1707,Contig_262319,Contig_203088,	1.07310289421767	0.716268685694223	1
GO:0030915	Smc5-Smc6 complex	cellular_component	5	4	1	7284	27	42209	Contig_197118,Contig_410758,Contig_177594,Contig_362735,	Contig_196904,	1.07310289421767	0.712897259845981	1
GO:0006606	protein import into nucleus	biological_process	15	5	10	7284	81	42209	Contig_411717,Contig_160119,First_Contig6977,Contig_137942,Contig_96286,	Contig_230198,Contig_44741,Contig_36442,Contig_31228,Contig_297211,Contig_144925,Contig_80910,Contig_306204,Second_Contig919,Contig_22013,	1.07310289421767	0.703805644835152	1
GO:0005525	GTP binding	molecular_function	300	209	91	7284	1621	42209	Contig_270170,Contig_16233,Contig_122669,Contig_166992,Contig_148409,Contig_155320,Contig_33564,Contig_80483,Contig_211136,Contig_27276,Contig_65548,Contig_53988,Contig_84504,Contig_102515,Contig_249037,Contig_102216,Contig_74780,Contig_255699,Contig_170193,Contig_159987,Contig_78215,Contig_227501,Contig_283961,Contig_2427,Contig_100069,Contig_247983,Contig_47763,Contig_8998,Contig_407924,Contig_…	Contig_91681,Contig_231940,Contig_73304,Contig_75565,Contig_15056,Contig_193264,Contig_215325,Contig_12881,Contig_77335,Contig_8376,Contig_65107,Contig_44811,Contig_220828,Contig_176624,Contig_49767,Second_Contig111,Contig_25449,First_Contig1155,Contig_68033,Contig_11511,Contig_196059,Contig_65106,Contig_76992,First_Contig2439,Contig_201458,Contig_168839,Contig_167583,Contig_78209,Contig_95078,Fi…	1.07244089366602	0.257059344031827	1
GO:0051539	4 iron, 4 sulfur cluster binding	molecular_function	27	15	12	7284	146	42209	Contig_252090,Contig_221657,Contig_282644,Contig_55844,Contig_77307,Contig_156621,Contig_54437,Contig_57630,Contig_225850,Contig_371507,Contig_239995,Contig_62124,Contig_42548,Contig_416135,Contig_36958,	Contig_155736,Contig_97502,Contig_296185,Contig_50928,Contig_240295,Contig_10415,Contig_240294,Contig_18608,Contig_8587,Contig_114011,Contig_138722,Contig_23015,	1.07163289025298	0.670314705559326	1
GO:0008168	methyltransferase activity	molecular_function	132	76	56	7284	714	42209	Contig_256207,Contig_229511,Contig_173312,Contig_4447,Contig_269487,Contig_246309,Contig_122287,Contig_253028,Contig_175923,Contig_195317,Contig_224681,Contig_11356,Contig_217628,Contig_184756,Contig_265777,Contig_3065,Contig_17895,Contig_52544,Contig_214057,Contig_251445,Contig_131130,First_Contig4631,Contig_114458,Contig_121872,Contig_297208,Contig_230483,First_Contig9005,Contig_229594,Contig_2…	Contig_31591,Contig_303312,Contig_134336,Contig_61057,Contig_69710,Contig_31984,Contig_51769,Contig_90861,Contig_94381,Contig_21837,Contig_138918,Contig_255929,Contig_161212,Contig_190123,Contig_25066,Contig_91770,Contig_66404,Contig_16347,Contig_78738,Contig_109485,First_Contig823,Contig_154802,Contig_165721,Contig_9781,Contig_239147,Contig_84274,Contig_43941,Second_Contig367,First_Contig1790,Co…	1.07129935994167	0.443858529981926	1
GO:0016798	hydrolase activity, acting on glycosyl bonds	molecular_function	31	19	12	7284	168	42209	Contig_40097,Contig_254083,Contig_284141,Contig_22873,Contig_266771,Contig_154307,Contig_187585,Contig_238581,Contig_40098,Contig_415554,Contig_409963,Contig_259175,Contig_160529,Contig_180331,Contig_258918,Contig_67520,Contig_250209,Contig_220155,Contig_202839,	Contig_105502,Contig_329151,Contig_194189,Contig_101329,Contig_25793,Contig_67228,Contig_112886,Contig_27083,First_Contig3988,Contig_368673,Contig_4570,Contig_89569,	1.06927038388117	0.666048902762839	1
GO:0009089	lysine biosynthetic process via diaminopimelate	biological_process	7	4	3	7284	38	42209	Contig_98508,Contig_125350,Contig_99951,Contig_269919,	Contig_16257,Contig_122574,Contig_116062,	1.0674549842481	0.727787339811989	1
GO:0016615	malate dehydrogenase activity	molecular_function	7	5	2	7284	38	42209	Contig_28174,First_Contig6107,Contig_152151,Contig_85603,Contig_26632,	Contig_19742,Contig_93442,	1.0674549842481	0.727787339811989	1
GO:0005871	kinesin complex	cellular_component	57	21	36	7284	310	42209	Contig_284575,Contig_290239,Contig_35664,Contig_100755,First_Contig953,Contig_231124,Contig_85138,Contig_158383,Contig_417364,Contig_360186,Contig_248486,First_Contig8647,Contig_70961,Contig_100125,Contig_320800,Contig_223784,Contig_231492,Contig_325794,Contig_101551,Contig_240181,Contig_195632,	First_Contig8946,Contig_160396,Contig_196380,Contig_54350,Contig_5167,Contig_195535,Contig_34223,Contig_75039,Contig_198482,Contig_66226,Contig_22939,Contig_87078,Contig_47337,First_Contig482,First_Contig2454,Contig_241417,Contig_223945,First_Contig1567,Contig_373556,Contig_14490,Contig_75070,First_Contig3339,Contig_155958,First_Contig6509,First_Contig3481,Contig_5153,Contig_78029,Contig_110347,C…	1.06548732529096	0.613868872869514	1
GO:0016620	oxidoreductase activity, acting on the aldehyde or oxo group of donors, NAD or NADP as acceptor	molecular_function	39	22	17	7284	214	42209	Contig_252344,Contig_317236,Contig_188908,First_Contig7497,Contig_221717,Contig_202773,Contig_296279,Contig_225994,Contig_436,Contig_206996,Contig_209104,Contig_26581,Contig_206895,Contig_132657,Contig_115337,Contig_251904,Contig_127518,First_Contig6827,Contig_55147,Contig_206678,Contig_41466,Contig_114617,	Contig_64933,Contig_4923,Contig_249031,Contig_122574,Contig_25753,Contig_42624,Contig_77139,Contig_82499,Contig_17631,Contig_141278,Contig_84372,First_Contig6058,Contig_46646,Contig_73591,Contig_4921,Contig_42623,Contig_119526,	1.05605359589832	0.694381100637641	1
GO:0009705	plant-type vacuole membrane	cellular_component	6	6	0	7284	33	42209	Contig_237797,Contig_344120,Contig_148342,First_Contig5471,Contig_261271,Contig_144949,	-	1.05359193250462	0.747372393495642	1
GO:0042384	cilium assembly	biological_process	4	3	1	7284	22	42209	Contig_226099,Contig_193608,Contig_137414,	Contig_66972,	1.05359193250462	0.730347327232652	1
GO:0008242	omega peptidase activity	molecular_function	8	4	4	7284	44	42209	Contig_32846,Contig_225786,First_Contig1955,Contig_163422,	Contig_289935,Contig_92293,Contig_92135,Contig_87483,	1.05359193250462	0.753938377453341	1
GO:0009615	response to virus	biological_process	4	4	0	7284	22	42209	Contig_24606,Contig_259011,Contig_157333,Contig_263687,	-	1.05359193250462	0.730347327232652	1
GO:0004672	protein kinase activity	molecular_function	366	268	98	7284	2014	42209	Contig_397876,Contig_202455,First_Contig5387,Contig_44207,Contig_246737,Contig_210872,Contig_88464,Contig_244628,Contig_225539,Contig_240860,Contig_266148,Contig_249945,Contig_221058,Contig_210484,Contig_250059,Contig_121781,Contig_216446,Contig_222443,Contig_29154,Contig_210963,Contig_252245,Contig_8160,Contig_157590,Contig_173446,Contig_205875,Contig_151056,Contig_226663,Contig_210634,Contig_27…	Contig_31926,Contig_101660,Contig_34199,Contig_103547,First_Contig3618,Contig_74663,Contig_36094,Contig_210805,Contig_282574,Contig_62769,Contig_158547,Contig_64248,Contig_93317,Contig_44638,Contig_154676,Contig_37360,Contig_148326,First_Contig8868,Contig_293660,Contig_77631,Contig_293801,Contig_336587,Contig_120203,Contig_10345,Contig_260435,Contig_83447,Contig_38465,First_Contig5614,Contig_2184…	1.05306879847656	0.351704755221002	1
GO:0004722	protein serine/threonine phosphatase activity	molecular_function	15	8	7	7284	83	42209	Contig_117329,First_Contig4707,Contig_181893,Contig_210081,First_Contig7116,Contig_108064,Contig_416675,Contig_108602,	Contig_60469,Contig_81720,Contig_97764,Contig_74791,Contig_16259,Contig_101154,Contig_186799,	1.04724499315218	0.768226608815003	1
GO:0022857	transmembrane transporter activity	molecular_function	13	6	7	7284	72	42209	Contig_227266,Contig_157009,Contig_1451,Contig_103082,Contig_97325,Contig_418204,	Contig_50496,Contig_171664,Contig_157779,First_Contig223,Contig_159375,Contig_167400,Contig_36602,	1.04627532186222	0.771868965459448	1
GO:0016829	lyase activity	molecular_function	68	36	32	7284	377	42209	Contig_66922,Contig_260137,Contig_230325,Contig_128958,Contig_125350,Contig_340111,Contig_203136,Contig_216700,Contig_70431,Contig_236841,Contig_152617,Contig_213142,Contig_238526,Contig_94675,Contig_73297,Contig_77307,Contig_45708,Contig_57630,Contig_224611,Contig_397133,Contig_95152,Contig_172832,First_Contig6251,Contig_248365,Contig_111293,Contig_415779,Contig_55114,Contig_65534,Contig_94281,C…	Contig_101113,Contig_21650,Contig_250150,Contig_75661,Contig_307946,Contig_57906,Contig_253434,Contig_17763,Contig_309672,Contig_143085,Contig_82054,Contig_66135,Contig_241436,First_Contig360,First_Contig8264,Contig_9030,Contig_31439,Contig_123863,Contig_67207,Contig_966,Contig_96227,Contig_71076,Contig_69236,Contig_170126,Contig_67704,First_Contig2591,Contig_865,Contig_241037,Second_Contig404,Co…	1.04520791182156	0.692296197533235	1
GO:0006261	DNA-dependent DNA replication	biological_process	22	16	6	7284	122	42209	Contig_197787,Contig_264831,Contig_326221,Contig_269197,Contig_55543,Contig_282767,Contig_202215,Contig_254922,Contig_246163,Contig_78997,Contig_35263,Contig_239274,Contig_247450,Contig_66919,First_Contig615,Contig_128409,	Contig_223363,Contig_30464,Contig_26747,First_Contig3996,Contig_260449,Contig_30837,	1.04495593305786	0.766237242048552	1
GO:0006468	protein phosphorylation	biological_process	371	273	98	7284	2058	42209	Contig_397876,Contig_202455,First_Contig5387,Contig_44207,Contig_246737,Contig_210872,Contig_88464,Contig_221565,Contig_244628,Contig_225539,Contig_240860,Contig_266148,Contig_249945,Contig_221058,Contig_210484,Contig_250059,Contig_121781,Contig_216446,Contig_222443,Contig_29154,Contig_210963,Contig_252245,Contig_8160,Contig_157590,Contig_173446,Contig_205875,Contig_151056,Contig_226663,Contig_21…	Contig_31926,Contig_101660,Contig_34199,Contig_103547,First_Contig3618,Contig_74663,Contig_36094,Contig_210805,Contig_282574,Contig_62769,Contig_158547,Contig_64248,Contig_93317,Contig_44638,Contig_154676,Contig_37360,Contig_148326,First_Contig8868,Contig_293660,Contig_77631,Contig_293801,Contig_336587,Contig_120203,Contig_10345,Contig_260435,Contig_83447,Contig_38465,First_Contig5614,Contig_2184…	1.0446328174323	0.425585097718931	1
GO:0004190	aspartic-type endopeptidase activity	molecular_function	20	11	9	7284	111	42209	Contig_243409,First_Contig9021,Contig_197713,Contig_34159,Contig_233987,Contig_7871,Contig_116404,Contig_43968,Contig_221699,First_Contig3750,Contig_164012,	Contig_31782,Contig_10703,Contig_7111,Contig_99463,Contig_18329,Contig_131174,Contig_22087,Contig_412,Contig_214153,	1.04410011329286	0.771497388033588	1
GO:0046961	proton-transporting ATPase activity, rotational mechanism	molecular_function	18	13	5	7284	100	42209	Contig_123199,Contig_121945,Contig_130891,Contig_152154,Contig_167713,Contig_793,Contig_126907,Contig_87552,Contig_208495,Contig_100597,Contig_86239,Contig_92904,Contig_37265,	Contig_122366,Contig_6955,Contig_78154,Contig_17723,Contig_32135,	1.04305601317957	0.776744978837077	1
GO:0035999	tetrahydrofolate interconversion	biological_process	7	2	5	7284	39	42209	Contig_94453,First_Contig8740,	Contig_74614,Contig_109485,Contig_18178,Contig_43941,Contig_154545,	1.04008434362635	0.775187893147729	1
GO:0042176	regulation of protein catabolic process	biological_process	7	4	3	7284	39	42209	Contig_21333,Contig_217497,Contig_212044,Contig_41643,	First_Contig6275,First_Contig2843,Contig_75394,	1.04008434362635	0.775187893147729	1
GO:0006596	polyamine biosynthetic process	biological_process	7	7	0	7284	39	42209	Contig_34720,Contig_27194,Contig_128958,Contig_51914,Contig_238526,Contig_102502,Contig_65534,	-	1.04008434362635	0.775187893147729	1
GO:0006281	DNA repair	biological_process	76	54	22	7284	424	42209	Contig_241364,Contig_138907,Contig_325435,Contig_264831,Contig_330630,Contig_265367,First_Contig2462,Contig_208301,Contig_197118,First_Contig6660,Contig_320957,Contig_269197,Contig_341281,Contig_63225,Contig_234990,Contig_202215,Contig_159887,Contig_247016,Contig_246201,Contig_212399,Contig_252845,Contig_230006,Contig_410758,Contig_225850,Contig_220132,Contig_177594,Contig_236417,Contig_234714,Fi…	Contig_97502,Contig_223363,Contig_38145,Contig_153228,Contig_30464,Contig_227548,Contig_51341,First_Contig6278,First_Contig7432,Contig_35660,Contig_112886,Contig_138722,Second_Contig392,First_Contig7786,Contig_261880,Contig_32256,Second_Contig404,Contig_305764,Contig_196904,Contig_30469,Contig_6929,Contig_77066,	1.03868261270502	0.717469370227628	1
GO:0004497	monooxygenase activity	molecular_function	54	32	22	7284	302	42209	Contig_7079,Contig_305563,Contig_167699,Contig_330349,Contig_211706,Contig_21067,Contig_9637,Contig_254641,Contig_229594,Contig_119391,Contig_167692,Contig_51679,Contig_124990,Contig_298843,Contig_242100,Contig_268706,Contig_234293,Contig_318582,Contig_29833,Contig_186228,Contig_30226,Contig_394740,Contig_1121,Contig_207557,Contig_100154,Contig_96337,Contig_157,Contig_237874,Contig_214130,Contig_…	Contig_11111,Contig_3090,Contig_283789,Contig_190123,Contig_112204,Contig_299469,Contig_134937,Contig_5564,Contig_20299,Contig_92056,Contig_2460,Contig_1784,Contig_302794,Contig_92057,Contig_184873,Contig_56828,Contig_327573,Contig_322141,Contig_74115,Contig_6942,Contig_100045,Contig_345492,	1.03614835746315	0.757547955132748	1
GO:0030904	retromer complex	cellular_component	5	2	3	7284	28	42209	Contig_204070,Contig_247944,	Contig_212890,Contig_46112,Contig_184206,	1.03477779085275	0.768804301449931	1
GO:0005086	ARF guanyl-nucleotide exchange factor activity	molecular_function	5	5	0	7284	28	42209	Contig_27755,Contig_167870,Contig_152336,Contig_80286,Contig_227110,	-	1.03477779085275	0.768804301449931	1
GO:0032012	regulation of ARF protein signal transduction	biological_process	5	5	0	7284	28	42209	Contig_27755,Contig_167870,Contig_152336,Contig_80286,Contig_227110,	-	1.03477779085275	0.768804301449931	1
GO:0006546	glycine catabolic process	biological_process	10	4	6	7284	56	42209	Contig_233624,Contig_110620,Contig_333462,Contig_300579,	Contig_94921,Contig_132062,Contig_108079,Contig_310897,Contig_90432,Contig_77271,	1.03477779085275	0.795612827159501	1
GO:0002943	tRNA dihydrouridine synthesis	biological_process	5	3	2	7284	28	42209	Contig_263889,Contig_80453,Contig_169915,	Contig_276321,Contig_62295,	1.03477779085275	0.768804301449931	1
GO:0015934	large ribosomal subunit	cellular_component	20	12	8	7284	112	42209	Contig_184884,Contig_11347,Contig_48817,Contig_75947,Contig_76124,Contig_71639,Contig_240629,Contig_44124,Contig_24200,Contig_86288,Contig_42197,Contig_75655,	Contig_33534,Contig_58634,Contig_8227,Contig_5928,Contig_44856,Contig_54181,Contig_4669,Contig_19157,	1.03477779085275	0.799603335553929	1
GO:0017150	tRNA dihydrouridine synthase activity	molecular_function	5	3	2	7284	28	42209	Contig_263889,Contig_80453,Contig_169915,	Contig_276321,Contig_62295,	1.03477779085275	0.768804301449931	1
GO:0004806	triglyceride lipase activity	molecular_function	20	9	11	7284	112	42209	First_Contig6969,Contig_3358,Contig_237629,Contig_75870,Contig_133130,Contig_249864,Contig_362880,First_Contig6579,Contig_216900,	Contig_34873,First_Contig4561,Contig_47663,Contig_253468,Contig_103064,Contig_56706,Contig_217416,Contig_64193,Contig_162403,Contig_103063,Contig_2200,	1.03477779085275	0.799603335553929	1
GO:0005694	chromosome	cellular_component	36	20	16	7284	202	42209	Contig_34922,Contig_189117,Contig_288418,Contig_117100,Contig_266685,Contig_30565,Second_Contig110,Contig_240287,Contig_33027,First_Contig7377,Contig_99821,Contig_208963,Contig_113435,First_Contig3870,Contig_236417,Contig_228782,Contig_240888,Contig_198107,Contig_262636,Contig_284444,	Contig_384358,Contig_38145,Contig_59684,Contig_208212,First_Contig1526,Contig_162674,Contig_105095,Contig_74195,Contig_320182,Contig_205295,Contig_35660,Contig_303911,Contig_69041,Contig_220486,Contig_325871,Contig_26994,	1.03272872592037	0.793174805827291	1
GO:0022626	cytosolic ribosome	cellular_component	34	28	6	7284	191	42209	Contig_75305,Contig_51170,Contig_27758,Contig_144812,Contig_149029,Contig_11347,Contig_56375,Contig_33867,Contig_16139,Contig_25610,Contig_76029,Contig_95722,Contig_53775,Contig_29820,Contig_44475,Contig_182813,Contig_40760,Contig_40430,Contig_9936,Contig_56512,Contig_280963,Contig_24200,Contig_69405,Contig_80741,Contig_167383,Contig_96085,Contig_13226,Contig_11708,	Contig_42818,Contig_58634,Contig_42819,Contig_31690,Contig_69339,Contig_65657,	1.03152717999143	0.799928577921001	1
GO:0045454	cell redox homeostasis	biological_process	67	35	32	7284	377	42209	Contig_43457,Contig_247925,Contig_159285,Contig_98995,Contig_205307,Contig_267919,Contig_165488,Contig_63100,Contig_11138,Contig_337743,Contig_108285,Contig_105107,Contig_174860,Contig_380983,Contig_281595,Contig_114401,Contig_241363,Contig_124479,Contig_42516,Contig_158453,Contig_221919,Contig_20140,Contig_1298,Contig_224732,Contig_175240,Contig_142963,Contig_263054,Contig_243422,Contig_120780,C…	Contig_80617,Contig_71262,Contig_291294,Contig_137327,Contig_227263,Contig_34089,Contig_21856,First_Contig7366,Contig_32240,Contig_275624,Contig_183697,Contig_34658,Contig_24416,First_Contig7699,Contig_114400,Contig_65317,Contig_23471,Contig_142196,Contig_45890,Contig_37773,Contig_41878,Contig_68592,Contig_133439,Contig_1581,Contig_171199,Contig_55159,Contig_114402,Contig_296598,First_Contig2161,…	1.02983720723595	0.776980302584061	1
GO:0003899	DNA-directed RNA polymerase activity	molecular_function	46	29	17	7284	259	42209	Contig_248677,Contig_292481,Contig_49775,Contig_175977,Contig_183469,Contig_193475,Contig_414860,Contig_358646,Contig_165996,Contig_137570,Contig_98334,First_Contig8310,Contig_113991,Contig_111549,Contig_136014,Contig_297158,Contig_155362,Contig_341292,Contig_220202,Contig_292632,Contig_106811,Contig_191094,Contig_306155,Contig_225249,Contig_173335,Contig_300987,Contig_203014,Contig_232378,Contig…	Contig_63188,Contig_57579,Contig_35188,Contig_38958,Contig_82816,Contig_40534,Contig_7907,Contig_246533,Contig_63189,Contig_82294,Contig_84397,Contig_71619,Contig_14662,Contig_78897,Contig_121917,Contig_119004,Contig_45685,	1.02918439738868	0.79928394868427	1
GO:0051537	2 iron, 2 sulfur cluster binding	molecular_function	33	17	16	7284	186	42209	Contig_105128,Contig_95530,Contig_63888,Contig_310992,Contig_143733,Contig_14782,Contig_238703,Contig_200218,Contig_256902,Contig_92081,Contig_261750,Contig_307229,Contig_151127,Contig_207632,Contig_166852,Contig_279785,Contig_125899,	Contig_55326,Contig_20710,Contig_42698,Contig_2958,Contig_251471,Contig_72386,Contig_149381,Contig_79113,Contig_194219,First_Contig1904,Contig_168469,Contig_19841,Contig_79280,Contig_322141,Contig_196378,Contig_27508,	1.02810180510531	0.814351389791537	1
GO:0005737	cytoplasm	cellular_component	402	254	148	7284	2270	42209	Contig_160324,Contig_252090,Contig_213826,Contig_185547,Contig_30232,Contig_89051,Contig_199286,Contig_363106,Contig_233624,Contig_414806,Contig_297364,Contig_88818,Contig_95322,Contig_261725,Contig_33564,Contig_98508,Contig_285614,Contig_18160,Contig_218382,Contig_116696,Contig_198589,Contig_383554,Contig_70497,Contig_269487,Contig_193619,First_Contig6705,Contig_238193,First_Contig6934,Contig_17…	Contig_96642,Contig_143683,Contig_35212,First_Contig8095,Contig_8169,Contig_3724,Second_Contig464,First_Contig1915,Contig_31984,Contig_168824,Contig_230198,Contig_45810,First_Contig6484,Contig_48471,Contig_18040,Contig_44741,Contig_59030,Contig_94921,Contig_12586,Contig_45384,Contig_43417,Contig_733,Contig_36442,Contig_166964,Contig_49417,First_Contig380,Contig_132062,Contig_227263,Contig_171820,…	1.0262078250078	0.615602945529432	1
GO:0045892	negative regulation of transcription, DNA-templated	biological_process	6	5	1	7284	34	42209	Contig_295672,Contig_264227,Contig_246201,Contig_201920,Contig_208092,	Contig_95244,	1.02260393448978	0.798569418119062	1
GO:0050897	cobalt ion binding	molecular_function	6	4	2	7284	34	42209	Contig_135461,Contig_98948,Contig_251904,Contig_280963,	Contig_83409,Contig_8276,	1.02260393448978	0.798569418119062	1
GO:0004185	serine-type carboxypeptidase activity	molecular_function	12	7	5	7284	68	42209	Contig_133528,Contig_182410,Contig_194089,Contig_220288,Contig_300944,Contig_316573,Contig_234552,	Contig_25132,Contig_27540,Contig_29098,Contig_104377,Contig_1541,	1.02260393448978	0.828007117613765	1
GO:0036459	thiol-dependent ubiquitinyl hydrolase activity	molecular_function	27	24	3	7284	153	42209	Contig_24608,Contig_208143,Contig_266366,Contig_252734,Contig_134590,Contig_212980,Contig_129911,First_Contig6135,Contig_207136,Contig_230070,Contig_356463,Contig_208831,Contig_214463,Contig_104049,First_Contig1955,Contig_14418,Contig_233746,Contig_301019,Contig_48386,Contig_217228,Contig_222008,Contig_221604,Contig_186916,First_Contig5451,	Contig_74639,Contig_17604,Contig_92135,	1.02260393448978	0.837868707516533	1
GO:0016042	lipid catabolic process	biological_process	6	5	1	7284	34	42209	Contig_208778,Contig_100172,Contig_416271,Contig_109233,Contig_413568,	Contig_181864,	1.02260393448978	0.798569418119062	1
GO:0006821	chloride transport	biological_process	9	7	2	7284	51	42209	Contig_61605,Contig_215707,Contig_209510,First_Contig1777,Contig_222502,Contig_214959,Contig_95399,	Contig_294304,Contig_96022,	1.02260393448978	0.818208423442258	1
GO:0006629	lipid metabolic process	biological_process	89	54	35	7284	505	42209	Contig_297820,First_Contig6969,Contig_224074,Contig_256677,Contig_62270,Contig_3358,Contig_218362,Contig_237629,Contig_266771,Contig_218380,Contig_387,Contig_162307,Contig_119376,Contig_75870,Contig_7172,Contig_123131,Contig_82778,Contig_86770,Contig_116380,Contig_302431,Contig_133130,Contig_88228,Contig_359330,Contig_170830,Contig_87217,Contig_236138,Contig_144769,Contig_100172,Contig_33591,Cont…	Contig_34873,Contig_96661,Contig_123510,Contig_218250,First_Contig6552,Contig_50244,First_Contig4561,First_Contig1725,Contig_47663,Contig_219519,Contig_63554,Contig_57851,Contig_93406,Contig_253468,Contig_103064,Contig_40970,Contig_40119,Contig_48115,Contig_69295,Contig_40120,Contig_56706,First_Contig1258,Contig_1957,Contig_217416,Contig_362702,Contig_87491,Contig_64193,Contig_162403,Contig_10306…	1.02125396229903	0.813042233518798	1
GO:0008236	serine-type peptidase activity	molecular_function	53	34	19	7284	302	42209	Contig_169331,Contig_381835,Contig_75942,Contig_114242,Contig_216563,First_Contig7851,Contig_114407,Contig_19635,Contig_133279,Contig_45772,Contig_49917,Contig_123063,Contig_99746,Contig_12506,Contig_198837,Contig_248983,Contig_99519,Contig_203769,Contig_243596,Contig_132474,Contig_75943,Contig_293681,Contig_94391,Contig_160588,Contig_83206,Contig_233432,Contig_361549,Contig_47270,Contig_240415,C…	Contig_13983,Contig_160067,Contig_22261,Contig_44592,Contig_47417,Contig_47268,Contig_195391,Contig_58069,Contig_47269,First_Contig1033,First_Contig1021,Contig_14363,Contig_34457,Contig_22262,Contig_227497,First_Contig68,Contig_325848,Contig_192960,Contig_292408,	1.01696042491754	0.855091236733861	1
GO:0003774	motor activity	molecular_function	20	12	8	7284	114	42209	Contig_202650,Contig_206115,Contig_213567,Contig_157590,Contig_212715,Contig_202753,Contig_10466,Contig_416686,Contig_211469,Contig_146182,Contig_167115,Contig_354924,	Contig_229459,Contig_227263,First_Contig1770,Contig_35073,Contig_215905,Contig_63357,Contig_346198,Contig_120329,	1.016623794522	0.856096206724925	1
GO:0001539	cilium or flagellum-dependent cell motility	biological_process	10	6	4	7284	57	42209	Contig_226099,Contig_270765,Contig_193608,Contig_60897,Contig_137414,Contig_41731,	Contig_66972,Contig_77456,Contig_104602,Contig_199907,	1.016623794522	0.835483474034578	1
GO:0008762	UDP-N-acetylmuramate dehydrogenase activity	molecular_function	17	13	4	7284	97	42209	Contig_250546,Contig_349868,Contig_250068,Contig_281353,Contig_329343,Contig_276801,Contig_229176,Contig_106955,Contig_245236,Contig_195536,Contig_414635,Contig_77126,First_Contig8039,	Contig_79113,First_Contig2792,Contig_4458,Contig_273485,	1.01557572875445	0.855868981561577	1
GO:0030091	protein repair	biological_process	7	4	3	7284	40	42209	Contig_206936,Contig_84034,Contig_59132,Contig_9159,	Second_Contig313,Contig_148624,Contig_148627,	1.01408223503569	0.822686684855747	1
GO:0004470	malic enzyme activity	molecular_function	7	6	1	7284	40	42209	Contig_218753,Contig_225314,Contig_110348,First_Contig5813,Contig_218366,Contig_106349,	Contig_8455,	1.01408223503569	0.822686684855747	1
GO:0031410	cytoplasmic vesicle	cellular_component	7	4	3	7284	40	42209	Contig_397094,Contig_406371,Contig_122750,Contig_102288,	Contig_60810,First_Contig4156,Contig_62232,	1.01408223503569	0.822686684855747	1
GO:0003777	microtubule motor activity	molecular_function	99	33	66	7284	567	42209	Contig_226099,Contig_284575,First_Contig3160,Contig_290239,Contig_35664,Contig_100755,First_Contig953,Contig_231124,Contig_270765,Contig_85138,Contig_158383,Contig_417364,Contig_193608,Contig_360186,Contig_248486,First_Contig8647,Contig_77647,Contig_60897,Contig_70961,Contig_100125,Contig_320800,Contig_137414,Contig_41731,Contig_223784,Contig_231492,Contig_145573,Contig_325794,Contig_101551,Conti…	First_Contig8946,Contig_160396,Contig_196380,First_Contig6125,Contig_209688,Contig_54350,Contig_5167,Contig_66972,Contig_195535,Contig_187557,Contig_34223,Contig_227877,Contig_75039,Contig_198482,Contig_66226,Contig_32163,First_Contig5821,Contig_22939,First_Contig9009,Contig_87078,Contig_47337,Contig_186856,Contig_81036,First_Contig97,First_Contig2454,Contig_241417,Contig_223945,First_Contig1567,…	1.0117827288338	0.8740007358189	1
GO:0016301	kinase activity	molecular_function	312	210	102	7284	1788	42209	Contig_239328,Contig_103509,Contig_44207,Contig_246737,Contig_210872,Contig_244628,Contig_225539,Contig_240860,Contig_205424,Contig_247839,Contig_176771,Contig_216446,Contig_29154,Contig_300427,Contig_252245,Contig_157590,Contig_226663,Contig_238193,Contig_210634,Contig_27931,Contig_415785,Contig_382817,Contig_102306,Contig_39331,Contig_396418,Contig_50289,Contig_213621,Contig_56703,Contig_43563,…	Contig_31926,Contig_101660,Contig_103547,First_Contig3618,Contig_74663,Contig_36094,Contig_80389,Contig_282574,Contig_12186,Contig_223321,Contig_62769,Contig_59435,Contig_158547,Contig_93317,First_Contig6814,Contig_154676,Contig_29341,Contig_148326,First_Contig8868,Contig_78327,Contig_295270,Contig_293801,Contig_4673,Contig_336587,Contig_43634,Contig_24262,Contig_272610,Contig_94033,Contig_8117,C…	1.01116541173262	0.833988704966439	1
GO:0009055	electron carrier activity	molecular_function	51	29	22	7284	293	42209	Contig_71907,Contig_105128,Contig_159285,Contig_205307,Contig_198,Contig_258768,Contig_73061,Contig_279130,Contig_277206,Contig_33089,Contig_226723,Contig_143733,Contig_241363,Contig_20140,Contig_200218,Contig_256902,Contig_224732,Contig_175240,Contig_92081,Contig_135461,Contig_261750,Contig_406218,Contig_207632,Contig_62124,Contig_5376,Contig_226105,Contig_166852,Contig_155790,Contig_223557,	Contig_55326,Contig_20710,Contig_291294,Contig_75880,Contig_275624,Contig_79425,Contig_33787,Contig_311921,Contig_72386,Contig_149381,Contig_79113,Contig_194219,Contig_329599,Contig_41878,Contig_168469,Contig_19841,Contig_133439,Contig_138162,Contig_1581,Contig_296598,Contig_196378,Contig_4670,	1.00864347122029	0.898227837263884	1
GO:0000922	spindle pole	cellular_component	4	4	0	7284	23	42209	First_Contig6381,Contig_255978,Contig_231736,Contig_321056,	-	1.00778358761311	0.792612820977912	1
GO:0004830	tryptophan-tRNA ligase activity	molecular_function	4	3	1	7284	23	42209	Contig_235522,Contig_325585,Contig_283348,	Contig_89324,	1.00778358761311	0.792612820977912	1
GO:0006436	tryptophanyl-tRNA aminoacylation	biological_process	4	3	1	7284	23	42209	Contig_235522,Contig_325585,Contig_283348,	Contig_89324,	1.00778358761311	0.792612820977912	1
GO:0005247	voltage-gated chloride channel activity	molecular_function	8	6	2	7284	46	42209	Contig_61605,Contig_209510,First_Contig1777,Contig_222502,Contig_214959,Contig_95399,	Contig_294304,Contig_96022,	1.00778358761311	0.842877684933629	1
GO:0036265	RNA (guanine-N7)-methylation	biological_process	4	2	2	7284	23	42209	Contig_409684,Contig_248786,	Contig_56214,Contig_35856,	1.00778358761311	0.792612820977912	1
GO:0044070	regulation of anion transport	biological_process	8	6	2	7284	46	42209	Contig_61605,Contig_209510,First_Contig1777,Contig_222502,Contig_214959,Contig_95399,	Contig_294304,Contig_96022,	1.00778358761311	0.842877684933629	1
GO:0006749	glutathione metabolic process	biological_process	4	1	3	7284	23	42209	Contig_230182,	Contig_114400,Contig_56239,First_Contig2161,	1.00778358761311	0.792612820977912	1
GO:0005801	cis-Golgi network	cellular_component	4	4	0	7284	23	42209	Contig_310608,Contig_207431,Contig_257849,Contig_286796,	-	1.00778358761311	0.792612820977912	1
GO:0004450	isocitrate dehydrogenase (NADP+) activity	molecular_function	4	2	2	7284	23	42209	Contig_68524,Contig_32495,	First_Contig1056,Contig_65272,	1.00778358761311	0.792612820977912	1
GO:0004096	catalase activity	molecular_function	8	5	3	7284	46	42209	Contig_297151,Contig_12962,Contig_94375,Contig_293090,Contig_87539,	Contig_126728,Contig_357494,Contig_12753,	1.00778358761311	0.842877684933629	1
GO:0003979	UDP-glucose 6-dehydrogenase activity	molecular_function	4	4	0	7284	23	42209	Contig_56953,Contig_15746,Contig_163772,Contig_202406,	-	1.00778358761311	0.792612820977912	1
GO:0009737	response to abscisic acid	biological_process	16	14	2	7284	92	42209	Contig_179688,Contig_216682,Contig_259682,Contig_7669,Contig_263629,First_Contig6864,Contig_51874,Contig_86371,Contig_231561,Contig_218340,Contig_4395,Contig_213067,Contig_283617,Contig_126920,	Contig_100954,Contig_25793,	1.00778358761311	0.876635139276979	1
GO:0004563	beta-N-acetylhexosaminidase activity	molecular_function	4	3	1	7284	23	42209	Contig_208343,Contig_415554,Contig_232802,	Contig_185367,	1.00778358761311	0.792612820977912	1
GO:0003924	GTPase activity	molecular_function	102	61	41	7284	587	42209	Contig_16233,Contig_155320,Contig_33564,Contig_27276,Contig_102515,Contig_74780,Contig_255699,Contig_2427,Contig_8998,Contig_141648,Contig_304828,Contig_69887,Contig_369658,Contig_196680,Contig_195933,Contig_112231,Contig_213499,Contig_50361,Contig_7439,Contig_219056,Contig_33462,Contig_246579,Contig_241187,Contig_223273,Contig_224276,Contig_36633,Contig_185056,Contig_222243,Contig_230604,Contig_…	Contig_73304,Contig_75565,Contig_193264,Contig_8376,Contig_65107,Contig_176624,Contig_49767,Contig_25449,First_Contig1155,Contig_68033,Contig_196059,Contig_65106,Contig_76992,Contig_201458,Contig_4484,Contig_308142,Contig_297398,First_Contig3631,Contig_591,Contig_14876,Contig_5945,Contig_28150,Contig_105016,Contig_85556,Contig_46712,Contig_39934,Contig_54042,Contig_245402,Contig_316807,Contig_244…	1.00692516888431	0.908686511571164	1
GO:0018108	peptidyl-tyrosine phosphorylation	biological_process	14	10	4	7284	81	42209	Contig_27931,Contig_56703,First_Contig3519,Contig_246170,Contig_173499,Contig_277185,Contig_211113,Contig_5934,Contig_211613,First_Contig6727,	First_Contig3618,Contig_120203,Contig_251269,Contig_6898,	1.00156270126982	0.888182304951634	1
GO:0050660	flavin adenine dinucleotide binding	molecular_function	94	56	38	7284	544	42209	Contig_250546,Contig_349868,Contig_263889,Contig_98995,Contig_80453,Contig_267919,Contig_250068,Contig_258768,Contig_211706,Contig_281353,Contig_159477,Contig_329343,Contig_197919,Contig_236828,Contig_118819,Contig_174918,Contig_108285,Contig_276801,Contig_229176,Contig_1353,Contig_180456,Contig_50073,Contig_106955,Contig_197335,Contig_114401,Contig_245236,Contig_42516,Contig_48609,Contig_185840,…	Contig_309946,Contig_29082,Contig_35323,Contig_10869,First_Contig654,Contig_130017,Contig_276321,Contig_245871,Contig_45690,Contig_6903,Contig_183697,Contig_144457,Contig_22138,Contig_62295,Contig_15599,Contig_79113,First_Contig7699,Contig_114400,Contig_5317,Contig_201679,Contig_23471,Contig_45890,First_Contig7364,First_Contig2792,Contig_63931,Contig_19841,Contig_4458,Contig_171199,Contig_6543,Co…	1.00129968585457	0.948876098524983	1
GO:0005730	nucleolus	cellular_component	58	44	14	7284	336	42209	Contig_75305,Contig_27758,Contig_180648,Contig_144812,Contig_151331,Contig_92669,Contig_267919,Contig_149029,Contig_208301,Contig_320957,Contig_341281,Contig_56375,Contig_33867,Contig_16139,Contig_189463,Contig_39595,Contig_76029,Contig_13943,Contig_179680,Contig_199352,Contig_227815,Contig_152719,Contig_221109,Contig_44475,Contig_95715,Contig_182813,Contig_132941,Contig_40760,Contig_40430,Contig…	Contig_53238,Second_Contig111,Contig_208212,Contig_58634,Contig_83453,First_Contig2439,Contig_153042,Contig_78738,Contig_939,Contig_31690,Contig_34222,Contig_18232,Contig_55164,Contig_316807,	1.00028519782432	0.945162024549902	1
