# Supplementary material for: Comparative transcriptome analyses of oleaginous Botryococcus braunii race A reveal significant differences in gene expression upon cobalt enrichment
Source: Biotechnol Biofuels. 2018 Dec 18;11:333. doi: 10.1186/s13068-018-1331-5 (PMC6297975; doi:10.1186/s13068-018-1331-5)
Supplement: Supplementary file 8 — Additional file 8: Dataset S7. KEGG metabolic pathways enrichment upon high cobalt treatment (2 days). [file 13068_2018_1331_MOESM8_ESM.xls]

pathway_ID	PATHWAY_DES	diff_gene_in_this_pathway	UP_GENES	DOWN_GENES	diff_gene_in_all_pathway	all_gene_in_this_pathway	all_gene_in_all_pathway	all_gene_list	gene_UP_list	gene_DOWN_list	rich_factor	Pvalue	Qvalue
ko00471	D-Glutamine and D-glutamate metabolism	4	3	1	1555	29	32939	First_Contig3262,Contig_173614,Contig_111134,Contig_27665,	First_Contig3262,Contig_173614,Contig_111134,	Contig_27665,	2.92174298702739	0.0262846080277283	0.290006841905935
ko00364	Fluorobenzoate degradation	3	0	3	1555	22	32939	Contig_142374,Contig_93415,Contig_84777,	-	Contig_142374,Contig_93415,Contig_84777,	2.8885413621748	0.0430667279967934	0.365515050434324
ko00361	Chlorocyclohexane and chlorobenzene degradation	3	0	3	1555	23	32939	Contig_142374,Contig_93415,Contig_84777,	-	Contig_142374,Contig_93415,Contig_84777,	2.76295260729764	0.049608481996582	0.410510188521716
ko00965	Betalain biosynthesis	3	2	1	1555	23	32939	Contig_35624,First_Contig3553,First_Contig1307,	Contig_35624,First_Contig1307,	First_Contig3553,	2.76295260729764	0.049608481996582	0.410510188521716
ko04112	Cell cycle	8	4	4	1555	65	32939	Contig_15019,Contig_15018,Contig_248983,Contig_54457,Contig_114242,Contig_24192,Contig_24155,Contig_156729,	Contig_15019,Contig_15018,Contig_248983,Contig_156729,	Contig_54457,Contig_114242,Contig_24192,Contig_24155,	2.60709374227059	0.00890627017165742	0.173410319224624
ko00623	Toluene degradation	3	0	3	1555	25	32939	Contig_142374,Contig_93415,Contig_84777,	-	Contig_142374,Contig_93415,Contig_84777,	2.54191639871383	0.0644000045938109	0.484463670921623
ko00196	Photosynthesis	13	5	8	1555	110	32939	Contig_52000,Contig_178374,Contig_177,Contig_15,Contig_13,Contig_97699,First_Contig8390,First_Contig116,Contig_39320,Contig_1197,Contig_67319,Contig_253597,Contig_595,	Contig_177,Contig_15,Contig_13,Contig_253597,Contig_595,	Contig_52000,Contig_178374,Contig_97699,First_Contig8390,First_Contig116,Contig_39320,Contig_1197,Contig_67319,	2.50340251388483	0.00204995531927119	0.0848169013348456
ko00062	Fatty acid elongation	26	18	8	1555	226	32939	Contig_23236,Contig_64151,Contig_28561,Contig_96661,Contig_131111,Contig_123510,Contig_20589,Contig_70,Contig_64127,Contig_7355,Contig_50244,Contig_298000,Second_Contig598,Contig_128343,Contig_23235,Contig_4742,Contig_141637,Contig_37117,Contig_1817,Contig_9411,Contig_33419,Contig_84909,Contig_27350,Contig_3302,Contig_69295,Contig_9352,	Contig_23236,Contig_28561,Contig_96661,Contig_131111,Contig_123510,Contig_20589,Contig_70,Contig_64127,Second_Contig598,Contig_128343,Contig_23235,Contig_4742,Contig_37117,Contig_1817,Contig_33419,Contig_84909,Contig_27350,Contig_69295,	Contig_64151,Contig_7355,Contig_50244,Contig_298000,Contig_141637,Contig_9411,Contig_3302,Contig_9352,	2.43694050024187	4.30224439006902e-05	0.00356010723278211
ko00981	Insect hormone biosynthesis	9	8	1	1555	79	32939	Contig_25753,Contig_181218,Contig_28105,Contig_138410,Contig_71467,Contig_65127,Contig_77139,Contig_41010,Contig_28106,	Contig_25753,Contig_181218,Contig_138410,Contig_71467,Contig_65127,Contig_77139,Contig_41010,Contig_28106,	Contig_28105,	2.41321177093085	0.0103913568311948	0.163787576720262
ko00903	Limonene and pinene degradation	8	7	1	1555	71	32939	Contig_25753,Contig_181218,Contig_28105,Contig_138410,Contig_71467,Contig_65127,Contig_77139,Contig_28106,	Contig_25753,Contig_181218,Contig_138410,Contig_71467,Contig_65127,Contig_77139,Contig_28106,	Contig_28105,	2.38677596123364	0.0154053766566867	0.212465819723471
ko00740	Riboflavin metabolism	10	6	4	1555	94	32939	Contig_116053,Contig_28836,Contig_11505,Contig_10841,Contig_116052,Contig_46943,Contig_193706,Contig_49667,Contig_112381,Contig_248153,	Contig_28836,Contig_11505,Contig_10841,Contig_193706,Contig_112381,Contig_248153,	Contig_116053,Contig_116052,Contig_46943,Contig_49667,	2.25347198467538	0.0122942947683515	0.176930937753233
ko01523	Antifolate resistance	37	22	15	1555	364	32939	Contig_54172,First_Contig8225,Contig_64595,Contig_128199,First_Contig7724,Contig_131979,Contig_81952,Contig_49392,Contig_2995,Contig_314201,Contig_84413,Contig_83477,Contig_142758,First_Contig7318,Contig_464,Contig_14004,Contig_169526,Contig_116066,Contig_202217,Contig_189755,Contig_54144,Contig_54407,Contig_2157,Contig_106169,Contig_109485,Contig_3326,Contig_42638,Contig_163366,Contig_20557,Cont…	First_Contig8225,Contig_128199,Contig_81952,Contig_49392,Contig_2995,Contig_314201,Contig_83477,First_Contig7318,Contig_464,Contig_169526,Contig_116066,Contig_189755,Contig_54407,Contig_2157,Contig_106169,Contig_109485,Contig_163366,Contig_182871,Contig_3684,First_Contig191,Contig_84274,Contig_11853,	Contig_54172,Contig_64595,First_Contig7724,Contig_131979,Contig_84413,Contig_142758,Contig_14004,Contig_202217,Contig_54144,Contig_3326,Contig_42638,Contig_20557,Contig_62555,First_Contig7388,Contig_85804,	2.15318009964312	2.31814629157477e-05	0.00255768807503749
ko00910	Nitrogen metabolism	20	16	4	1555	205	32939	Contig_5587,Contig_147610,Contig_30232,Contig_173614,Contig_391,First_Contig1949,Contig_4324,Contig_154351,Contig_16033,Contig_16034,First_Contig4981,Contig_92107,Contig_148182,Contig_33734,Contig_12412,Contig_6311,Contig_16035,Contig_30231,Contig_27665,Contig_16295,	Contig_5587,Contig_147610,Contig_30232,Contig_173614,Contig_391,First_Contig1949,Contig_16033,Contig_16034,First_Contig4981,Contig_148182,Contig_33734,Contig_12412,Contig_6311,Contig_16035,Contig_30231,Contig_16295,	Contig_4324,Contig_154351,Contig_92107,Contig_27665,	2.06659869814132	0.00225583267812885	0.0829645129400721
ko03010	Ribosome	170	121	49	1555	1746	32939	Contig_60514,Contig_286594,Contig_22770,Contig_7943,Contig_14089,Contig_2450,Contig_33534,Contig_17550,First_Contig2892,Contig_8227,Contig_26999,Contig_297377,Contig_307619,Contig_84500,Contig_310255,Contig_55289,Contig_17855,Contig_285343,Contig_117941,Contig_131826,Contig_47172,Contig_24845,Contig_32935,Contig_49200,Contig_303535,First_Contig6297,Contig_15654,Contig_20596,Contig_96005,Contig_46…	Contig_286594,Contig_22770,Contig_2450,Contig_33534,Contig_17550,Contig_8227,Contig_26999,Contig_307619,Contig_84500,Contig_55289,Contig_285343,Contig_117941,Contig_131826,Contig_47172,Contig_24845,Contig_32935,First_Contig6297,Contig_15654,Contig_20596,Contig_208510,Contig_57326,Contig_15880,Contig_94827,Contig_25218,Contig_189854,Contig_24450,Contig_165353,Contig_257320,Contig_184325,Contig_880…	Contig_60514,Contig_7943,Contig_14089,First_Contig2892,Contig_297377,Contig_310255,Contig_17855,Contig_49200,Contig_303535,Contig_96005,Contig_46104,Contig_107588,Contig_14182,Contig_71449,Contig_72283,Contig_28430,Contig_84870,Contig_298700,Contig_6623,Contig_21827,Contig_13473,Contig_14924,Contig_15569,Contig_39379,Contig_55294,Contig_19639,Contig_187948,Contig_81516,Contig_17893,Contig_42818,C…	2.06245603179339	2.41511903728172e-16	7.99404401340248e-14
ko00061	Fatty acid biosynthesis	27	22	5	1555	279	32939	Contig_7483,Contig_121901,Contig_383993,Contig_4070,Contig_7289,Contig_18896,Contig_1199,Contig_29039,First_Contig7729,Contig_23441,Contig_21019,Contig_3847,Contig_21800,First_Contig150,Contig_28164,Contig_95880,Contig_302146,Contig_257885,Contig_52774,Contig_39755,Contig_25360,Contig_77581,Contig_36450,Contig_10247,Contig_233052,Contig_133639,Contig_229660,	Contig_7483,Contig_383993,Contig_4070,Contig_7289,Contig_18896,Contig_1199,Contig_29039,Contig_23441,Contig_21019,Contig_3847,Contig_21800,First_Contig150,Contig_28164,Contig_95880,Contig_302146,Contig_257885,Contig_52774,Contig_25360,Contig_77581,Contig_36450,Contig_233052,Contig_229660,	Contig_121901,First_Contig7729,Contig_39755,Contig_10247,Contig_133639,	2.04993257960792	0.000542630192151839	0.0299350989337098
ko00261	Monobactam biosynthesis	4	2	2	1555	42	32939	Contig_31371,Contig_36548,Contig_7480,Contig_379192,	Contig_7480,Contig_379192,	Contig_31371,Contig_36548,	2.0173939672332	0.102675575292592	0.723098200464848
ko00195	Photosynthesis	15	12	3	1555	160	32939	Contig_214961,Contig_24037,Contig_2499,Contig_14052,Contig_11639,Contig_36871,Contig_33089,Contig_53337,Contig_198,Contig_341,Contig_235450,Contig_11868,Contig_21645,Contig_1272,Contig_70506,	Contig_24037,Contig_2499,Contig_11639,Contig_36871,Contig_33089,Contig_53337,Contig_198,Contig_341,Contig_235450,Contig_11868,Contig_21645,Contig_1272,	Contig_214961,Contig_14052,Contig_70506,	1.98587218649518	0.0101115852505325	0.167346735896312
ko00920	Sulfur metabolism	16	12	4	1555	171	32939	Contig_32968,Contig_36548,Contig_11038,Contig_6506,Contig_7480,Contig_61151,Contig_16357,Contig_304533,Contig_56489,Contig_33595,Contig_106127,Contig_1657,Contig_44327,Contig_41326,Contig_50928,Contig_28857,	Contig_32968,Contig_11038,Contig_7480,Contig_61151,Contig_304533,Contig_56489,Contig_33595,Contig_106127,Contig_1657,Contig_44327,Contig_41326,Contig_50928,	Contig_36548,Contig_6506,Contig_16357,Contig_28857,	1.98200109061507	0.00836810397347625	0.197845886801474
ko04612	Antigen processing and presentation	32	25	7	1555	355	32939	Contig_2791,Contig_157333,Contig_316951,Contig_8014,Contig_43789,Contig_207686,Contig_17614,Contig_10759,Contig_12240,Contig_36820,Contig_10760,Contig_42218,Contig_3168,Contig_1307,Contig_292832,Contig_33545,Contig_236515,Contig_17078,Contig_19727,Contig_30631,Contig_18633,Contig_33790,Contig_40565,Contig_50088,Contig_23520,Contig_18165,Contig_49266,Contig_46,First_Contig1222,Contig_33544,Contig_…	Contig_2791,Contig_157333,Contig_316951,Contig_8014,Contig_17614,Contig_10759,Contig_12240,Contig_36820,Contig_10760,Contig_42218,Contig_1307,Contig_292832,Contig_33545,Contig_17078,Contig_19727,Contig_30631,Contig_18633,Contig_33790,Contig_40565,Contig_50088,Contig_18165,Contig_49266,Contig_46,Contig_297200,Second_Contig581,	Contig_43789,Contig_207686,Contig_3168,Contig_236515,Contig_23520,First_Contig1222,Contig_33544,	1.90942076898691	0.0006451376169712	0.0305057930310667
ko01040	Biosynthesis of unsaturated fatty acids	24	18	6	1555	269	32939	Contig_68519,Contig_23236,Contig_123510,Contig_7289,Contig_7355,Contig_50244,Contig_298000,Contig_40119,Second_Contig598,Contig_23235,Contig_141637,Contig_257885,Contig_37117,Contig_39755,Contig_25360,Contig_49880,Contig_1817,Contig_63554,Contig_3273,Contig_84909,Contig_27350,Contig_69295,Contig_11313,Contig_49711,	Contig_68519,Contig_23236,Contig_123510,Contig_7289,Contig_40119,Second_Contig598,Contig_23235,Contig_257885,Contig_37117,Contig_25360,Contig_49880,Contig_1817,Contig_63554,Contig_3273,Contig_84909,Contig_27350,Contig_69295,Contig_49711,	Contig_7355,Contig_50244,Contig_298000,Contig_141637,Contig_39755,Contig_11313,	1.88990066818872	0.00310843211745293	0.102889103087692
ko00140	Steroid hormone biosynthesis	14	6	8	1555	158	32939	Contig_197417,Contig_6942,Contig_7355,Contig_81488,Contig_36002,Second_Contig598,Contig_35624,First_Contig3553,Contig_56828,Contig_297704,Contig_42545,Contig_108433,Contig_27350,Contig_90734,	Contig_6942,Second_Contig598,Contig_35624,Contig_297704,Contig_42545,Contig_27350,	Contig_197417,Contig_7355,Contig_81488,Contig_36002,First_Contig3553,Contig_56828,Contig_108433,Contig_90734,	1.87694248850177	0.0200580908188639	0.24589733559422
ko03050	Proteasome	43	31	12	1555	486	32939	Contig_60625,Contig_96642,Contig_124052,Contig_34596,Contig_17840,Contig_92043,Contig_76589,Contig_64082,Contig_31740,Contig_134831,Contig_43404,Contig_91828,Contig_88526,Contig_14824,Contig_38955,Contig_162154,Second_Contig515,Contig_10971,Contig_92994,Contig_183413,First_Contig3189,Contig_84126,Contig_11927,Contig_29322,Contig_86928,Contig_88527,First_Contig2843,Contig_115085,Contig_54826,Conti…	Contig_96642,Contig_124052,Contig_34596,Contig_64082,Contig_31740,Contig_134831,Contig_43404,Contig_91828,Contig_14824,Contig_38955,Contig_162154,Second_Contig515,Contig_10971,Contig_92994,Contig_183413,Contig_84126,Contig_11927,Contig_29322,Contig_86928,First_Contig2843,Contig_54826,Contig_326407,First_Contig4947,Contig_61801,Contig_185022,Contig_42728,Contig_79593,Contig_47772,Contig_87611,Cont…	Contig_60625,Contig_17840,Contig_92043,Contig_76589,Contig_88526,First_Contig3189,Contig_88527,Contig_115085,Contig_24844,Contig_37719,Contig_150640,Contig_180397,	1.874183901658	0.000140726162071291	0.00931607192911945
ko01212	Fatty acid metabolism	58	43	15	1555	661	32939	Contig_7483,Contig_68519,Contig_121901,Contig_383993,Contig_23236,Contig_64151,Contig_131111,Contig_123510,Contig_20589,Contig_7289,Contig_64127,Contig_18896,Contig_7355,Contig_1199,Contig_29039,First_Contig7729,Contig_50244,Contig_298000,Contig_23441,Contig_21019,Contig_3847,Contig_21800,First_Contig150,Contig_40119,Contig_28164,Second_Contig598,Contig_95880,Contig_128343,Contig_302146,Contig_23…	Contig_7483,Contig_68519,Contig_383993,Contig_23236,Contig_131111,Contig_123510,Contig_20589,Contig_7289,Contig_64127,Contig_18896,Contig_1199,Contig_29039,Contig_23441,Contig_21019,Contig_3847,Contig_21800,First_Contig150,Contig_40119,Contig_28164,Second_Contig598,Contig_95880,Contig_128343,Contig_302146,Contig_23235,Contig_257885,Contig_52774,Contig_37117,Contig_25360,Contig_77581,Contig_49880,…	Contig_121901,Contig_64151,Contig_7355,First_Contig7729,Contig_50244,Contig_298000,Contig_141637,Contig_39755,Contig_32064,Contig_9411,Contig_10247,Contig_3302,Contig_11313,Contig_9352,Contig_133639,	1.85868823909987	1.54972176521741e-05	0.00256478952143482
ko00930	Caprolactam degradation	7	6	1	1555	82	32939	Contig_23236,Contig_128343,Contig_23235,Contig_70346,Contig_37117,Contig_84909,Contig_9352,	Contig_23236,Contig_128343,Contig_23235,Contig_70346,Contig_37117,Contig_84909,	Contig_9352,	1.80827386087366	0.0883414585701035	0.635674408406614
ko00980	Metabolism of xenobiotics by cytochrome P450	17	10	7	1555	201	32939	Contig_142528,Contig_2685,Contig_170335,Contig_53178,Contig_12915,Contig_60309,Contig_300531,Contig_36002,Contig_3598,Contig_59464,Contig_18830,Contig_59917,Contig_4195,Contig_219974,Contig_90734,Contig_92947,Contig_59463,	Contig_142528,Contig_170335,Contig_53178,Contig_12915,Contig_60309,Contig_3598,Contig_59464,Contig_18830,Contig_219974,Contig_59463,	Contig_2685,Contig_300531,Contig_36002,Contig_59917,Contig_4195,Contig_90734,Contig_92947,	1.79156628433396	0.0181718333324312	0.240595073321389
ko05204	Chemical carcinogenesis	21	10	11	1555	249	32939	Contig_142528,Contig_2685,Contig_170335,Contig_53178,Contig_197417,Contig_6942,Contig_60309,Contig_81488,Contig_300531,Contig_36002,Contig_82054,Contig_3598,Contig_59464,Contig_56828,Contig_18830,Contig_59917,Contig_120603,Contig_4195,Contig_90734,Contig_92947,Contig_59463,	Contig_142528,Contig_170335,Contig_53178,Contig_6942,Contig_60309,Contig_82054,Contig_3598,Contig_59464,Contig_18830,Contig_59463,	Contig_2685,Contig_197417,Contig_81488,Contig_300531,Contig_36002,Contig_56828,Contig_59917,Contig_120603,Contig_4195,Contig_90734,Contig_92947,	1.78648742881494	0.0100502691006956	0.17508626696475
ko02024	Quorum sensing	23	16	7	1555	275	32939	Contig_121901,Contig_48321,Contig_31439,Contig_96859,Contig_18896,Contig_46329,Contig_143136,Contig_23441,Contig_21800,Contig_48322,Contig_28164,Contig_81261,Contig_161003,Contig_193706,Contig_182576,Contig_77581,Contig_36450,Contig_21651,Contig_10247,Contig_8796,Contig_233052,Contig_133639,Contig_55292,	Contig_48321,Contig_31439,Contig_96859,Contig_18896,Contig_143136,Contig_23441,Contig_21800,Contig_28164,Contig_81261,Contig_193706,Contig_182576,Contig_77581,Contig_36450,Contig_21651,Contig_8796,Contig_233052,	Contig_121901,Contig_46329,Contig_48322,Contig_161003,Contig_10247,Contig_133639,Contig_55292,	1.77163870213388	0.00818134529305752	0.208309637846311
ko00450	Selenocompound metabolism	15	8	7	1555	182	32939	Contig_23471,Contig_36548,Contig_96015,Second_Contig631,Contig_14213,Contig_7480,Contig_39012,Contig_2848,Contig_82054,Contig_77303,Contig_120603,Contig_296615,Contig_82536,First_Contig7699,Contig_503,	Contig_23471,Contig_7480,Contig_2848,Contig_82054,Contig_296615,Contig_82536,First_Contig7699,Contig_503,	Contig_36548,Contig_96015,Second_Contig631,Contig_14213,Contig_39012,Contig_77303,Contig_120603,	1.74582170241334	0.0309352065337824	0.319986042583811
ko00073	Cutin, suberine and wax biosynthesis	3	2	1	1555	37	32939	Contig_151,Contig_58121,Second_Contig564,	Contig_151,Contig_58121,	Second_Contig564,	1.71751108021204	0.201167496002906	1
ko00650	Butanoate metabolism	19	14	5	1555	235	32939	Contig_23236,Contig_31439,Contig_118165,Contig_83113,Contig_199900,Contig_21567,Contig_366531,Contig_150218,Contig_128343,Contig_9132,Contig_23235,Contig_90352,Contig_37117,Contig_8060,Contig_21651,Contig_84909,Contig_155527,Contig_29973,Contig_9352,	Contig_23236,Contig_31439,Contig_118165,Contig_83113,Contig_21567,Contig_366531,Contig_150218,Contig_128343,Contig_23235,Contig_37117,Contig_8060,Contig_21651,Contig_84909,Contig_29973,	Contig_199900,Contig_9132,Contig_90352,Contig_155527,Contig_9352,	1.71263870835329	0.0208517063027418	0.246496956650269
ko00982	Drug metabolism	16	10	6	1555	199	32939	Contig_142528,Contig_2685,Contig_53178,Contig_12915,Contig_60309,Contig_36002,Contig_3598,Contig_5988,Contig_59464,First_Contig1385,Contig_18830,Contig_59917,Contig_4195,Contig_90734,Contig_92947,Contig_59463,	Contig_142528,Contig_53178,Contig_12915,Contig_60309,Contig_3598,Contig_5988,Contig_59464,First_Contig1385,Contig_18830,Contig_59463,	Contig_2685,Contig_36002,Contig_59917,Contig_4195,Contig_90734,Contig_92947,	1.7031265653024	0.0330143523272064	0.33114395819107
ko00785	Lipoic acid metabolism	2	1	1	1555	25	32939	Contig_7308,First_Contig544,	Contig_7308,	First_Contig544,	1.69461093247588	0.23295829278252	1
ko04976	Bile secretion	28	20	8	1555	351	32939	Contig_54172,First_Contig8225,First_Contig286,Contig_128199,Contig_81952,Contig_2995,Contig_314201,Contig_83477,Contig_464,Contig_14004,Contig_169526,Contig_116066,Contig_202217,Contig_189755,Contig_13076,Contig_54144,Contig_3966,Contig_82957,Contig_106169,Contig_3326,Contig_20557,Contig_182871,First_Contig2910,Contig_3684,First_Contig191,Contig_139330,Contig_48412,Contig_85804,	First_Contig8225,First_Contig286,Contig_128199,Contig_81952,Contig_2995,Contig_314201,Contig_83477,Contig_464,Contig_169526,Contig_116066,Contig_189755,Contig_3966,Contig_82957,Contig_106169,Contig_182871,First_Contig2910,Contig_3684,First_Contig191,Contig_139330,Contig_48412,	Contig_54172,Contig_14004,Contig_202217,Contig_13076,Contig_54144,Contig_3326,Contig_20557,Contig_85804,	1.68978298110131	0.00750692056416291	0.20706589222816
ko00340	Histidine metabolism	16	14	2	1555	201	32939	Contig_25753,Contig_181218,Second_Contig114,Contig_28105,Contig_138410,Contig_399668,Contig_71467,Contig_65127,Contig_77139,Contig_14472,Contig_33909,Contig_30366,Contig_28106,Contig_8396,Contig_112330,Contig_138504,	Contig_25753,Contig_181218,Second_Contig114,Contig_138410,Contig_399668,Contig_71467,Contig_65127,Contig_77139,Contig_33909,Contig_30366,Contig_28106,Contig_8396,Contig_112330,Contig_138504,	Contig_28105,Contig_14472,	1.68618003231431	0.0359215877802266	0.349707222213382
ko00290	Valine, leucine and isoleucine biosynthesis	8	6	2	1555	101	32939	Contig_77852,Contig_241037,Contig_243920,Contig_143085,Contig_2094,Contig_158580,Contig_89232,Contig_8060,	Contig_77852,Contig_243920,Contig_2094,Contig_158580,Contig_89232,Contig_8060,	Contig_241037,Contig_143085,	1.67783260641177	0.108901700275151	0.720929255821502
ko04216	Ferroptosis	16	10	6	1555	205	32939	Contig_121901,Contig_31974,Contig_18896,First_Contig7370,Contig_190488,Contig_23441,Contig_21800,Contig_167169,Contig_28164,Contig_77581,Contig_36450,First_Contig381,Contig_10247,Contig_52909,Contig_233052,Contig_133639,	Contig_18896,First_Contig7370,Contig_23441,Contig_21800,Contig_28164,Contig_77581,Contig_36450,First_Contig381,Contig_52909,Contig_233052,	Contig_121901,Contig_31974,Contig_190488,Contig_167169,Contig_10247,Contig_133639,	1.65327895851306	0.0423226329945447	0.368652408452481
ko04975	Fat digestion and absorption	9	6	3	1555	119	32939	Contig_40826,Contig_29105,Contig_15517,Contig_9597,Contig_72822,Contig_172054,First_Contig2910,First_Contig2191,Contig_49397,	Contig_40826,Contig_9597,Contig_72822,First_Contig2910,First_Contig2191,Contig_49397,	Contig_29105,Contig_15517,Contig_172054,	1.60204815044989	0.121321462736525	0.787400081682151
ko00625	Chloroalkane and chloroalkene degradation	9	8	1	1555	120	32939	Contig_25753,Contig_181218,Contig_28105,Contig_138410,Contig_71467,Contig_65127,Contig_12915,Contig_77139,Contig_28106,	Contig_25753,Contig_181218,Contig_138410,Contig_71467,Contig_65127,Contig_12915,Contig_77139,Contig_28106,	Contig_28105,	1.58869774919614	0.126694329917377	0.791241947219844
ko00627	Aminobenzoate degradation	5	4	1	1555	67	32939	Contig_23236,Contig_23235,Contig_37117,Contig_84909,Contig_9352,	Contig_23236,Contig_23235,Contig_37117,Contig_84909,	Contig_9352,	1.58079378029467	0.203333345814553	1
ko02020	Two-component system	26	19	7	1555	349	32939	Contig_20577,Contig_8455,Contig_16790,Contig_8364,Contig_32968,Second_Contig385,Contig_1856,Contig_403146,First_Contig1949,Contig_445,Contig_1957,Contig_63888,Contig_293469,Contig_56373,Contig_638,Contig_4670,Contig_304533,Contig_56489,Contig_172574,Contig_46866,Contig_12412,Contig_79226,Contig_187531,Contig_11028,Contig_34490,Contig_433,	Contig_8455,Contig_8364,Contig_32968,Contig_1856,Contig_403146,First_Contig1949,Contig_445,Contig_1957,Contig_63888,Contig_293469,Contig_638,Contig_4670,Contig_304533,Contig_56489,Contig_12412,Contig_187531,Contig_11028,Contig_34490,Contig_433,	Contig_20577,Contig_16790,Second_Contig385,Contig_56373,Contig_172574,Contig_46866,Contig_79226,	1.57807608325118	0.0220926181509856	0.252160572688836
ko00071	Fatty acid degradation	37	29	8	1555	501	32939	Contig_25753,Contig_121901,Contig_23236,Contig_64151,Contig_181218,Contig_28105,Contig_138410,Contig_131111,Contig_20589,Contig_399668,Contig_71467,Contig_64127,Contig_18896,Contig_65127,Contig_29039,Contig_12915,Contig_77139,Contig_23441,Contig_21800,Contig_28164,Contig_128343,Contig_23235,Contig_28106,Contig_37117,Contig_32064,Contig_77581,Contig_36450,Contig_3273,Contig_33419,Contig_84909,Cont…	Contig_25753,Contig_23236,Contig_181218,Contig_138410,Contig_131111,Contig_20589,Contig_399668,Contig_71467,Contig_64127,Contig_18896,Contig_65127,Contig_29039,Contig_12915,Contig_77139,Contig_23441,Contig_21800,Contig_28164,Contig_128343,Contig_23235,Contig_28106,Contig_37117,Contig_77581,Contig_36450,Contig_3273,Contig_33419,Contig_84909,Contig_29973,Contig_5317,Contig_233052,	Contig_121901,Contig_64151,Contig_28105,Contig_32064,Contig_10247,Contig_11313,Contig_9352,Contig_133639,	1.56438633986047	0.00860713625272914	0.189930806643556
ko02010	ABC transporters	48	34	14	1555	652	32939	Contig_54172,First_Contig8225,Contig_18601,Contig_29105,Contig_128199,Contig_296463,First_Contig7724,Contig_398266,Contig_81952,Contig_82554,Contig_2995,Contig_314201,Contig_83477,Contig_142758,First_Contig7318,Contig_464,Contig_14004,Contig_326647,Contig_169526,Contig_116066,Contig_202217,Contig_189755,Contig_54173,Contig_54144,Contig_54407,Contig_374868,Contig_106169,Contig_189619,Contig_33595,…	First_Contig8225,Contig_18601,Contig_128199,Contig_296463,Contig_398266,Contig_81952,Contig_82554,Contig_2995,Contig_314201,Contig_83477,First_Contig7318,Contig_464,Contig_326647,Contig_169526,Contig_116066,Contig_189755,Contig_54173,Contig_54407,Contig_374868,Contig_106169,Contig_189619,Contig_33595,Contig_163366,Contig_1657,Contig_182871,Contig_187531,First_Contig2910,Contig_3684,Contig_27402,F…	Contig_54172,Contig_29105,First_Contig7724,Contig_142758,Contig_14004,Contig_202217,Contig_54144,Contig_3326,Contig_42638,Contig_48592,Contig_20557,First_Contig7388,Contig_85804,Contig_55292,	1.55945791332137	0.00333608267324681	0.100385760440427
ko00830	Retinol metabolism	18	10	8	1555	245	32939	Contig_146661,Contig_241559,Contig_107305,Contig_197417,Contig_6942,Contig_12915,Contig_1117,Contig_81488,Contig_36002,Contig_80273,Contig_26989,Contig_132076,First_Contig1385,First_Contig7790,Contig_56828,Contig_190663,Contig_90734,Contig_97451,	Contig_146661,Contig_107305,Contig_6942,Contig_12915,Contig_1117,Contig_80273,Contig_132076,First_Contig1385,Contig_190663,Contig_97451,	Contig_241559,Contig_197417,Contig_81488,Contig_36002,Contig_26989,First_Contig7790,Contig_56828,Contig_90734,	1.55627534615132	0.0562538086794658	0.443333587450076
ko00710	Carbon fixation in photosynthetic organisms	31	21	10	1555	427	32939	Contig_9845,Contig_12950,Contig_8008,Contig_2939,Contig_47699,Contig_115619,Contig_15044,Contig_38752,Contig_40000,Contig_436,Contig_388,Contig_7804,Contig_82499,Contig_2487,Contig_17086,Contig_4335,Contig_59624,Contig_44146,Contig_180116,Contig_97753,Contig_17631,Contig_8007,Contig_38751,Contig_471,Contig_35396,Contig_19742,Contig_5265,Contig_24996,Contig_771,Contig_24262,Contig_51292,	Contig_8008,Contig_2939,Contig_15044,Contig_40000,Contig_436,Contig_388,Contig_82499,Contig_2487,Contig_17086,Contig_4335,Contig_59624,Contig_97753,Contig_8007,Contig_38751,Contig_471,Contig_35396,Contig_19742,Contig_5265,Contig_24996,Contig_771,Contig_24262,	Contig_9845,Contig_12950,Contig_47699,Contig_115619,Contig_38752,Contig_7804,Contig_44146,Contig_180116,Contig_17631,Contig_51292,	1.53784949961219	0.0189488522875918	0.241233465661265
ko00780	Biotin metabolism	8	6	2	1555	112	32939	Contig_383993,Contig_1199,First_Contig7729,Contig_95880,Contig_52774,Contig_39755,Contig_25360,Contig_1027,	Contig_383993,Contig_1199,Contig_95880,Contig_52774,Contig_25360,Contig_1027,	First_Contig7729,Contig_39755,	1.5130454754249	0.178175112068675	0.999592577876801
ko04977	Vitamin digestion and absorption	7	4	3	1555	98	32939	First_Contig7724,Contig_142758,First_Contig7318,Contig_54407,Contig_163366,First_Contig7388,Contig_11853,	First_Contig7318,Contig_54407,Contig_163366,Contig_11853,	First_Contig7724,Contig_142758,First_Contig7388,	1.5130454754249	0.19587433591937	1
ko00591	Linoleic acid metabolism	8	5	3	1555	113	32939	Contig_208910,Contig_197417,Contig_6942,Contig_81488,Contig_9989,Contig_56828,Contig_44336,Contig_43660,	Contig_208910,Contig_6942,Contig_9989,Contig_44336,Contig_43660,	Contig_197417,Contig_81488,Contig_56828,	1.49965569245653	0.185521184765873	1
ko00053	Ascorbate and aldarate metabolism	15	9	6	1555	214	32939	Contig_25753,Second_Contig421,Contig_181218,Contig_28105,Contig_138410,Contig_399668,Contig_71467,Contig_39979,Contig_65127,Contig_77139,Contig_36002,Contig_86801,Contig_28106,Contig_4458,Contig_90734,	Contig_25753,Contig_181218,Contig_138410,Contig_399668,Contig_71467,Contig_39979,Contig_65127,Contig_77139,Contig_28106,	Second_Contig421,Contig_28105,Contig_36002,Contig_86801,Contig_4458,Contig_90734,	1.48476425158518	0.106427287676711	0.718927188183496
ko00430	Taurine and hypotaurine metabolism	6	5	1	1555	87	32939	Contig_203921,Contig_31439,Contig_6353,Contig_33734,Contig_89293,Contig_21651,	Contig_203921,Contig_31439,Contig_6353,Contig_33734,Contig_21651,	Contig_89293,	1.46087149351369	0.245393993192205	1
ko04974	Protein digestion and absorption	8	4	4	1555	117	32939	Contig_160212,Contig_47133,Contig_82957,Contig_165564,Contig_4710,Contig_16939,Contig_46275,Contig_15012,	Contig_82957,Contig_165564,Contig_4710,Contig_15012,	Contig_160212,Contig_47133,Contig_16939,Contig_46275,	1.44838541237255	0.216641151514802	1
ko00620	Pyruvate metabolism	50	39	11	1555	732	32939	Contig_12950,Contig_25753,First_Contig185,Contig_8455,Second_Contig385,Contig_865,Contig_8008,Contig_2939,Contig_181218,Contig_47699,Contig_4415,Contig_28105,Contig_138410,First_Contig7397,Contig_575,Contig_1298,Contig_399668,Contig_71467,First_Contig254,Contig_2152,Contig_7739,Contig_65127,Contig_1644,Contig_16517,Contig_77139,Contig_21072,Contig_3578,Contig_21019,Contig_2487,Contig_2516,Contig_…	Contig_25753,Contig_8455,Contig_865,Contig_8008,Contig_2939,Contig_181218,Contig_4415,Contig_138410,First_Contig7397,Contig_575,Contig_1298,Contig_399668,Contig_71467,First_Contig254,Contig_2152,Contig_7739,Contig_65127,Contig_1644,Contig_16517,Contig_77139,Contig_3578,Contig_21019,Contig_2487,Contig_2516,First_Contig3261,Contig_8007,Contig_28106,First_Contig7385,Contig_69236,Contig_19742,Contig_…	Contig_12950,First_Contig185,Second_Contig385,Contig_47699,Contig_28105,Contig_21072,Contig_154600,Contig_28368,Contig_297935,Contig_17026,Contig_51292,	1.44690141092545	0.011481870155725	0.172749955524771
ko04066	HIF-1 signaling pathway	29	20	9	1555	442	32939	Contig_9845,Contig_135425,First_Contig2892,Contig_296367,Contig_4415,First_Contig7397,Contig_436,Contig_57326,Contig_575,Contig_26677,First_Contig254,Contig_2152,Contig_7804,Contig_82499,Contig_306705,Contig_21237,Contig_49417,Contig_17631,Contig_236251,Contig_99938,Contig_471,First_Contig7385,First_Contig1000,Contig_61880,Contig_144532,Contig_43356,Contig_297935,Contig_26275,Contig_52909,	Contig_296367,Contig_4415,First_Contig7397,Contig_436,Contig_57326,Contig_575,Contig_26677,First_Contig254,Contig_2152,Contig_82499,Contig_306705,Contig_21237,Contig_49417,Contig_236251,Contig_471,First_Contig7385,First_Contig1000,Contig_61880,Contig_43356,Contig_52909,	Contig_9845,Contig_135425,First_Contig2892,Contig_7804,Contig_17631,Contig_99938,Contig_144532,Contig_297935,Contig_26275,	1.38981100231337	0.0723474782239022	0.532155895380258
ko05134	Legionellosis	34	27	7	1555	522	32939	Contig_32968,Contig_157333,Contig_105897,Contig_147887,Contig_17614,First_Contig6671,Contig_12240,Second_Contig223,Contig_21005,Contig_53299,Contig_13315,Contig_36820,Contig_47007,Contig_334733,Contig_33545,Contig_95888,Contig_4147,Contig_156198,Contig_304533,Contig_56489,Contig_361147,Contig_3533,Contig_69431,Contig_4917,Contig_9376,First_Contig2280,Contig_92277,Contig_49266,Contig_66915,First_C…	Contig_32968,Contig_157333,Contig_105897,Contig_147887,Contig_17614,First_Contig6671,Contig_12240,Contig_21005,Contig_36820,Contig_47007,Contig_334733,Contig_33545,Contig_95888,Contig_4147,Contig_156198,Contig_304533,Contig_56489,Contig_361147,Contig_3533,Contig_69431,Contig_4917,First_Contig2280,Contig_92277,Contig_49266,Contig_297200,Second_Contig581,First_Contig2766,	Second_Contig223,Contig_53299,Contig_13315,Contig_9376,Contig_66915,First_Contig1222,Contig_33544,	1.37971196609627	0.0595393403741039	0.458314457298335
ko00730	Thiamine metabolism	10	2	8	1555	154	32939	First_Contig513,Contig_111097,Contig_15869,Contig_49699,Contig_137166,Contig_95326,Contig_56373,Contig_172574,Contig_49701,Contig_294195,	Contig_15869,Contig_137166,	First_Contig513,Contig_111097,Contig_49699,Contig_95326,Contig_56373,Contig_172574,Contig_49701,Contig_294195,	1.37549588674991	0.239340935085505	1
ko00010	Glycolysis / Gluconeogenesis	49	36	13	1555	768	32939	Contig_9845,Contig_25753,Contig_2939,Contig_181218,Contig_296367,Contig_115619,Contig_2439,Contig_15044,Contig_38752,Contig_4415,Contig_28105,Contig_40000,Contig_138410,First_Contig7397,Contig_436,Contig_575,Contig_1298,Contig_399668,Contig_71467,First_Contig254,Contig_2152,Contig_7739,Contig_65127,Contig_1644,Contig_12915,Contig_16517,Contig_77139,Contig_7804,Contig_82499,Contig_3578,Contig_2487…	Contig_25753,Contig_2939,Contig_181218,Contig_296367,Contig_15044,Contig_4415,Contig_40000,Contig_138410,First_Contig7397,Contig_436,Contig_575,Contig_1298,Contig_399668,Contig_71467,First_Contig254,Contig_2152,Contig_7739,Contig_65127,Contig_1644,Contig_12915,Contig_16517,Contig_77139,Contig_82499,Contig_3578,Contig_2487,Contig_17086,First_Contig3261,Contig_28106,Contig_38751,Contig_471,First_Co…	Contig_9845,Contig_115619,Contig_2439,Contig_38752,Contig_28105,Contig_7804,Contig_44146,Contig_180116,Contig_17631,Contig_28368,Contig_297935,Contig_17026,Contig_26275,	1.35149634914255	0.0375910381585872	0.345628711958121
ko01230	Biosynthesis of amino acids	84	60	24	1555	1321	32939	Contig_29372,Contig_9845,Contig_37504,Contig_64595,Contig_18648,Contig_77852,Second_Contig114,Contig_296367,Contig_31371,First_Contig1949,Contig_3037,Contig_2439,Contig_75811,Contig_15044,Contig_96015,Contig_38752,Contig_40000,Contig_49899,Contig_96859,Contig_11038,Contig_436,Second_Contig631,Contig_241037,Contig_24766,Contig_243920,Contig_39012,Contig_388,Contig_7739,Contig_49898,Contig_1644,Con…	Contig_29372,Contig_37504,Contig_18648,Contig_77852,Second_Contig114,Contig_296367,First_Contig1949,Contig_3037,Contig_15044,Contig_40000,Contig_49899,Contig_96859,Contig_11038,Contig_436,Contig_243920,Contig_388,Contig_7739,Contig_49898,Contig_1644,Contig_379192,Contig_16517,Contig_82499,Contig_3578,First_Contig5903,Contig_191331,Contig_2157,Contig_59624,Contig_27502,Contig_7968,Contig_97753,Con…	Contig_9845,Contig_64595,Contig_31371,Contig_2439,Contig_75811,Contig_96015,Contig_38752,Second_Contig631,Contig_241037,Contig_24766,Contig_39012,Contig_7804,Contig_5624,Contig_76508,Contig_16357,Contig_143085,Contig_44146,Contig_47557,Contig_180116,Contig_66660,Contig_17631,Contig_77303,Contig_69414,Contig_26275,	1.34696554057508	0.00887685396508639	0.183639916402725
ko00410	beta-Alanine metabolism	22	18	4	1555	346	32939	Contig_95257,Contig_25753,Contig_67547,Contig_23236,Contig_31439,Contig_181218,Contig_28105,Contig_138410,Contig_399668,Contig_71467,Contig_4447,Contig_65127,Contig_104194,Contig_77139,Contig_23235,Contig_28106,Contig_37117,Contig_14188,Contig_21651,Contig_84909,Contig_3388,Contig_9352,	Contig_95257,Contig_25753,Contig_67547,Contig_23236,Contig_31439,Contig_181218,Contig_138410,Contig_399668,Contig_71467,Contig_4447,Contig_65127,Contig_77139,Contig_23235,Contig_28106,Contig_37117,Contig_21651,Contig_84909,Contig_3388,	Contig_28105,Contig_104194,Contig_14188,Contig_9352,	1.34687285095627	0.141318429282375	0.850480001681202
ko00100	Steroid biosynthesis	15	8	7	1555	237	32939	Contig_31591,Contig_172839,Contig_110107,Contig_22967,Contig_65554,Contig_280323,Contig_307353,Contig_3452,Contig_165074,Contig_22895,Contig_345552,Contig_59400,Contig_21609,Contig_13821,Contig_125282,	Contig_31591,Contig_110107,Contig_65554,Contig_3452,Contig_22895,Contig_345552,Contig_21609,Contig_125282,	Contig_172839,Contig_22967,Contig_280323,Contig_307353,Contig_165074,Contig_59400,Contig_13821,	1.34067320607269	0.208381179454875	1
ko00333	Prodigiosin biosynthesis	4	2	2	1555	64	32939	First_Contig7729,Contig_302146,Contig_39755,Contig_25360,	Contig_302146,Contig_25360,	First_Contig7729,Contig_39755,	1.32391479099678	0.377649772148583	1
ko00983	Drug metabolism	25	17	8	1555	402	32939	Contig_95257,Contig_142528,Contig_2685,Contig_59355,Contig_177150,Contig_399457,Contig_37822,Contig_60309,Contig_131659,Contig_36002,Contig_12586,Contig_293055,Contig_3287,Contig_3598,Contig_59464,Contig_18830,Contig_59917,Contig_139105,Contig_4195,Contig_79113,Contig_307511,Contig_59357,Contig_90734,Contig_92947,Contig_59463,	Contig_95257,Contig_142528,Contig_59355,Contig_177150,Contig_399457,Contig_37822,Contig_60309,Contig_12586,Contig_293055,Contig_3287,Contig_3598,Contig_59464,Contig_18830,Contig_139105,Contig_79113,Contig_307511,Contig_59463,	Contig_2685,Contig_131659,Contig_36002,Contig_59917,Contig_4195,Contig_59357,Contig_90734,Contig_92947,	1.31732815024556	0.148028646476579	0.859604947083293
ko00940	Phenylpropanoid biosynthesis	5	3	2	1555	81	32939	Contig_85816,Second_Contig89,Contig_65330,Contig_50123,First_Contig1970,	Second_Contig89,Contig_50123,First_Contig1970,	Contig_85816,Contig_65330,	1.30757016394744	0.37713172770954	1
ko01524	Platinum drug resistance	25	18	7	1555	405	32939	Contig_54172,Contig_142528,Contig_2685,Contig_32968,Contig_134432,Contig_26677,Contig_83477,Contig_14004,First_Contig7133,Contig_116066,Contig_60309,Contig_202217,First_Contig1539,Contig_78997,Contig_9162,Contig_3598,Contig_59464,Contig_304533,Contig_56489,Contig_236251,Contig_18830,Contig_59917,Contig_4195,Contig_92947,Contig_59463,	Contig_142528,Contig_32968,Contig_134432,Contig_26677,Contig_83477,First_Contig7133,Contig_116066,Contig_60309,First_Contig1539,Contig_78997,Contig_9162,Contig_3598,Contig_59464,Contig_304533,Contig_56489,Contig_236251,Contig_18830,Contig_59463,	Contig_54172,Contig_2685,Contig_14004,Contig_202217,Contig_59917,Contig_4195,Contig_92947,	1.30757016394744	0.157809607041037	0.900603102251437
ko00220	Arginine biosynthesis	15	14	1	1555	243	32939	Contig_5587,Contig_147610,First_Contig3262,Contig_173614,First_Contig1949,Contig_3037,Contig_111134,First_Contig4981,First_Contig5903,Contig_191331,Contig_33734,Contig_12412,Contig_771,Contig_27665,Contig_104293,	Contig_5587,Contig_147610,First_Contig3262,Contig_173614,First_Contig1949,Contig_3037,Contig_111134,First_Contig4981,First_Contig5903,Contig_191331,Contig_33734,Contig_12412,Contig_771,Contig_104293,	Contig_27665,	1.30757016394744	0.242396066534481	1
ko00330	Arginine and proline metabolism	27	24	3	1555	438	32939	Contig_25753,Contig_67547,Contig_181218,Contig_28105,Contig_49899,Contig_138410,Contig_28421,Contig_227213,Contig_399668,Contig_71467,Contig_4447,Contig_40497,Contig_65127,Contig_49898,Contig_92784,Contig_95211,Contig_77139,Contig_28106,Contig_64632,Contig_152228,Contig_86776,First_Contig819,Contig_4916,Contig_70248,Contig_60311,Contig_6137,Contig_55070,	Contig_25753,Contig_67547,Contig_181218,Contig_49899,Contig_138410,Contig_28421,Contig_227213,Contig_399668,Contig_71467,Contig_4447,Contig_40497,Contig_65127,Contig_49898,Contig_92784,Contig_95211,Contig_77139,Contig_28106,Contig_64632,Contig_152228,Contig_86776,Contig_70248,Contig_60311,Contig_6137,Contig_55070,	Contig_28105,First_Contig819,Contig_4916,	1.30577897194203	0.147096460697711	0.869445151623968
ko00280	Valine, leucine and isoleucine degradation	36	29	7	1555	585	32939	Contig_40592,Contig_202171,Contig_25753,Contig_71029,Contig_23236,Contig_64151,Contig_181218,Contig_28105,Contig_138410,Contig_131111,Contig_1298,Contig_20589,Contig_83113,Contig_399668,Contig_71467,Contig_64127,Contig_65127,Contig_77139,Contig_366531,Contig_150218,Contig_128343,First_Contig1385,Contig_23235,Contig_28106,Contig_70493,Contig_62766,Contig_64103,Contig_37117,Contig_70405,Contig_1702…	Contig_40592,Contig_202171,Contig_25753,Contig_71029,Contig_23236,Contig_181218,Contig_138410,Contig_131111,Contig_1298,Contig_20589,Contig_83113,Contig_399668,Contig_71467,Contig_64127,Contig_65127,Contig_77139,Contig_366531,Contig_150218,Contig_128343,First_Contig1385,Contig_23235,Contig_28106,Contig_64103,Contig_37117,Contig_33419,Contig_167325,Contig_84909,Contig_29973,Contig_404112,	Contig_64151,Contig_28105,Contig_70493,Contig_62766,Contig_70405,Contig_17026,Contig_9352,	1.3035468711353	0.104762832290907	0.722427031006043
ko00120	Primary bile acid biosynthesis	4	3	1	1555	65	32939	Contig_36754,Contig_207636,Contig_297704,Contig_112204,	Contig_36754,Contig_207636,Contig_297704,	Contig_112204,	1.3035468711353	0.393760695987722	1
ko00270	Cysteine and methionine metabolism	32	20	12	1555	521	32939	Contig_29372,Contig_12950,Contig_67547,Contig_18648,Contig_47699,Contig_31371,Contig_178324,Contig_96015,Contig_11038,Contig_11674,Second_Contig631,Contig_241037,Second_Contig112,Contig_227213,Contig_39012,Contig_4447,Contig_20194,Contig_40497,Contig_379192,Contig_16357,Contig_6284,Contig_106127,Contig_77303,Contig_19742,Contig_96838,Contig_89293,Contig_41326,Contig_51292,Contig_503,Contig_101409…	Contig_29372,Contig_67547,Contig_18648,Contig_178324,Contig_11038,Contig_11674,Second_Contig112,Contig_227213,Contig_4447,Contig_20194,Contig_40497,Contig_379192,Contig_6284,Contig_106127,Contig_19742,Contig_96838,Contig_41326,Contig_503,Contig_53455,Second_Contig546,	Contig_12950,Contig_47699,Contig_31371,Contig_96015,Second_Contig631,Contig_241037,Contig_39012,Contig_16357,Contig_77303,Contig_89293,Contig_51292,Contig_101409,	1.30104486178571	0.124845760410234	0.794691282611294
ko04115	p53 signaling pathway	11	8	3	1555	180	32939	Contig_32968,Contig_59355,Contig_177150,Contig_18170,First_Contig7370,Contig_167169,Contig_304533,Contig_56489,Contig_115457,Contig_54492,Contig_59357,	Contig_32968,Contig_59355,Contig_177150,First_Contig7370,Contig_304533,Contig_56489,Contig_115457,Contig_54492,	Contig_18170,Contig_167169,Contig_59357,	1.29449446230797	0.30434696064823	1
ko02026	Biofilm formation	5	3	2	1555	82	32939	Contig_15706,Contig_16185,Contig_402069,Contig_33080,Contig_25649,	Contig_15706,Contig_402069,Contig_33080,	Contig_16185,Contig_25649,	1.29162418633833	0.391296535540773	1
ko00592	alpha-Linolenic acid metabolism	8	5	3	1555	134	32939	Contig_3791,Contig_5818,Contig_24241,Contig_9989,Contig_32064,Contig_44336,Contig_3273,Contig_11313,	Contig_5818,Contig_24241,Contig_9989,Contig_44336,Contig_3273,	Contig_3791,Contig_32064,Contig_11313,	1.26463502423573	0.378047528971815	1
ko00460	Cyanoamino acid metabolism	7	4	3	1555	119	32939	Contig_64595,Contig_85816,Second_Contig89,Contig_2157,Contig_109485,Contig_65330,Contig_50123,	Second_Contig89,Contig_2157,Contig_109485,Contig_50123,	Contig_64595,Contig_85816,Contig_65330,	1.24603745034991	0.412125388673544	1
ko01200	Carbon metabolism	111	75	36	1555	1891	32939	Contig_9845,Contig_37504,Contig_12950,Contig_147610,Contig_50833,Contig_8455,Contig_20836,Contig_64595,Second_Contig385,Contig_865,Contig_43987,Contig_8008,Contig_2939,Contig_23236,Contig_173614,Contig_47699,Contig_296367,Contig_27363,Contig_131979,Contig_115619,Contig_2439,Contig_75811,Contig_15044,Contig_38752,Contig_4415,Contig_40000,First_Contig7397,Contig_11038,Contig_436,Contig_14274,Contig…	Contig_37504,Contig_147610,Contig_8455,Contig_20836,Contig_865,Contig_43987,Contig_8008,Contig_2939,Contig_23236,Contig_173614,Contig_296367,Contig_27363,Contig_15044,Contig_4415,Contig_40000,First_Contig7397,Contig_11038,Contig_436,Contig_14274,Contig_575,Contig_1298,Contig_243920,Contig_38135,Contig_56707,First_Contig254,Contig_388,Contig_2152,Contig_7739,Contig_1644,Contig_309672,Contig_16517,…	Contig_9845,Contig_12950,Contig_50833,Contig_64595,Second_Contig385,Contig_47699,Contig_131979,Contig_115619,Contig_2439,Contig_75811,Contig_38752,Contig_241037,Contig_84413,Contig_199900,Contig_21072,Contig_7804,Contig_5624,Contig_76508,Contig_16357,Contig_143085,Contig_44146,Contig_180116,Contig_9132,Contig_66660,Contig_154600,Contig_65248,Contig_17631,Contig_62766,Contig_28368,Contig_297935,Co…	1.24340172861464	0.0271560376059613	0.289956401534619
ko05230	Central carbon metabolism in cancer	25	21	4	1555	431	32939	Contig_135425,First_Contig3262,Contig_4415,Contig_52311,First_Contig7397,Contig_575,Contig_111134,Contig_26677,First_Contig254,Contig_2152,Contig_7739,Contig_1644,Contig_16517,Contig_3578,First_Contig3261,Contig_236251,First_Contig7385,First_Contig1000,Contig_6393,First_Contig3405,Contig_297935,Contig_206377,Contig_299011,Contig_52312,Contig_100219,	First_Contig3262,Contig_4415,First_Contig7397,Contig_575,Contig_111134,Contig_26677,First_Contig254,Contig_2152,Contig_7739,Contig_1644,Contig_16517,Contig_3578,First_Contig3261,Contig_236251,First_Contig7385,First_Contig1000,Contig_6393,First_Contig3405,Contig_299011,Contig_52312,Contig_100219,	Contig_135425,Contig_52311,Contig_297935,Contig_206377,	1.22869122134272	0.26083923389242	1
ko00561	Glycerolipid metabolism	24	20	4	1555	415	32939	Contig_25753,Contig_26853,Contig_292348,Contig_40826,Contig_15517,Contig_181218,Contig_28105,Contig_138410,Contig_9597,Contig_56707,Contig_399668,Contig_71467,Contig_65127,Contig_298394,Contig_309672,Contig_26324,Contig_77139,Contig_72822,Contig_28106,Contig_70346,Contig_172054,First_Contig2191,Contig_49397,Contig_292530,	Contig_25753,Contig_26853,Contig_292348,Contig_40826,Contig_181218,Contig_138410,Contig_9597,Contig_56707,Contig_399668,Contig_71467,Contig_65127,Contig_298394,Contig_309672,Contig_77139,Contig_72822,Contig_28106,Contig_70346,First_Contig2191,Contig_49397,Contig_292530,	Contig_15517,Contig_28105,Contig_26324,Contig_172054,	1.22501995118739	0.274002060065437	1
ko04260	Cardiac muscle contraction	8	6	2	1555	139	32939	Contig_20577,Contig_85616,Contig_4760,Contig_63888,Contig_82957,Contig_4670,Contig_79226,Contig_71959,	Contig_85616,Contig_4760,Contig_63888,Contig_82957,Contig_4670,Contig_71959,	Contig_20577,Contig_79226,	1.21914455573805	0.433430316652014	1
ko00630	Glyoxylate and dicarboxylate metabolism	33	19	14	1555	574	32939	Contig_12950,Contig_64595,Contig_865,Contig_43987,Contig_47699,First_Contig1949,Contig_27363,Contig_75811,Contig_14274,Contig_1298,Contig_56707,Contig_199900,Contig_2454,Contig_2516,Contig_2157,Contig_16314,Contig_109485,Contig_9132,Contig_66660,Contig_154600,Contig_65248,Contig_27735,Contig_62766,Contig_19742,Contig_12412,Contig_771,Contig_17026,Contig_14639,Contig_51292,Contig_155527,Second_Con…	Contig_865,Contig_43987,First_Contig1949,Contig_27363,Contig_14274,Contig_1298,Contig_56707,Contig_2454,Contig_2516,Contig_2157,Contig_16314,Contig_109485,Contig_27735,Contig_19742,Contig_12412,Contig_771,Contig_14639,Contig_17873,Contig_404112,	Contig_12950,Contig_64595,Contig_47699,Contig_75811,Contig_199900,Contig_9132,Contig_66660,Contig_154600,Contig_65248,Contig_62766,Contig_17026,Contig_51292,Contig_155527,Second_Contig455,	1.21781708997614	0.228931151304521	1
ko00380	Tryptophan metabolism	24	18	6	1555	419	32939	Contig_25753,Contig_23236,Contig_181218,Contig_28105,Contig_138410,Contig_399668,Contig_71467,Contig_65127,Contig_77139,Contig_2454,Contig_96758,Contig_82054,Contig_128343,First_Contig1385,Contig_23235,Contig_28106,Contig_37390,Contig_120603,Contig_37117,Contig_174752,Contig_19845,Contig_84909,First_Contig4445,Contig_9352,	Contig_25753,Contig_23236,Contig_181218,Contig_138410,Contig_399668,Contig_71467,Contig_65127,Contig_77139,Contig_2454,Contig_96758,Contig_82054,Contig_128343,First_Contig1385,Contig_23235,Contig_28106,Contig_37117,Contig_19845,Contig_84909,	Contig_28105,Contig_37390,Contig_120603,Contig_174752,First_Contig4445,Contig_9352,	1.21332524998273	0.293796169778964	1
ko00300	Lysine biosynthesis	6	4	2	1555	105	32939	Contig_31371,Contig_379192,Contig_47557,Contig_7968,Contig_6665,First_Contig7331,	Contig_379192,Contig_7968,Contig_6665,First_Contig7331,	Contig_31371,Contig_47557,	1.21043638033992	0.46448459776262	1
ko04215	Apoptosis	3	3	0	1555	53	32939	Contig_32968,Contig_304533,Contig_56489,	Contig_32968,Contig_304533,Contig_56489,	-	1.19901716920463	0.486582841311171	1
ko01120	Microbial metabolism in diverse environments	146	100	46	1555	2580	32939	Contig_9845,Contig_142374,Contig_37504,Contig_12950,Contig_25753,Contig_147610,First_Contig185,Contig_50833,Contig_20836,Contig_64595,Contig_32968,Contig_865,Contig_8008,Contig_2939,Contig_23236,Contig_31439,Contig_114438,Contig_181218,Contig_47699,Contig_296367,Contig_31371,First_Contig1949,Contig_27363,Contig_131979,Contig_115619,Contig_2439,Contig_75811,Contig_36548,Contig_15044,Contig_38752,C…	Contig_37504,Contig_25753,Contig_147610,Contig_20836,Contig_32968,Contig_865,Contig_8008,Contig_2939,Contig_23236,Contig_31439,Contig_181218,Contig_296367,First_Contig1949,Contig_27363,Contig_15044,Contig_4415,Contig_40000,Contig_138410,First_Contig7397,Contig_11038,Contig_436,Contig_14274,Contig_575,Contig_1298,Contig_38135,Contig_7480,Contig_399668,Contig_71467,First_Contig254,Contig_388,Contig…	Contig_9845,Contig_142374,Contig_12950,First_Contig185,Contig_50833,Contig_64595,Contig_114438,Contig_47699,Contig_31371,Contig_131979,Contig_115619,Contig_2439,Contig_75811,Contig_36548,Contig_38752,Contig_28105,Contig_93415,Contig_6506,Contig_40479,Contig_84413,Contig_92107,Contig_199900,Contig_21072,Contig_7804,Contig_5624,Contig_76508,Contig_16357,Contig_44146,Contig_180116,Contig_9132,Contig…	1.1987073456467	0.036388347402379	0.344129799719642
ko01110	Biosynthesis of secondary metabolites	254	178	76	1555	4508	32939	Contig_3791,Contig_29372,Contig_11897,Contig_9845,Contig_142374,Contig_116053,Contig_12950,Contig_25753,Contig_71029,Contig_50833,Contig_5818,Contig_19363,Contig_20836,Contig_79973,Contig_64595,Contig_292348,Contig_31591,Contig_18648,Contig_865,First_Contig8261,Contig_28836,Contig_43987,Contig_2939,Contig_77852,Contig_23236,Contig_15517,Contig_280652,Contig_64151,Contig_11505,Contig_172839,Contig…	Contig_29372,Contig_25753,Contig_71029,Contig_5818,Contig_19363,Contig_20836,Contig_292348,Contig_31591,Contig_18648,Contig_865,First_Contig8261,Contig_28836,Contig_43987,Contig_2939,Contig_77852,Contig_23236,Contig_280652,Contig_11505,Contig_31439,Contig_28561,Contig_181218,Second_Contig114,Contig_296367,Contig_24241,Contig_3037,Contig_27363,Contig_96661,Contig_15044,Contig_10841,Contig_4415,Con…	Contig_3791,Contig_11897,Contig_9845,Contig_142374,Contig_116053,Contig_12950,Contig_50833,Contig_79973,Contig_64595,Contig_15517,Contig_64151,Contig_172839,Contig_114438,Contig_47699,Contig_31371,Contig_68949,Contig_115619,Contig_2439,Contig_75811,Contig_96015,Contig_38752,Contig_28105,Contig_93415,Second_Contig631,Contig_241037,Contig_24766,Contig_116052,Contig_280323,Contig_307353,Contig_12742…	1.19352034396871	0.0095042796940356	0.174773143262544
ko00250	Alanine, aspartate and glutamate metabolism	23	20	3	1555	413	32939	Contig_5587,Contig_19363,First_Contig3262,Contig_173614,Contig_31439,First_Contig1949,Contig_14306,Contig_296283,Contig_182878,Contig_111134,First_Contig4981,Contig_117179,Contig_13432,First_Contig5903,Contig_21567,Contig_33734,Contig_12412,Contig_14413,Contig_65775,Contig_771,First_Contig819,Contig_21651,Contig_27665,	Contig_5587,Contig_19363,First_Contig3262,Contig_173614,Contig_31439,First_Contig1949,Contig_14306,Contig_296283,Contig_182878,Contig_111134,First_Contig4981,Contig_117179,Contig_13432,First_Contig5903,Contig_21567,Contig_33734,Contig_12412,Contig_65775,Contig_771,Contig_21651,	Contig_14413,First_Contig819,Contig_27665,	1.17966257406009	0.364598986809401	1
ko00310	Lysine degradation	22	18	4	1555	400	32939	Contig_25753,Contig_50833,Contig_23236,Contig_181218,Contig_28105,Contig_138410,Contig_399668,Contig_71467,Contig_65127,Contig_77139,Contig_155575,Contig_96758,Contig_21567,Contig_128343,Contig_23235,Contig_28106,Contig_37117,Contig_19845,Contig_84909,Contig_9352,First_Contig528,Contig_76620,	Contig_25753,Contig_23236,Contig_181218,Contig_138410,Contig_399668,Contig_71467,Contig_65127,Contig_77139,Contig_155575,Contig_96758,Contig_21567,Contig_128343,Contig_23235,Contig_28106,Contig_37117,Contig_19845,Contig_84909,First_Contig528,	Contig_50833,Contig_28105,Contig_9352,Contig_76620,	1.16504501607717	0.40219325675547	1
ko00480	Glutathione metabolism	26	19	7	1555	477	32939	Contig_142528,Contig_67547,Contig_2685,Second_Contig421,Contig_66278,Contig_59355,Contig_177150,Contig_53178,Contig_4447,Contig_129059,Contig_83921,Contig_39979,Contig_20194,Contig_60309,Contig_3598,Contig_59464,Contig_18830,Contig_64632,Contig_59917,Contig_6393,Contig_4195,Contig_59357,Contig_13582,Contig_60311,Contig_92947,Contig_59463,	Contig_142528,Contig_67547,Contig_59355,Contig_177150,Contig_53178,Contig_4447,Contig_129059,Contig_83921,Contig_39979,Contig_20194,Contig_60309,Contig_3598,Contig_59464,Contig_18830,Contig_64632,Contig_6393,Contig_13582,Contig_60311,Contig_59463,	Contig_2685,Second_Contig421,Contig_66278,Contig_59917,Contig_4195,Contig_59357,Contig_92947,	1.15460912590076	0.399922997076573	1
ko04210	Apoptosis	41	33	8	1555	758	32939	Contig_135425,Contig_32968,Contig_316951,Contig_8269,Contig_52311,Contig_39655,Contig_359710,Contig_18160,Contig_26677,Contig_3168,Contig_33462,Contig_12587,Contig_1307,Contig_292832,First_Contig7133,Contig_236515,Contig_17078,Contig_26930,Contig_189219,Contig_19727,Contig_30631,Contig_18633,Contig_33790,Contig_304533,Contig_312261,Contig_56489,Contig_8224,Contig_28961,Contig_236251,Contig_28062,…	Contig_32968,Contig_316951,Contig_8269,Contig_359710,Contig_18160,Contig_26677,Contig_33462,Contig_12587,Contig_1307,Contig_292832,First_Contig7133,Contig_17078,Contig_26930,Contig_189219,Contig_19727,Contig_30631,Contig_18633,Contig_33790,Contig_304533,Contig_56489,Contig_8224,Contig_28961,Contig_236251,Contig_28062,Contig_109735,Contig_14876,Contig_256393,First_Contig3405,Contig_299011,Contig_5…	Contig_135425,Contig_52311,Contig_39655,Contig_3168,Contig_236515,Contig_312261,Contig_320696,Contig_145770,	1.14576266872545	0.344720013278157	1
ko05418	Fluid shear stress and atherosclerosis	46	35	11	1555	858	32939	Contig_2791,Contig_142528,Contig_2685,Contig_316951,Contig_8014,Contig_43789,Contig_128756,Contig_10759,Contig_66258,Contig_18160,Second_Contig489,Contig_35246,Contig_10760,Contig_402,Contig_20435,Contig_34658,Contig_60309,Contig_236515,First_Contig5903,Contig_19727,Contig_3598,Contig_166741,Contig_24416,Contig_18633,Contig_155126,Contig_59464,Contig_96713,Contig_8224,Contig_48835,Contig_133371,C…	Contig_2791,Contig_142528,Contig_316951,Contig_8014,Contig_10759,Contig_18160,Contig_35246,Contig_10760,Contig_402,Contig_20435,Contig_34658,Contig_60309,First_Contig5903,Contig_19727,Contig_3598,Contig_166741,Contig_24416,Contig_18633,Contig_155126,Contig_59464,Contig_96713,Contig_8224,Contig_133371,Contig_313172,Contig_28961,Contig_18830,Contig_50088,Contig_296457,Contig_187452,Contig_72062,Con…	Contig_2685,Contig_43789,Contig_128756,Contig_66258,Second_Contig489,Contig_236515,Contig_48835,Contig_59917,Contig_61870,Contig_4195,Contig_92947,	1.1356658347012	0.352218053122243	1
ko01130	Biosynthesis of antibiotics	168	121	47	1555	3154	32939	Contig_9845,Contig_142374,Contig_37504,Contig_12950,Contig_25753,Contig_71029,Contig_50833,Contig_19363,Contig_20836,Contig_64595,Contig_33211,Contig_31591,First_Contig8261,Contig_43987,Contig_2939,Contig_77852,Contig_23236,Contig_64151,Contig_172839,Contig_181218,Contig_47699,Contig_296367,Contig_31371,Contig_3037,Contig_115619,Contig_2439,Contig_75811,Contig_36548,Contig_15044,Contig_38752,Cont…	Contig_37504,Contig_25753,Contig_71029,Contig_19363,Contig_20836,Contig_31591,First_Contig8261,Contig_43987,Contig_2939,Contig_77852,Contig_23236,Contig_181218,Contig_296367,Contig_3037,Contig_15044,Contig_4415,Contig_110107,Contig_40000,Contig_49899,Contig_138410,Contig_96859,First_Contig7397,Contig_131111,Contig_436,Contig_30347,Contig_575,Contig_14306,Contig_1298,Contig_49392,Second_Contig112,…	Contig_9845,Contig_142374,Contig_12950,Contig_50833,Contig_64595,Contig_33211,Contig_64151,Contig_172839,Contig_47699,Contig_31371,Contig_115619,Contig_2439,Contig_75811,Contig_36548,Contig_38752,Contig_28105,Contig_93415,Contig_241037,Contig_24766,Contig_39012,Contig_22967,Contig_307353,First_Contig7729,Contig_21072,Contig_7804,Contig_5624,Contig_76508,Contig_16357,Contig_143085,Contig_165074,Co…	1.12830784977786	0.131628452820682	0.806833664511958
ko00260	Glycine, serine and threonine metabolism	27	17	10	1555	511	32939	Contig_37504,Contig_64595,Contig_43987,Contig_31371,Contig_2439,Contig_1298,Contig_241037,Contig_24766,Contig_243920,Contig_56707,Contig_399668,Contig_39012,Contig_75588,Contig_379192,Contig_104194,Contig_76508,Contig_143085,Contig_2157,Contig_27502,Contig_109485,Contig_158580,Contig_12492,Contig_771,Contig_17026,Contig_29486,Contig_3388,Contig_18012,	Contig_37504,Contig_43987,Contig_1298,Contig_243920,Contig_56707,Contig_399668,Contig_75588,Contig_379192,Contig_2157,Contig_27502,Contig_109485,Contig_158580,Contig_12492,Contig_771,Contig_29486,Contig_3388,Contig_18012,	Contig_64595,Contig_31371,Contig_2439,Contig_241037,Contig_24766,Contig_39012,Contig_104194,Contig_76508,Contig_143085,Contig_17026,	1.11923911880746	0.48529803486441	1
ko00500	Starch and sucrose metabolism	27	16	11	1555	514	32939	Contig_11897,Contig_33211,Contig_11880,Contig_15706,Contig_34341,First_Contig949,Contig_22873,Contig_85816,Second_Contig89,First_Contig6407,Contig_25128,Contig_16185,Contig_156806,Contig_356828,Contig_41592,Contig_42195,Contig_65330,First_Contig1000,Contig_33080,Contig_25649,Contig_1015,Contig_50123,Contig_106052,Second_Contig272,Contig_148087,First_Contig376,Contig_4705,	Contig_11880,Contig_15706,Contig_34341,First_Contig949,Contig_22873,Second_Contig89,First_Contig6407,Contig_25128,Contig_356828,Contig_41592,First_Contig1000,Contig_33080,Contig_1015,Contig_50123,Second_Contig272,Contig_4705,	Contig_11897,Contig_33211,Contig_85816,Contig_16185,Contig_156806,Contig_42195,Contig_65330,Contig_25649,Contig_106052,Contig_148087,First_Contig376,	1.11270659476773	0.503796683721927	1
ko01100	Metabolic pathways	542	375	167	1555	10352	32939	Contig_36754,Contig_3791,Contig_20577,Contig_7483,Contig_29372,Contig_11897,Contig_113618,Contig_9845,Contig_142374,Contig_33756,Contig_37504,Contig_8048,Contig_95257,Contig_202171,Contig_116053,Contig_12950,Contig_7308,Contig_25753,Contig_5587,Contig_71029,Contig_147610,Contig_67547,Contig_50833,Contig_5818,Contig_121901,Contig_19363,Contig_20836,Contig_106093,Contig_79973,First_Contig3262,Conti…	Contig_36754,Contig_7483,Contig_29372,Contig_113618,Contig_37504,Contig_8048,Contig_95257,Contig_202171,Contig_7308,Contig_25753,Contig_5587,Contig_71029,Contig_147610,Contig_67547,Contig_5818,Contig_19363,Contig_20836,First_Contig3262,Contig_32968,Contig_292348,Contig_170335,Contig_31591,Contig_18648,Contig_865,Contig_383993,First_Contig8261,Contig_28836,Contig_43987,Contig_8008,Contig_2939,Cont…	Contig_3791,Contig_20577,Contig_11897,Contig_9845,Contig_142374,Contig_33756,Contig_116053,Contig_12950,Contig_50833,Contig_121901,Contig_106093,Contig_79973,Contig_64595,Contig_33211,Contig_177513,First_Contig513,Contig_15517,Contig_64151,Contig_172839,Contig_114438,Contig_47699,Contig_31371,Contig_68949,Contig_131979,Contig_115619,Contig_2439,Contig_75811,Contig_36548,Contig_111097,Contig_96015…	1.10905999493085	0.0380169685278704	0.340097745479057
ko04964	Proximal tubule bicarbonate reclamation	6	4	2	1555	115	32939	First_Contig3262,Contig_173614,Contig_111134,Contig_82957,Contig_51292,Contig_27665,	First_Contig3262,Contig_173614,Contig_111134,Contig_82957,	Contig_51292,Contig_27665,	1.10518104291905	0.607082880013206	1
ko00790	Folate biosynthesis	11	6	5	1555	211	32939	Contig_170335,Contig_28836,Contig_11505,Contig_117877,Contig_293469,Contig_56373,First_Contig1795,Contig_300531,Contig_293980,Contig_172574,Contig_62555,	Contig_170335,Contig_28836,Contig_11505,Contig_117877,Contig_293469,Contig_293980,	Contig_56373,First_Contig1795,Contig_300531,Contig_172574,Contig_62555,	1.10430807211106	0.599788500593664	1
ko00072	Synthesis and degradation of ketone bodies	4	4	0	1555	77	32939	Contig_118165,Contig_83113,Contig_366531,Contig_150218,	Contig_118165,Contig_83113,Contig_366531,Contig_150218,	-	1.10039670939992	0.601613805919357	1
ko04620	Toll-like receptor signaling pathway	16	11	5	1555	310	32939	Contig_135425,Contig_8269,Contig_26677,Second_Contig489,Contig_402,Contig_189219,Contig_155126,Contig_48835,Contig_313172,Contig_236251,Contig_256393,Contig_72062,Contig_229298,Contig_20398,Contig_320696,Contig_145770,	Contig_8269,Contig_26677,Contig_402,Contig_189219,Contig_155126,Contig_313172,Contig_236251,Contig_256393,Contig_72062,Contig_229298,Contig_20398,	Contig_135425,Second_Contig489,Contig_48835,Contig_320696,Contig_145770,	1.09329737579089	0.605473660157933	1
ko04122	Sulfur relay system	4	3	1	1555	78	32939	Contig_15869,Contig_293980,Contig_106127,Contig_37682,	Contig_15869,Contig_293980,Contig_106127,	Contig_37682,	1.08628905927941	0.619773405947291	1
ko04973	Carbohydrate digestion and absorption	8	6	2	1555	157	32939	Contig_22873,First_Contig6407,Contig_21971,Contig_82957,First_Contig1159,First_Contig1000,Contig_46465,Contig_89914,	Contig_22873,First_Contig6407,Contig_21971,Contig_82957,First_Contig1000,Contig_46465,	First_Contig1159,Contig_89914,	1.07937002068528	0.653576351805435	1
ko00020	Citrate cycle (TCA cycle)	29	19	10	1555	571	32939	Contig_12950,Contig_50833,Contig_20836,Contig_2939,Contig_47699,Contig_75811,Contig_4415,First_Contig7397,Contig_575,Contig_1298,Contig_38135,First_Contig254,Contig_2152,Contig_21072,Contig_96758,Contig_2487,Contig_16314,Contig_66660,Contig_27735,First_Contig7385,Contig_19742,Contig_91708,Contig_28368,Contig_297935,Contig_3072,Contig_19845,Contig_17026,Contig_51292,Contig_165350,	Contig_20836,Contig_2939,Contig_4415,First_Contig7397,Contig_575,Contig_1298,Contig_38135,First_Contig254,Contig_2152,Contig_96758,Contig_2487,Contig_16314,Contig_27735,First_Contig7385,Contig_19742,Contig_91708,Contig_3072,Contig_19845,Contig_165350,	Contig_12950,Contig_50833,Contig_47699,Contig_75811,Contig_21072,Contig_66660,Contig_28368,Contig_297935,Contig_17026,Contig_51292,	1.07582567954905	0.611789687153361	1
ko00052	Galactose metabolism	15	9	6	1555	296	32939	Contig_33211,First_Contig897,Contig_11880,Contig_125105,First_Contig949,Contig_21971,Contig_156806,First_Contig1159,Contig_41592,Contig_130245,First_Contig1000,Contig_106052,Contig_89914,First_Contig376,Contig_4705,	First_Contig897,Contig_11880,Contig_125105,First_Contig949,Contig_21971,Contig_41592,Contig_130245,First_Contig1000,Contig_4705,	Contig_33211,Contig_156806,First_Contig1159,Contig_106052,Contig_89914,First_Contig376,	1.07344442513253	0.658754471000636	1
ko04217	Necroptosis	26	20	6	1555	516	32939	Contig_308362,Contig_2791,Contig_247709,Contig_173614,Contig_67807,Contig_8014,First_Contig1949,Contig_43789,Contig_10759,Contig_10760,Contig_20602,Contig_89182,Contig_189219,Contig_249675,Contig_33009,Contig_50088,Contig_19568,Contig_24064,Contig_12412,Contig_25649,Contig_105095,Contig_18496,Contig_27665,Contig_63001,Contig_52909,Contig_69491,	Contig_308362,Contig_2791,Contig_247709,Contig_173614,Contig_67807,Contig_8014,First_Contig1949,Contig_10759,Contig_10760,Contig_20602,Contig_89182,Contig_189219,Contig_33009,Contig_50088,Contig_19568,Contig_24064,Contig_12412,Contig_105095,Contig_52909,Contig_69491,	Contig_43789,Contig_249675,Contig_25649,Contig_18496,Contig_27665,Contig_63001,	1.06734215708268	0.648982976455672	1
ko04214	Apoptosis	25	17	8	1555	511	32939	Contig_3372,Contig_308362,Contig_32968,Contig_100618,Contig_52760,Contig_56108,Contig_273667,Contig_52311,Contig_86901,Contig_68109,Contig_3227,Contig_26677,Second_Contig489,Contig_301525,Contig_155126,Contig_304533,Contig_56489,Contig_48835,Contig_313172,Contig_236251,Contig_66968,First_Contig3405,Contig_299011,Contig_52312,Contig_72062,	Contig_3372,Contig_308362,Contig_32968,Contig_273667,Contig_86901,Contig_3227,Contig_26677,Contig_155126,Contig_304533,Contig_56489,Contig_313172,Contig_236251,Contig_66968,First_Contig3405,Contig_299011,Contig_52312,Contig_72062,	Contig_100618,Contig_52760,Contig_56108,Contig_52311,Contig_68109,Second_Contig489,Contig_301525,Contig_48835,	1.03633251741431	0.758942225654036	1
ko04621	NOD-like receptor signaling pathway	27	23	4	1555	558	32939	Contig_308362,Contig_2791,Contig_205586,Contig_8014,Contig_43789,Contig_10759,Contig_26677,Second_Contig489,Contig_35246,Contig_10760,Contig_3168,Contig_1307,Contig_34658,Contig_292832,Contig_189219,Contig_30631,Contig_24416,Contig_155126,Contig_33790,Contig_48835,Contig_133371,Contig_313172,Contig_236251,Contig_50088,Contig_296457,Contig_72062,Contig_52909,	Contig_308362,Contig_2791,Contig_205586,Contig_8014,Contig_10759,Contig_26677,Contig_35246,Contig_10760,Contig_1307,Contig_34658,Contig_292832,Contig_189219,Contig_30631,Contig_24416,Contig_155126,Contig_33790,Contig_133371,Contig_313172,Contig_236251,Contig_50088,Contig_296457,Contig_72062,Contig_52909,	Contig_43789,Second_Contig489,Contig_3168,Contig_48835,	1.02496628980396	0.801092810031474	1
ko05169	Epstein-Barr virus infection	54	42	12	1555	1118	32939	Contig_71010,Contig_47639,Contig_34596,Contig_17840,Contig_92043,Contig_157333,Contig_31740,Contig_17614,Contig_36230,Contig_88526,Contig_12240,Contig_297158,Contig_67501,Contig_36820,Contig_14824,Second_Contig489,Contig_164598,Contig_104344,Contig_38955,Contig_162154,Contig_33545,Second_Contig515,Contig_186283,Contig_292698,Contig_10971,Contig_189219,Contig_183413,Contig_3966,Contig_29322,Contig…	Contig_71010,Contig_47639,Contig_34596,Contig_157333,Contig_31740,Contig_17614,Contig_36230,Contig_12240,Contig_297158,Contig_36820,Contig_14824,Contig_164598,Contig_104344,Contig_38955,Contig_162154,Contig_33545,Second_Contig515,Contig_292698,Contig_10971,Contig_189219,Contig_183413,Contig_3966,Contig_29322,Contig_78897,Contig_265743,Contig_155126,Contig_86928,Contig_313172,First_Contig2843,Cont…	Contig_17840,Contig_92043,Contig_88526,Contig_67501,Second_Contig489,Contig_186283,Contig_48835,Contig_88527,Contig_132259,Contig_115085,First_Contig1222,Contig_33544,	1.02313271862363	0.801759144156017	1
ko04626	Plant-pathogen interaction	15	11	4	1555	312	32939	Contig_135425,Contig_2791,Contig_83324,Contig_8014,Contig_43789,Contig_128756,Contig_10759,Contig_45907,Contig_10760,Contig_298394,Contig_96713,Contig_50088,Contig_61870,Contig_187452,Contig_4096,	Contig_2791,Contig_83324,Contig_8014,Contig_10759,Contig_45907,Contig_10760,Contig_298394,Contig_96713,Contig_50088,Contig_187452,Contig_4096,	Contig_135425,Contig_43789,Contig_128756,Contig_61870,	1.01839599307445	0.810541131686748	1
ko04915	Estrogen signaling pathway	35	26	9	1555	734	32939	Contig_135425,Contig_2791,Contig_157333,Contig_8014,Contig_43789,Contig_128756,Contig_17614,Contig_52311,Contig_39655,Contig_10759,Contig_12240,Contig_26677,Contig_36820,Contig_10760,Contig_3101,Contig_33545,Contig_77186,Contig_3966,Contig_96713,Contig_236251,Contig_50088,Contig_61870,Contig_187452,First_Contig3405,Contig_299011,Contig_52312,Contig_4096,Contig_112801,First_Contig3114,Contig_49266…	Contig_2791,Contig_157333,Contig_8014,Contig_17614,Contig_10759,Contig_12240,Contig_26677,Contig_36820,Contig_10760,Contig_3101,Contig_33545,Contig_3966,Contig_96713,Contig_236251,Contig_50088,Contig_187452,First_Contig3405,Contig_299011,Contig_52312,Contig_4096,Contig_112801,First_Contig3114,Contig_49266,Contig_297200,Second_Contig581,Contig_10259,	Contig_135425,Contig_43789,Contig_128756,Contig_52311,Contig_39655,Contig_77186,Contig_61870,First_Contig1222,Contig_33544,	1.01007123018828	0.866958308059979	1
ko00750	Vitamin B6 metabolism	3	2	1	1555	63	32939	Contig_160855,First_Contig1385,Contig_58010,	Contig_160855,First_Contig1385,	Contig_58010,	1.0086969836166	0.694813565137314	1
ko03320	PPAR signaling pathway	18	14	4	1555	379	32939	Contig_121901,Contig_18896,Contig_29039,First_Contig7133,Contig_298394,First_Contig3086,Contig_23441,Contig_21800,Contig_28164,Contig_77581,Contig_49880,Contig_36450,Contig_63554,Contig_3273,Contig_10247,Contig_11313,Contig_233052,Contig_133639,	Contig_18896,Contig_29039,First_Contig7133,Contig_298394,First_Contig3086,Contig_23441,Contig_21800,Contig_28164,Contig_77581,Contig_49880,Contig_36450,Contig_63554,Contig_3273,Contig_233052,	Contig_121901,Contig_10247,Contig_11313,Contig_133639,	1.00603551400283	0.857551730562549	1
ko04979	Cholesterol metabolism	6	2	4	1555	127	32939	Contig_29105,Contig_56108,Contig_68109,Contig_22895,Contig_59400,First_Contig2910,	Contig_22895,First_Contig2910,	Contig_29105,Contig_56108,Contig_68109,Contig_59400,	1.00075448768261	0.7871798903382	1
ko00232	Caffeine metabolism	1	1	0	1555	42	32939	Contig_79113,	Contig_79113,	-	0.504348491808299	1	1
ko00550	Peptidoglycan biosynthesis	1	1	0	1555	13	32939	Contig_11028,	Contig_11028,	-	1.62943358891912	1	1
ko00909	Sesquiterpenoid and triterpenoid biosynthesis	1	1	0	1555	20	32939	Contig_21609,	Contig_21609,	-	1.05913183279743	1	1
ko04630	Jak-STAT signaling pathway	1	1	0	1555	193	32939	First_Contig1385,	First_Contig1385,	-	0.109754594072272	1	1
ko01055	Biosynthesis of vancomycin group antibiotics	1	1	0	1555	18	32939	Contig_18001,	Contig_18001,	-	1.1768131475527	1	1
ko01501	beta-Lactam resistance	1	1	0	1555	5	32939	Contig_66498,	Contig_66498,	-	4.23652733118971	1	1
ko00281	Geraniol degradation	1	1	0	1555	24	32939	Contig_128343,	Contig_128343,	-	0.882609860664523	1	1
ko00311	Penicillin and cephalosporin biosynthesis	1	1	0	1555	7	32939	Contig_66498,	Contig_66498,	-	3.02609095084979	1	1
ko00603	Glycosphingolipid biosynthesis	1	1	0	1555	65	32939	Contig_185367,	Contig_185367,	-	0.325886717783824	1	1
ko01502	Vancomycin resistance	1	1	0	1555	3	32939	Contig_11028,	Contig_11028,	-	7.06087888531618	1	1
ko00904	Diterpenoid biosynthesis	1	1	0	1555	3	32939	Contig_13942,	Contig_13942,	-	7.06087888531618	1	1
ko00540	Lipopolysaccharide biosynthesis	1	1	0	1555	10	32939	Contig_23940,	Contig_23940,	-	2.11826366559486	1	1
ko00941	Flavonoid biosynthesis	1	0	1	1555	7	32939	Contig_68949,	-	Contig_68949,	3.02609095084979	1	1
ko00626	Naphthalene degradation	1	1	0	1555	46	32939	Contig_12915,	Contig_12915,	-	0.460492101216273	1	1
ko02030	Bacterial chemotaxis	1	1	0	1555	6	32939	Contig_149392,	Contig_149392,	-	3.53043944265809	1	1
ko00525	Acarbose and validamycin biosynthesis	1	1	0	1555	18	32939	Contig_18001,	Contig_18001,	-	1.1768131475527	1	1
ko04514	Cell adhesion molecules (CAMs)	1	1	0	1555	22	32939	Contig_25093,	Contig_25093,	-	0.962847120724934	1	1
ko00660	C5-Branched dibasic acid metabolism	1	1	0	1555	28	32939	Contig_8060,	Contig_8060,	-	0.756522737712448	1	1
ko00563	Glycosylphosphatidylinositol (GPI)-anchor biosynthesis	1	0	1	1555	102	32939	Contig_177513,	-	Contig_177513,	0.207672908391652	1	1
ko00524	Neomycin, kanamycin and gentamicin biosynthesis	1	1	0	1555	14	32939	First_Contig1000,	First_Contig1000,	-	1.5130454754249	1	1
ko04742	Taste transduction	1	1	0	1555	77	32939	Contig_3966,	Contig_3966,	-	0.275099177349981	1	1
ko00362	Benzoate degradation	1	0	1	1555	64	32939	Contig_90352,	-	Contig_90352,	0.330978697749196	1	1
ko00401	Novobiocin biosynthesis	1	1	0	1555	20	32939	Contig_112330,	Contig_112330,	-	1.05913183279743	1	1
ko00902	Monoterpenoid biosynthesis	1	1	0	1555	1	32939	Contig_104200,	Contig_104200,	-	21.1826366559486	1	1
ko00604	Glycosphingolipid biosynthesis	1	1	0	1555	48	32939	Contig_185367,	Contig_185367,	-	0.441304930332261	1	1
ko00523	Polyketide sugar unit biosynthesis	1	1	0	1555	23	32939	Contig_18001,	Contig_18001,	-	0.920984202432546	1	1
ko00906	Carotenoid biosynthesis	4	2	2	1555	85	32939	Contig_10079,Contig_113795,Contig_29027,Contig_102440,	Contig_10079,Contig_29027,	Contig_113795,Contig_102440,	0.996829960279932	1	1
ko04924	Renin secretion	17	13	4	1555	362	32939	Contig_4760,Contig_14420,Contig_128756,Contig_3168,Contig_1307,Contig_3101,Contig_292832,First_Contig3064,Contig_13638,Contig_77186,Contig_3966,Contig_30631,Contig_33790,Contig_96713,Contig_61870,Contig_77087,Contig_4096,	Contig_4760,Contig_14420,Contig_1307,Contig_3101,Contig_292832,First_Contig3064,Contig_13638,Contig_3966,Contig_30631,Contig_33790,Contig_96713,Contig_77087,Contig_4096,	Contig_128756,Contig_3168,Contig_77186,Contig_61870,	0.994764704837363	1	1
ko04913	Ovarian steroidogenesis	3	2	1	1555	64	32939	Contig_3966,Contig_42545,Contig_108433,	Contig_3966,Contig_42545,	Contig_108433,	0.992936093247588	1	1
ko00051	Fructose and mannose metabolism	15	9	6	1555	321	32939	Contig_106093,First_Contig8261,Contig_115619,Contig_15044,Contig_40000,Contig_40479,Contig_10717,Contig_309672,Contig_17086,Contig_18594,Contig_44146,Contig_180116,First_Contig1000,Contig_40631,First_Contig6971,	First_Contig8261,Contig_15044,Contig_40000,Contig_10717,Contig_309672,Contig_17086,First_Contig1000,Contig_40631,First_Contig6971,	Contig_106093,Contig_115619,Contig_40479,Contig_18594,Contig_44146,Contig_180116,	0.989842834390119	1	1
ko00440	Phosphonate and phosphinate metabolism	2	1	1	1555	43	32939	Contig_53112,Contig_183737,	Contig_53112,	Contig_183737,	0.985238914230165	1	1
ko05225	Hepatocellular carcinoma	33	23	10	1555	716	32939	Contig_135425,Contig_142528,Contig_158119,Contig_2685,First_Contig5840,Contig_23471,Contig_52311,Contig_18160,Contig_14213,Contig_26677,Contig_186938,Contig_60309,Contig_2848,Contig_301525,Contig_3598,Contig_59464,Contig_8224,Contig_115457,Contig_28961,Contig_236251,Contig_18830,Contig_59917,First_Contig3405,Contig_299011,Contig_52312,Contig_4195,Contig_82536,First_Contig7699,Contig_249677,Contig…	Contig_142528,Contig_158119,Contig_23471,Contig_18160,Contig_26677,Contig_60309,Contig_2848,Contig_3598,Contig_59464,Contig_8224,Contig_115457,Contig_28961,Contig_236251,Contig_18830,First_Contig3405,Contig_299011,Contig_52312,Contig_82536,First_Contig7699,Contig_249677,Contig_51520,Contig_77066,Contig_59463,	Contig_135425,Contig_2685,First_Contig5840,Contig_52311,Contig_14213,Contig_186938,Contig_301525,Contig_59917,Contig_4195,Contig_92947,	0.976294706209919	1	1
ko00040	Pentose and glucuronate interconversions	8	4	4	1555	174	32939	Contig_33211,Contig_388,Contig_36002,Contig_59624,Contig_70346,Contig_24996,Contig_194189,Contig_90734,	Contig_388,Contig_59624,Contig_70346,Contig_24996,	Contig_33211,Contig_36002,Contig_194189,Contig_90734,	0.973914329009129	1	1
ko04213	Longevity regulating pathway	30	24	6	1555	653	32939	Contig_5667,Contig_29392,Contig_157333,Contig_17614,Contig_52311,Contig_12240,Contig_62612,Contig_36820,Contig_32120,Contig_20435,Contig_5547,Contig_33545,Contig_2454,Contig_3042,Contig_3966,Contig_166741,Contig_54331,Contig_29881,Contig_44276,Contig_96294,First_Contig3405,Contig_21708,Contig_299011,Contig_52312,Contig_177576,Contig_49266,First_Contig1222,Contig_33544,Contig_297200,Second_Contig5…	Contig_5667,Contig_29392,Contig_157333,Contig_17614,Contig_12240,Contig_62612,Contig_36820,Contig_32120,Contig_20435,Contig_33545,Contig_2454,Contig_3042,Contig_3966,Contig_166741,Contig_44276,Contig_96294,First_Contig3405,Contig_21708,Contig_299011,Contig_52312,Contig_177576,Contig_49266,Contig_297200,Second_Contig581,	Contig_52311,Contig_5547,Contig_54331,Contig_29881,First_Contig1222,Contig_33544,	0.973168605939443	1	1
ko04380	Osteoclast differentiation	19	14	5	1555	414	32939	Contig_135425,Contig_8269,Contig_14420,Contig_26677,Second_Contig489,Contig_402,First_Contig3064,Contig_155126,Contig_48835,Contig_313172,Contig_236251,Contig_256393,Contig_112381,Contig_248153,Contig_72062,Contig_229298,Contig_20398,Contig_320696,Contig_145770,	Contig_8269,Contig_14420,Contig_26677,Contig_402,First_Contig3064,Contig_155126,Contig_313172,Contig_236251,Contig_256393,Contig_112381,Contig_248153,Contig_72062,Contig_229298,Contig_20398,	Contig_135425,Second_Contig489,Contig_48835,Contig_320696,Contig_145770,	0.972149991456576	1	1
ko00130	Ubiquinone and other terpenoid-quinone biosynthesis	6	4	2	1555	131	32939	Contig_280652,Contig_127427,Contig_399410,Contig_38065,Contig_208509,First_Contig1970,	Contig_280652,Contig_399410,Contig_208509,First_Contig1970,	Contig_127427,Contig_38065,	0.970197098745735	1	1
ko04714	Thermogenesis	62	48	14	1555	1354	32939	Contig_144318,Contig_20577,Contig_33756,Contig_158119,Contig_31649,First_Contig2892,Contig_121901,Contig_85616,Contig_65461,Contig_48112,Contig_122705,Contig_82152,Contig_52311,Contig_57326,Contig_162633,Contig_62612,Contig_18160,Contig_63888,Contig_18896,Contig_20435,Contig_306705,Contig_103885,Contig_23441,Contig_3966,Contig_33969,Contig_21800,Contig_166741,Contig_4670,Contig_7791,Contig_14762,…	Contig_144318,Contig_158119,Contig_31649,Contig_85616,Contig_48112,Contig_122705,Contig_82152,Contig_57326,Contig_162633,Contig_62612,Contig_18160,Contig_63888,Contig_18896,Contig_20435,Contig_306705,Contig_23441,Contig_3966,Contig_21800,Contig_166741,Contig_4670,Contig_7791,Contig_14762,Contig_28164,Contig_58710,Contig_97366,Contig_19986,Contig_8224,Contig_21237,Contig_56693,Contig_31613,Contig_…	Contig_20577,Contig_33756,First_Contig2892,Contig_121901,Contig_65461,Contig_52311,Contig_103885,Contig_33969,Contig_79226,Contig_90955,Contig_206377,Contig_293640,Contig_10247,Contig_133639,	0.96995825160178	1	1
ko00350	Tyrosine metabolism	12	6	6	1555	263	32939	First_Contig3699,Contig_12915,Contig_104194,Contig_21567,Contig_35624,Contig_38065,First_Contig1385,First_Contig3553,Contig_43109,Contig_112330,Contig_100078,Contig_3388,	Contig_12915,Contig_21567,Contig_35624,First_Contig1385,Contig_112330,Contig_3388,	First_Contig3699,Contig_104194,Contig_38065,First_Contig3553,Contig_43109,Contig_100078,	0.96650813639309	1	1
ko04657	IL-17 signaling pathway	14	11	3	1555	307	32939	Contig_2791,Contig_8014,Contig_43789,Contig_10759,Contig_26677,Second_Contig489,Contig_10760,Contig_155126,Contig_48835,Contig_313172,Contig_236251,Contig_50088,Contig_187452,Contig_72062,	Contig_2791,Contig_8014,Contig_10759,Contig_26677,Contig_10760,Contig_155126,Contig_313172,Contig_236251,Contig_50088,Contig_187452,Contig_72062,	Contig_43789,Second_Contig489,Contig_48835,	0.965983430564429	1	1
ko03022	Basal transcription factors	9	4	5	1555	198	32939	Contig_112935,Contig_41875,Contig_67501,Contig_186283,Contig_59181,First_Contig7214,Contig_72480,Contig_74551,Contig_111324,	Contig_112935,Contig_41875,Contig_59181,Contig_74551,	Contig_67501,Contig_186283,First_Contig7214,Contig_72480,Contig_111324,	0.962847120724934	1	1
ko04623	Cytosolic DNA-sensing pathway	5	5	0	1555	110	32939	Contig_297158,Contig_189219,Contig_78897,Contig_265743,Contig_260296,	Contig_297158,Contig_189219,Contig_78897,Contig_265743,Contig_260296,	-	0.962847120724934	1	1
ko04920	Adipocytokine signaling pathway	14	11	3	1555	309	32939	Contig_121901,Contig_62612,Contig_18896,Contig_20435,Contig_29039,Contig_23441,Contig_21800,Contig_166741,Contig_28164,Contig_77581,Contig_36450,Contig_10247,Contig_233052,Contig_133639,	Contig_62612,Contig_18896,Contig_20435,Contig_29039,Contig_23441,Contig_21800,Contig_166741,Contig_28164,Contig_77581,Contig_36450,Contig_233052,	Contig_121901,Contig_10247,Contig_133639,	0.959731110625501	1	1
ko00190	Oxidative phosphorylation	35	27	8	1555	774	32939	Contig_20577,Contig_113618,Contig_33756,Contig_15005,Contig_85616,Contig_96541,Contig_48112,Contig_114837,Contig_82152,Contig_181232,Contig_162633,Contig_63888,Contig_124416,Contig_80315,Contig_113396,Contig_208420,Contig_51177,Contig_4670,Contig_14762,Contig_58710,Contig_56693,Contig_109590,Contig_33897,Contig_54267,Contig_34089,Contig_49350,Contig_79226,Contig_90955,Contig_33646,First_Contig825…	Contig_113618,Contig_15005,Contig_85616,Contig_96541,Contig_48112,Contig_114837,Contig_82152,Contig_181232,Contig_162633,Contig_63888,Contig_124416,Contig_80315,Contig_113396,Contig_51177,Contig_4670,Contig_14762,Contig_58710,Contig_56693,Contig_109590,Contig_33897,Contig_34089,Contig_49350,Contig_33646,First_Contig8251,Contig_62743,Contig_71959,Contig_56708,	Contig_20577,Contig_33756,Contig_208420,Contig_54267,Contig_79226,Contig_90955,Contig_293640,Contig_276510,	0.957871166612661	1	1
ko00770	Pantothenate and CoA biosynthesis	7	6	1	1555	155	32939	Contig_95257,Contig_77852,Contig_15804,Contig_2094,Contig_14188,Contig_8060,Contig_141862,	Contig_95257,Contig_77852,Contig_15804,Contig_2094,Contig_8060,Contig_141862,	Contig_14188,	0.956635203817031	1	1
ko04142	Lysosome	51	37	14	1555	1137	32939	First_Contig8667,Contig_96541,Contig_316951,Contig_185367,Contig_8269,Contig_47269,Contig_39655,First_Contig1033,Contig_46943,Contig_21087,Contig_95497,Contig_55908,Contig_41827,Contig_3168,Contig_12587,Contig_1307,Contig_65872,Contig_80315,Contig_292832,First_Contig1506,Contig_22262,Contig_44592,Contig_236515,Contig_17078,Contig_26930,Contig_19727,Contig_30631,Contig_18633,Contig_33790,Contig_22…	First_Contig8667,Contig_96541,Contig_316951,Contig_185367,Contig_8269,First_Contig1033,Contig_21087,Contig_95497,Contig_55908,Contig_12587,Contig_1307,Contig_65872,Contig_80315,Contig_292832,First_Contig1506,Contig_22262,Contig_44592,Contig_17078,Contig_26930,Contig_19727,Contig_30631,Contig_18633,Contig_33790,Contig_22895,Second_Contig662,Contig_102051,Contig_28062,Contig_109735,Contig_256393,Co…	Contig_47269,Contig_39655,Contig_46943,Contig_41827,Contig_3168,Contig_236515,Contig_312261,Contig_59400,Contig_2170,Contig_17377,Contig_13941,Contig_320696,Contig_145770,Contig_276510,	0.950144652113787	1	1
ko04712	Circadian rhythm	3	1	2	1555	67	32939	Contig_68949,Contig_104344,Contig_60517,	Contig_104344,	Contig_68949,Contig_60517,	0.948476268176801	1	1
ko04966	Collecting duct acid secretion	7	5	2	1555	157	32939	Contig_113618,Contig_96541,Contig_80315,Contig_109590,Contig_54267,Contig_33646,Contig_276510,	Contig_113618,Contig_96541,Contig_80315,Contig_109590,Contig_33646,	Contig_54267,Contig_276510,	0.944448768099617	1	1
ko00670	One carbon pool by folate	8	5	3	1555	180	32939	Contig_64595,Contig_131979,Contig_49392,Contig_84413,Contig_2157,Contig_109485,Contig_19136,Contig_84274,	Contig_49392,Contig_2157,Contig_109485,Contig_19136,Contig_84274,	Contig_64595,Contig_131979,Contig_84413,	0.941450518042158	1	1
ko00900	Terpenoid backbone biosynthesis	10	9	1	1555	226	32939	Contig_30347,Contig_83113,Contig_251474,Contig_35172,Contig_201035,Contig_150218,Contig_221052,Contig_4394,Contig_64387,Contig_139330,	Contig_30347,Contig_83113,Contig_251474,Contig_35172,Contig_201035,Contig_150218,Contig_221052,Contig_4394,Contig_139330,	Contig_64387,	0.937284807785334	1	1
ko04622	RIG-I-like receptor signaling pathway	8	6	2	1555	182	32939	Contig_118,Second_Contig489,Contig_309672,Contig_189219,Contig_155126,Contig_48835,Contig_313172,Contig_72062,	Contig_118,Contig_309672,Contig_189219,Contig_155126,Contig_313172,Contig_72062,	Second_Contig489,Contig_48835,	0.931104907953783	1	1
ko04922	Glucagon signaling pathway	26	21	5	1555	595	32939	Contig_66404,Contig_14420,Contig_128756,Contig_4415,First_Contig7397,Contig_575,Contig_62612,First_Contig254,Contig_20435,Contig_2152,Contig_7739,Contig_1644,First_Contig3064,Contig_16517,Contig_3578,Contig_21019,Contig_3966,Contig_166741,Contig_96713,First_Contig3261,First_Contig7385,Contig_61870,Contig_297935,Contig_4096,Contig_25649,Second_Contig67,	Contig_66404,Contig_14420,Contig_4415,First_Contig7397,Contig_575,Contig_62612,First_Contig254,Contig_20435,Contig_2152,Contig_7739,Contig_1644,First_Contig3064,Contig_16517,Contig_3578,Contig_21019,Contig_3966,Contig_166741,Contig_96713,First_Contig3261,First_Contig7385,Contig_4096,	Contig_128756,Contig_61870,Contig_297935,Contig_25649,Second_Contig67,	0.925627820259937	1	1
ko04022	cGMP-PKG signaling pathway	27	20	7	1555	618	32939	Contig_135425,Contig_14799,Contig_4760,Contig_67807,Contig_14420,Contig_128756,Contig_152401,Contig_26677,Contig_115562,Contig_20602,Contig_3101,First_Contig3064,Contig_47133,Contig_89182,Contig_77186,First_Contig561,Contig_82957,Contig_96713,Contig_37893,Contig_236251,Contig_68229,Contig_24064,Contig_61870,Contig_77087,Contig_16939,Contig_4096,Contig_15012,	Contig_14799,Contig_4760,Contig_67807,Contig_14420,Contig_26677,Contig_115562,Contig_20602,Contig_3101,First_Contig3064,Contig_89182,First_Contig561,Contig_82957,Contig_96713,Contig_37893,Contig_236251,Contig_68229,Contig_24064,Contig_77087,Contig_4096,Contig_15012,	Contig_135425,Contig_128756,Contig_152401,Contig_47133,Contig_77186,Contig_61870,Contig_16939,	0.925454999531733	1	1
ko04146	Peroxisome	33	23	10	1555	758	32939	Contig_36754,Contig_121901,Contig_52896,Contig_53324,Contig_238923,Contig_151,Contig_18896,Contig_2454,Contig_23441,Contig_53323,Contig_21800,Contig_54331,Contig_28164,Contig_13554,Contig_29881,Contig_44276,Contig_65248,Contig_77581,Contig_21708,Contig_36450,Contig_13296,Contig_3273,Contig_79113,Second_Contig564,Contig_190663,Contig_10247,Contig_177576,Contig_11313,Contig_304047,Contig_23891,Cont…	Contig_36754,Contig_52896,Contig_238923,Contig_151,Contig_18896,Contig_2454,Contig_23441,Contig_21800,Contig_28164,Contig_13554,Contig_44276,Contig_77581,Contig_21708,Contig_36450,Contig_13296,Contig_3273,Contig_79113,Contig_190663,Contig_177576,Contig_304047,Contig_23891,Contig_54024,Contig_233052,	Contig_121901,Contig_53324,Contig_53323,Contig_54331,Contig_29881,Contig_65248,Second_Contig564,Contig_10247,Contig_11313,Contig_133639,	0.922199221169264	1	1
ko03450	Non-homologous end-joining	3	1	2	1555	69	32939	First_Contig7524,Contig_189054,Contig_7344,	Contig_189054,	First_Contig7524,Contig_7344,	0.920984202432546	1	1
ko04921	Oxytocin signaling pathway	41	34	7	1555	951	32939	Contig_135425,Contig_116316,Contig_14799,Contig_4760,Contig_14420,Contig_128756,Contig_52311,Contig_62612,Contig_18160,Contig_26677,Contig_20435,Contig_3101,First_Contig3064,Contig_13638,Contig_77186,Contig_30739,Contig_168867,Contig_12259,Contig_3966,Contig_166741,Contig_22499,Contig_96713,Contig_37893,Contig_8224,Contig_45905,Contig_28961,Contig_236251,Contig_68229,Contig_61870,First_Contig3405…	Contig_116316,Contig_14799,Contig_4760,Contig_14420,Contig_62612,Contig_18160,Contig_26677,Contig_20435,Contig_3101,First_Contig3064,Contig_13638,Contig_30739,Contig_168867,Contig_12259,Contig_3966,Contig_166741,Contig_22499,Contig_96713,Contig_37893,Contig_8224,Contig_28961,Contig_236251,Contig_68229,First_Contig3405,Contig_299011,Contig_52312,Contig_77087,Contig_16669,Contig_4096,Contig_30527,C…	Contig_135425,Contig_128756,Contig_52311,Contig_77186,Contig_45905,Contig_61870,Contig_26612,	0.913236701255406	1	1
ko04744	Phototransduction	5	2	3	1555	116	32939	Contig_128756,Contig_309031,Contig_96713,Contig_61870,Contig_4096,	Contig_96713,Contig_4096,	Contig_128756,Contig_309031,Contig_61870,	0.913044683446058	1	1
ko00520	Amino sugar and nucleotide sugar metabolism	21	15	6	1555	488	32939	Contig_26853,Contig_106093,Contig_33211,First_Contig1467,First_Contig8261,Contig_185367,First_Contig897,Contig_296283,Contig_69846,Contig_15706,Contig_33827,Contig_277617,Contig_122146,First_Contig1000,Contig_32634,First_Contig6457,Contig_53183,Contig_143848,Contig_5506,First_Contig6971,Contig_81990,	Contig_26853,First_Contig8261,Contig_185367,First_Contig897,Contig_296283,Contig_15706,Contig_33827,Contig_277617,Contig_122146,First_Contig1000,Contig_32634,First_Contig6457,Contig_5506,First_Contig6971,Contig_81990,	Contig_106093,Contig_33211,First_Contig1467,Contig_69846,Contig_53183,Contig_143848,	0.911547888883032	1	1
ko04064	NF-kappa B signaling pathway	8	6	2	1555	186	32939	Second_Contig489,Contig_104344,Contig_43340,Contig_189219,Contig_155126,Contig_48835,Contig_313172,Contig_72062,	Contig_104344,Contig_43340,Contig_189219,Contig_155126,Contig_313172,Contig_72062,	Second_Contig489,Contig_48835,	0.911081146492411	1	1
ko05164	Influenza A	26	23	3	1555	605	32939	Contig_135425,Contig_32968,Contig_157333,Contig_17614,First_Contig489,Contig_12240,Contig_18160,Contig_26677,Contig_36820,Contig_251474,Contig_33545,Contig_21252,Contig_304533,Contig_56489,Contig_8224,Contig_28961,Contig_236251,Contig_80873,Contig_201806,Contig_49266,Contig_167883,First_Contig1222,Contig_33544,Contig_297200,Contig_77066,Second_Contig581,	Contig_32968,Contig_157333,Contig_17614,First_Contig489,Contig_12240,Contig_18160,Contig_26677,Contig_36820,Contig_251474,Contig_33545,Contig_21252,Contig_304533,Contig_56489,Contig_8224,Contig_28961,Contig_236251,Contig_80873,Contig_201806,Contig_49266,Contig_167883,Contig_297200,Contig_77066,Second_Contig581,	Contig_135425,First_Contig1222,Contig_33544,	0.910328186867211	1	1
ko03013	RNA transport	44	28	16	1555	1025	32939	Contig_71010,Contig_47639,Contig_155676,Second_Contig208,Contig_189883,Contig_62671,Contig_48896,Contig_13762,Contig_173383,Contig_9774,Contig_66258,Contig_68658,Contig_393624,Contig_3227,Contig_15152,Contig_31190,Contig_45865,Contig_43340,Contig_308536,Contig_29308,Contig_191388,Contig_53852,Contig_21173,Contig_46578,Contig_97674,Contig_55516,Contig_169555,Contig_125177,First_Contig2864,Contig_2…	Contig_71010,Contig_47639,Contig_155676,Second_Contig208,Contig_173383,Contig_9774,Contig_68658,Contig_393624,Contig_3227,Contig_15152,Contig_43340,Contig_191388,Contig_53852,Contig_169555,Contig_125177,Contig_22203,Contig_21252,Contig_46799,Contig_49417,Contig_169353,First_Contig2391,Contig_3533,Contig_26251,Contig_4917,Contig_20846,Contig_173679,Contig_158016,Contig_167883,	Contig_189883,Contig_62671,Contig_48896,Contig_13762,Contig_66258,Contig_31190,Contig_45865,Contig_308536,Contig_29308,Contig_21173,Contig_46578,Contig_97674,Contig_55516,First_Contig2864,Contig_338799,Contig_124529,	0.909303427182182	1	1
ko04141	Protein processing in endoplasmic reticulum	57	41	16	1555	1328	32939	Contig_2791,Contig_295305,Contig_11603,Contig_157333,Contig_253141,Contig_8014,Contig_43789,Contig_137327,Contig_17614,First_Contig3242,First_Contig6671,First_Contig489,Contig_359710,Contig_10759,Contig_73008,Contig_12240,Second_Contig223,Contig_82994,Contig_36820,Contig_10760,Contig_29871,Contig_42218,First_Contig53,Contig_33082,Contig_33545,Contig_4147,Contig_40565,Contig_584,First_Contig4999,C…	Contig_2791,Contig_11603,Contig_157333,Contig_253141,Contig_8014,Contig_137327,Contig_17614,First_Contig3242,First_Contig6671,First_Contig489,Contig_359710,Contig_10759,Contig_73008,Contig_12240,Contig_36820,Contig_10760,Contig_29871,Contig_42218,Contig_33545,Contig_4147,Contig_40565,Contig_30706,Contig_11116,Contig_35706,Contig_50088,Contig_15031,Contig_69431,Contig_50974,Contig_187452,Contig_39…	Contig_295305,Contig_43789,Second_Contig223,Contig_82994,First_Contig53,Contig_33082,Contig_584,First_Contig4999,Contig_84796,Contig_144532,Contig_299868,Contig_90545,Contig_18588,Contig_15447,First_Contig1222,Contig_33544,	0.909194495021888	1	1
ko00590	Arachidonic acid metabolism	9	6	3	1555	211	32939	Contig_170335,Contig_2460,Contig_66278,Contig_53178,Contig_129059,Contig_83921,Contig_300531,Contig_298016,Contig_13582,	Contig_170335,Contig_2460,Contig_53178,Contig_129059,Contig_83921,Contig_13582,	Contig_66278,Contig_300531,Contig_298016,	0.903524786272687	1	1
ko05166	HTLV-I infection	33	25	8	1555	778	32939	Contig_54018,Contig_71010,Contig_47639,Contig_56108,Contig_67807,Contig_14420,Contig_248760,Contig_52311,Contig_68109,Contig_152401,Contig_42218,Contig_20602,Contig_251474,First_Contig3064,Contig_186283,Contig_13491,Contig_130223,Contig_89182,Contig_3966,Contig_157351,Contig_44518,Contig_6086,Contig_40565,Contig_24064,Contig_196300,First_Contig3405,Contig_299011,Contig_18165,Contig_52312,Contig_5…	Contig_71010,Contig_47639,Contig_67807,Contig_14420,Contig_248760,Contig_42218,Contig_20602,Contig_251474,First_Contig3064,Contig_13491,Contig_130223,Contig_89182,Contig_3966,Contig_157351,Contig_44518,Contig_40565,Contig_24064,Contig_196300,First_Contig3405,Contig_299011,Contig_18165,Contig_52312,Contig_54492,First_Contig886,Contig_87633,	Contig_54018,Contig_56108,Contig_52311,Contig_68109,Contig_152401,Contig_186283,Contig_6086,Contig_77360,	0.898492300316584	1	1
ko04925	Aldosterone synthesis and secretion	18	14	4	1555	431	32939	Contig_116316,Contig_4760,Contig_128756,Contig_115562,Contig_30739,First_Contig561,Contig_103885,Contig_12259,Contig_3966,Contig_82957,Contig_96713,Contig_45905,Contig_61870,Contig_4096,Contig_39045,Contig_30527,Contig_121090,First_Contig271,	Contig_116316,Contig_4760,Contig_115562,Contig_30739,First_Contig561,Contig_12259,Contig_3966,Contig_82957,Contig_96713,Contig_4096,Contig_39045,Contig_30527,Contig_121090,First_Contig271,	Contig_128756,Contig_103885,Contig_45905,Contig_61870,	0.884657679366761	1	1
ko00600	Sphingolipid metabolism	11	9	2	1555	264	32939	Contig_15517,Contig_7678,Contig_3460,Contig_68506,Contig_130245,Contig_31140,Contig_7679,Contig_67236,Contig_122532,Contig_2576,Contig_15216,	Contig_7678,Contig_68506,Contig_130245,Contig_31140,Contig_7679,Contig_67236,Contig_122532,Contig_2576,Contig_15216,	Contig_15517,Contig_3460,	0.882609860664523	1	1
ko03008	Ribosome biogenesis in eukaryotes	30	24	6	1555	721	32939	Contig_71010,Contig_62801,Contig_151176,Contig_47639,Contig_10552,First_Contig408,Contig_85758,Contig_173383,Contig_27184,First_Contig6455,First_Contig7315,Contig_39595,Contig_14881,Contig_104344,Contig_194814,First_Contig7907,Contig_22203,First_Contig5306,Contig_34222,Contig_35596,Contig_37797,Contig_9635,Contig_58729,Contig_26251,Contig_14512,Contig_16626,Contig_158803,First_Contig4182,First_Co…	Contig_71010,Contig_151176,Contig_47639,Contig_10552,First_Contig408,Contig_173383,Contig_27184,First_Contig6455,First_Contig7315,Contig_14881,Contig_104344,First_Contig7907,Contig_22203,First_Contig5306,Contig_34222,Contig_35596,Contig_37797,Contig_9635,Contig_58729,Contig_26251,Contig_14512,Contig_158803,First_Contig2439,Contig_162130,	Contig_62801,Contig_85758,Contig_39595,Contig_194814,Contig_16626,First_Contig4182,	0.881385713839746	1	1
ko03070	Bacterial secretion system	3	2	1	1555	73	32939	Contig_46329,Contig_129450,Contig_8796,	Contig_129450,Contig_8796,	Contig_46329,	0.870519314628023	1	1
ko00521	Streptomycin biosynthesis	4	2	2	1555	98	32939	Contig_78105,Contig_18001,First_Contig1000,Contig_106467,	Contig_18001,First_Contig1000,	Contig_78105,Contig_106467,	0.864597414528512	1	1
ko04145	Phagosome	31	26	5	1555	777	32939	Contig_113618,Contig_96541,Contig_316951,Contig_18160,Contig_51223,Contig_42218,Contig_33462,Contig_402,Contig_80315,Contig_334733,Contig_236515,Contig_17078,Contig_19727,Contig_18633,Contig_57571,Contig_40565,Contig_8224,Contig_8998,Contig_28961,Contig_109590,Contig_54267,Contig_182628,Contig_14876,Contig_33646,Contig_18165,Contig_90545,Contig_20398,Contig_46,Contig_52909,Contig_77066,Contig_276…	Contig_113618,Contig_96541,Contig_316951,Contig_18160,Contig_51223,Contig_42218,Contig_33462,Contig_402,Contig_80315,Contig_334733,Contig_17078,Contig_19727,Contig_18633,Contig_57571,Contig_40565,Contig_8224,Contig_28961,Contig_109590,Contig_182628,Contig_14876,Contig_33646,Contig_18165,Contig_20398,Contig_46,Contig_52909,Contig_77066,	Contig_236515,Contig_8998,Contig_54267,Contig_90545,Contig_276510,	0.845124499786879	1	1
ko04020	Calcium signaling pathway	17	13	4	1555	427	32939	Contig_4760,Contig_67807,Contig_14420,Contig_128756,Contig_115562,Contig_20602,First_Contig3064,Contig_47133,Contig_89182,First_Contig561,Contig_3966,Contig_96713,Contig_24064,Contig_61870,Contig_16939,Contig_4096,Contig_15012,	Contig_4760,Contig_67807,Contig_14420,Contig_115562,Contig_20602,First_Contig3064,Contig_89182,First_Contig561,Contig_3966,Contig_96713,Contig_24064,Contig_4096,Contig_15012,	Contig_128756,Contig_47133,Contig_61870,Contig_16939,	0.843336822367975	1	1
ko03060	Protein export	8	5	3	1555	201	32939	Contig_46329,Contig_129450,Contig_59689,Contig_11116,First_Contig7851,Contig_94821,Contig_90545,Contig_8796,	Contig_129450,Contig_59689,Contig_11116,Contig_94821,Contig_8796,	Contig_46329,First_Contig7851,Contig_90545,	0.843090016157156	1	1
ko00240	Pyrimidine metabolism	34	31	3	1555	863	32939	Contig_95257,Contig_59355,Contig_177150,Contig_53962,Contig_297158,Contig_182878,Contig_399457,Contig_164598,Contig_37822,Contig_7737,First_Contig1221,Contig_292698,Contig_37379,Contig_153431,Contig_293055,Contig_7907,Contig_3287,Contig_78897,Contig_44261,Contig_265743,First_Contig4818,First_Contig4706,Contig_25996,First_Contig7443,Contig_132259,Contig_34006,Contig_6392,Contig_400612,Contig_13910…	Contig_95257,Contig_59355,Contig_177150,Contig_53962,Contig_297158,Contig_182878,Contig_399457,Contig_164598,Contig_37822,Contig_7737,First_Contig1221,Contig_292698,Contig_37379,Contig_153431,Contig_293055,Contig_7907,Contig_3287,Contig_78897,Contig_44261,Contig_265743,First_Contig4818,First_Contig4706,Contig_25996,First_Contig7443,Contig_34006,Contig_6392,Contig_400612,Contig_139105,Contig_26029…	Contig_132259,Contig_59357,Contig_163496,	0.834541884475377	1	1
ko04144	Endocytosis	43	30	13	1555	1094	32939	Contig_284908,Contig_247709,Contig_157333,Contig_105897,Contig_69776,Contig_301019,First_Contig4066,Contig_17614,Contig_21878,Contig_98226,Contig_12240,Contig_53299,Contig_36820,Contig_64569,Contig_41827,First_Contig3328,Contig_33545,Contig_117661,Contig_138635,Contig_156198,Contig_135704,Contig_20270,Contig_147247,Contig_33009,Contig_182628,Contig_19568,Contig_89088,Contig_110692,Contig_98754,Co…	Contig_247709,Contig_157333,Contig_105897,Contig_69776,Contig_301019,First_Contig4066,Contig_17614,Contig_21878,Contig_12240,Contig_36820,Contig_64569,First_Contig3328,Contig_33545,Contig_156198,Contig_135704,Contig_20270,Contig_147247,Contig_33009,Contig_182628,Contig_19568,Contig_110692,Contig_93029,Contig_50304,Contig_85014,Contig_105989,Contig_49266,Contig_297200,Contig_184206,Second_Contig58…	Contig_284908,Contig_98226,Contig_53299,Contig_41827,Contig_117661,Contig_138635,Contig_89088,Contig_98754,Contig_68622,Contig_147817,Contig_63879,First_Contig1222,Contig_33544,	0.832589923405656	1	1
ko04071	Sphingolipid signaling pathway	31	22	9	1555	789	32939	Contig_135425,Contig_142598,First_Contig7724,Contig_52311,Contig_7678,Contig_39655,Contig_3460,Contig_26677,Contig_142758,First_Contig7318,Contig_68506,Contig_402,Contig_3101,First_Contig7133,Contig_77186,Contig_54407,Contig_236251,Contig_31140,Contig_163366,First_Contig3405,Contig_299011,Contig_52312,Contig_7679,Contig_67236,Contig_39842,Contig_20398,Contig_122532,First_Contig7388,Contig_2576,Co…	Contig_142598,Contig_7678,Contig_26677,First_Contig7318,Contig_68506,Contig_402,Contig_3101,First_Contig7133,Contig_54407,Contig_236251,Contig_31140,Contig_163366,First_Contig3405,Contig_299011,Contig_52312,Contig_7679,Contig_67236,Contig_20398,Contig_122532,Contig_2576,Contig_15216,Contig_11853,	Contig_135425,First_Contig7724,Contig_52311,Contig_39655,Contig_3460,Contig_142758,Contig_77186,Contig_39842,First_Contig7388,	0.832270895227383	1	1
ko04659	Th17 cell differentiation	10	9	1	1555	255	32939	Contig_2791,Contig_8014,Contig_14420,Contig_43789,Contig_10759,Contig_26677,Contig_10760,First_Contig3064,Contig_236251,Contig_50088,	Contig_2791,Contig_8014,Contig_14420,Contig_10759,Contig_26677,Contig_10760,First_Contig3064,Contig_236251,Contig_50088,	Contig_43789,	0.83069163356661	1	1
ko05034	Alcoholism	26	15	11	1555	663	32939	Contig_135425,Contig_14799,First_Contig5840,Contig_128756,Contig_52311,Contig_164720,Contig_26677,Contig_3101,Contig_77186,Contig_301525,Contig_40197,Contig_96713,Contig_117100,Contig_249675,Contig_236251,Contig_61870,First_Contig3405,Contig_237453,Contig_299011,Contig_52312,Contig_4096,Contig_105095,Contig_284444,Contig_18496,First_Contig6965,Contig_69491,	Contig_14799,Contig_164720,Contig_26677,Contig_3101,Contig_40197,Contig_96713,Contig_117100,Contig_236251,First_Contig3405,Contig_299011,Contig_52312,Contig_4096,Contig_105095,Contig_284444,Contig_69491,	Contig_135425,First_Contig5840,Contig_128756,Contig_52311,Contig_77186,Contig_301525,Contig_249675,Contig_61870,Contig_237453,Contig_18496,First_Contig6965,	0.83069163356661	1	1
ko00564	Glycerophospholipid metabolism	20	13	7	1555	514	32939	Contig_292348,Contig_15517,Contig_36259,Contig_401772,Contig_69710,Contig_29028,Contig_45821,Contig_29029,Second_Contig248,Contig_86011,Contig_30765,First_Contig2191,Contig_36260,Contig_53112,Contig_183737,Contig_31671,Contig_292530,Contig_279825,Second_Contig414,Contig_13734,	Contig_292348,Contig_36259,Contig_401772,Contig_69710,Contig_45821,Contig_29029,Contig_86011,First_Contig2191,Contig_36260,Contig_53112,Contig_31671,Contig_292530,Second_Contig414,	Contig_15517,Contig_29028,Second_Contig248,Contig_30765,Contig_183737,Contig_279825,Contig_13734,	0.824227107235352	1	1
ko04371	Apelin signaling pathway	27	18	9	1555	695	32939	Contig_135425,First_Contig2892,Contig_128756,Contig_52311,Contig_57326,Contig_62612,Contig_26677,Contig_20435,Contig_3101,Contig_47133,Contig_306705,Contig_77186,Contig_103885,Contig_3966,Contig_166741,Contig_96713,Contig_21237,Contig_236251,Contig_68229,Contig_61870,Contig_43356,First_Contig3405,Contig_299011,Contig_52312,Contig_16939,Contig_4096,Contig_15012,	Contig_57326,Contig_62612,Contig_26677,Contig_20435,Contig_3101,Contig_306705,Contig_3966,Contig_166741,Contig_96713,Contig_21237,Contig_236251,Contig_68229,Contig_43356,First_Contig3405,Contig_299011,Contig_52312,Contig_4096,Contig_15012,	Contig_135425,First_Contig2892,Contig_128756,Contig_52311,Contig_47133,Contig_77186,Contig_103885,Contig_61870,Contig_16939,	0.822922575123181	1	1
ko00360	Phenylalanine metabolism	7	3	4	1555	181	32939	Contig_104194,Contig_38065,Contig_90352,Contig_112330,Contig_100078,Contig_3388,First_Contig1970,	Contig_112330,Contig_3388,First_Contig1970,	Contig_104194,Contig_38065,Contig_90352,Contig_100078,	0.819217992219005	1	1
ko04270	Vascular smooth muscle contraction	15	10	5	1555	388	32939	Contig_135425,Contig_14799,First_Contig5840,Contig_4760,Contig_128756,Contig_26677,Contig_301525,Contig_3966,Contig_96713,Contig_37893,Contig_236251,Contig_61870,Contig_77087,Contig_4096,Contig_53768,	Contig_14799,Contig_4760,Contig_26677,Contig_3966,Contig_96713,Contig_37893,Contig_236251,Contig_77087,Contig_4096,Contig_53768,	Contig_135425,First_Contig5840,Contig_128756,Contig_301525,Contig_61870,	0.818916365565021	1	1
ko04960	Aldosterone-regulated sodium reabsorption	8	7	1	1555	207	32939	Contig_52311,Contig_26677,First_Contig7133,Contig_82957,Contig_236251,First_Contig3405,Contig_299011,Contig_52312,	Contig_26677,First_Contig7133,Contig_82957,Contig_236251,First_Contig3405,Contig_299011,Contig_52312,	Contig_52311,	0.818652624384485	1	1
ko04520	Adherens junction	18	16	2	1555	466	32939	Contig_18160,Contig_26677,Second_Contig489,Contig_104344,Contig_402,Contig_66768,Contig_155126,Contig_8224,Contig_48835,Contig_313172,Contig_25093,Contig_28961,Contig_236251,Contig_45932,Contig_72062,Contig_20398,Contig_93029,Contig_77066,	Contig_18160,Contig_26677,Contig_104344,Contig_402,Contig_66768,Contig_155126,Contig_8224,Contig_313172,Contig_25093,Contig_28961,Contig_236251,Contig_45932,Contig_72062,Contig_20398,Contig_93029,Contig_77066,	Second_Contig489,Contig_48835,	0.81821343306239	1	1
ko04016	MAPK signaling pathway	13	10	3	1555	337	32939	Contig_83324,Contig_128756,Contig_24643,Contig_6383,Contig_37822,Contig_2454,Contig_9162,Contig_96713,Contig_61870,Contig_32634,Contig_28735,Contig_139105,Contig_4096,	Contig_83324,Contig_6383,Contig_37822,Contig_2454,Contig_9162,Contig_96713,Contig_32634,Contig_28735,Contig_139105,Contig_4096,	Contig_128756,Contig_24643,Contig_61870,	0.817134351713149	1	1
ko04080	Neuroactive ligand-receptor interaction	2	0	2	1555	52	32939	Contig_56108,Contig_68109,	-	Contig_56108,Contig_68109,	0.81471679445956	1	1
ko00400	Phenylalanine, tyrosine and tryptophan biosynthesis	6	4	2	1555	156	32939	Contig_96859,Contig_24766,Contig_69414,Contig_14598,Contig_29486,Contig_112330,	Contig_96859,Contig_14598,Contig_29486,Contig_112330,	Contig_24766,Contig_69414,	0.81471679445956	1	1
ko04918	Thyroid hormone synthesis	9	8	1	1555	234	32939	Contig_66278,Contig_129059,Contig_83921,Contig_42218,Contig_3966,Contig_82957,Contig_11116,Contig_187452,Contig_13582,	Contig_129059,Contig_83921,Contig_42218,Contig_3966,Contig_82957,Contig_11116,Contig_187452,Contig_13582,	Contig_66278,	0.81471679445956	1	1
ko04910	Insulin signaling pathway	35	26	9	1555	915	32939	Contig_135425,First_Contig2892,Contig_14799,First_Contig5840,Contig_128756,Contig_52311,Contig_57326,Contig_62612,Contig_294787,Contig_26677,Contig_20435,First_Contig7133,Contig_306705,Contig_301525,Contig_103885,Contig_21019,Contig_3847,Contig_3966,Contig_17086,Contig_166741,First_Contig150,Contig_96713,Contig_25093,Contig_21237,Contig_49417,Contig_236251,First_Contig1000,Contig_294068,Contig_61…	Contig_14799,Contig_57326,Contig_62612,Contig_294787,Contig_26677,Contig_20435,First_Contig7133,Contig_306705,Contig_21019,Contig_3847,Contig_3966,Contig_17086,Contig_166741,First_Contig150,Contig_96713,Contig_25093,Contig_21237,Contig_49417,Contig_236251,First_Contig1000,Contig_294068,Contig_43356,First_Contig3405,Contig_299011,Contig_52312,Contig_4096,	Contig_135425,First_Contig2892,First_Contig5840,Contig_128756,Contig_52311,Contig_301525,Contig_103885,Contig_61870,Contig_25649,	0.810264790118251	1	1
ko04013	MAPK signaling pathway	26	16	10	1555	681	32939	Contig_135425,Contig_332048,Contig_52311,Contig_26677,Second_Contig489,Contig_402,Contig_301525,Contig_155126,Contig_54331,Contig_48835,Contig_29881,Contig_313172,Contig_44276,Contig_84796,Contig_236251,First_Contig3405,Contig_21708,Contig_299011,Contig_52312,Contig_72062,Contig_39842,Contig_238085,Contig_325142,Contig_20398,Contig_22074,Contig_177576,	Contig_332048,Contig_26677,Contig_402,Contig_155126,Contig_313172,Contig_44276,Contig_236251,First_Contig3405,Contig_21708,Contig_299011,Contig_52312,Contig_72062,Contig_238085,Contig_20398,Contig_22074,Contig_177576,	Contig_135425,Contig_52311,Second_Contig489,Contig_301525,Contig_54331,Contig_48835,Contig_29881,Contig_84796,Contig_39842,Contig_325142,	0.808735026511986	1	1
ko04151	PI3K-Akt signaling pathway	41	32	9	1555	1075	32939	Contig_135425,Contig_2791,Contig_54018,First_Contig2892,Contig_25683,Contig_142598,Contig_8014,Contig_43789,Contig_29698,Contig_52311,First_Contig1043,Contig_10759,Contig_57326,Contig_26677,Contig_10760,Contig_402,Contig_20435,First_Contig7133,Contig_29308,Contig_13491,Contig_306705,Contig_157351,Contig_166741,Contig_6086,Contig_21237,Contig_49417,Contig_236251,Contig_50070,Contig_50088,Contig_68…	Contig_2791,Contig_25683,Contig_142598,Contig_8014,Contig_29698,First_Contig1043,Contig_10759,Contig_57326,Contig_26677,Contig_10760,Contig_402,Contig_20435,First_Contig7133,Contig_13491,Contig_306705,Contig_157351,Contig_166741,Contig_21237,Contig_49417,Contig_236251,Contig_50070,Contig_50088,Contig_68229,Contig_187452,Contig_43356,First_Contig3405,Contig_299011,Contig_52312,First_Contig886,Cont…	Contig_135425,Contig_54018,First_Contig2892,Contig_43789,Contig_52311,Contig_29308,Contig_6086,Contig_39842,Contig_77360,	0.807895909668735	1	1
ko04740	Olfactory transduction	8	4	4	1555	210	32939	Contig_128756,Contig_47133,Contig_3966,Contig_96713,Contig_61870,Contig_16939,Contig_4096,Contig_15012,	Contig_3966,Contig_96713,Contig_4096,Contig_15012,	Contig_128756,Contig_47133,Contig_61870,Contig_16939,	0.806957586893278	1	1
ko05203	Viral carcinogenesis	35	28	7	1555	922	32939	Contig_118,Contig_96541,Contig_52311,Contig_36230,Contig_152401,Contig_164720,Contig_67501,Contig_26677,Contig_402,Contig_7739,Contig_80315,Contig_1644,Contig_16517,Contig_186283,Contig_130223,Contig_3578,Contig_3966,Contig_44518,Contig_66768,Contig_59181,Contig_9707,First_Contig3261,Contig_236251,Contig_45932,Contig_35944,First_Contig3405,Contig_237453,Contig_299011,Contig_52312,Contig_111324,Co…	Contig_118,Contig_96541,Contig_36230,Contig_164720,Contig_26677,Contig_402,Contig_7739,Contig_80315,Contig_1644,Contig_16517,Contig_130223,Contig_3578,Contig_3966,Contig_44518,Contig_66768,Contig_59181,Contig_9707,First_Contig3261,Contig_236251,Contig_45932,Contig_35944,First_Contig3405,Contig_299011,Contig_52312,Contig_42728,Contig_284444,Contig_20398,Contig_93029,	Contig_52311,Contig_152401,Contig_67501,Contig_186283,Contig_237453,Contig_111324,First_Contig6965,	0.804113105160737	1	1
ko00680	Methane metabolism	14	9	5	1555	369	32939	Contig_37504,Contig_64595,Contig_296367,Contig_115619,Contig_2439,Contig_309672,Contig_76508,Contig_17086,Contig_2157,Contig_27502,Contig_109485,Contig_61880,Contig_26275,Contig_18012,	Contig_37504,Contig_296367,Contig_309672,Contig_17086,Contig_2157,Contig_27502,Contig_109485,Contig_61880,Contig_18012,	Contig_64595,Contig_115619,Contig_2439,Contig_76508,Contig_26275,	0.803677271499403	1	1
ko04137	Mitophagy	9	7	2	1555	238	32939	Contig_301019,Contig_52311,First_Contig7310,Contig_130363,Contig_104344,Contig_8318,First_Contig3405,Contig_299011,Contig_52312,	Contig_301019,Contig_130363,Contig_104344,Contig_8318,First_Contig3405,Contig_299011,Contig_52312,	Contig_52311,First_Contig7310,	0.801024075224945	1	1
ko04720	Long-term potentiation	20	14	6	1555	533	32939	Contig_144318,Contig_135425,Contig_14799,First_Contig5840,Contig_14420,Contig_128756,Contig_52311,Contig_26677,First_Contig3064,Contig_42330,Contig_301525,Contig_3966,Contig_7791,Contig_96713,Contig_236251,Contig_61870,First_Contig3405,Contig_299011,Contig_52312,Contig_4096,	Contig_144318,Contig_14799,Contig_14420,Contig_26677,First_Contig3064,Contig_42330,Contig_3966,Contig_7791,Contig_96713,Contig_236251,First_Contig3405,Contig_299011,Contig_52312,Contig_4096,	Contig_135425,First_Contig5840,Contig_128756,Contig_52311,Contig_301525,Contig_61870,	0.794845653131278	1	1
ko04212	Longevity regulating pathway	21	14	7	1555	563	32939	Contig_284908,Contig_151,Contig_11430,Contig_47007,Contig_248983,Contig_41010,Contig_2454,Contig_54331,Contig_29881,Contig_114242,Contig_44276,First_Contig1192,Contig_24192,Contig_361147,Contig_49880,Contig_21708,Contig_63554,Second_Contig564,Contig_24155,Contig_156729,Contig_177576,	Contig_151,Contig_11430,Contig_47007,Contig_248983,Contig_41010,Contig_2454,Contig_44276,First_Contig1192,Contig_361147,Contig_49880,Contig_21708,Contig_63554,Contig_156729,Contig_177576,	Contig_284908,Contig_54331,Contig_29881,Contig_114242,Contig_24192,Second_Contig564,Contig_24155,	0.790116109724546	1	1
ko00230	Purine metabolism	49	41	8	1555	1323	32939	Contig_8048,Contig_147610,Contig_19363,Contig_5667,Contig_59355,Contig_36548,Contig_177150,Contig_14306,Contig_49392,Contig_112472,Contig_297158,Contig_7480,Contig_164598,Contig_7739,Contig_1644,Contig_37822,Contig_7737,First_Contig1221,Contig_16517,Contig_117757,Contig_292698,Contig_131659,Contig_37379,Contig_5624,Contig_3578,Contig_12586,Contig_7907,Contig_78897,Contig_265743,Contig_37893,First…	Contig_8048,Contig_147610,Contig_19363,Contig_5667,Contig_59355,Contig_177150,Contig_14306,Contig_49392,Contig_112472,Contig_297158,Contig_7480,Contig_164598,Contig_7739,Contig_1644,Contig_37822,Contig_7737,First_Contig1221,Contig_16517,Contig_117757,Contig_292698,Contig_37379,Contig_3578,Contig_12586,Contig_7907,Contig_78897,Contig_265743,Contig_37893,First_Contig4818,Contig_96294,First_Contig32…	Contig_36548,Contig_131659,Contig_5624,Contig_132259,Contig_14413,Contig_80238,Contig_84010,Contig_59357,	0.784542098368465	1	1
ko00860	Porphyrin and chlorophyll metabolism	13	7	6	1555	352	32939	Contig_79973,Contig_114438,Contig_96857,Contig_200510,Contig_198129,Contig_94081,Contig_36002,Contig_50462,Contig_116751,Contig_398873,Contig_399932,Contig_88585,Contig_90734,	Contig_96857,Contig_200510,Contig_94081,Contig_116751,Contig_398873,Contig_399932,Contig_88585,	Contig_79973,Contig_114438,Contig_198129,Contig_36002,Contig_50462,Contig_90734,	0.782313285589009	1	1
ko04932	Non-alcoholic fatty liver disease (NAFLD)	24	20	4	1555	653	32939	Contig_20577,Contig_32968,Contig_85616,Contig_359710,Contig_162633,Contig_62612,Contig_63888,Contig_402,Contig_20435,Contig_166741,Contig_4670,Contig_304533,Contig_56489,Contig_56693,Contig_33897,Contig_49350,Contig_79226,Contig_90955,Contig_293640,Contig_71959,Contig_20398,Contig_93029,Contig_19547,Contig_56708,	Contig_32968,Contig_85616,Contig_359710,Contig_162633,Contig_62612,Contig_63888,Contig_402,Contig_20435,Contig_166741,Contig_4670,Contig_304533,Contig_56489,Contig_56693,Contig_33897,Contig_49350,Contig_71959,Contig_20398,Contig_93029,Contig_19547,Contig_56708,	Contig_20577,Contig_79226,Contig_90955,Contig_293640,	0.778534884751555	1	1
ko05168	Herpes simplex infection	19	13	6	1555	518	32939	Contig_12799,Contig_14799,Contig_32968,Contig_36230,Second_Contig489,Contig_104344,Contig_186283,First_Contig7994,Contig_155126,Contig_304533,Contig_56489,First_Contig7214,Contig_48835,Contig_313172,First_Contig1192,Contig_72480,Contig_74551,Contig_72062,Contig_15447,	Contig_12799,Contig_14799,Contig_32968,Contig_36230,Contig_104344,First_Contig7994,Contig_155126,Contig_304533,Contig_56489,Contig_313172,First_Contig1192,Contig_74551,Contig_72062,	Second_Contig489,Contig_186283,First_Contig7214,Contig_48835,Contig_72480,Contig_15447,	0.776969298191163	1	1
ko04745	Phototransduction	10	8	2	1555	274	32939	Contig_128756,Contig_18160,Contig_96713,Contig_8224,Contig_28961,Contig_61870,Contig_4096,Contig_39045,Contig_121090,Contig_77066,	Contig_18160,Contig_96713,Contig_8224,Contig_28961,Contig_4096,Contig_39045,Contig_121090,Contig_77066,	Contig_128756,Contig_61870,	0.773088929049217	1	1
ko04914	Progesterone-mediated oocyte maturation	21	15	6	1555	576	32939	Contig_144318,Contig_135425,Contig_2791,First_Contig5840,Contig_8014,Contig_43789,Contig_52311,Contig_10759,Contig_26677,Contig_10760,Contig_3101,Contig_77186,Contig_301525,Contig_3966,Contig_7791,Contig_236251,Contig_50088,First_Contig3405,Contig_299011,Contig_52312,Contig_54492,	Contig_144318,Contig_2791,Contig_8014,Contig_10759,Contig_26677,Contig_10760,Contig_3101,Contig_3966,Contig_7791,Contig_236251,Contig_50088,First_Contig3405,Contig_299011,Contig_52312,Contig_54492,	Contig_135425,First_Contig5840,Contig_43789,Contig_52311,Contig_77186,Contig_301525,	0.772283628081458	1	1
ko03020	RNA polymerase	11	10	1	1555	302	32939	Contig_297158,Contig_164598,Contig_292698,Contig_37379,Contig_7907,Contig_78897,Contig_265743,First_Contig4706,Contig_132259,Contig_6392,Contig_260296,	Contig_297158,Contig_164598,Contig_292698,Contig_37379,Contig_7907,Contig_78897,Contig_265743,First_Contig4706,Contig_6392,Contig_260296,	Contig_132259,	0.771552990779583	1	1
ko04725	Cholinergic synapse	14	11	3	1555	385	32939	Contig_135425,Contig_4760,Contig_52311,Contig_26677,Contig_3101,Contig_45821,Contig_13638,Contig_77186,Contig_3966,Contig_236251,Contig_68229,First_Contig3405,Contig_299011,Contig_52312,	Contig_4760,Contig_26677,Contig_3101,Contig_45821,Contig_13638,Contig_3966,Contig_236251,Contig_68229,First_Contig3405,Contig_299011,Contig_52312,	Contig_135425,Contig_52311,Contig_77186,	0.770277696579947	1	1
ko04668	TNF signaling pathway	10	7	3	1555	276	32939	Contig_308362,Contig_135425,Contig_26677,Second_Contig489,Contig_189219,Contig_155126,Contig_48835,Contig_313172,Contig_236251,Contig_72062,	Contig_308362,Contig_26677,Contig_189219,Contig_155126,Contig_313172,Contig_236251,Contig_72062,	Contig_135425,Second_Contig489,Contig_48835,	0.767486835360455	1	1
ko01210	2-Oxocarboxylic acid metabolism	13	11	2	1555	359	32939	Contig_77852,Contig_3037,Contig_75811,Contig_191331,Contig_16314,Contig_66660,Contig_2094,Contig_27735,Contig_89232,Contig_771,Contig_8060,First_Contig7331,Contig_104293,	Contig_77852,Contig_3037,Contig_191331,Contig_16314,Contig_2094,Contig_27735,Contig_89232,Contig_771,Contig_8060,First_Contig7331,Contig_104293,	Contig_75811,Contig_66660,	0.767059266092845	1	1
ko03030	DNA replication	13	8	5	1555	361	32939	Contig_248760,Contig_15182,First_Contig7696,Contig_107301,First_Contig4818,First_Contig7443,Contig_308768,Second_Contig753,Contig_189054,Contig_188440,Contig_318644,Contig_23015,First_Contig6523,	Contig_248760,First_Contig7696,First_Contig4818,First_Contig7443,Second_Contig753,Contig_189054,Contig_23015,First_Contig6523,	Contig_15182,Contig_107301,Contig_308768,Contig_188440,Contig_318644,	0.762809630269616	1	1
ko00970	Aminoacyl-tRNA biosynthesis	22	12	10	1555	613	32939	Contig_52907,Contig_112895,Contig_163158,Contig_114438,Contig_68462,Contig_307344,Contig_38169,Contig_24333,Second_Contig335,Contig_103517,Contig_398585,Contig_262495,Contig_117881,Contig_122061,Contig_103516,Contig_10479,Contig_166034,Contig_4287,Contig_363591,Contig_320407,Contig_66346,Contig_11979,	Contig_52907,Contig_163158,Contig_24333,Second_Contig335,Contig_103517,Contig_398585,Contig_262495,Contig_117881,Contig_166034,Contig_4287,Contig_363591,Contig_11979,	Contig_112895,Contig_114438,Contig_68462,Contig_307344,Contig_38169,Contig_122061,Contig_103516,Contig_10479,Contig_320407,Contig_66346,	0.760225132839915	1	1
ko04726	Serotonergic synapse	13	8	5	1555	367	32939	Contig_135425,First_Contig5840,Contig_4760,Contig_52311,Contig_26677,Contig_3101,Contig_77186,Contig_301525,Contig_3966,Contig_236251,First_Contig3405,Contig_299011,Contig_52312,	Contig_4760,Contig_26677,Contig_3101,Contig_3966,Contig_236251,First_Contig3405,Contig_299011,Contig_52312,	Contig_135425,First_Contig5840,Contig_52311,Contig_77186,Contig_301525,	0.750338628139867	1	1
ko04730	Long-term depression	13	7	6	1555	368	32939	Contig_135425,First_Contig5840,Contig_52311,Contig_26677,Contig_3101,Contig_77186,Contig_301525,Contig_236251,First_Contig3405,Contig_299011,Contig_52312,Contig_77087,Contig_39842,	Contig_26677,Contig_3101,Contig_236251,First_Contig3405,Contig_299011,Contig_52312,Contig_77087,	Contig_135425,First_Contig5840,Contig_52311,Contig_77186,Contig_301525,Contig_39842,	0.748299664476443	1	1
ko04727	GABAergic synapse	10	9	1	1555	285	32939	First_Contig3262,Contig_4760,Contig_31439,First_Contig1949,Contig_111134,Contig_3101,Contig_77186,Contig_3966,Contig_12412,Contig_21651,	First_Contig3262,Contig_4760,Contig_31439,First_Contig1949,Contig_111134,Contig_3101,Contig_3966,Contig_12412,Contig_21651,	Contig_77186,	0.743250408980651	1	1
ko04916	Melanogenesis	14	9	5	1555	400	32939	Contig_135425,Contig_128756,Contig_52311,Contig_26677,Contig_3101,Contig_77186,Contig_3966,Contig_96713,Contig_236251,Contig_61870,First_Contig3405,Contig_299011,Contig_52312,Contig_4096,	Contig_26677,Contig_3101,Contig_3966,Contig_96713,Contig_236251,First_Contig3405,Contig_299011,Contig_52312,Contig_4096,	Contig_135425,Contig_128756,Contig_52311,Contig_77186,Contig_61870,	0.741392282958199	1	1
ko05133	Pertussis	10	7	3	1555	290	32939	Contig_128756,Contig_26677,Contig_3101,Contig_59890,Contig_77186,Contig_25684,Contig_96713,Contig_236251,Contig_61870,Contig_4096,	Contig_26677,Contig_3101,Contig_59890,Contig_25684,Contig_96713,Contig_236251,Contig_4096,	Contig_128756,Contig_77186,Contig_61870,	0.730435746756847	1	1
ko04010	MAPK signaling pathway	45	36	9	1555	1310	32939	Contig_144318,Contig_135425,Contig_332048,Contig_42103,First_Contig5840,Contig_157333,Contig_4760,Contig_14420,Contig_17614,Contig_52311,Contig_6898,Contig_760,Contig_12240,Contig_2132,Contig_152401,Contig_57693,Contig_26677,Contig_36820,Second_Contig489,Contig_402,First_Contig3064,Contig_33545,Contig_42330,Contig_301525,Contig_3966,Contig_7791,Contig_155126,Contig_48835,Contig_313172,Contig_6646…	Contig_144318,Contig_332048,Contig_42103,Contig_157333,Contig_4760,Contig_14420,Contig_17614,Contig_6898,Contig_760,Contig_12240,Contig_2132,Contig_57693,Contig_26677,Contig_36820,Contig_402,First_Contig3064,Contig_33545,Contig_42330,Contig_3966,Contig_7791,Contig_155126,Contig_313172,Contig_66468,Contig_236251,First_Contig3405,Contig_299011,Contig_52312,Contig_72062,Contig_20398,Contig_93029,Con…	Contig_135425,First_Contig5840,Contig_52311,Contig_152401,Second_Contig489,Contig_301525,Contig_48835,First_Contig1222,Contig_33544,	0.727647824059301	1	1
ko05161	Hepatitis B	13	11	2	1555	381	32939	Contig_118,Contig_135425,Contig_32968,Contig_248760,Contig_52311,Contig_26677,Contig_304533,Contig_56489,Contig_115457,Contig_236251,First_Contig3405,Contig_299011,Contig_52312,	Contig_118,Contig_32968,Contig_248760,Contig_26677,Contig_304533,Contig_56489,Contig_115457,Contig_236251,First_Contig3405,Contig_299011,Contig_52312,	Contig_135425,Contig_52311,	0.722767129992995	1	1
ko00960	Tropane, piperidine and pyridine alkaloid biosynthesis	3	2	1	1555	88	32939	Contig_104194,Contig_112330,Contig_3388,	Contig_112330,Contig_3388,	Contig_104194,	0.722135340543701	1	1
ko04113	Meiosis	15	9	6	1555	445	32939	Contig_14799,Contig_5667,Contig_142598,First_Contig4201,Contig_130223,Contig_107301,Contig_3966,Contig_44252,Contig_96294,Contig_39842,Contig_188440,Contig_38692,Contig_131552,Contig_120203,Contig_23015,	Contig_14799,Contig_5667,Contig_142598,Contig_130223,Contig_3966,Contig_96294,Contig_38692,Contig_131552,Contig_23015,	First_Contig4201,Contig_107301,Contig_44252,Contig_39842,Contig_188440,Contig_120203,	0.714021460312873	1	1
ko04933	AGE-RAGE signaling pathway in diabetic complications	11	10	1	1555	328	32939	Contig_52311,Contig_26677,Contig_402,Contig_236251,First_Contig3405,Contig_299011,Contig_52312,Contig_43257,Contig_20398,Contig_93029,Contig_52909,	Contig_26677,Contig_402,Contig_236251,First_Contig3405,Contig_299011,Contig_52312,Contig_43257,Contig_20398,Contig_93029,Contig_52909,	Contig_52311,	0.71039330248608	1	1
ko04550	Signaling pathways regulating pluripotency of stem cells	8	6	2	1555	243	32939	Contig_135425,Contig_52311,Contig_26677,Contig_236251,First_Contig3405,Contig_299011,Contig_52312,Contig_75341,	Contig_26677,Contig_236251,First_Contig3405,Contig_299011,Contig_52312,Contig_75341,	Contig_135425,Contig_52311,	0.697370754105302	1	1
ko04152	AMPK signaling pathway	27	22	5	1555	821	32939	Contig_142598,Contig_62612,Second_Contig489,Contig_20435,First_Contig7133,Contig_168867,Contig_103885,Contig_21019,Contig_3847,Contig_17086,Contig_166741,Contig_22499,Contig_155126,First_Contig150,Contig_48835,Contig_313172,Contig_49880,Contig_63554,Contig_72062,Contig_16669,Contig_39842,Contig_139330,Contig_50304,Contig_58120,Contig_26612,Contig_86798,Contig_40631,	Contig_142598,Contig_62612,Contig_20435,First_Contig7133,Contig_168867,Contig_21019,Contig_3847,Contig_17086,Contig_166741,Contig_22499,Contig_155126,First_Contig150,Contig_313172,Contig_49880,Contig_63554,Contig_72062,Contig_16669,Contig_139330,Contig_50304,Contig_58120,Contig_86798,Contig_40631,	Second_Contig489,Contig_103885,Contig_48835,Contig_39842,Contig_26612,	0.696627514872851	1	1
ko04320	Dorso-ventral axis formation	8	5	3	1555	244	32939	Contig_135425,Contig_52311,Contig_26677,Contig_301525,Contig_236251,First_Contig3405,Contig_299011,Contig_52312,	Contig_26677,Contig_236251,First_Contig3405,Contig_299011,Contig_52312,	Contig_135425,Contig_52311,Contig_301525,	0.694512677244215	1	1
ko03018	RNA degradation	22	17	5	1555	672	32939	Contig_11106,Contig_296367,Second_Contig208,Contig_159383,Contig_13762,Contig_11430,Contig_9774,Contig_48737,Contig_47007,Contig_7737,Contig_99263,Contig_125177,Contig_166210,Contig_46799,Contig_361147,Contig_61880,Contig_192693,Contig_39548,Contig_86341,Contig_26275,Contig_113110,Contig_16849,	Contig_11106,Contig_296367,Second_Contig208,Contig_159383,Contig_11430,Contig_9774,Contig_48737,Contig_47007,Contig_7737,Contig_99263,Contig_125177,Contig_166210,Contig_46799,Contig_361147,Contig_61880,Contig_86341,Contig_113110,	Contig_13762,Contig_192693,Contig_39548,Contig_26275,Contig_16849,	0.693479176236411	1	1
ko04970	Salivary secretion	9	7	2	1555	276	32939	Contig_128756,Contig_115562,First_Contig561,Contig_3966,Contig_82957,Contig_96713,Contig_61870,Contig_77087,Contig_4096,	Contig_115562,First_Contig561,Contig_3966,Contig_82957,Contig_96713,Contig_77087,Contig_4096,	Contig_128756,Contig_61870,	0.690738151824409	1	1
ko04310	Wnt signaling pathway	17	12	5	1555	525	32939	Contig_14420,Contig_15165,Second_Contig489,Contig_104344,Contig_402,Contig_186938,Second_Contig307,First_Contig3064,Contig_90733,Contig_3966,Contig_155126,Contig_48835,Contig_313172,Contig_144532,Contig_72062,Contig_20398,Contig_15447,	Contig_14420,Contig_15165,Contig_104344,Contig_402,Second_Contig307,First_Contig3064,Contig_90733,Contig_3966,Contig_155126,Contig_313172,Contig_72062,Contig_20398,	Second_Contig489,Contig_186938,Contig_48835,Contig_144532,Contig_15447,	0.685913948859286	1	1
ko04810	Regulation of actin cytoskeleton	30	22	8	1555	929	32939	Contig_135425,Contig_14799,First_Contig5840,Contig_52311,Contig_98226,Contig_18160,Contig_26677,Contig_402,First_Contig3328,Contig_59890,Contig_117661,Contig_301525,Contig_25684,Contig_242759,Contig_66768,Contig_83363,Contig_8224,Contig_28961,Contig_236251,Contig_45932,First_Contig3405,Contig_299011,Contig_52312,Contig_43257,Contig_325142,Contig_20398,Contig_93029,Contig_53768,Contig_85014,Contig…	Contig_14799,Contig_18160,Contig_26677,Contig_402,First_Contig3328,Contig_59890,Contig_25684,Contig_242759,Contig_66768,Contig_8224,Contig_28961,Contig_236251,Contig_45932,First_Contig3405,Contig_299011,Contig_52312,Contig_43257,Contig_20398,Contig_93029,Contig_53768,Contig_85014,Contig_77066,	Contig_135425,First_Contig5840,Contig_52311,Contig_98226,Contig_117661,Contig_301525,Contig_83363,Contig_325142,	0.684046393625895	1	1
ko00760	Nicotinate and nicotinamide metabolism	7	7	0	1555	217	32939	Contig_78985,First_Contig1221,Contig_117757,Contig_21567,First_Contig1385,Contig_30928,Contig_25996,	Contig_78985,First_Contig1221,Contig_117757,Contig_21567,First_Contig1385,Contig_30928,Contig_25996,	-	0.683310859869308	1	1
ko04540	Gap junction	15	11	4	1555	466	32939	Contig_135425,Contig_52311,Contig_26677,Contig_51223,Contig_33462,Contig_3101,Contig_77186,Contig_3966,Contig_8998,Contig_236251,Contig_14876,First_Contig3405,Contig_299011,Contig_52312,Contig_77087,	Contig_26677,Contig_51223,Contig_33462,Contig_3101,Contig_3966,Contig_236251,Contig_14876,First_Contig3405,Contig_299011,Contig_52312,Contig_77087,	Contig_135425,Contig_52311,Contig_77186,Contig_8998,	0.681844527551992	1	1
ko04261	Adrenergic signaling in cardiomyocytes	17	13	4	1555	532	32939	Contig_14799,Contig_4760,Contig_142598,Contig_128756,Contig_26677,Contig_115562,Contig_3101,Contig_77186,First_Contig561,Contig_3966,Contig_82957,Contig_96713,Contig_236251,Contig_68229,Contig_61870,Contig_39842,Contig_4096,	Contig_14799,Contig_4760,Contig_142598,Contig_26677,Contig_115562,Contig_3101,First_Contig561,Contig_3966,Contig_82957,Contig_96713,Contig_236251,Contig_68229,Contig_4096,	Contig_128756,Contig_77186,Contig_61870,Contig_39842,	0.676888765321664	1	1
ko04075	Plant hormone signal transduction	3	2	1	1555	94	32939	Contig_17136,Contig_6062,Contig_76742,	Contig_6062,Contig_76742,	Contig_17136,	0.676041595402613	1	1
ko04360	Axon guidance	19	16	3	1555	597	32939	Contig_332048,Contig_14420,Contig_52311,Contig_653,Contig_26677,Contig_402,Contig_3101,First_Contig3064,Contig_59890,Contig_77186,Contig_25684,Contig_83363,Contig_236251,First_Contig3405,Contig_299011,Contig_52312,Contig_20398,Contig_93029,First_Contig665,	Contig_332048,Contig_14420,Contig_653,Contig_26677,Contig_402,Contig_3101,First_Contig3064,Contig_59890,Contig_25684,Contig_236251,First_Contig3405,Contig_299011,Contig_52312,Contig_20398,Contig_93029,First_Contig665,	Contig_52311,Contig_77186,Contig_83363,	0.674154265432198	1	1
ko04111	Cell cycle	18	7	11	1555	568	32939	Contig_70326,First_Contig4201,Contig_130223,Contig_42978,Contig_107301,Contig_44252,Contig_144532,Contig_196300,Contig_48576,Contig_39842,Contig_188440,Contig_38692,Second_Contig492,Contig_131552,Contig_15447,Contig_120203,Contig_23015,First_Contig3571,	Contig_130223,Contig_196300,Contig_48576,Contig_38692,Contig_131552,Contig_23015,First_Contig3571,	Contig_70326,First_Contig4201,Contig_42978,Contig_107301,Contig_44252,Contig_144532,Contig_39842,Contig_188440,Second_Contig492,Contig_15447,Contig_120203,	0.671280739096961	1	1
ko00511	Other glycan degradation	5	5	0	1555	158	32939	Contig_185367,Contig_21087,Contig_55908,Contig_130245,Contig_1683,	Contig_185367,Contig_21087,Contig_55908,Contig_130245,Contig_1683,	-	0.670336603036347	1	1
ko00531	Glycosaminoglycan degradation	3	2	1	1555	95	32939	Contig_185367,First_Contig1506,Contig_13941,	Contig_185367,First_Contig1506,	Contig_13941,	0.668925368082586	1	1
ko04140	Autophagy	32	23	9	1555	1020	32939	Contig_135425,Contig_31974,Contig_316951,Contig_27297,Contig_52311,Contig_39655,Contig_359710,Contig_26677,Second_Contig489,Contig_3168,Contig_1307,Contig_20435,Contig_292832,First_Contig7133,Contig_236515,Contig_19727,Contig_3966,Contig_30631,Contig_166741,Contig_18633,Contig_155126,Contig_33790,Contig_48835,Contig_313172,Contig_236251,Contig_294824,First_Contig3405,Contig_299011,Contig_52312,Co…	Contig_316951,Contig_27297,Contig_359710,Contig_26677,Contig_1307,Contig_20435,Contig_292832,First_Contig7133,Contig_19727,Contig_3966,Contig_30631,Contig_166741,Contig_18633,Contig_155126,Contig_33790,Contig_313172,Contig_236251,Contig_294824,First_Contig3405,Contig_299011,Contig_52312,Contig_72062,Contig_46,	Contig_135425,Contig_31974,Contig_52311,Contig_39655,Second_Contig489,Contig_3168,Contig_236515,Contig_48835,Contig_39842,	0.664553306853288	1	1
ko05206	MicroRNAs in cancer	21	16	5	1555	679	32939	Contig_135425,Contig_25683,First_Contig3262,First_Contig7724,Contig_29698,Contig_52311,First_Contig1043,Contig_11674,Contig_111134,Contig_142758,First_Contig7318,Contig_43340,Contig_54407,Contig_163366,First_Contig3405,Contig_299011,Contig_52312,Contig_48412,First_Contig7388,Contig_11853,Second_Contig546,	Contig_25683,First_Contig3262,Contig_29698,First_Contig1043,Contig_11674,Contig_111134,First_Contig7318,Contig_43340,Contig_54407,Contig_163366,First_Contig3405,Contig_299011,Contig_52312,Contig_48412,Contig_11853,Second_Contig546,	Contig_135425,First_Contig7724,Contig_52311,Contig_142758,First_Contig7388,	0.655133092452017	1	1
ko04530	Tight junction	21	20	1	1555	680	32939	Contig_248760,Contig_62612,Contig_18160,Contig_33462,Contig_402,Contig_20435,Contig_42330,Contig_3966,Contig_166741,Contig_66768,Contig_8224,Contig_9707,Contig_28961,Contig_45932,Contig_14876,Contig_39842,Contig_20398,Contig_93029,Contig_50304,First_Contig1347,Contig_77066,	Contig_248760,Contig_62612,Contig_18160,Contig_33462,Contig_402,Contig_20435,Contig_42330,Contig_3966,Contig_166741,Contig_66768,Contig_8224,Contig_9707,Contig_28961,Contig_45932,Contig_14876,Contig_20398,Contig_93029,Contig_50304,First_Contig1347,Contig_77066,	Contig_39842,	0.654169661433705	1	1
ko04024	cAMP signaling pathway	27	18	9	1555	883	32939	Contig_135425,Contig_14799,Contig_4760,Contig_128199,Contig_128756,Contig_26677,Contig_115562,Contig_464,Contig_402,Contig_3101,Contig_42330,Contig_189755,Contig_77186,Contig_301525,Contig_54144,First_Contig561,Contig_103885,Contig_3966,Contig_82957,Contig_96713,Contig_236251,Contig_61870,Contig_4096,Contig_3273,Contig_20398,Contig_84010,Contig_11313,	Contig_14799,Contig_4760,Contig_128199,Contig_26677,Contig_115562,Contig_464,Contig_402,Contig_3101,Contig_42330,Contig_189755,First_Contig561,Contig_3966,Contig_82957,Contig_96713,Contig_236251,Contig_4096,Contig_3273,Contig_20398,	Contig_135425,Contig_128756,Contig_77186,Contig_301525,Contig_54144,Contig_103885,Contig_61870,Contig_84010,Contig_11313,	0.647713691631496	1	1
ko04370	VEGF signaling pathway	12	10	2	1555	393	32939	Contig_135425,Contig_14420,Contig_52311,Contig_26677,Contig_402,First_Contig3064,Contig_236251,First_Contig3405,Contig_299011,Contig_52312,Contig_20398,Contig_93029,	Contig_14420,Contig_26677,Contig_402,First_Contig3064,Contig_236251,First_Contig3405,Contig_299011,Contig_52312,Contig_20398,Contig_93029,	Contig_135425,Contig_52311,	0.64679806583049	1	1
ko03040	Spliceosome	35	25	10	1555	1150	32939	Contig_33360,Contig_157333,Contig_155676,Contig_153042,Contig_17614,Contig_36147,Contig_125168,Contig_12240,Contig_137214,Contig_36820,Contig_60359,Contig_33545,Contig_15582,Contig_189628,First_Contig7994,Contig_21252,Contig_119660,Contig_170495,Contig_19517,Contig_77590,Contig_158803,Contig_27033,Contig_331296,Contig_59091,Contig_141009,Contig_48109,Contig_38963,Contig_48346,Contig_173679,Contig…	Contig_157333,Contig_155676,Contig_17614,Contig_36147,Contig_125168,Contig_12240,Contig_36820,Contig_60359,Contig_33545,Contig_15582,Contig_189628,First_Contig7994,Contig_21252,Contig_119660,Contig_170495,Contig_77590,Contig_158803,Contig_59091,Contig_48109,Contig_38963,Contig_48346,Contig_173679,Contig_49266,Contig_297200,Second_Contig581,	Contig_33360,Contig_153042,Contig_137214,Contig_19517,Contig_27033,Contig_331296,Contig_141009,First_Contig1222,Contig_33544,Contig_16849,	0.644688941702782	1	1
ko01521	EGFR tyrosine kinase inhibitor resistance	15	10	5	1555	494	32939	Contig_135425,First_Contig2892,First_Contig5840,Contig_52311,Contig_57326,Contig_26677,Contig_306705,Contig_301525,Contig_21237,Contig_49417,Contig_236251,Contig_43356,First_Contig3405,Contig_299011,Contig_52312,	Contig_57326,Contig_26677,Contig_306705,Contig_21237,Contig_49417,Contig_236251,Contig_43356,First_Contig3405,Contig_299011,Contig_52312,	Contig_135425,First_Contig2892,First_Contig5840,Contig_52311,Contig_301525,	0.643197469310179	1	1
ko00030	Pentose phosphate pathway	10	8	2	1555	330	32939	Contig_115619,Contig_388,Contig_5624,Contig_17086,Contig_59624,Contig_97753,Contig_35396,Contig_27947,Contig_6393,Contig_24996,	Contig_388,Contig_17086,Contig_59624,Contig_97753,Contig_35396,Contig_27947,Contig_6393,Contig_24996,	Contig_115619,Contig_5624,	0.641898080483289	1	1
ko03460	Fanconi anemia pathway	8	6	2	1555	264	32939	First_Contig7696,Contig_78997,Contig_293255,First_Contig7048,Contig_47509,Contig_318644,Contig_45842,First_Contig6523,	First_Contig7696,Contig_78997,Contig_293255,First_Contig7048,Contig_45842,First_Contig6523,	Contig_47509,Contig_318644,	0.641898080483289	1	1
ko04015	Rap1 signaling pathway	24	17	7	1555	792	32939	Contig_135425,Contig_128756,Contig_52311,Contig_18160,Contig_26677,Contig_402,Contig_3101,Contig_42330,Contig_77186,Contig_301525,Contig_96713,Contig_8224,Contig_28961,Contig_236251,Contig_61870,First_Contig3405,Contig_299011,Contig_52312,Contig_4096,Contig_325142,Contig_20398,Contig_93029,First_Contig665,Contig_77066,	Contig_18160,Contig_26677,Contig_402,Contig_3101,Contig_42330,Contig_96713,Contig_8224,Contig_28961,Contig_236251,First_Contig3405,Contig_299011,Contig_52312,Contig_4096,Contig_20398,Contig_93029,First_Contig665,Contig_77066,	Contig_135425,Contig_128756,Contig_52311,Contig_77186,Contig_301525,Contig_61870,Contig_325142,	0.641898080483289	1	1
ko04150	mTOR signaling pathway	25	19	6	1555	826	32939	Contig_144318,Contig_113618,Contig_135425,First_Contig2892,Contig_52311,Contig_57326,Contig_26677,Contig_103486,Contig_20435,First_Contig7133,Contig_29308,Contig_306705,Contig_301525,Contig_166741,Contig_7791,Contig_21237,Contig_49417,Contig_236251,Contig_109590,Contig_54267,Contig_43356,First_Contig3405,Contig_33646,Contig_299011,Contig_52312,	Contig_144318,Contig_113618,Contig_57326,Contig_26677,Contig_103486,Contig_20435,First_Contig7133,Contig_306705,Contig_166741,Contig_7791,Contig_21237,Contig_49417,Contig_236251,Contig_109590,Contig_43356,First_Contig3405,Contig_33646,Contig_299011,Contig_52312,	Contig_135425,First_Contig2892,Contig_52311,Contig_29308,Contig_301525,Contig_54267,	0.641120964163092	1	1
ko04971	Gastric acid secretion	9	6	3	1555	298	32939	Contig_128756,Contig_3101,Contig_13638,Contig_77186,Contig_3966,Contig_82957,Contig_96713,Contig_61870,Contig_4096,	Contig_3101,Contig_13638,Contig_3966,Contig_82957,Contig_96713,Contig_4096,	Contig_128756,Contig_77186,Contig_61870,	0.639744060078983	1	1
ko04723	Retrograde endocannabinoid signaling	15	12	3	1555	497	32939	Contig_4760,Contig_162633,Contig_26677,Contig_3101,Contig_77186,Contig_3966,Contig_56693,Contig_236251,Contig_33897,Contig_49350,Contig_90955,Contig_293640,Contig_39045,Contig_121090,Contig_56708,	Contig_4760,Contig_162633,Contig_26677,Contig_3101,Contig_3966,Contig_56693,Contig_236251,Contig_33897,Contig_49350,Contig_39045,Contig_121090,Contig_56708,	Contig_77186,Contig_90955,Contig_293640,	0.639314989616154	1	1
ko00640	Propanoate metabolism	14	11	3	1555	464	32939	Contig_71029,Contig_20836,Contig_23236,Contig_1298,Contig_38135,Contig_21019,Contig_23235,Contig_62766,Contig_37117,Contig_17026,Contig_84909,Contig_9352,Contig_404112,Contig_229660,	Contig_71029,Contig_20836,Contig_23236,Contig_1298,Contig_38135,Contig_21019,Contig_23235,Contig_37117,Contig_84909,Contig_404112,Contig_229660,	Contig_62766,Contig_17026,Contig_9352,	0.639131278412241	1	1
ko05205	Proteoglycans in cancer	38	30	8	1555	1288	32939	Contig_135425,First_Contig2892,Contig_14799,First_Contig5840,Contig_316951,Contig_52311,Contig_8371,Contig_57326,Contig_125168,Contig_18160,Contig_26677,First_Contig535,Contig_402,First_Contig7133,Contig_29308,Contig_236515,Contig_202722,Contig_306705,Contig_301525,Contig_142586,Contig_19727,Contig_3966,Contig_18633,Contig_8224,Contig_21237,Contig_42014,Contig_28961,Contig_236251,Contig_102051,Co…	Contig_14799,Contig_316951,Contig_8371,Contig_57326,Contig_125168,Contig_18160,Contig_26677,First_Contig535,Contig_402,First_Contig7133,Contig_202722,Contig_306705,Contig_19727,Contig_3966,Contig_18633,Contig_8224,Contig_21237,Contig_42014,Contig_28961,Contig_236251,Contig_102051,Contig_43356,First_Contig3405,Contig_299011,Contig_52312,Contig_20398,Contig_93029,Contig_53768,Contig_46,Contig_77066,	Contig_135425,First_Contig2892,First_Contig5840,Contig_52311,Contig_29308,Contig_236515,Contig_301525,Contig_142586,	0.62495356593637	1	1
ko03015	mRNA surveillance pathway	19	15	4	1555	654	32939	Contig_14799,Contig_21201,Contig_142598,Contig_155676,Second_Contig208,Contig_13762,Contig_9774,Contig_393624,Contig_59611,Contig_895,Contig_67287,Contig_125177,First_Contig2864,Contig_21252,Contig_46799,Contig_171820,First_Contig932,Contig_39842,Contig_173679,	Contig_14799,Contig_21201,Contig_142598,Contig_155676,Second_Contig208,Contig_9774,Contig_393624,Contig_59611,Contig_895,Contig_67287,Contig_125177,Contig_21252,Contig_46799,First_Contig932,Contig_173679,	Contig_13762,First_Contig2864,Contig_171820,Contig_39842,	0.615397701013796	1	1
ko04068	FoxO signaling pathway	22	16	6	1555	759	32939	Contig_135425,Contig_66404,First_Contig5840,Contig_52311,Contig_36230,Contig_62612,Contig_26677,Contig_20435,First_Contig7133,Contig_2454,Contig_301525,Contig_166741,Contig_54331,Contig_29881,Contig_44276,Contig_236251,First_Contig3405,Contig_21708,Contig_299011,Contig_52312,Contig_54492,Contig_177576,	Contig_66404,Contig_36230,Contig_62612,Contig_26677,Contig_20435,First_Contig7133,Contig_2454,Contig_166741,Contig_44276,Contig_236251,First_Contig3405,Contig_21708,Contig_299011,Contig_52312,Contig_54492,Contig_177576,	Contig_135425,First_Contig5840,Contig_52311,Contig_301525,Contig_54331,Contig_29881,	0.613989468288364	1	1
ko04650	Natural killer cell mediated cytotoxicity	13	9	4	1555	450	32939	Contig_135425,First_Contig5840,Contig_14420,Contig_52311,Contig_26677,Contig_402,First_Contig3064,Contig_301525,Contig_236251,First_Contig3405,Contig_299011,Contig_52312,Contig_20398,	Contig_14420,Contig_26677,Contig_402,First_Contig3064,Contig_236251,First_Contig3405,Contig_299011,Contig_52312,Contig_20398,	Contig_135425,First_Contig5840,Contig_52311,Contig_301525,	0.611942836727403	1	1
ko04923	Regulation of lipolysis in adipocytes	6	2	4	1555	208	32939	Contig_149990,Contig_3101,Contig_77186,Contig_103885,Contig_3966,Contig_150406,	Contig_3101,Contig_3966,	Contig_149990,Contig_77186,Contig_103885,Contig_150406,	0.61103759584467	1	1
ko04670	Leukocyte transendothelial migration	13	12	1	1555	451	32939	Contig_18160,Contig_402,Contig_3101,Contig_42330,Contig_77186,Contig_66768,Contig_8224,Contig_28961,Contig_45932,Contig_20398,Contig_93029,Contig_52909,Contig_77066,	Contig_18160,Contig_402,Contig_3101,Contig_42330,Contig_66768,Contig_8224,Contig_28961,Contig_45932,Contig_20398,Contig_93029,Contig_52909,Contig_77066,	Contig_77186,	0.6105859789963	1	1
ko04130	SNARE interactions in vesicular transport	4	3	1	1555	139	32939	Contig_110547,Contig_63780,Contig_334733,Contig_122415,	Contig_110547,Contig_334733,Contig_122415,	Contig_63780,	0.609572277869023	1	1
ko05132	Salmonella infection	14	11	3	1555	488	32939	Contig_98226,Contig_5153,Contig_18160,Contig_26677,Contig_402,Contig_117661,Contig_8224,Contig_28961,Contig_236251,Contig_325142,Contig_20398,Contig_93029,Contig_85014,Contig_77066,	Contig_5153,Contig_18160,Contig_26677,Contig_402,Contig_8224,Contig_28961,Contig_236251,Contig_20398,Contig_93029,Contig_85014,Contig_77066,	Contig_98226,Contig_117661,Contig_325142,	0.607698592588688	1	1
ko04721	Synaptic vesicle cycle	10	6	4	1555	350	32939	Contig_113618,Contig_96541,Contig_41827,Contig_80315,Contig_18561,Contig_109590,Contig_54267,Contig_89088,Contig_33646,Contig_276510,	Contig_113618,Contig_96541,Contig_80315,Contig_18561,Contig_109590,Contig_33646,	Contig_41827,Contig_54267,Contig_89088,Contig_276510,	0.605218190169959	1	1
ko04724	Glutamatergic synapse	11	10	1	1555	386	32939	First_Contig3262,First_Contig1949,Contig_14420,Contig_111134,Contig_26677,Contig_3101,First_Contig3064,Contig_77186,Contig_3966,Contig_236251,Contig_12412,	First_Contig3262,First_Contig1949,Contig_14420,Contig_111134,Contig_26677,Contig_3101,First_Contig3064,Contig_3966,Contig_236251,Contig_12412,	Contig_77186,	0.603650267397498	1	1
ko04211	Longevity regulating pathway	15	12	3	1555	527	32939	Contig_52311,Contig_62612,Contig_20435,Contig_2454,Contig_3966,Contig_166741,Contig_54331,Contig_29881,Contig_44276,Contig_49417,First_Contig3405,Contig_21708,Contig_299011,Contig_52312,Contig_177576,	Contig_62612,Contig_20435,Contig_2454,Contig_3966,Contig_166741,Contig_44276,Contig_49417,First_Contig3405,Contig_21708,Contig_299011,Contig_52312,Contig_177576,	Contig_52311,Contig_54331,Contig_29881,	0.602921346943507	1	1
ko04660	T cell receptor signaling pathway	17	12	5	1555	598	32939	Contig_135425,Contig_14420,Contig_52311,Contig_26677,Second_Contig489,First_Contig7133,First_Contig3064,Contig_155126,Contig_83363,Contig_48835,Contig_313172,Contig_236251,First_Contig3405,Contig_299011,Contig_52312,Contig_72062,Contig_93029,	Contig_14420,Contig_26677,First_Contig7133,First_Contig3064,Contig_155126,Contig_313172,Contig_236251,First_Contig3405,Contig_299011,Contig_52312,Contig_72062,Contig_93029,	Contig_135425,Contig_52311,Second_Contig489,Contig_83363,Contig_48835,	0.602181978513588	1	1
ko05167	Kaposi's sarcoma-associated herpesvirus infection	19	15	4	1555	677	32939	Contig_135425,Contig_32968,Contig_14420,Contig_128756,Contig_52311,Contig_26677,Contig_402,First_Contig3064,Contig_96713,Contig_304533,Contig_56489,Contig_236251,Contig_68229,Contig_61870,First_Contig3405,Contig_299011,Contig_52312,Contig_4096,Contig_20398,	Contig_32968,Contig_14420,Contig_26677,Contig_402,First_Contig3064,Contig_96713,Contig_304533,Contig_56489,Contig_236251,Contig_68229,First_Contig3405,Contig_299011,Contig_52312,Contig_4096,Contig_20398,	Contig_135425,Contig_128756,Contig_52311,Contig_61870,	0.594490541304317	1	1
ko04512	ECM-receptor interaction	3	3	0	1555	107	32939	Contig_25683,Contig_29698,First_Contig1043,	Contig_25683,Contig_29698,First_Contig1043,	-	0.593905700634072	1	1
ko04614	Renin-angiotensin system	3	2	1	1555	108	32939	Contig_165564,Contig_752,Contig_46275,	Contig_165564,Contig_752,	Contig_46275,	0.588406573776349	1	1
ko04713	Circadian entrainment	10	7	3	1555	362	32939	Contig_128756,Contig_26677,Contig_3101,Contig_77186,Contig_3966,Contig_96713,Contig_236251,Contig_61870,Contig_77087,Contig_4096,	Contig_26677,Contig_3101,Contig_3966,Contig_96713,Contig_236251,Contig_77087,Contig_4096,	Contig_128756,Contig_77186,Contig_61870,	0.58515570872786	1	1
ko00513	Various types of N-glycan biosynthesis	6	5	1	1555	218	32939	Contig_185367,Contig_163250,Contig_193225,Contig_100870,Contig_198133,Contig_56757,	Contig_185367,Contig_163250,Contig_100870,Contig_198133,Contig_56757,	Contig_193225,	0.583008348328859	1	1
ko05031	Amphetamine addiction	8	6	2	1555	291	32939	Contig_14799,Contig_14420,Contig_128756,First_Contig3064,Contig_3966,Contig_96713,Contig_61870,Contig_4096,	Contig_14799,Contig_14420,First_Contig3064,Contig_3966,Contig_96713,Contig_4096,	Contig_128756,Contig_61870,	0.582340526624015	1	1
ko04114	Oocyte meiosis	20	13	7	1555	732	32939	Contig_144318,Contig_135425,Contig_14799,Contig_142598,Contig_14420,Contig_128756,Contig_26677,First_Contig3064,Contig_130223,Contig_3966,Contig_7791,Contig_96713,Contig_44252,Contig_236251,Contig_144532,Contig_61870,Contig_39842,Contig_54492,Contig_4096,Contig_15447,	Contig_144318,Contig_14799,Contig_142598,Contig_14420,Contig_26677,First_Contig3064,Contig_130223,Contig_3966,Contig_7791,Contig_96713,Contig_236251,Contig_54492,Contig_4096,	Contig_135425,Contig_128756,Contig_44252,Contig_144532,Contig_61870,Contig_39842,Contig_15447,	0.578760564370179	1	1
ko00720	Carbon fixation pathways in prokaryotes	9	6	3	1555	332	32939	Contig_8008,Contig_131979,Contig_84413,Contig_21072,Contig_8007,Contig_91708,Contig_24262,Contig_404112,Contig_229660,	Contig_8008,Contig_8007,Contig_91708,Contig_24262,Contig_404112,Contig_229660,	Contig_131979,Contig_84413,Contig_21072,	0.574228102119087	1	1
ko04218	Cellular senescence	21	16	5	1555	777	32939	Contig_135425,Contig_14799,Contig_67807,Contig_14420,Contig_128756,Contig_52311,Contig_26677,Contig_20602,First_Contig3064,Contig_89182,First_Contig3383,Contig_96713,Contig_236251,Contig_24064,Contig_61870,First_Contig3405,Contig_299011,Contig_52312,Contig_54492,Contig_4096,Contig_63001,	Contig_14799,Contig_67807,Contig_14420,Contig_26677,Contig_20602,First_Contig3064,Contig_89182,First_Contig3383,Contig_96713,Contig_236251,Contig_24064,First_Contig3405,Contig_299011,Contig_52312,Contig_54492,Contig_4096,	Contig_135425,Contig_128756,Contig_52311,Contig_61870,Contig_63001,	0.572503693404015	1	1
ko00562	Inositol phosphate metabolism	12	6	6	1555	448	32939	Contig_15044,Contig_40000,Contig_19931,Contig_78105,First_Contig7577,First_Contig3328,Contig_44146,Contig_180116,Second_Contig248,Contig_37314,Contig_68229,Contig_106467,	Contig_15044,Contig_40000,Contig_19931,First_Contig7577,First_Contig3328,Contig_68229,	Contig_78105,Contig_44146,Contig_180116,Second_Contig248,Contig_37314,Contig_106467,	0.567392053284336	1	1
ko05224	Breast cancer	11	6	5	1555	411	32939	Contig_135425,First_Contig5840,Contig_52311,Contig_26677,Contig_186938,Contig_301525,Contig_115457,Contig_236251,First_Contig3405,Contig_299011,Contig_52312,	Contig_26677,Contig_115457,Contig_236251,First_Contig3405,Contig_299011,Contig_52312,	Contig_135425,First_Contig5840,Contig_52311,Contig_186938,Contig_301525,	0.566931881302759	1	1
ko04624	Toll and Imd signaling pathway	13	8	5	1555	489	32939	Contig_8371,Second_Contig489,First_Contig535,Contig_202722,Contig_142586,Contig_155126,Contig_48835,Contig_313172,Contig_84796,Contig_42014,Contig_72062,Contig_18238,Contig_95107,	Contig_8371,First_Contig535,Contig_202722,Contig_155126,Contig_313172,Contig_42014,Contig_72062,Contig_18238,	Second_Contig489,Contig_142586,Contig_48835,Contig_84796,Contig_95107,	0.563137579810493	1	1
ko04666	Fc gamma R-mediated phagocytosis	13	9	4	1555	491	32939	Contig_135425,Contig_15517,Contig_98226,Contig_26677,Contig_402,First_Contig3328,Contig_59890,Contig_117661,Contig_25684,Contig_236251,Contig_20398,Contig_93029,Contig_85014,	Contig_26677,Contig_402,First_Contig3328,Contig_59890,Contig_25684,Contig_236251,Contig_20398,Contig_93029,Contig_85014,	Contig_135425,Contig_15517,Contig_98226,Contig_117661,	0.56084374038153	1	1
ko04912	GnRH signaling pathway	14	10	4	1555	530	32939	Contig_135425,Contig_4760,Contig_128756,Contig_52311,Contig_26677,Contig_3966,Contig_96713,Contig_236251,Contig_61870,First_Contig3405,Contig_299011,Contig_52312,Contig_4096,Contig_93029,	Contig_4760,Contig_26677,Contig_3966,Contig_96713,Contig_236251,First_Contig3405,Contig_299011,Contig_52312,Contig_4096,Contig_93029,	Contig_135425,Contig_128756,Contig_52311,Contig_61870,	0.55954134562883	1	1
ko04138	Autophagy	21	15	6	1555	795	32939	Contig_281554,Contig_31974,Contig_27297,Contig_52311,Contig_7678,Contig_3460,Contig_64569,Contig_18561,Contig_138635,Contig_3966,Contig_294824,First_Contig3405,Contig_299011,Contig_52312,Contig_7679,First_Contig1516,Contig_39842,Contig_331226,Contig_105989,Contig_2576,Contig_15216,	Contig_281554,Contig_27297,Contig_7678,Contig_64569,Contig_18561,Contig_3966,Contig_294824,First_Contig3405,Contig_299011,Contig_52312,Contig_7679,First_Contig1516,Contig_105989,Contig_2576,Contig_15216,	Contig_31974,Contig_52311,Contig_3460,Contig_138635,Contig_39842,Contig_331226,	0.55954134562883	1	1
ko02025	Biofilm formation	2	2	0	1555	76	32939	Contig_5667,Contig_96294,	Contig_5667,Contig_96294,	-	0.557437806735488	1	1
ko04919	Thyroid hormone signaling pathway	16	14	2	1555	610	32939	Contig_135425,Contig_52311,Contig_18160,Contig_26677,First_Contig7133,Contig_3966,Contig_82957,Contig_8224,Contig_28961,Contig_236251,First_Contig3405,Contig_299011,Contig_52312,Contig_83376,Contig_40631,Contig_77066,	Contig_18160,Contig_26677,First_Contig7133,Contig_3966,Contig_82957,Contig_8224,Contig_28961,Contig_236251,First_Contig3405,Contig_299011,Contig_52312,Contig_83376,Contig_40631,Contig_77066,	Contig_135425,Contig_52311,	0.555610141795372	1	1
ko03420	Nucleotide excision repair	11	8	3	1555	420	32939	Contig_41875,Contig_248760,Contig_87871,First_Contig7696,First_Contig7048,Contig_115457,First_Contig7443,Contig_144532,Contig_111324,Contig_318644,First_Contig6523,	Contig_41875,Contig_248760,Contig_87871,First_Contig7696,First_Contig7048,Contig_115457,First_Contig7443,First_Contig6523,	Contig_144532,Contig_111324,Contig_318644,	0.554783340989129	1	1
ko04662	B cell receptor signaling pathway	11	9	2	1555	422	32939	Contig_135425,Contig_14420,Contig_52311,Contig_26677,Contig_402,First_Contig3064,Contig_236251,First_Contig3405,Contig_299011,Contig_52312,Contig_20398,	Contig_14420,Contig_26677,Contig_402,First_Contig3064,Contig_236251,First_Contig3405,Contig_299011,Contig_52312,Contig_20398,	Contig_135425,Contig_52311,	0.552154036055531	1	1
ko04072	Phospholipase D signaling pathway	15	11	4	1555	581	32939	Contig_135425,Contig_292348,Contig_15517,Contig_105897,Contig_52311,Contig_53299,Contig_26677,First_Contig3328,Contig_156198,Contig_236251,Contig_68229,First_Contig3405,Contig_299011,Contig_52312,First_Contig2191,	Contig_292348,Contig_105897,Contig_26677,First_Contig3328,Contig_156198,Contig_236251,Contig_68229,First_Contig3405,Contig_299011,Contig_52312,First_Contig2191,	Contig_135425,Contig_15517,Contig_52311,Contig_53299,	0.546883906780083	1	1
ko04664	Fc epsilon RI signaling pathway	10	8	2	1555	390	32939	Contig_135425,Contig_52311,Contig_26677,Contig_402,First_Contig7133,Contig_236251,First_Contig3405,Contig_299011,Contig_52312,Contig_20398,	Contig_26677,Contig_402,First_Contig7133,Contig_236251,First_Contig3405,Contig_299011,Contig_52312,Contig_20398,	Contig_135425,Contig_52311,	0.543144529639706	1	1
ko04658	Th1 and Th2 cell differentiation	4	4	0	1555	156	32939	Contig_14420,Contig_26677,First_Contig3064,Contig_236251,	Contig_14420,Contig_26677,First_Contig3064,Contig_236251,	-	0.543144529639706	1	1
ko05226	Gastric cancer	12	7	5	1555	470	32939	Contig_135425,First_Contig5840,Contig_52311,Contig_26677,Contig_186938,Contig_301525,Contig_115457,Contig_236251,First_Contig3405,Contig_299011,Contig_52312,Contig_48412,	Contig_26677,Contig_115457,Contig_236251,First_Contig3405,Contig_299011,Contig_52312,Contig_48412,	Contig_135425,First_Contig5840,Contig_52311,Contig_186938,Contig_301525,	0.540833276322091	1	1
ko04728	Dopaminergic synapse	14	8	6	1555	553	32939	Contig_14799,Contig_142598,Contig_14420,Contig_128756,Contig_3101,Contig_77186,Contig_3966,Contig_96713,Contig_35624,First_Contig3553,Contig_61870,Contig_98754,Contig_39842,Contig_4096,	Contig_14799,Contig_142598,Contig_14420,Contig_3101,Contig_3966,Contig_96713,Contig_35624,Contig_4096,	Contig_128756,Contig_77186,First_Contig3553,Contig_61870,Contig_98754,Contig_39842,	0.536269282429077	1	1
ko05202	Transcriptional misregulation in cancer	5	5	0	1555	200	32939	Contig_125168,Contig_40197,Contig_117100,Contig_115457,Contig_83376,	Contig_125168,Contig_40197,Contig_117100,Contig_115457,Contig_83376,	-	0.529565916398714	1	1
ko01220	Degradation of aromatic compounds	2	2	0	1555	80	32939	Contig_12915,Contig_70346,	Contig_12915,Contig_70346,	-	0.529565916398714	1	1
ko04710	Circadian rhythm	5	3	2	1555	202	32939	Contig_62612,Contig_20435,Contig_166741,Contig_144532,Contig_15447,	Contig_62612,Contig_20435,Contig_166741,	Contig_144532,Contig_15447,	0.524322689503677	1	1
ko04611	Platelet activation	14	13	1	1555	571	32939	Contig_14799,Contig_2460,Contig_18160,Contig_26677,Contig_3101,Contig_42330,Contig_77186,Contig_3966,Contig_8224,Contig_28961,Contig_236251,Contig_68229,Contig_77087,Contig_77066,	Contig_14799,Contig_2460,Contig_18160,Contig_26677,Contig_3101,Contig_42330,Contig_3966,Contig_8224,Contig_28961,Contig_236251,Contig_68229,Contig_77087,Contig_77066,	Contig_77186,	0.519364121161611	1	1
ko04510	Focal adhesion	22	19	3	1555	900	32939	Contig_135425,Contig_25683,Contig_14799,Contig_29698,First_Contig1043,Contig_18160,Contig_26677,Contig_402,First_Contig7133,Contig_42330,Contig_301525,Contig_66768,Contig_83363,Contig_8224,Contig_28961,Contig_236251,Contig_45932,Contig_43257,Contig_20398,Contig_93029,Contig_53768,Contig_77066,	Contig_25683,Contig_14799,Contig_29698,First_Contig1043,Contig_18160,Contig_26677,Contig_402,First_Contig7133,Contig_42330,Contig_66768,Contig_8224,Contig_28961,Contig_236251,Contig_45932,Contig_43257,Contig_20398,Contig_93029,Contig_53768,Contig_77066,	Contig_135425,Contig_301525,Contig_83363,	0.517797784923187	1	1
ko04978	Mineral absorption	3	2	1	1555	123	32939	Contig_190488,Contig_82957,First_Contig381,	Contig_82957,First_Contig381,	Contig_190488,	0.516649674535331	1	1
ko00514	Other types of O-glycan biosynthesis	2	0	2	1555	83	32939	Contig_45452,Contig_78162,	-	Contig_45452,Contig_78162,	0.510424979661411	1	1
ko04926	Relaxin signaling pathway	10	7	3	1555	417	32939	Contig_135425,Contig_52311,Contig_26677,Contig_3101,Contig_77186,Contig_3966,Contig_236251,First_Contig3405,Contig_299011,Contig_52312,	Contig_26677,Contig_3101,Contig_3966,Contig_236251,First_Contig3405,Contig_299011,Contig_52312,	Contig_135425,Contig_52311,Contig_77186,	0.507976898224186	1	1
ko05165	Human papillomavirus infection	24	19	5	1555	1009	32939	Contig_135425,Contig_25683,Contig_142598,Contig_29698,Contig_52311,First_Contig1043,Contig_26677,Contig_7739,Contig_186938,Contig_1644,Contig_16517,Contig_186283,Contig_3578,Contig_3966,Contig_9707,First_Contig3261,Contig_236251,Contig_35944,First_Contig3405,Contig_299011,Contig_52312,Contig_39842,Contig_42728,Contig_93029,	Contig_25683,Contig_142598,Contig_29698,First_Contig1043,Contig_26677,Contig_7739,Contig_1644,Contig_16517,Contig_3578,Contig_3966,Contig_9707,First_Contig3261,Contig_236251,Contig_35944,First_Contig3405,Contig_299011,Contig_52312,Contig_42728,Contig_93029,	Contig_135425,Contig_52311,Contig_186938,Contig_186283,Contig_39842,	0.50384864196508	1	1
ko05030	Cocaine addiction	3	2	1	1555	128	32939	Contig_3101,Contig_77186,Contig_3966,	Contig_3101,Contig_3966,	Contig_77186,	0.496468046623794	1	1
ko01522	Endocrine resistance	10	6	4	1555	427	32939	Contig_135425,First_Contig5840,Contig_52311,Contig_26677,Contig_301525,Contig_3966,Contig_236251,First_Contig3405,Contig_299011,Contig_52312,	Contig_26677,Contig_3966,Contig_236251,First_Contig3405,Contig_299011,Contig_52312,	Contig_135425,First_Contig5840,Contig_52311,Contig_301525,	0.496080483745868	1	1
ko04722	Neurotrophin signaling pathway	20	15	5	1555	864	32939	Contig_144318,Contig_135425,Contig_100112,Contig_128756,Contig_52311,Contig_26677,Contig_402,First_Contig7133,Contig_42330,Contig_301525,Contig_7791,Contig_96713,Contig_236251,Contig_61870,First_Contig3405,Contig_299011,Contig_52312,Contig_4096,Contig_20398,Contig_93029,	Contig_144318,Contig_100112,Contig_26677,Contig_402,First_Contig7133,Contig_42330,Contig_7791,Contig_96713,Contig_236251,First_Contig3405,Contig_299011,Contig_52312,Contig_4096,Contig_20398,Contig_93029,	Contig_135425,Contig_128756,Contig_52311,Contig_301525,Contig_61870,	0.490338811480291	1	1
ko04911	Insulin secretion	3	3	0	1555	130	32939	Contig_4760,Contig_3966,Contig_82957,	Contig_4760,Contig_3966,Contig_82957,	-	0.488830076675736	1	1
ko04139	Mitophagy	8	7	1	1555	348	32939	Contig_308362,Contig_104344,First_Contig3328,Contig_269057,Contig_25242,First_Contig168,Contig_83376,Contig_294952,	Contig_308362,Contig_104344,First_Contig3328,Contig_269057,Contig_25242,First_Contig168,Contig_83376,	Contig_294952,	0.486957164504564	1	1
ko04120	Ubiquitin mediated proteolysis	23	12	11	1555	1006	32939	Contig_48104,Contig_6386,Contig_73008,Contig_76193,Contig_43340,Contig_130223,Contig_136607,Contig_72048,Contig_115457,First_Contig4999,Contig_84796,Contig_99938,Contig_144532,Contig_153629,Contig_14344,Contig_80100,Contig_21108,Contig_18238,Contig_80305,Contig_15447,Contig_45535,Contig_48346,Contig_95107,	Contig_48104,Contig_6386,Contig_73008,Contig_43340,Contig_130223,Contig_72048,Contig_115457,Contig_153629,Contig_21108,Contig_18238,Contig_80305,Contig_48346,	Contig_76193,Contig_136607,First_Contig4999,Contig_84796,Contig_99938,Contig_144532,Contig_14344,Contig_80100,Contig_15447,Contig_45535,Contig_95107,	0.484294873843754	1	1
ko04927	Cortisol synthesis and secretion	2	2	0	1555	88	32939	Contig_4760,Contig_3966,	Contig_4760,Contig_3966,	-	0.481423560362467	1	1
ko05231	Choline metabolism in cancer	13	10	3	1555	578	32939	Contig_135425,Contig_15517,Contig_52311,Contig_26677,Contig_402,First_Contig3328,First_Contig7133,Contig_236251,First_Contig3405,Contig_299011,Contig_266512,Contig_52312,Contig_20398,	Contig_26677,Contig_402,First_Contig3328,First_Contig7133,Contig_236251,First_Contig3405,Contig_299011,Contig_266512,Contig_52312,Contig_20398,	Contig_135425,Contig_15517,Contig_52311,	0.47642608395732	1	1
ko04917	Prolactin signaling pathway	7	5	2	1555	313	32939	Contig_135425,Contig_52311,Contig_26677,Contig_236251,First_Contig3405,Contig_299011,Contig_52312,	Contig_26677,Contig_236251,First_Contig3405,Contig_299011,Contig_52312,	Contig_135425,Contig_52311,	0.473733088152204	1	1
ko04062	Chemokine signaling pathway	15	11	4	1555	677	32939	Contig_135425,Contig_52311,Contig_26677,Contig_402,Contig_3101,Contig_42330,Contig_77186,Contig_301525,Contig_3966,Contig_236251,First_Contig3405,Contig_299011,Contig_52312,Contig_20398,Contig_93029,	Contig_26677,Contig_402,Contig_3101,Contig_42330,Contig_3966,Contig_236251,First_Contig3405,Contig_299011,Contig_52312,Contig_20398,Contig_93029,	Contig_135425,Contig_52311,Contig_77186,Contig_301525,	0.469334637871829	1	1
ko04931	Insulin resistance	10	9	1	1555	452	32939	Contig_144318,Contig_14799,Contig_62612,Contig_296283,Contig_20435,First_Contig7133,Contig_166741,Contig_7791,Contig_25093,Contig_25649,	Contig_144318,Contig_14799,Contig_62612,Contig_296283,Contig_20435,First_Contig7133,Contig_166741,Contig_7791,Contig_25093,	Contig_25649,	0.468642403892667	1	1
ko03440	Homologous recombination	7	4	3	1555	318	32939	First_Contig7696,Contig_293255,First_Contig7443,Contig_47509,Contig_318644,First_Contig6523,Contig_297033,	First_Contig7696,Contig_293255,First_Contig7443,First_Contig6523,	Contig_47509,Contig_318644,Contig_297033,	0.466284454690691	1	1
ko00950	Isoquinoline alkaloid biosynthesis	2	1	1	1555	91	32939	Contig_104194,Contig_3388,	Contig_3388,	Contig_104194,	0.465552453976891	1	1
ko04962	Vasopressin-regulated water reabsorption	5	2	3	1555	230	32939	Contig_13076,Contig_3966,Contig_182628,Contig_293747,Contig_72572,	Contig_3966,Contig_182628,	Contig_13076,Contig_293747,Contig_72572,	0.460492101216273	1	1
ko04070	Phosphatidylinositol signaling system	11	5	6	1555	507	32939	Contig_128756,Contig_19931,Contig_78105,First_Contig7577,First_Contig3328,Contig_96713,Second_Contig248,Contig_37314,Contig_61870,Contig_106467,Contig_4096,	Contig_19931,First_Contig7577,First_Contig3328,Contig_96713,Contig_4096,	Contig_128756,Contig_78105,Second_Contig248,Contig_37314,Contig_61870,Contig_106467,	0.459583832772059	1	1
ko04012	ErbB signaling pathway	10	5	5	1555	461	32939	Contig_135425,First_Contig5840,Contig_52311,Contig_26677,Contig_301525,Contig_83363,Contig_236251,First_Contig3405,Contig_299011,Contig_52312,	Contig_26677,Contig_236251,First_Contig3405,Contig_299011,Contig_52312,	Contig_135425,First_Contig5840,Contig_52311,Contig_301525,Contig_83363,	0.459493202948992	1	1
ko04110	Cell cycle	13	6	7	1555	603	32939	Contig_248760,First_Contig4201,Contig_130223,Contig_107301,Contig_44252,Contig_144532,Contig_196300,Contig_188440,Contig_54492,Second_Contig492,Contig_131552,Contig_15447,Contig_23015,	Contig_248760,Contig_130223,Contig_196300,Contig_54492,Contig_131552,Contig_23015,	First_Contig4201,Contig_107301,Contig_44252,Contig_144532,Contig_188440,Second_Contig492,Contig_15447,	0.456673758751793	1	1
ko04972	Pancreatic secretion	7	7	0	1555	333	32939	Contig_115562,Contig_402,Contig_42330,First_Contig561,Contig_82957,Contig_20398,Contig_50304,	Contig_115562,Contig_402,Contig_42330,First_Contig561,Contig_82957,Contig_20398,Contig_50304,	-	0.445280650425345	1	1
ko04350	TGF-beta signaling pathway	5	2	3	1555	238	32939	Contig_26677,Contig_236251,Contig_144532,Contig_39842,Contig_15447,	Contig_26677,Contig_236251,	Contig_144532,Contig_39842,Contig_15447,	0.44501337512497	1	1
ko03410	Base excision repair	6	3	3	1555	287	32939	Contig_18795,Contig_248760,First_Contig7524,First_Contig7443,Contig_189054,Contig_50918,	Contig_248760,First_Contig7443,Contig_189054,	Contig_18795,First_Contig7524,Contig_50918,	0.44284257817314	1	1
ko04014	Ras signaling pathway	20	15	5	1555	972	32939	Contig_135425,Contig_332048,Contig_128756,Contig_52311,Contig_26677,Contig_402,Contig_42330,Contig_3966,Contig_96713,Contig_83363,Contig_236251,Contig_182628,Contig_61870,First_Contig3405,Contig_299011,Contig_52312,Contig_4096,Contig_20398,Contig_93029,First_Contig665,	Contig_332048,Contig_26677,Contig_402,Contig_42330,Contig_3966,Contig_96713,Contig_236251,Contig_182628,First_Contig3405,Contig_299011,Contig_52312,Contig_4096,Contig_20398,Contig_93029,First_Contig665,	Contig_135425,Contig_128756,Contig_52311,Contig_83363,Contig_61870,	0.435856721315814	1	1
ko05032	Morphine addiction	4	2	2	1555	196	32939	Contig_3101,Contig_77186,Contig_3966,Contig_84010,	Contig_3101,Contig_3966,	Contig_77186,Contig_84010,	0.432298707264256	1	1
ko04750	Inflammatory mediator regulation of TRP channels	6	4	2	1555	294	32939	Contig_14799,Contig_128756,Contig_3966,Contig_96713,Contig_61870,Contig_4096,	Contig_14799,Contig_3966,Contig_96713,Contig_4096,	Contig_128756,Contig_61870,	0.432298707264256	1	1
ko00565	Ether lipid metabolism	4	2	2	1555	202	32939	Contig_15517,Contig_14934,Contig_20670,Contig_183737,	Contig_14934,Contig_20670,	Contig_15517,Contig_183737,	0.419458151602942	1	1
ko04961	Endocrine and other factor-regulated calcium reabsorption	4	2	2	1555	206	32939	Contig_41827,Contig_3966,Contig_82957,Contig_89088,	Contig_3966,Contig_82957,	Contig_41827,Contig_89088,	0.411313333125215	1	1
ko03430	Mismatch repair	5	4	1	1555	258	32939	Contig_248760,First_Contig7696,First_Contig1539,Contig_318644,First_Contig6523,	Contig_248760,First_Contig7696,First_Contig1539,First_Contig6523,	Contig_318644,	0.410516214262569	1	1
ko04341	Hedgehog signaling pathway	4	1	3	1555	221	32939	Contig_186938,Contig_3966,Contig_144532,Contig_15447,	Contig_3966,	Contig_186938,Contig_144532,Contig_15447,	0.383396138569205	1	1
ko04011	MAPK signaling pathway	9	7	2	1555	516	32939	Contig_26677,First_Contig3328,First_Contig7133,Contig_2454,Contig_236251,Contig_37314,Contig_38692,Contig_93029,Contig_13734,	Contig_26677,First_Contig3328,First_Contig7133,Contig_2454,Contig_236251,Contig_38692,Contig_93029,	Contig_37314,Contig_13734,	0.369464592836312	1	1
ko04390	Hippo signaling pathway	7	6	1	1555	415	32939	Contig_14799,Contig_18160,Contig_8224,Contig_9707,Contig_28961,Contig_39842,Contig_77066,	Contig_14799,Contig_18160,Contig_8224,Contig_9707,Contig_28961,Contig_77066,	Contig_39842,	0.357297485762988	1	1
ko04391	Hippo signaling pathway	6	5	1	1555	368	32939	Contig_18160,Contig_8224,Contig_9707,Contig_28961,Contig_39842,Contig_77066,	Contig_18160,Contig_8224,Contig_9707,Contig_28961,Contig_77066,	Contig_39842,	0.345369075912205	1	1
ko04136	Autophagy	4	2	2	1555	285	32939	Contig_31974,Contig_27297,Contig_294824,Contig_39842,	Contig_27297,Contig_294824,	Contig_31974,Contig_39842,	0.29730016359226	1	1
ko04340	Hedgehog signaling pathway	2	1	1	1555	201	32939	Contig_186938,Contig_3966,	Contig_3966,	Contig_186938,	0.210772504039289	1	1
ko00510	N-Glycan biosynthesis	2	1	1	1555	274	32939	Contig_193225,Contig_100870,	Contig_100870,	Contig_193225,	0.154617785809843	1	1
