# Supplementary material for: Comparative transcriptome analyses of oleaginous Botryococcus braunii race A reveal significant differences in gene expression upon cobalt enrichment
Source: Biotechnol Biofuels. 2018 Dec 18;11:333. doi: 10.1186/s13068-018-1331-5 (PMC6297975; doi:10.1186/s13068-018-1331-5)
Supplement: Supplementary file 9 — Additional file 9: Dataset S8. KEGG metabolic pathways enrichment upon high cobalt treatment (4 days). [file 13068_2018_1331_MOESM9_ESM.xls]

pathway_ID	PATHWAY_DES	diff_gene_in_this_pathway	UP_GENES	DOWN_GENES	diff_gene_in_all_pathway	all_gene_in_this_pathway	all_gene_in_all_pathway	all_gene_list	gene_UP_list	gene_DOWN_list	rich_factor	Pvalue	Qvalue
ko00941	Flavonoid biosynthesis	2	0	2	2831	7	32939	Contig_53773,Contig_34047,	-	Contig_53773,Contig_34047,	3.32431750517233	0.0466243168212022	0.646912395894181
ko00073	Cutin, suberine and wax biosynthesis	10	6	4	2831	37	32939	Contig_3549,Contig_151,First_Contig5202,Contig_58121,First_Contig2098,First_Contig4199,Second_Contig564,Contig_82869,Contig_5853,Contig_220512,	Contig_3549,Contig_151,First_Contig2098,Contig_82869,Contig_5853,Contig_220512,	First_Contig5202,Contig_58121,First_Contig4199,Second_Contig564,	3.1446246670549	0.000956940987652434	0.0455230498411801
ko00532	Glycosaminoglycan biosynthesis	2	1	1	2831	8	32939	Contig_27149,Contig_4912,	Contig_27149,	Contig_4912,	2.90877781702579	0.0653901576986619	0.6804663285517
ko00524	Neomycin, kanamycin and gentamicin biosynthesis	3	0	3	2831	14	32939	Contig_134188,Contig_22513,First_Contig1000,	-	Contig_134188,Contig_22513,First_Contig1000,	2.49323812887925	0.068244632955655	0.668395963948033
ko03030	DNA replication	66	22	44	2831	361	32939	Contig_201107,Contig_15339,Contig_196584,First_Contig1612,Contig_197120,Contig_198275,Contig_188439,Contig_17892,Contig_56694,Contig_4808,Contig_103022,Contig_197357,Contig_199294,Contig_124945,Contig_18449,Contig_57591,Contig_4322,Contig_82455,Contig_206590,Contig_14517,First_Contig7696,First_Contig2172,Contig_124245,Contig_83433,Contig_199314,Contig_315034,Contig_8866,Contig_7048,Contig_149644,…	Contig_15339,Contig_56694,Contig_199294,Contig_18449,Contig_4322,Contig_14517,Contig_83433,Contig_315034,Contig_8866,Contig_7048,Contig_292565,First_Contig2137,Contig_92964,Contig_197844,Contig_36555,Contig_9534,Contig_162579,Contig_77251,Contig_50888,Contig_7104,Contig_13793,Contig_182221,	Contig_201107,Contig_196584,First_Contig1612,Contig_197120,Contig_198275,Contig_188439,Contig_17892,Contig_4808,Contig_103022,Contig_197357,Contig_124945,Contig_57591,Contig_82455,Contig_206590,First_Contig7696,First_Contig2172,Contig_124245,Contig_199314,Contig_149644,Contig_21255,First_Contig4898,Contig_107301,Contig_131364,First_Contig4556,Contig_2919,Contig_21088,First_Contig4818,Contig_54604…	2.12719485788035	3.74900169135367e-08	6.24208781610385e-06
ko00965	Betalain biosynthesis	4	2	2	2831	23	32939	Contig_172832,Contig_35624,Contig_61072,First_Contig1307,	Contig_172832,Contig_35624,	Contig_61072,First_Contig1307,	2.02349761184403	0.101411483761149	0.804048192677685
ko00062	Fatty acid elongation	39	22	17	2831	226	32939	Contig_23236,Contig_64151,Contig_172354,Contig_96661,Contig_25645,Contig_30914,Contig_173769,Contig_131111,Contig_20589,Contig_84685,Contig_34638,Contig_64127,Contig_20232,Contig_7355,First_Contig1348,Contig_3177,Contig_21879,Contig_128343,First_Contig3639,Contig_1255,Second_Contig187,Contig_23235,Contig_83513,Contig_61413,Contig_4742,Contig_80988,First_Contig4211,Contig_37117,Contig_219637,Conti…	Contig_25645,Contig_30914,Contig_173769,Contig_20589,Contig_34638,Contig_64127,Contig_20232,First_Contig1348,Contig_3177,Contig_128343,Contig_1255,Contig_4742,Contig_37117,Contig_219637,Contig_1817,Contig_9411,Contig_33419,Contig_172198,Contig_33420,Contig_188881,Contig_166745,Contig_9352,	Contig_23236,Contig_64151,Contig_172354,Contig_96661,Contig_131111,Contig_84685,Contig_7355,Contig_21879,First_Contig3639,Second_Contig187,Contig_23235,Contig_83513,Contig_61413,Contig_80988,First_Contig4211,Contig_84909,Contig_3302,	2.00782893564612	6.2177946112431e-05	0.00690175201847984
ko01055	Biosynthesis of vancomycin group antibiotics	3	1	2	2831	18	32939	Contig_95421,Contig_18001,Contig_1306,	Contig_95421,	Contig_18001,Contig_1306,	1.93918521135052	0.143617451032851	0.919704061421913
ko00525	Acarbose and validamycin biosynthesis	3	1	2	2831	18	32939	Contig_95421,Contig_18001,Contig_1306,	Contig_95421,	Contig_18001,Contig_1306,	1.93918521135052	0.143617451032851	0.919704061421913
ko00534	Glycosaminoglycan biosynthesis	2	1	1	2831	12	32939	Contig_27149,Contig_4912,	Contig_27149,	Contig_4912,	1.93918521135052	0.172523933054421	0.990525339777969
ko00980	Metabolism of xenobiotics by cytochrome P450	33	19	14	2831	201	32939	Contig_147693,Contig_11365,Contig_2685,Contig_2428,Contig_202076,Contig_53178,Contig_17438,Contig_71620,Contig_147261,Contig_118048,Contig_40595,Contig_97757,Contig_327592,Contig_72585,Contig_68105,Contig_115655,Contig_60309,Contig_300531,Contig_36002,Contig_3598,Contig_99800,First_Contig3749,Contig_1910,Contig_53730,Contig_59917,Contig_206547,Contig_321489,Contig_133327,Contig_305593,Contig_4195…	Contig_11365,Contig_2685,Contig_2428,Contig_53178,Contig_71620,Contig_147261,Contig_72585,Contig_115655,Contig_60309,Contig_300531,Contig_3598,Contig_1910,Contig_53730,Contig_206547,Contig_321489,Contig_305593,Contig_4195,Contig_12916,Contig_84871,	Contig_147693,Contig_202076,Contig_17438,Contig_118048,Contig_40595,Contig_97757,Contig_327592,Contig_68105,Contig_36002,Contig_99800,First_Contig3749,Contig_59917,Contig_133327,Contig_90734,	1.91024214849455	0.000512963233765306	0.0341633513687694
ko00982	Drug metabolism	32	17	15	2831	199	32939	Contig_147693,Contig_11365,Contig_2685,Contig_2428,Contig_202076,Contig_53178,Contig_71620,Contig_147261,Contig_118048,Contig_432,Contig_40595,Contig_97757,Contig_327592,Contig_72585,Contig_68105,Contig_115655,Contig_60309,Contig_36002,Contig_3598,Contig_5988,Contig_99800,First_Contig3749,First_Contig1385,Contig_1910,Contig_53730,Contig_59917,Contig_206547,Contig_133327,Contig_4195,Contig_12916,C…	Contig_11365,Contig_2685,Contig_2428,Contig_53178,Contig_71620,Contig_147261,Contig_72585,Contig_115655,Contig_60309,Contig_3598,Contig_5988,Contig_1910,Contig_53730,Contig_206547,Contig_4195,Contig_12916,Contig_84871,	Contig_147693,Contig_202076,Contig_118048,Contig_432,Contig_40595,Contig_97757,Contig_327592,Contig_68105,Contig_36002,Contig_99800,First_Contig3749,First_Contig1385,Contig_59917,Contig_133327,Contig_90734,	1.87097266622764	0.000872072297942884	0.0484000125358301
ko03430	Mismatch repair	40	15	25	2831	258	32939	Contig_196584,Contig_10182,First_Contig1612,Contig_56694,Contig_191015,Second_Contig735,Contig_197357,Contig_57591,Contig_43713,Contig_203449,Contig_201696,First_Contig7696,Contig_199314,First_Contig4187,Contig_7048,Contig_149644,First_Contig1539,Contig_292565,First_Contig4898,First_Contig5260,Contig_131364,Contig_124299,Contig_2919,Contig_301674,Contig_54604,Contig_169197,Contig_26035,Contig_215…	Contig_56694,Contig_191015,Contig_201696,First_Contig4187,Contig_7048,Contig_292565,First_Contig5260,Contig_301674,Contig_123995,Contig_162579,Contig_77251,Contig_50888,First_Contig5185,Contig_20868,Contig_15994,	Contig_196584,Contig_10182,First_Contig1612,Second_Contig735,Contig_197357,Contig_57591,Contig_43713,Contig_203449,First_Contig7696,Contig_199314,Contig_149644,First_Contig1539,First_Contig4898,Contig_131364,Contig_124299,Contig_2919,Contig_54604,Contig_169197,Contig_26035,Contig_215133,First_Contig615,Contig_131171,First_Contig4596,Contig_46923,Contig_208066,	1.80389321986095	0.000469069583574142	0.0390500428325474
ko04975	Fat digestion and absorption	18	8	10	2831	119	32939	Contig_139872,Contig_97024,Contig_178426,Contig_40826,Contig_29105,Contig_20452,Contig_9597,Contig_161472,Contig_278897,Contig_114072,Contig_92271,Contig_172055,Contig_72822,Contig_89287,Contig_172054,Contig_155488,First_Contig2910,Contig_49397,	Contig_97024,Contig_40826,Contig_9597,Contig_278897,Contig_72822,Contig_172054,First_Contig2910,Contig_49397,	Contig_139872,Contig_178426,Contig_29105,Contig_20452,Contig_161472,Contig_114072,Contig_92271,Contig_172055,Contig_89287,Contig_155488,	1.75993279685594	0.0182089646157979	0.378974076066295
ko00909	Sesquiterpenoid and triterpenoid biosynthesis	3	1	2	2831	20	32939	Contig_118688,First_Contig7895,Contig_160254,	First_Contig7895,	Contig_118688,Contig_160254,	1.74526669021547	0.192386880932061	1
ko00930	Caprolactam degradation	12	7	5	2831	82	32939	Contig_71445,Contig_23236,Contig_172354,Contig_173769,Contig_96794,Contig_128343,Contig_23235,Contig_83513,Contig_22768,Contig_37117,Contig_84909,Contig_9352,	Contig_71445,Contig_173769,Contig_96794,Contig_128343,Contig_22768,Contig_37117,Contig_9352,	Contig_23236,Contig_172354,Contig_23235,Contig_83513,Contig_84909,	1.70269920996631	0.0570250179837107	0.654804516847436
ko05204	Chemical carcinogenesis	36	22	14	2831	249	32939	Contig_147693,Contig_2685,Contig_2428,Contig_249301,Contig_202076,Contig_53178,Contig_71620,Contig_147261,Contig_118048,Contig_40595,Contig_97757,Contig_6942,Contig_72585,Contig_68105,Contig_115655,Contig_60309,Contig_300531,Contig_36002,Contig_153389,Contig_3598,Contig_99800,First_Contig3749,Contig_24312,Contig_1910,Contig_53730,Contig_56828,Contig_59917,Contig_120603,Contig_1121,Contig_206547,C…	Contig_2685,Contig_2428,Contig_249301,Contig_53178,Contig_71620,Contig_147261,Contig_6942,Contig_72585,Contig_115655,Contig_60309,Contig_300531,Contig_3598,Contig_24312,Contig_1910,Contig_53730,Contig_56828,Contig_1121,Contig_206547,Contig_321489,Contig_305593,Contig_4195,Contig_84871,	Contig_147693,Contig_202076,Contig_118048,Contig_40595,Contig_97757,Contig_68105,Contig_36002,Contig_153389,Contig_99800,First_Contig3749,Contig_59917,Contig_120603,Contig_133327,Contig_90734,	1.68218476165347	0.00288001133063085	0.106560419233341
ko00072	Synthesis and degradation of ketone bodies	11	4	7	2831	77	32939	First_Contig1372,Contig_118165,Contig_132746,Contig_40366,Contig_29735,Contig_54966,Contig_15760,Contig_103387,Contig_189432,Contig_56112,Contig_29622,	Contig_132746,Contig_29735,Contig_15760,Contig_189432,	First_Contig1372,Contig_118165,Contig_40366,Contig_54966,Contig_103387,Contig_56112,Contig_29622,	1.66215875258616	0.0763849040133376	0.706560362123373
ko04216	Ferroptosis	29	16	13	2831	205	32939	Contig_82943,Contig_31974,Contig_54546,Contig_18416,First_Contig1706,Contig_211235,Contig_73281,First_Contig186,First_Contig7370,Contig_40232,Contig_95155,Contig_6566,Contig_23441,Contig_21800,Contig_167169,Contig_22252,Contig_28164,Contig_43783,First_Contig67,Contig_198433,Contig_21799,Contig_77581,Contig_46304,Contig_8700,First_Contig381,Contig_10247,Contig_132706,Contig_133639,Contig_101479,	Contig_82943,Contig_31974,Contig_18416,Contig_211235,Contig_73281,First_Contig7370,Contig_6566,Contig_21800,Contig_167169,Contig_28164,Contig_43783,Contig_21799,Contig_46304,Contig_8700,Contig_132706,Contig_133639,	Contig_54546,First_Contig1706,First_Contig186,Contig_40232,Contig_95155,Contig_23441,Contig_22252,First_Contig67,Contig_198433,Contig_77581,First_Contig381,Contig_10247,Contig_101479,	1.6459425696341	0.0092221891263512	0.236229921467304
ko00910	Nitrogen metabolism	29	9	20	2831	205	32939	Contig_148183,Contig_30232,Contig_168480,Contig_86334,Contig_28159,Contig_16034,First_Contig4981,Contig_19810,Contig_37698,Contig_68811,Contig_204480,Contig_17175,Contig_16296,Contig_47540,Contig_199489,Contig_199730,Contig_148182,Contig_176459,Contig_33734,Contig_21178,Contig_80110,First_Contig647,Contig_6311,Contig_14766,Contig_304839,Contig_16035,First_Contig4704,Contig_102365,Contig_16295,	Contig_148183,Contig_19810,Contig_17175,Contig_199489,Contig_199730,Contig_148182,Contig_176459,First_Contig647,Contig_6311,	Contig_30232,Contig_168480,Contig_86334,Contig_28159,Contig_16034,First_Contig4981,Contig_37698,Contig_68811,Contig_204480,Contig_16296,Contig_47540,Contig_33734,Contig_21178,Contig_80110,Contig_14766,Contig_304839,Contig_16035,First_Contig4704,Contig_102365,Contig_16295,	1.6459425696341	0.0092221891263512	0.236229921467304
ko04966	Collecting duct acid secretion	22	9	13	2831	157	32939	Contig_87068,Contig_59487,Contig_125464,Contig_56936,Contig_2758,Contig_123199,Contig_126907,Contig_70432,Contig_22797,Contig_18585,Contig_50894,Contig_84782,Contig_134978,Contig_208495,Contig_33853,Contig_54267,Contig_29294,Contig_14501,Contig_28489,Contig_33646,Contig_9751,Contig_4234,	Contig_87068,Contig_125464,Contig_123199,Contig_126907,Contig_70432,Contig_84782,Contig_134978,Contig_208495,Contig_28489,	Contig_59487,Contig_56936,Contig_2758,Contig_22797,Contig_18585,Contig_50894,Contig_33853,Contig_54267,Contig_29294,Contig_14501,Contig_33646,Contig_9751,Contig_4234,	1.63039775731382	0.0232542624957514	0.368746162432629
ko04744	Phototransduction	16	9	7	2831	116	32939	Contig_100405,Contig_186088,Contig_136947,Contig_61778,Contig_103822,Contig_51129,Contig_9630,Contig_29303,Contig_98392,Contig_28224,Contig_107925,Contig_305141,Contig_297327,Contig_126920,Contig_78845,Contig_199553,	Contig_100405,Contig_103822,Contig_51129,Contig_29303,Contig_28224,Contig_107925,Contig_305141,Contig_297327,Contig_78845,	Contig_186088,Contig_136947,Contig_61778,Contig_9630,Contig_98392,Contig_126920,Contig_199553,	1.60484293353147	0.0533889668771164	0.634947356074278
ko04626	Plant-pathogen interaction	43	23	20	2831	312	32939	Contig_12717,Contig_100405,Contig_186088,Contig_132811,Contig_2791,Contig_20266,Contig_301470,Contig_61778,Contig_103822,Contig_43789,Contig_14331,Contig_113563,Contig_51129,First_Contig879,Contig_45907,Contig_9630,Contig_24468,First_Contig1348,Contig_28228,Contig_29303,Contig_98392,Contig_28224,Contig_107925,Contig_307403,Contig_32889,Contig_204245,Contig_155141,Contig_9325,Contig_10645,First_Co…	Contig_100405,Contig_2791,Contig_20266,Contig_301470,Contig_103822,Contig_51129,Contig_45907,First_Contig1348,Contig_29303,Contig_28224,Contig_107925,Contig_307403,Contig_32889,Contig_9325,First_Contig4591,Contig_70016,Contig_305141,Contig_297327,Contig_25663,Contig_20332,Contig_41394,Contig_78845,Contig_28229,	Contig_12717,Contig_186088,Contig_132811,Contig_61778,Contig_43789,Contig_14331,Contig_113563,First_Contig879,Contig_9630,Contig_24468,Contig_28228,Contig_98392,Contig_204245,Contig_155141,Contig_10645,Contig_203902,Contig_67008,Contig_126920,Contig_150290,Contig_199553,	1.6035570016937	0.00303120358988634	0.100939079543215
ko03070	Bacterial secretion system	10	4	6	2831	73	32939	Contig_199291,Contig_176385,First_Contig7367,Contig_44820,Contig_185056,Contig_218981,Contig_333085,Contig_8699,Contig_130765,Contig_79957,	First_Contig7367,Contig_185056,Contig_218981,Contig_130765,	Contig_199291,Contig_176385,Contig_44820,Contig_333085,Contig_8699,Contig_79957,	1.59385085864427	0.110621141275504	0.837200910107794
ko00627	Aminobenzoate degradation	9	3	6	2831	67	32939	Contig_23236,Contig_172354,Contig_173769,Contig_23235,Contig_83513,Contig_37117,Contig_82970,Contig_84909,Contig_9352,	Contig_173769,Contig_37117,Contig_9352,	Contig_23236,Contig_172354,Contig_23235,Contig_83513,Contig_82970,Contig_84909,	1.56292539422281	0.137240577451919	0.91402224582978
ko03060	Protein export	27	10	17	2831	201	32939	Contig_121649,Contig_199291,Contig_53168,Contig_45062,Contig_142857,Contig_73266,Contig_176385,Contig_9723,First_Contig7367,First_Contig1744,First_Contig343,Contig_44820,Contig_98629,Contig_185056,Contig_11116,Contig_218981,First_Contig7851,Contig_333085,Contig_8699,Contig_200322,Contig_34865,Contig_90545,Contig_106864,Contig_162590,Contig_130765,Contig_196237,Contig_79957,	Contig_142857,First_Contig7367,Contig_185056,Contig_11116,Contig_218981,First_Contig7851,Contig_200322,Contig_34865,Contig_106864,Contig_130765,	Contig_121649,Contig_199291,Contig_53168,Contig_45062,Contig_73266,Contig_176385,Contig_9723,First_Contig1744,First_Contig343,Contig_44820,Contig_98629,Contig_333085,Contig_8699,Contig_90545,Contig_162590,Contig_196237,Contig_79957,	1.56292539422281	0.021986469524333	0.366074717580145
ko00591	Linoleic acid metabolism	15	6	9	2831	113	32939	Contig_249301,Contig_185829,Contig_6942,Contig_153389,Contig_9989,Contig_86231,Contig_101656,Contig_99800,Contig_15250,Contig_24312,Contig_56828,Contig_1121,Contig_199940,Contig_44336,Contig_43660,	Contig_249301,Contig_6942,Contig_15250,Contig_24312,Contig_56828,Contig_1121,	Contig_185829,Contig_153389,Contig_9989,Contig_86231,Contig_101656,Contig_99800,Contig_199940,Contig_44336,Contig_43660,	1.54448379665086	0.0796404808152997	0.716764327337698
ko04977	Vitamin digestion and absorption	13	7	6	2831	98	32939	First_Contig7724,First_Contig23,Contig_142758,First_Contig7318,First_Contig8318,Contig_54407,Second_Contig55,Contig_54406,First_Contig599,First_Contig282,First_Contig7388,Contig_34574,Contig_330770,	First_Contig7724,Contig_142758,First_Contig7318,First_Contig599,First_Contig282,First_Contig7388,Contig_34574,	First_Contig23,First_Contig8318,Contig_54407,Second_Contig55,Contig_54406,Contig_330770,	1.54343312740144	0.0975871688070527	0.792598224701184
ko03010	Ribosome	231	164	67	2831	1746	32939	Contig_76046,Contig_56751,Contig_75305,Contig_57568,Contig_37603,Contig_49459,Contig_112136,Contig_60793,Contig_52917,Contig_30151,Contig_2541,Contig_233605,Contig_26999,Contig_34303,Contig_25610,Contig_92896,Contig_121297,Contig_7415,Contig_84500,Contig_54392,Contig_55289,Contig_119204,Contig_15142,Contig_29206,Contig_117941,Contig_51170,Contig_87187,Contig_43413,Contig_111654,Contig_2749,Contig…	Contig_76046,Contig_56751,Contig_75305,Contig_57568,Contig_37603,Contig_49459,Contig_112136,Contig_2541,Contig_233605,Contig_26999,Contig_34303,Contig_92896,Contig_121297,Contig_7415,Contig_84500,Contig_15142,Contig_29206,Contig_51170,Contig_87187,Contig_43413,Contig_2749,Contig_83358,Contig_20596,Contig_46104,Contig_36886,Contig_26287,Contig_40082,Contig_44124,Contig_107847,Contig_30515,Contig_1…	Contig_60793,Contig_52917,Contig_30151,Contig_25610,Contig_54392,Contig_55289,Contig_119204,Contig_117941,Contig_111654,Contig_1254,Contig_5034,Contig_2493,Contig_107588,Contig_61088,Contig_41657,Contig_94827,Contig_26591,Contig_294047,Contig_102079,Contig_28430,Contig_37856,Contig_26285,Contig_40079,Contig_33792,Contig_24902,Contig_40430,Contig_19846,Contig_15569,Contig_83520,Contig_39379,Contig…	1.53935320901021	2.24007821173819e-09	7.45946044508818e-07
ko00650	Butanoate metabolism	31	11	20	2831	235	32939	Contig_22022,Contig_91389,Contig_23236,First_Contig1372,Contig_31439,Contig_118165,Contig_172354,Contig_173769,Contig_132746,Contig_70995,Contig_17341,Contig_40366,Contig_134370,Contig_199900,Contig_29735,Contig_27642,Contig_128343,Contig_23235,Contig_54966,Contig_83513,Contig_37117,Contig_15760,Contig_103387,Contig_189432,Contig_84909,Contig_56112,Contig_29973,Contig_102060,Contig_197247,Contig_…	Contig_173769,Contig_132746,Contig_70995,Contig_17341,Contig_199900,Contig_29735,Contig_128343,Contig_37117,Contig_15760,Contig_189432,Contig_9352,	Contig_22022,Contig_91389,Contig_23236,First_Contig1372,Contig_31439,Contig_118165,Contig_172354,Contig_40366,Contig_134370,Contig_27642,Contig_23235,Contig_54966,Contig_83513,Contig_103387,Contig_84909,Contig_56112,Contig_29973,Contig_102060,Contig_197247,Contig_29622,	1.53484446515403	0.0189791502750326	0.371768061269756
ko00195	Photosynthesis	21	16	5	2831	160	32939	Contig_62124,Contig_100390,Contig_139809,Contig_214961,Contig_2499,Contig_236851,Contig_11639,First_Contig6884,Contig_11187,Contig_300512,Contig_213461,Contig_198,Contig_29638,Contig_188954,Contig_292490,Contig_273367,Contig_235450,Contig_171777,Contig_292400,Contig_11188,Contig_265538,	Contig_62124,Contig_100390,Contig_139809,Contig_214961,Contig_2499,Contig_236851,Contig_11639,First_Contig6884,Contig_300512,Contig_213461,Contig_29638,Contig_188954,Contig_292490,Contig_273367,Contig_235450,Contig_265538,	Contig_11187,Contig_198,Contig_171777,Contig_292400,Contig_11188,	1.52710835393854	0.0495425725496393	0.659907066361195
ko00100	Steroid biosynthesis	31	12	19	2831	237	32939	Contig_125283,Contig_24569,Contig_31591,Contig_47602,Contig_218192,Contig_47714,Contig_146518,Contig_110107,Contig_134934,Contig_118688,First_Contig4082,Contig_22967,Contig_278897,Contig_280323,Contig_47356,Contig_97692,Contig_66767,Contig_202049,Contig_3452,Contig_165074,Contig_23199,First_Contig570,Contig_204901,First_Contig3654,Contig_268319,Contig_81623,Contig_28902,First_Contig7895,Contig_57…	Contig_24569,Contig_47602,Contig_218192,Contig_47714,Contig_146518,Contig_278897,Contig_280323,Contig_47356,Contig_3452,Contig_165074,Contig_28902,First_Contig7895,	Contig_125283,Contig_31591,Contig_110107,Contig_134934,Contig_118688,First_Contig4082,Contig_22967,Contig_97692,Contig_66767,Contig_202049,Contig_23199,First_Contig570,Contig_204901,First_Contig3654,Contig_268319,Contig_81623,Contig_57349,Contig_160254,Contig_172967,	1.52189219118649	0.0211849047150223	0.37129333000539
ko03450	Non-homologous end-joining	9	4	5	2831	69	32939	Contig_9886,Contig_17892,Contig_17878,Contig_103022,Contig_52966,Contig_83433,Contig_185342,Contig_185801,Contig_10345,	Contig_9886,Contig_17878,Contig_52966,Contig_83433,	Contig_17892,Contig_103022,Contig_185342,Contig_185801,Contig_10345,	1.51762320888302	0.159128047798118	0.963447998486787
ko00626	Naphthalene degradation	6	3	3	2831	46	32939	Contig_11365,Contig_2428,Contig_40595,Contig_327592,Contig_27642,Contig_12916,	Contig_11365,Contig_2428,Contig_12916,	Contig_40595,Contig_327592,Contig_27642,	1.51762320888302	0.212356018167217	1
ko00523	Polyketide sugar unit biosynthesis	3	1	2	2831	23	32939	Contig_95421,Contig_18001,Contig_1306,	Contig_95421,	Contig_18001,Contig_1306,	1.51762320888302	0.277796817786214	1
ko05202	Transcriptional misregulation in cancer	26	14	12	2831	200	32939	Contig_164160,Contig_42167,Contig_114044,Contig_39859,Contig_166759,Contig_49521,Contig_22614,Contig_198107,Second_Contig110,Contig_56713,Contig_75831,Contig_40197,Contig_76935,Contig_115457,Contig_33996,Contig_52170,Contig_77810,First_Contig6706,Contig_320182,Contig_70625,Contig_14667,Contig_103034,Contig_111937,Contig_57486,First_Contig1102,Contig_75387,	Contig_164160,Contig_42167,Contig_39859,Contig_166759,Contig_22614,Contig_76935,Contig_33996,Contig_52170,Contig_77810,First_Contig6706,Contig_320182,Contig_14667,Contig_103034,Contig_75387,	Contig_114044,Contig_49521,Contig_198107,Second_Contig110,Contig_56713,Contig_75831,Contig_40197,Contig_115457,Contig_70625,Contig_111937,Contig_57486,First_Contig1102,	1.51256446485341	0.035089735704926	0.508038347380016
ko04111	Cell cycle	73	32	41	2831	568	32939	Contig_43256,Contig_10865,Contig_110639,Contig_44207,Contig_218413,Contig_176054,Contig_12944,First_Contig1526,Contig_197120,Contig_198275,Contig_22289,Contig_188439,Contig_80240,Contig_66306,Contig_35660,Contig_4808,Contig_93504,First_Contig4649,Contig_25557,Contig_350029,Contig_48666,Contig_59688,First_Contig3538,Contig_104128,Contig_92829,Contig_214866,Contig_198389,Contig_219492,Contig_25548,…	Contig_218413,Contig_176054,Contig_12944,First_Contig1526,Contig_80240,Contig_93504,Contig_25557,Contig_48666,First_Contig3538,Contig_104128,Contig_25548,Contig_70509,Contig_14517,Contig_204050,Contig_301016,Contig_8866,Contig_178401,Contig_165368,Contig_142429,Contig_1020,Contig_62568,Contig_55224,Contig_127245,Contig_76693,Contig_25666,Contig_120590,Contig_9534,Contig_26877,Contig_139381,Contig…	Contig_43256,Contig_10865,Contig_110639,Contig_44207,Contig_197120,Contig_198275,Contig_22289,Contig_188439,Contig_66306,Contig_35660,Contig_4808,First_Contig4649,Contig_350029,Contig_59688,Contig_92829,Contig_214866,Contig_198389,Contig_219492,Contig_9355,First_Contig4201,Contig_136621,Contig_42978,Contig_21255,Contig_107301,Contig_200482,Contig_197073,Contig_198706,Contig_197840,Contig_97770,Co…	1.49535761016114	0.00106692679510236	0.0444108278461359
ko04113	Meiosis	57	26	31	2831	445	32939	Contig_51481,Contig_10865,Contig_110639,Contig_44207,Contig_176054,Contig_12944,First_Contig1526,Contig_197120,Contig_198275,First_Contig5077,Contig_22289,Contig_188439,Contig_187528,Contig_4808,Contig_91654,Contig_350029,Contig_48666,Contig_59688,Contig_104128,Contig_92829,Contig_39712,Contig_214866,Contig_198389,Contig_216446,Contig_219492,Contig_14517,Contig_204050,Contig_196574,First_Contig42…	Contig_51481,Contig_176054,Contig_12944,First_Contig1526,First_Contig5077,Contig_91654,Contig_48666,Contig_104128,Contig_39712,Contig_216446,Contig_14517,Contig_204050,Contig_8866,Contig_67370,Contig_61891,Contig_3966,Contig_142429,Contig_1020,Contig_62568,Contig_188796,Contig_25666,Contig_120590,Contig_9534,Contig_139381,Contig_7104,Contig_13793,	Contig_10865,Contig_110639,Contig_44207,Contig_197120,Contig_198275,Contig_22289,Contig_188439,Contig_187528,Contig_4808,Contig_350029,Contig_59688,Contig_92829,Contig_214866,Contig_198389,Contig_219492,Contig_196574,First_Contig4201,Contig_21255,Contig_107301,Contig_197840,Contig_97770,Contig_72654,Contig_162987,Second_Contig250,Contig_27667,Contig_43607,Contig_110305,Contig_131552,Contig_168794…	1.49034009501546	0.00377642829224826	0.114322783756243
ko00140	Steroid hormone biosynthesis	20	11	9	2831	158	32939	Contig_249301,Contig_6942,Contig_72585,Contig_7355,Contig_36002,Contig_153389,Contig_35624,Contig_99800,Contig_24312,Second_Contig187,Contig_1910,Contig_56828,Contig_61072,Contig_1121,Contig_219637,Contig_42545,Contig_108405,Contig_108433,Contig_188881,Contig_90734,	Contig_249301,Contig_6942,Contig_72585,Contig_35624,Contig_24312,Contig_1910,Contig_56828,Contig_1121,Contig_219637,Contig_108405,Contig_188881,	Contig_7355,Contig_36002,Contig_153389,Contig_99800,Second_Contig187,Contig_61072,Contig_42545,Contig_108433,Contig_90734,	1.4727988946966	0.0748346321738654	0.711998071825634
ko03440	Homologous recombination	40	13	27	2831	318	32939	Contig_108271,Contig_201107,Contig_196524,Contig_145953,Contig_133760,Contig_196584,Contig_69234,Contig_56694,Contig_81378,Contig_52966,Contig_54733,Contig_21405,Contig_198060,Contig_200925,First_Contig7696,First_Contig2172,Contig_209355,Contig_7048,Contig_149644,Contig_292565,Contig_293255,First_Contig2137,Contig_131364,Contig_26340,Contig_2919,Contig_5873,Contig_25150,Contig_26035,First_Contig6…	Contig_56694,Contig_52966,Contig_54733,Contig_7048,Contig_292565,Contig_293255,First_Contig2137,Contig_5873,Contig_25150,Contig_74454,Contig_47509,Contig_32702,Contig_77251,	Contig_108271,Contig_201107,Contig_196524,Contig_145953,Contig_133760,Contig_196584,Contig_69234,Contig_81378,Contig_21405,Contig_198060,Contig_200925,First_Contig7696,First_Contig2172,Contig_209355,Contig_149644,Contig_131364,Contig_26340,Contig_2919,Contig_26035,First_Contig615,Contig_12133,Contig_197264,Contig_185342,Contig_63057,Contig_131171,First_Contig1102,Contig_195936,	1.46353600856643	0.0180608982067552	0.400951940189965
ko05033	Nicotine addiction	3	1	2	2831	24	32939	First_Contig4356,Contig_56335,Contig_204752,	First_Contig4356,	Contig_56335,Contig_204752,	1.45438890851289	0.309134360127515	1
ko02024	Quorum sensing	34	15	19	2831	275	32939	First_Contig4345,Contig_138364,Contig_18416,Contig_31439,Contig_300841,First_Contig1706,Contig_199291,Contig_73890,First_Contig186,Contig_6566,Contig_120931,Contig_176385,First_Contig7367,Contig_143136,Contig_23441,Contig_21800,Contig_48322,Contig_44820,Contig_28164,Contig_43783,First_Contig67,Contig_182576,Contig_185056,Contig_21799,Contig_218981,Contig_333085,Contig_8699,Contig_77581,Contig_235…	Contig_138364,Contig_18416,Contig_300841,Contig_73890,Contig_6566,Contig_120931,First_Contig7367,Contig_21800,Contig_28164,Contig_43783,Contig_185056,Contig_21799,Contig_218981,Contig_130765,Contig_133639,	First_Contig4345,Contig_31439,First_Contig1706,Contig_199291,First_Contig186,Contig_176385,Contig_143136,Contig_23441,Contig_48322,Contig_44820,First_Contig67,Contig_182576,Contig_333085,Contig_8699,Contig_77581,Contig_235268,Contig_10247,Contig_55292,Contig_79957,	1.43852284769275	0.0347925365945012	0.526632485725859
ko04110	Cell cycle	73	25	48	2831	603	32939	Contig_43256,Contig_10865,Contig_110639,Contig_198063,Contig_176054,Contig_12944,First_Contig1526,Contig_197120,Contig_198275,Contig_9190,Contig_22289,Contig_188439,Contig_202052,Contig_4808,First_Contig4649,Contig_25557,Contig_350029,Contig_48666,Contig_59688,Contig_17878,Contig_92829,Contig_214866,Contig_198389,Contig_219492,Contig_57591,Contig_70509,Contig_210859,Contig_9355,Contig_14517,Conti…	Contig_198063,Contig_176054,Contig_12944,First_Contig1526,Contig_25557,Contig_48666,Contig_17878,Contig_70509,Contig_210859,Contig_14517,Contig_301016,Contig_8866,Contig_142429,Contig_79924,Contig_1020,Contig_52170,Contig_50573,Contig_25666,Contig_9534,Contig_162579,Contig_139381,Contig_7104,Contig_13793,Contig_95341,Contig_58702,	Contig_43256,Contig_10865,Contig_110639,Contig_197120,Contig_198275,Contig_9190,Contig_22289,Contig_188439,Contig_202052,Contig_4808,First_Contig4649,Contig_350029,Contig_59688,Contig_92829,Contig_214866,Contig_198389,Contig_219492,Contig_57591,Contig_9355,Contig_49521,First_Contig4506,First_Contig4201,Contig_21255,Contig_107301,Contig_417,First_Contig4173,Contig_12548,Contig_169197,Contig_197840…	1.40856239232426	0.00477797053428218	0.13258868232633
ko00510	N-Glycan biosynthesis	33	13	20	2831	274	32939	Contig_17885,Contig_13121,Contig_158874,Second_Contig511,Contig_29216,Contig_250652,Contig_22147,Contig_191090,First_Contig670,Contig_29868,Contig_6668,Contig_104985,Contig_193225,First_Contig633,Contig_8221,Contig_205211,Contig_47361,Contig_12538,Contig_84210,Contig_29163,First_Contig5465,Contig_100870,Contig_26898,Contig_129480,Contig_191091,Contig_197457,Contig_83100,Contig_52010,Contig_253793…	Contig_17885,Contig_13121,Contig_29216,Contig_250652,Contig_29868,First_Contig633,Contig_205211,Contig_12538,First_Contig5465,Contig_100870,Contig_83100,Contig_253793,Contig_8583,	Contig_158874,Second_Contig511,Contig_22147,Contig_191090,First_Contig670,Contig_6668,Contig_104985,Contig_193225,Contig_8221,Contig_47361,Contig_84210,Contig_29163,Contig_26898,Contig_129480,Contig_191091,Contig_197457,Contig_52010,Contig_130327,Contig_67422,Contig_59671,	1.40130902134089	0.0513169391653497	0.632908916372647
ko00261	Monobactam biosynthesis	5	1	4	2831	42	32939	Contig_36548,Contig_176179,Contig_61371,Contig_15420,Contig_17149,	Contig_17149,	Contig_36548,Contig_176179,Contig_61371,Contig_15420,	1.3851322938218	0.315053655424417	1
ko04080	Neuroactive ligand-receptor interaction	6	2	4	2831	52	32939	First_Contig4356,Contig_56108,Contig_56335,First_Contig417,Contig_204752,Contig_304577,	First_Contig4356,Contig_304577,	Contig_56108,Contig_56335,First_Contig417,Contig_204752,	1.34251283862729	0.330761568338371	1
ko00052	Galactose metabolism	34	10	24	2831	296	32939	Contig_24408,Contig_115111,Contig_32765,Contig_506,Contig_134188,First_Contig897,Contig_11880,Contig_71642,Contig_81308,Contig_22244,Contig_56295,Contig_4967,First_Contig949,Contig_184937,Contig_37646,Contig_10077,Contig_306604,Contig_21971,Contig_79153,Contig_151025,First_Contig1159,Contig_22513,Contig_155238,Contig_41592,Contig_203500,First_Contig1000,Contig_25409,Contig_146594,Contig_19429,Con…	Contig_506,Contig_81308,Contig_4967,First_Contig949,Contig_10077,Contig_306604,Contig_21971,Contig_79153,Contig_203500,Contig_146594,	Contig_24408,Contig_115111,Contig_32765,Contig_134188,First_Contig897,Contig_11880,Contig_71642,Contig_22244,Contig_56295,Contig_184937,Contig_37646,Contig_151025,First_Contig1159,Contig_22513,Contig_155238,Contig_41592,First_Contig1000,Contig_25409,Contig_19429,Contig_89914,First_Contig376,First_Contig3704,Contig_43574,Contig_37769,	1.33646548349833	0.0846285479889879	0.741613328429815
ko00513	Various types of N-glycan biosynthesis	25	8	17	2831	218	32939	Contig_17885,Contig_13121,Contig_158874,Contig_163250,Contig_29216,Contig_196024,Contig_191090,Contig_29868,Contig_6668,Contig_193225,Contig_8221,Contig_205211,Contig_47361,Contig_84210,Contig_29163,Contig_100870,Contig_26898,Contig_129480,Contig_191091,Contig_197457,Contig_83100,Contig_130327,Contig_67422,Contig_56757,Contig_59671,	Contig_17885,Contig_13121,Contig_163250,Contig_29216,Contig_29868,Contig_205211,Contig_100870,Contig_83100,	Contig_158874,Contig_196024,Contig_191090,Contig_6668,Contig_193225,Contig_8221,Contig_47361,Contig_84210,Contig_29163,Contig_26898,Contig_129480,Contig_191091,Contig_197457,Contig_130327,Contig_67422,Contig_56757,Contig_59671,	1.33430175092926	0.130944375457423	0.947923413637434
ko00561	Glycerolipid metabolism	47	22	25	2831	415	32939	Contig_71445,Contig_178426,First_Contig4194,Contig_40826,Contig_28107,Contig_20452,Contig_55136,Contig_138410,Contig_30413,Contig_9597,Contig_71642,Contig_161472,Contig_56707,Contig_4933,Contig_71467,Contig_278897,Contig_66247,Contig_96794,Contig_114072,Contig_65127,Contig_309672,Contig_209104,Contig_92271,Contig_26324,Contig_77139,Contig_74177,Contig_121519,Contig_79153,Contig_172055,Contig_7282…	Contig_71445,Contig_40826,Contig_138410,Contig_9597,Contig_4933,Contig_71467,Contig_278897,Contig_66247,Contig_96794,Contig_65127,Contig_309672,Contig_209104,Contig_77139,Contig_79153,Contig_72822,Contig_699,Contig_204031,Contig_22768,Contig_172054,Contig_155850,Contig_49397,Contig_132657,	Contig_178426,First_Contig4194,Contig_28107,Contig_20452,Contig_55136,Contig_30413,Contig_71642,Contig_161472,Contig_56707,Contig_114072,Contig_92271,Contig_26324,Contig_74177,Contig_121519,Contig_172055,Contig_173426,Contig_36797,Contig_108996,Contig_25409,Contig_172248,Contig_82716,Contig_10926,Contig_83035,Contig_157144,Contig_76212,	1.31771139662855	0.0579014621569101	0.642706229941702
ko05034	Alcoholism	75	44	31	2831	663	32939	Contig_100405,Contig_186088,Contig_61778,Contig_103822,Contig_85421,First_Contig4356,Contig_56335,First_Contig1881,First_Contig7675,Contig_293849,Contig_52311,Contig_34922,Contig_65580,Contig_51129,Contig_42167,Contig_173864,Contig_172832,Contig_196793,Contig_159913,Contig_15625,Contig_9630,Contig_166759,Contig_49521,Contig_72089,Contig_22884,Contig_198107,Contig_65451,First_Contig4801,Second_Con…	Contig_100405,Contig_103822,First_Contig4356,First_Contig1881,First_Contig7675,Contig_293849,Contig_34922,Contig_65580,Contig_51129,Contig_42167,Contig_173864,Contig_172832,Contig_196793,Contig_15625,Contig_166759,Contig_22884,First_Contig4801,Contig_67370,Contig_29303,Contig_194763,Contig_28224,Contig_107925,Contig_34921,Contig_249675,Contig_33996,Contig_52170,Contig_70287,Contig_203022,First_Co…	Contig_186088,Contig_61778,Contig_85421,Contig_56335,Contig_52311,Contig_159913,Contig_9630,Contig_49521,Contig_72089,Contig_198107,Contig_65451,Second_Contig110,First_Contig6077,Contig_75831,Contig_37954,Contig_40197,Contig_9283,Contig_74192,Contig_98392,Contig_59684,Contig_204752,Contig_171178,Contig_26994,Contig_52312,Contig_70288,Contig_126920,Contig_18496,Contig_74195,Contig_70625,Contig_694…	1.31618905747773	0.0198615903729284	0.367439421899175
ko01220	Degradation of aromatic compounds	9	6	3	2831	80	32939	Contig_11365,Contig_71445,Contig_2428,Contig_40595,Contig_96794,Contig_327592,Contig_27642,Contig_22768,Contig_12916,	Contig_11365,Contig_71445,Contig_2428,Contig_96794,Contig_22768,Contig_12916,	Contig_40595,Contig_327592,Contig_27642,	1.3089500176616	0.315238856938038	1
ko00480	Glutathione metabolism	53	21	32	2831	477	32939	Contig_68524,Contig_147693,Contig_307958,Contig_17952,Contig_2685,Second_Contig421,Contig_65688,Contig_122039,Contig_66278,Contig_54546,Contig_59355,Contig_42686,Contig_202076,Contig_177150,Contig_53178,Contig_4740,Contig_21711,Contig_73281,Contig_194371,Contig_71620,Contig_147261,Contig_118048,Contig_4447,Contig_83921,Contig_97757,Contig_20194,Contig_170630,Contig_68105,Contig_115655,Contig_6030…	Contig_68524,Contig_2685,Contig_177150,Contig_53178,Contig_21711,Contig_73281,Contig_71620,Contig_147261,Contig_83921,Contig_20194,Contig_115655,Contig_60309,Contig_73878,Contig_22315,Contig_3598,Contig_53730,Contig_206547,Contig_922,Contig_4195,Contig_59357,Contig_84871,	Contig_147693,Contig_307958,Contig_17952,Second_Contig421,Contig_65688,Contig_122039,Contig_66278,Contig_54546,Contig_59355,Contig_42686,Contig_202076,Contig_4740,Contig_194371,Contig_118048,Contig_4447,Contig_97757,Contig_170630,Contig_68105,Contig_52240,Contig_132546,Contig_72074,First_Contig3749,Contig_22585,Contig_64632,Contig_59917,Contig_39187,Contig_55509,Contig_194741,Contig_133327,Contig…	1.29279014090035	0.0610896080754221	0.656220628681147
ko00860	Porphyrin and chlorophyll metabolism	39	10	29	2831	352	32939	Contig_88164,Contig_41101,Contig_82943,Contig_79973,Contig_42548,Contig_75784,Contig_193866,First_Contig4219,Contig_96773,Contig_211235,Contig_77804,Contig_10873,Contig_10898,Contig_56955,Contig_62349,Contig_96857,Contig_72585,Contig_2019,Contig_52973,Contig_81692,Contig_90244,Contig_36002,Contig_8299,Contig_208013,Contig_64744,Contig_150090,Contig_196678,Contig_135166,Contig_12095,Contig_75783,C…	Contig_88164,Contig_82943,Contig_211235,Contig_56955,Contig_72585,Contig_64744,Contig_150090,Contig_1910,Contig_46304,Contig_8276,	Contig_41101,Contig_79973,Contig_42548,Contig_75784,Contig_193866,First_Contig4219,Contig_96773,Contig_77804,Contig_10873,Contig_10898,Contig_62349,Contig_96857,Contig_2019,Contig_52973,Contig_81692,Contig_90244,Contig_36002,Contig_8299,Contig_208013,Contig_196678,Contig_135166,Contig_12095,Contig_75783,Contig_14110,First_Contig1152,Contig_139429,Contig_172372,Contig_90734,Contig_57307,	1.28911744163643	0.104586356323217	0.809936201293751
ko04979	Cholesterol metabolism	14	4	10	2831	127	32939	Contig_139872,Contig_24569,Contig_196995,Contig_29105,Contig_56108,Contig_218192,Contig_197583,First_Contig4082,Contig_47356,Contig_75050,Contig_23199,Contig_204901,First_Contig2910,Contig_172967,	Contig_24569,Contig_218192,Contig_47356,First_Contig2910,	Contig_139872,Contig_196995,Contig_29105,Contig_56108,Contig_197583,First_Contig4082,Contig_75050,Contig_23199,Contig_204901,Contig_172967,	1.282610690972	0.281112931352166	1
ko00830	Retinol metabolism	27	16	11	2831	245	32939	Contig_11365,Contig_2428,Contig_1784,Contig_249301,Contig_27339,First_Contig1357,Contig_40595,Contig_327592,Contig_6942,Contig_72585,Contig_990,Contig_36002,Contig_153389,Contig_6988,Contig_80273,Contig_26989,Contig_101699,Contig_99800,First_Contig1385,Contig_24312,Contig_1910,Contig_56828,Contig_1121,First_Contig4552,Contig_12916,Contig_90734,Contig_97451,	Contig_11365,Contig_2428,Contig_1784,Contig_249301,Contig_6942,Contig_72585,Contig_990,Contig_6988,Contig_80273,Contig_26989,Contig_24312,Contig_1910,Contig_56828,Contig_1121,Contig_12916,Contig_97451,	Contig_27339,First_Contig1357,Contig_40595,Contig_327592,Contig_36002,Contig_153389,Contig_101699,Contig_99800,First_Contig1385,First_Contig4552,Contig_90734,	1.28223675199504	0.171180979452289	1
ko02026	Biofilm formation	9	2	7	2831	82	32939	Contig_10634,Contig_153587,Contig_206255,Contig_16185,Contig_50124,First_Contig4197,Contig_25718,Contig_100534,Contig_25649,	Contig_206255,Contig_50124,	Contig_10634,Contig_153587,Contig_16185,First_Contig4197,Contig_25718,Contig_100534,Contig_25649,	1.27702440747474	0.349744167474985	1
ko04913	Ovarian steroidogenesis	7	4	3	2831	64	32939	Contig_39712,Contig_216446,Contig_16542,Contig_3966,Contig_42545,Contig_108405,Contig_108433,	Contig_39712,Contig_216446,Contig_3966,Contig_108405,	Contig_16542,Contig_42545,Contig_108433,	1.27259029494878	0.382014400360391	1
ko01524	Platinum drug resistance	44	21	23	2831	405	32939	Contig_54172,Contig_147693,Contig_2685,Contig_10182,First_Contig1295,Contig_134432,Contig_202076,Contig_191015,Second_Contig735,Contig_71620,Contig_147261,Contig_118048,Contig_83477,Contig_203449,Contig_201696,Contig_68105,Contig_115655,Contig_116066,Contig_60309,First_Contig6077,First_Contig1539,Contig_3598,Contig_132191,Contig_56489,Contig_124299,First_Contig3749,Contig_155790,Contig_301674,Con…	Contig_2685,Contig_191015,Contig_71620,Contig_147261,Contig_201696,Contig_115655,Contig_60309,Contig_3598,Contig_132191,Contig_56489,Contig_155790,Contig_301674,Contig_53730,Contig_206547,Contig_4195,Contig_65351,Contig_77104,First_Contig5185,Contig_20868,First_Contig560,Contig_15994,	Contig_54172,Contig_147693,Contig_10182,First_Contig1295,Contig_134432,Contig_202076,Second_Contig735,Contig_118048,Contig_83477,Contig_203449,Contig_68105,Contig_116066,First_Contig6077,First_Contig1539,Contig_124299,First_Contig3749,Contig_59917,Contig_133327,Contig_187536,First_Contig4596,First_Contig1102,Contig_32948,Contig_208066,	1.26406147110256	0.112012974166158	0.828896008829568
ko00625	Chloroalkane and chloroalkene degradation	13	9	4	2831	120	32939	Contig_11365,Contig_2428,Contig_28107,Contig_138410,Contig_71467,Contig_40595,Contig_327592,Contig_65127,Contig_209104,Contig_77139,Contig_27642,Contig_12916,Contig_132657,	Contig_11365,Contig_2428,Contig_138410,Contig_71467,Contig_65127,Contig_209104,Contig_77139,Contig_12916,Contig_132657,	Contig_28107,Contig_40595,Contig_327592,Contig_27642,	1.26047038737784	0.320275017269951	1
ko00071	Fatty acid degradation	54	32	22	2831	501	32939	Contig_11365,Contig_2428,Contig_28107,Contig_23236,Contig_64151,Contig_18416,First_Contig1706,Contig_172354,Contig_173769,Contig_138410,Contig_132746,Contig_131111,Contig_196106,Contig_20589,Contig_71467,Contig_40595,Contig_64127,Contig_327592,First_Contig186,Contig_65127,Contig_29039,Contig_209104,Contig_77139,Contig_6566,Contig_27642,Contig_23441,Contig_21800,Contig_28164,Contig_43783,Contig_12…	Contig_11365,Contig_2428,Contig_18416,Contig_173769,Contig_138410,Contig_132746,Contig_196106,Contig_20589,Contig_71467,Contig_64127,Contig_65127,Contig_29039,Contig_209104,Contig_77139,Contig_6566,Contig_21800,Contig_28164,Contig_43783,Contig_128343,Contig_79003,Contig_21799,Contig_37117,Contig_33419,Contig_12916,Contig_189432,Contig_189139,Contig_33420,Contig_132657,Contig_93322,Contig_5317,Con…	Contig_28107,Contig_23236,Contig_64151,First_Contig1706,Contig_172354,Contig_131111,Contig_40595,Contig_327592,First_Contig186,Contig_27642,Contig_23441,First_Contig67,Contig_23235,Contig_54966,Contig_83513,Contig_82970,Contig_77581,Contig_84909,Contig_157144,Contig_10247,Contig_29973,Contig_29622,	1.25408384925663	0.0924262571616197	0.789178041918445
ko00660	C5-Branched dibasic acid metabolism	3	1	2	2831	28	32939	Contig_22022,Contig_91389,Contig_17341,	Contig_17341,	Contig_22022,Contig_91389,	1.24661906443962	0.445738681598915	1
ko04612	Antigen processing and presentation	38	22	16	2831	355	32939	Contig_2791,Contig_25546,Contig_20266,Contig_301470,Contig_132068,Contig_157333,Contig_16321,Contig_144745,Contig_316951,Contig_52609,Contig_43789,Contig_17614,Contig_26931,Contig_14331,Contig_84750,Contig_49020,Contig_105372,Contig_36820,Contig_33545,Contig_26401,Contig_236515,Contig_14493,Contig_153900,Contig_55658,Contig_40565,Contig_20483,Contig_23520,Contig_18165,Contig_19371,Contig_25663,Co…	Contig_2791,Contig_20266,Contig_301470,Contig_132068,Contig_144745,Contig_316951,Contig_17614,Contig_26931,Contig_84750,Contig_49020,Contig_105372,Contig_26401,Contig_236515,Contig_40565,Contig_20483,Contig_18165,Contig_25663,Contig_203589,Contig_20332,Contig_49266,Contig_41394,Contig_297200,	Contig_25546,Contig_157333,Contig_16321,Contig_52609,Contig_43789,Contig_14331,Contig_36820,Contig_33545,Contig_14493,Contig_153900,Contig_55658,Contig_23520,Contig_19371,Contig_150290,Contig_43208,First_Contig5139,	1.24544853010682	0.158919040903901	0.980000752240721
ko00983	Drug metabolism	43	21	22	2831	402	32939	Contig_147693,Contig_307958,Contig_103509,Contig_95257,Contig_2685,Contig_65688,First_Contig4179,Contig_59355,First_Contig2931,Contig_199286,Contig_202076,Contig_177150,First_Contig2764,Contig_194371,Contig_71620,Contig_147261,Contig_118048,Contig_13833,Contig_47735,Contig_72585,Contig_68105,Contig_115655,Contig_124407,Contig_60309,Contig_36002,Contig_22315,Contig_3598,Contig_52240,Contig_99800,F…	Contig_103509,Contig_2685,First_Contig2931,Contig_199286,Contig_177150,Contig_71620,Contig_147261,Contig_47735,Contig_72585,Contig_115655,Contig_124407,Contig_60309,Contig_22315,Contig_3598,Contig_1910,Contig_53730,Contig_45957,Contig_206547,Contig_139105,Contig_4195,Contig_59357,	Contig_147693,Contig_307958,Contig_95257,Contig_65688,First_Contig4179,Contig_59355,Contig_202076,First_Contig2764,Contig_194371,Contig_118048,Contig_13833,Contig_68105,Contig_36002,Contig_52240,Contig_99800,First_Contig3749,Contig_59917,Contig_146252,Contig_133327,Contig_23622,Contig_17184,Contig_90734,	1.24455170280705	0.13910033291241	0.908243350192795
ko04145	Phagosome	83	44	39	2831	777	32939	Contig_188316,Contig_87068,Contig_59487,Contig_121990,Contig_25546,Contig_125464,Contig_208635,Contig_132068,Contig_56936,Contig_144745,Contig_316951,Contig_26931,Contig_72025,Contig_33564,Contig_53168,Contig_2758,Contig_49020,Contig_18160,Contig_123199,Contig_105372,Contig_126907,Contig_51223,Contig_100301,Contig_70432,Contig_103478,Contig_402,Contig_22797,Contig_7853,Contig_26401,Contig_236515,…	Contig_188316,Contig_87068,Contig_121990,Contig_125464,Contig_208635,Contig_132068,Contig_144745,Contig_316951,Contig_26931,Contig_72025,Contig_33564,Contig_49020,Contig_18160,Contig_123199,Contig_105372,Contig_126907,Contig_51223,Contig_70432,Contig_103478,Contig_402,Contig_7853,Contig_26401,Contig_236515,Contig_19204,Contig_32357,Contig_8223,Contig_70399,Contig_31695,Contig_84782,Contig_40565,C…	Contig_59487,Contig_25546,Contig_56936,Contig_53168,Contig_2758,Contig_100301,Contig_22797,Contig_14493,Contig_10420,Contig_134070,Contig_18585,Contig_110492,Contig_50894,Contig_55658,Contig_82626,Contig_167713,Contig_10114,Contig_8998,Contig_33853,Contig_211121,Contig_125227,Contig_54267,Contig_29294,Contig_14501,Contig_33646,Contig_132328,Contig_90545,Contig_144956,Contig_65466,Contig_86114,Con…	1.24287546364551	0.049853039567607	0.63850239138512
ko00740	Riboflavin metabolism	10	5	5	2831	94	32939	Contig_56896,Contig_11505,Contig_64409,Contig_8981,Contig_96773,Contig_73890,Contig_179914,First_Contig4007,Contig_8830,Contig_17872,	Contig_64409,Contig_8981,Contig_73890,Contig_179914,Contig_8830,	Contig_56896,Contig_11505,Contig_96773,First_Contig4007,Contig_17872,	1.23777779447906	0.385194792912186	1
ko04075	Plant hormone signal transduction	10	2	8	2831	94	32939	Contig_17136,Contig_6062,First_Contig3292,Contig_18807,Contig_52838,Contig_19311,Contig_181291,Contig_71645,Contig_60505,Contig_52837,	Contig_18807,Contig_19311,	Contig_17136,Contig_6062,First_Contig3292,Contig_52838,Contig_181291,Contig_71645,Contig_60505,Contig_52837,	1.23777779447906	0.385194792912186	1
ko03460	Fanconi anemia pathway	28	9	19	2831	264	32939	Contig_108271,Contig_202215,Contig_196524,Contig_133760,Contig_196584,Contig_69234,Contig_22613,Contig_124876,Contig_54733,Contig_43713,Contig_200925,First_Contig7696,Contig_12836,Contig_111948,Contig_209355,Contig_127225,Contig_47668,Contig_292565,Contig_293255,First_Contig5260,Contig_131364,Contig_124299,Contig_12133,First_Contig291,Contig_47509,Contig_77251,Contig_30464,Contig_108659,	Contig_22613,Contig_54733,Contig_12836,Contig_47668,Contig_292565,Contig_293255,First_Contig5260,Contig_47509,Contig_77251,	Contig_108271,Contig_202215,Contig_196524,Contig_133760,Contig_196584,Contig_69234,Contig_124876,Contig_43713,Contig_200925,First_Contig7696,Contig_111948,Contig_209355,Contig_127225,Contig_131364,Contig_124299,Contig_12133,First_Contig291,Contig_30464,Contig_108659,	1.23402695267761	0.230155491894411	1
ko00280	Valine, leucine and isoleucine degradation	62	33	29	2831	585	32939	Contig_223300,Contig_6199,Contig_47842,Contig_40592,First_Contig991,Contig_28107,Contig_23236,Contig_64151,Contig_133423,Contig_172354,Contig_173769,Contig_138410,Contig_132746,Contig_131111,Contig_183697,Contig_196106,Contig_20589,Contig_71467,Contig_73445,Contig_40366,Contig_40797,Contig_64127,Contig_98995,Contig_65127,Contig_209104,Contig_22651,Contig_77139,Contig_51487,Contig_55147,Contig_479…	Contig_223300,Contig_6199,Contig_40592,Contig_173769,Contig_138410,Contig_132746,Contig_196106,Contig_20589,Contig_71467,Contig_73445,Contig_64127,Contig_98995,Contig_65127,Contig_209104,Contig_22651,Contig_77139,Contig_51487,Contig_55147,Contig_133657,Contig_128343,First_Contig1973,Contig_79003,Contig_196307,Contig_37117,Contig_15760,Contig_172970,Contig_33419,Contig_189432,Contig_33420,Contig_1…	Contig_47842,First_Contig991,Contig_28107,Contig_23236,Contig_64151,Contig_133423,Contig_172354,Contig_131111,Contig_183697,Contig_40366,Contig_40797,Contig_47923,Contig_157950,Contig_53346,Contig_66363,Contig_147450,First_Contig1385,Contig_23235,Contig_54966,Contig_83513,Contig_192985,Contig_103387,First_Contig5568,Contig_84909,Contig_157144,Contig_56112,Contig_29973,Contig_121393,Contig_29622,	1.23312290362803	0.0959071549370386	0.798427064850846
ko04978	Mineral absorption	13	5	8	2831	123	32939	Contig_40232,Contig_95155,Contig_82957,Contig_22252,Contig_198433,Contig_79428,First_Contig381,Contig_139429,Contig_61605,First_Contig560,Contig_132706,Contig_102276,Contig_101479,	Contig_82957,Contig_61605,First_Contig560,Contig_132706,Contig_102276,	Contig_40232,Contig_95155,Contig_22252,Contig_198433,Contig_79428,First_Contig381,Contig_139429,Contig_101479,	1.22972720719789	0.36271829179307	1
ko00500	Starch and sucrose metabolism	54	13	41	2831	514	32939	Contig_208190,Contig_10634,Contig_25153,Contig_115111,Contig_36022,First_Contig5999,Contig_134188,Contig_11880,Contig_81308,Contig_103284,Contig_153587,Contig_22244,Contig_34341,First_Contig949,Contig_102781,Contig_82856,First_Contig2147,Contig_184937,Contig_10077,Second_Contig552,Contig_85816,Contig_206255,Contig_16185,Contig_151025,Contig_50124,Contig_22513,Contig_155238,Contig_16016,Contig_106…	Contig_36022,First_Contig5999,Contig_81308,First_Contig949,Contig_82856,Contig_10077,Contig_85816,Contig_206255,Contig_50124,Contig_203500,Contig_4570,Contig_146594,Contig_69733,	Contig_208190,Contig_10634,Contig_25153,Contig_115111,Contig_134188,Contig_11880,Contig_103284,Contig_153587,Contig_22244,Contig_34341,Contig_102781,First_Contig2147,Contig_184937,Second_Contig552,Contig_16185,Contig_151025,Contig_22513,Contig_155238,Contig_16016,Contig_106890,First_Contig4197,Contig_25718,Contig_41592,Contig_42195,Contig_157562,Contig_30186,Contig_65330,Contig_27414,Contig_10053…	1.22236577524819	0.131572152405207	0.932202696828385
ko04740	Olfactory transduction	22	13	9	2831	210	32939	Contig_100405,Contig_186088,Contig_61778,Contig_103822,First_Contig577,Contig_51129,Contig_39712,Contig_216446,Contig_9630,Contig_89257,Contig_3966,Contig_29303,Contig_98392,Contig_28224,Contig_107925,Contig_210585,Contig_305141,Contig_297327,Contig_126920,Contig_15012,Contig_78845,Contig_199553,	Contig_100405,Contig_103822,Contig_51129,Contig_39712,Contig_216446,Contig_3966,Contig_29303,Contig_28224,Contig_107925,Contig_210585,Contig_305141,Contig_297327,Contig_78845,	Contig_186088,Contig_61778,First_Contig577,Contig_9630,Contig_89257,Contig_98392,Contig_126920,Contig_15012,Contig_199553,	1.21891641856319	0.297454895743075	1
ko01523	Antifolate resistance	38	16	22	2831	364	32939	Contig_54172,First_Contig4437,Contig_48019,First_Contig7724,Contig_20556,First_Contig23,Contig_49392,Contig_214233,Contig_15551,Contig_83477,Contig_142758,First_Contig7318,Contig_464,Contig_163422,Contig_169526,Contig_116066,First_Contig8318,Contig_54144,Contig_54407,First_Contig349,Contig_86344,Contig_7392,Contig_92657,Contig_42638,Contig_20557,Contig_43721,Second_Contig55,Contig_142941,Contig_3…	First_Contig7724,Contig_49392,Contig_214233,Contig_15551,Contig_142758,First_Contig7318,Contig_464,Contig_163422,First_Contig349,Contig_7392,Contig_42638,Contig_43721,First_Contig282,First_Contig7388,Contig_85804,Contig_34574,	Contig_54172,First_Contig4437,Contig_48019,Contig_20556,First_Contig23,Contig_83477,Contig_169526,Contig_116066,First_Contig8318,Contig_54144,Contig_54407,Contig_86344,Contig_92657,Contig_20557,Second_Contig55,Contig_142941,Contig_32931,Contig_54406,First_Contig191,Contig_84274,Contig_62555,Contig_330770,	1.21465447304373	0.206000717075551	1
ko04742	Taste transduction	8	5	3	2831	77	32939	Contig_15906,First_Contig577,First_Contig417,Contig_39712,Contig_216446,Contig_16542,Contig_3966,Contig_304577,	Contig_15906,Contig_39712,Contig_216446,Contig_3966,Contig_304577,	First_Contig577,First_Contig417,Contig_16542,	1.20884272915357	0.446205620240524	1
ko01212	Fatty acid metabolism	68	37	31	2831	661	32939	First_Contig2,Contig_23236,Contig_64151,Contig_18416,Contig_138752,First_Contig1706,Contig_172354,Contig_173769,Contig_132746,Contig_131111,Contig_196106,Contig_20589,Contig_7289,Contig_84685,Contig_65299,Contig_64127,First_Contig186,Contig_7355,Contig_29039,Contig_207177,Contig_6566,Contig_23441,Contig_21019,Contig_21800,Contig_21879,First_Contig150,Contig_72256,Contig_28164,Contig_43783,Contig_…	Contig_18416,Contig_173769,Contig_132746,Contig_196106,Contig_20589,Contig_65299,Contig_64127,Contig_29039,Contig_207177,Contig_6566,Contig_21800,Contig_28164,Contig_43783,Contig_128343,Contig_79003,Contig_21799,Contig_257885,Contig_37117,Contig_219637,Contig_25360,Contig_49880,Contig_1817,Contig_99064,Contig_63554,Contig_9411,Contig_33419,Contig_57784,Contig_189432,Contig_189139,Contig_172198,Co…	First_Contig2,Contig_23236,Contig_64151,Contig_138752,First_Contig1706,Contig_172354,Contig_131111,Contig_7289,Contig_84685,First_Contig186,Contig_7355,Contig_23441,Contig_21019,Contig_21879,First_Contig150,Contig_72256,First_Contig67,Second_Contig187,Contig_113301,Contig_23235,Contig_54966,Contig_83513,Contig_29895,Contig_80988,Contig_77581,Contig_84909,Contig_135546,Contig_10247,Contig_29973,Co…	1.19695547084874	0.13223450967866	0.917376910895704
ko04721	Synaptic vesicle cycle	36	11	25	2831	350	32939	Contig_130971,Contig_87068,Contig_59487,Contig_121990,Contig_125464,Contig_56936,First_Contig2402,Contig_2758,Contig_123199,Contig_126907,Contig_70432,Contig_41827,Contig_22797,Contig_18561,Contig_18585,Contig_102288,Contig_50894,Contig_84782,Contig_82626,Contig_167713,Contig_134978,Contig_208495,Contig_33853,Contig_54267,Contig_29294,Contig_14501,Contig_28489,Contig_61358,Contig_33646,Contig_144…	Contig_87068,Contig_121990,Contig_125464,Contig_123199,Contig_126907,Contig_70432,Contig_84782,Contig_134978,Contig_208495,Contig_28489,Contig_61358,	Contig_130971,Contig_59487,Contig_56936,First_Contig2402,Contig_2758,Contig_41827,Contig_22797,Contig_18561,Contig_18585,Contig_102288,Contig_50894,Contig_82626,Contig_167713,Contig_33853,Contig_54267,Contig_29294,Contig_14501,Contig_33646,Contig_144956,Contig_65466,First_Contig11,Contig_9751,Contig_95193,Contig_4234,Contig_60810,	1.19675430186204	0.248664378847183	1
ko05166	HTLV-I infection	79	41	38	2831	778	32939	Contig_198898,Contig_200163,Contig_176054,Contig_12944,Contig_162503,Contig_56108,Contig_38038,Contig_108248,First_Contig7675,Contig_201807,Contig_18142,Contig_52311,Contig_186380,Contig_350029,Contig_36286,Contig_39712,Contig_154835,Contig_198389,Contig_18449,Contig_216446,Contig_57591,Contig_105372,Contig_210859,Contig_7173,Contig_16787,Contig_17723,Contig_16542,Contig_196569,Contig_20602,Conti…	Contig_198898,Contig_200163,Contig_176054,Contig_12944,Contig_38038,Contig_108248,First_Contig7675,Contig_18142,Contig_39712,Contig_154835,Contig_18449,Contig_216446,Contig_105372,Contig_210859,Contig_7173,Contig_16787,Contig_17723,Contig_20602,Contig_251474,Contig_133700,First_Contig5689,Contig_156292,Contig_3966,Contig_6086,Contig_40565,Contig_194763,Contig_40940,Contig_1020,Contig_70287,First_…	Contig_162503,Contig_56108,Contig_201807,Contig_52311,Contig_186380,Contig_350029,Contig_36286,Contig_198389,Contig_57591,Contig_16542,Contig_196569,Contig_23963,Contig_149644,Contig_72961,Contig_157351,Contig_12548,Contig_2919,Contig_169197,Contig_26035,Contig_21491,First_Contig615,First_Contig163,Contig_24064,Contig_196300,Contig_110271,Contig_52312,Contig_54492,Contig_24025,First_Contig886,Con…	1.18145731385623	0.133890886890998	0.909911537442903
ko00981	Insect hormone biosynthesis	8	6	2	2831	79	32939	Contig_28107,Contig_138410,Contig_71467,Contig_65127,Contig_209104,Contig_77139,Contig_41010,Contig_132657,	Contig_138410,Contig_71467,Contig_65127,Contig_209104,Contig_77139,Contig_132657,	Contig_28107,Contig_41010,	1.17823911575728	0.488854534608066	1
ko04141	Protein processing in endoplasmic reticulum	134	63	71	2831	1328	32939	Contig_64467,Contig_2791,Contig_295305,Contig_60877,Contig_46303,Contig_197595,Contig_20266,Contig_301470,Second_Contig380,Contig_96246,Contig_101196,Contig_17885,Contig_157333,Contig_91488,Contig_16321,Contig_115634,Contig_20119,Contig_253141,Contig_158874,Contig_226419,Contig_192495,Contig_52609,Contig_43789,Second_Contig511,Contig_17614,First_Contig3242,Contig_14331,Contig_25557,First_Contig66…	Contig_64467,Contig_2791,Contig_20266,Contig_301470,Contig_101196,Contig_17885,Contig_91488,Contig_115634,Contig_253141,Contig_226419,Contig_192495,Contig_17614,First_Contig3242,Contig_25557,Contig_45539,Second_Contig223,Contig_30217,Contig_105372,Contig_70509,Contig_2318,Contig_142857,Contig_33995,Contig_49602,Contig_35668,Contig_301016,Contig_351576,Contig_41866,Contig_40565,Contig_584,Contig_3…	Contig_295305,Contig_60877,Contig_46303,Contig_197595,Second_Contig380,Contig_96246,Contig_157333,Contig_16321,Contig_20119,Contig_158874,Contig_52609,Contig_43789,Second_Contig511,Contig_14331,First_Contig6671,Contig_53168,Contig_96358,Contig_39944,Contig_130096,Contig_22100,Contig_45062,Contig_36820,Contig_9355,Contig_87696,Contig_84800,First_Contig53,Contig_105021,Contig_33545,Contig_191090,Co…	1.17402478157065	0.0676714526354432	0.682866476594017
ko03050	Proteasome	49	34	15	2831	486	32939	Contig_87025,Contig_202583,Contig_60625,Contig_61527,Contig_124052,Contig_134928,Contig_25866,Contig_76589,Contig_133716,Contig_150570,Contig_42458,Contig_57723,Contig_43404,Contig_70286,Contig_91828,Contig_98076,Contig_57776,Contig_87262,First_Contig3169,Contig_19107,Contig_167574,Contig_10971,Contig_85026,Contig_212044,Contig_48715,First_Contig1480,Contig_75907,Contig_70756,Contig_326433,Contig…	Contig_87025,Contig_202583,Contig_60625,Contig_61527,Contig_134928,Contig_76589,Contig_150570,Contig_42458,Contig_57723,Contig_43404,Contig_91828,Contig_87262,First_Contig3169,Contig_19107,Contig_10971,Contig_85026,Contig_212044,Contig_48715,First_Contig1480,Contig_75907,Contig_70756,Contig_326433,Contig_143910,Contig_99883,Contig_50884,Contig_61801,Contig_88710,Contig_19144,Contig_185022,Contig_…	Contig_124052,Contig_25866,Contig_133716,Contig_70286,Contig_98076,Contig_57776,Contig_167574,Contig_34597,Contig_121414,Contig_19106,Contig_24844,Contig_221659,Contig_110103,Contig_47772,Contig_68277,	1.17308735007624	0.239559109105763	1
ko04623	Cytosolic DNA-sensing pathway	11	3	8	2831	110	32939	Contig_170951,Contig_195907,Contig_297158,Contig_12423,Contig_92235,Contig_78897,Contig_99745,Contig_113991,Contig_179718,Contig_173335,Contig_299327,	Contig_170951,Contig_113991,Contig_173335,	Contig_195907,Contig_297158,Contig_12423,Contig_92235,Contig_78897,Contig_99745,Contig_179718,Contig_299327,	1.16351112681031	0.487525653015769	1
ko00051	Fructose and mannose metabolism	32	12	20	2831	321	32939	Contig_120908,Contig_200401,Contig_120909,First_Contig8261,Contig_24408,Contig_32765,Contig_115619,Contig_134188,Contig_71735,Contig_40000,Contig_146362,Contig_56295,Contig_14838,Contig_37646,Contig_309672,Contig_19406,Contig_152617,Contig_18594,Contig_2023,Contig_17541,Contig_205159,Contig_157562,Contig_171538,Contig_23955,First_Contig1000,Contig_25409,Contig_78850,Contig_186907,Contig_234,Conti…	Contig_71735,Contig_40000,Contig_14838,Contig_309672,Contig_152617,Contig_18594,Contig_2023,Contig_171538,Contig_23955,Contig_186907,Contig_234,Contig_296757,	Contig_120908,Contig_200401,Contig_120909,First_Contig8261,Contig_24408,Contig_32765,Contig_115619,Contig_134188,Contig_146362,Contig_56295,Contig_37646,Contig_19406,Contig_17541,Contig_205159,Contig_157562,First_Contig1000,Contig_25409,Contig_78850,Contig_33828,Contig_17540,	1.15988648155545	0.350295183513534	1
ko00240	Pyrimidine metabolism	86	39	47	2831	863	32939	Contig_201107,Contig_126989,Contig_15557,Contig_307958,Contig_103509,Contig_95257,Contig_61681,Contig_62748,Contig_46536,Contig_65688,Contig_115199,First_Contig4179,Contig_27028,Contig_59355,Contig_199286,Contig_111164,Contig_139794,Contig_227638,Contig_170951,Contig_177150,First_Contig2764,Contig_48012,Contig_194371,Contig_199294,Contig_292481,Contig_124945,Contig_195907,Contig_297158,Contig_184…	Contig_126989,Contig_15557,Contig_103509,Contig_61681,Contig_115199,Contig_27028,Contig_199286,Contig_139794,Contig_227638,Contig_170951,Contig_177150,Contig_48012,Contig_199294,Contig_292481,Contig_18449,Contig_4322,Contig_47735,Contig_124407,Contig_315034,Contig_292698,Contig_37379,First_Contig6849,Contig_22315,First_Contig2137,Contig_44261,Contig_92964,Contig_200253,Contig_25996,Contig_230323,…	Contig_201107,Contig_307958,Contig_95257,Contig_62748,Contig_46536,Contig_65688,First_Contig4179,Contig_59355,Contig_111164,First_Contig2764,Contig_194371,Contig_124945,Contig_195907,Contig_297158,Contig_206590,Contig_139795,Contig_12423,First_Contig2172,Contig_164598,First_Contig1221,Contig_149644,Contig_9158,Contig_92235,Contig_78897,Contig_52240,Contig_37186,Contig_2919,Contig_21088,First_Cont…	1.15946647631155	0.163924594239939	0.974765890748207
ko00190	Oxidative phosphorylation	77	38	39	2831	774	32939	Contig_15005,Contig_87068,Contig_59487,Contig_121990,Contig_125464,Contig_87598,Contig_9312,Contig_56936,Contig_198939,Contig_82152,Contig_54314,Contig_2758,Contig_236851,Contig_162633,Contig_43980,Contig_123199,Contig_126907,Contig_6955,Contig_16765,Contig_36958,Contig_130891,Contig_88908,Contig_70432,Contig_20893,Contig_4863,Contig_32199,Contig_22797,Contig_102540,Contig_37575,Contig_247368,Con…	Contig_15005,Contig_87068,Contig_121990,Contig_125464,Contig_87598,Contig_9312,Contig_198939,Contig_82152,Contig_236851,Contig_43980,Contig_123199,Contig_126907,Contig_16765,Contig_130891,Contig_88908,Contig_70432,Contig_32199,Contig_247368,Contig_300512,Contig_87552,Contig_226723,Contig_154008,Contig_84782,Contig_187040,Contig_138070,Contig_134978,Contig_208495,Contig_33897,Contig_34089,Contig_2…	Contig_59487,Contig_56936,Contig_54314,Contig_2758,Contig_162633,Contig_6955,Contig_36958,Contig_20893,Contig_4863,Contig_22797,Contig_102540,Contig_37575,Contig_82528,Contig_82024,Contig_1677,Contig_18585,Contig_50894,Contig_14762,Contig_82626,Contig_167713,Contig_56693,Contig_33853,Contig_54267,Contig_29294,Contig_14501,Contig_8710,Contig_90955,Contig_33646,Contig_42473,Contig_144956,Contig_627…	1.15749814941078	0.189181438188794	1
ko00640	Propanoate metabolism	46	21	25	2831	464	32939	Contig_64507,Contig_31909,Contig_23236,Contig_133423,Contig_172354,Contig_173769,Contig_46031,Contig_132746,Contig_70995,Contig_183697,Contig_33815,Contig_196106,Contig_38135,Contig_80985,Contig_40797,Contig_65299,Contig_134370,Contig_98995,Contig_38594,Contig_55147,Contig_47923,Contig_42314,Contig_21019,Contig_157950,Contig_53346,Contig_72256,Contig_66363,First_Contig1973,Contig_79003,Contig_232…	Contig_64507,Contig_31909,Contig_173769,Contig_132746,Contig_70995,Contig_196106,Contig_80985,Contig_65299,Contig_98995,Contig_38594,Contig_55147,First_Contig1973,Contig_79003,Contig_196307,Contig_37117,Contig_172970,Contig_189432,Contig_61297,Contig_327527,Contig_93322,Contig_9352,	Contig_23236,Contig_133423,Contig_172354,Contig_46031,Contig_183697,Contig_33815,Contig_38135,Contig_40797,Contig_134370,Contig_47923,Contig_42314,Contig_21019,Contig_157950,Contig_53346,Contig_72256,Contig_66363,Contig_23235,Contig_54966,Contig_83513,Contig_192985,Contig_18608,Contig_84909,Contig_121393,Contig_29622,Contig_23651,	1.15348085847574	0.299362204317276	1
ko04217	Necroptosis	51	21	30	2831	516	32939	Contig_36941,Contig_2791,Contig_20266,Contig_301470,Contig_178734,Contig_10634,Contig_150341,Contig_43789,Contig_27869,Contig_14331,Contig_293849,Contig_36286,Contig_65580,Contig_19810,Contig_72089,Contig_20602,First_Contig950,Contig_23963,Contig_95155,Contig_204480,Contig_17175,Contig_74780,Contig_206255,Contig_47540,Contig_50124,Contig_74192,Contig_25718,Contig_312999,Contig_40940,Contig_58789,…	Contig_2791,Contig_20266,Contig_301470,Contig_293849,Contig_65580,Contig_19810,Contig_20602,Contig_17175,Contig_74780,Contig_206255,Contig_50124,Contig_312999,Contig_40940,Contig_58789,Contig_249675,Contig_30565,Contig_63001,Contig_25663,Contig_20332,Contig_41394,Contig_32679,	Contig_36941,Contig_178734,Contig_10634,Contig_150341,Contig_43789,Contig_27869,Contig_14331,Contig_36286,Contig_72089,First_Contig950,Contig_23963,Contig_95155,Contig_204480,Contig_47540,Contig_74192,Contig_25718,Contig_79326,Contig_59684,Contig_24064,Contig_26994,Contig_24025,Contig_25649,Contig_42812,Contig_304839,Contig_18496,Contig_74195,First_Contig4704,Contig_150290,Contig_69491,Contig_101…	1.14998192766136	0.288723558258278	1
ko00903	Limonene and pinene degradation	7	6	1	2831	71	32939	Contig_28107,Contig_138410,Contig_71467,Contig_65127,Contig_209104,Contig_77139,Contig_132657,	Contig_138410,Contig_71467,Contig_65127,Contig_209104,Contig_77139,Contig_132657,	Contig_28107,	1.14712364615101	0.541291346713555	1
ko04971	Gastric acid secretion	29	19	10	2831	298	32939	Contig_100405,Contig_186088,Contig_61778,Contig_103822,First_Contig1881,Contig_193391,Contig_51129,Contig_39712,Contig_173864,Contig_216446,Contig_9630,Contig_16542,Contig_22884,Contig_13638,Contig_112509,Contig_3966,Contig_63512,Contig_82957,Contig_29303,Contig_98392,Contig_28224,Contig_107925,Contig_171178,Contig_305141,Contig_297327,Contig_126920,Contig_108326,Contig_78845,Contig_199553,	Contig_100405,Contig_103822,First_Contig1881,Contig_193391,Contig_51129,Contig_39712,Contig_173864,Contig_216446,Contig_22884,Contig_13638,Contig_3966,Contig_82957,Contig_29303,Contig_28224,Contig_107925,Contig_305141,Contig_297327,Contig_108326,Contig_78845,	Contig_186088,Contig_61778,Contig_9630,Contig_16542,Contig_112509,Contig_63512,Contig_98392,Contig_171178,Contig_126920,Contig_199553,	1.13227592877514	0.436986985739931	1
ko00061	Fatty acid biosynthesis	27	12	15	2831	279	32939	Contig_18416,Contig_138752,First_Contig1706,Contig_7289,Contig_65299,First_Contig186,Contig_29039,Contig_6566,Contig_23441,Contig_21019,Contig_21800,First_Contig150,Contig_72256,Contig_28164,Contig_43783,Contig_110362,First_Contig67,Contig_113301,Contig_21799,Contig_29895,Contig_257885,Contig_25360,Contig_77581,Contig_99064,Contig_135546,Contig_10247,Contig_133639,	Contig_18416,Contig_65299,Contig_29039,Contig_6566,Contig_21800,Contig_28164,Contig_43783,Contig_21799,Contig_257885,Contig_25360,Contig_99064,Contig_133639,	Contig_138752,First_Contig1706,Contig_7289,First_Contig186,Contig_23441,Contig_21019,First_Contig150,Contig_72256,Contig_110362,First_Contig67,Contig_113301,Contig_29895,Contig_77581,Contig_135546,Contig_10247,	1.12597850981643	0.464552585203412	1
ko04142	Lysosome	110	50	60	2831	1137	32939	First_Contig5314,First_Contig571,Contig_24569,Contig_87068,Contig_121990,Contig_25546,Contig_125464,Contig_196995,Contig_33826,Contig_132068,Contig_56896,Contig_218192,Contig_144745,Contig_316951,Contig_160546,Contig_8981,Contig_8269,Contig_506,Contig_26931,Contig_47269,First_Contig1033,Contig_19323,Contig_47270,Contig_84750,Contig_49020,Contig_70796,Contig_197583,First_Contig4082,Contig_33782,Co…	First_Contig571,Contig_24569,Contig_87068,Contig_121990,Contig_125464,Contig_33826,Contig_132068,Contig_218192,Contig_144745,Contig_316951,Contig_8981,Contig_506,Contig_26931,Contig_19323,Contig_84750,Contig_49020,Contig_34457,Contig_185778,Contig_157340,Contig_357902,Contig_31007,First_Contig2541,Contig_55134,Contig_47356,Contig_26401,Contig_236515,Contig_26930,Contig_75942,Contig_53138,Contig_1…	First_Contig5314,Contig_25546,Contig_196995,Contig_56896,Contig_160546,Contig_8269,Contig_47269,First_Contig1033,Contig_47270,Contig_70796,Contig_197583,First_Contig4082,Contig_33782,Contig_20690,Contig_21087,Contig_84685,Contig_293739,Contig_41827,Contig_31961,Contig_97414,First_Contig4007,Contig_84516,Contig_12597,Contig_14493,Contig_2128,Contig_102288,Contig_50894,Contig_22252,Contig_23199,Con…	1.1256484076441	0.208523251566198	1
ko05133	Pertussis	28	17	11	2831	290	32939	Contig_100405,Contig_186088,Contig_61778,Contig_103822,First_Contig1881,Contig_27309,Contig_51129,Contig_173864,Contig_211136,Contig_9630,Contig_22884,Contig_59890,Contig_23231,First_Contig6077,Contig_25684,Contig_16047,Contig_29303,Contig_98392,Contig_28224,Contig_107925,Contig_171178,Contig_305141,Contig_65351,Contig_297327,Contig_126920,Contig_108326,Contig_78845,Contig_199553,	Contig_100405,Contig_103822,First_Contig1881,Contig_27309,Contig_51129,Contig_173864,Contig_22884,Contig_25684,Contig_16047,Contig_29303,Contig_28224,Contig_107925,Contig_305141,Contig_65351,Contig_297327,Contig_108326,Contig_78845,	Contig_186088,Contig_61778,Contig_211136,Contig_9630,Contig_59890,Contig_23231,First_Contig6077,Contig_98392,Contig_171178,Contig_126920,Contig_199553,	1.12339005347203	0.466489573171463	1
ko04962	Vasopressin-regulated water reabsorption	22	10	12	2831	230	32939	Contig_188316,Contig_68743,Contig_90849,First_Contig2402,Contig_193095,Contig_39712,Contig_26359,Contig_216446,Contig_100301,Contig_103478,Contig_70399,Contig_13076,Contig_3966,Contig_134070,Contig_112475,Contig_9051,Contig_211121,Contig_8954,Contig_293747,Contig_86114,Contig_182253,Contig_275194,	Contig_188316,Contig_39712,Contig_216446,Contig_103478,Contig_70399,Contig_13076,Contig_3966,Contig_9051,Contig_8954,Contig_182253,	Contig_68743,Contig_90849,First_Contig2402,Contig_193095,Contig_26359,Contig_100301,Contig_134070,Contig_112475,Contig_211121,Contig_293747,Contig_86114,Contig_275194,	1.11292368651421	0.525689228162846	1
ko05418	Fluid shear stress and atherosclerosis	82	48	34	2831	858	32939	Contig_48836,Contig_100405,Contig_147693,Contig_186088,Contig_2791,Contig_25546,Contig_2685,Contig_78263,Contig_20266,Contig_301470,Contig_132068,Contig_61778,Contig_103822,Contig_144745,Contig_316951,Contig_105107,Contig_43789,Contig_202076,Contig_26931,Contig_14331,Contig_51129,Contig_211136,Contig_49020,Contig_71620,Contig_18160,Contig_147261,Contig_61313,Contig_118048,Contig_213196,Contig_963…	Contig_100405,Contig_2791,Contig_2685,Contig_78263,Contig_20266,Contig_301470,Contig_132068,Contig_103822,Contig_144745,Contig_316951,Contig_105107,Contig_26931,Contig_51129,Contig_49020,Contig_71620,Contig_18160,Contig_147261,Contig_213196,Contig_35246,Contig_402,Contig_115655,Contig_26401,Contig_60309,Contig_236515,Contig_8223,Contig_2042,Contig_16047,Contig_3598,Contig_309799,Contig_29303,Cont…	Contig_48836,Contig_147693,Contig_186088,Contig_25546,Contig_61778,Contig_43789,Contig_202076,Contig_14331,Contig_211136,Contig_61313,Contig_118048,Contig_9630,Contig_68105,Contig_288106,Contig_14493,Contig_55658,Contig_121106,Contig_98392,Contig_159678,First_Contig3749,Contig_95433,Contig_21615,Contig_125227,Contig_90629,Contig_59917,Contig_240377,Contig_133327,Contig_126920,Contig_45309,Contig_…	1.11198033098422	0.315332899768876	1
ko00410	beta-Alanine metabolism	33	20	13	2831	346	32939	Contig_95257,Contig_110441,Contig_32877,Contig_28107,Contig_23236,Contig_22375,Contig_31439,Contig_199286,Contig_172354,First_Contig2764,Contig_173769,Contig_138410,Contig_196106,Contig_71467,Contig_4447,Contig_65127,Contig_209104,Contig_73878,Contig_77139,Contig_55147,Contig_79003,Contig_23235,Contig_83513,Contig_96185,First_Contig79,Contig_196307,Contig_37117,Contig_84909,Contig_157144,Contig_1…	Contig_110441,Contig_22375,Contig_199286,Contig_173769,Contig_138410,Contig_196106,Contig_71467,Contig_65127,Contig_209104,Contig_73878,Contig_77139,Contig_55147,Contig_79003,Contig_96185,First_Contig79,Contig_196307,Contig_37117,Contig_132657,Contig_93322,Contig_9352,	Contig_95257,Contig_32877,Contig_28107,Contig_23236,Contig_31439,Contig_172354,First_Contig2764,Contig_4447,Contig_23235,Contig_83513,Contig_84909,Contig_157144,Contig_160993,	1.10970714406764	0.483285249438834	1
ko04925	Aldosterone synthesis and secretion	41	25	16	2831	431	32939	Contig_100405,Contig_186088,Contig_61778,Contig_103822,First_Contig8245,Contig_51129,Contig_39712,Contig_216446,Contig_113585,Contig_74200,Contig_9630,Contig_115562,Contig_16542,Contig_27177,Contig_98087,Contig_47150,Contig_208533,Contig_112509,Contig_30739,Contig_103927,First_Contig641,Contig_75150,Contig_12259,Contig_3966,Contig_82957,Contig_102264,Contig_29303,Contig_98392,Contig_28224,Contig_…	Contig_100405,Contig_103822,Contig_51129,Contig_39712,Contig_216446,Contig_113585,Contig_74200,Contig_27177,Contig_47150,Contig_103927,Contig_75150,Contig_12259,Contig_3966,Contig_82957,Contig_29303,Contig_28224,Contig_107925,Contig_210585,Contig_305141,Contig_117075,Contig_297327,First_Contig271,Contig_128557,Contig_121063,Contig_78845,	Contig_186088,Contig_61778,First_Contig8245,Contig_9630,Contig_115562,Contig_16542,Contig_98087,Contig_208533,Contig_112509,Contig_30739,First_Contig641,Contig_102264,Contig_98392,First_Contig1582,Contig_126920,Contig_199553,	1.10682032944833	0.460052658295896	1
ko04916	Melanogenesis	38	25	13	2831	400	32939	Contig_100405,Contig_186088,Contig_61778,Contig_103822,First_Contig1881,First_Contig7675,Contig_52311,Contig_51129,Contig_39712,Contig_173864,Contig_216446,Contig_210859,Contig_9630,Contig_16542,Contig_22884,First_Contig6077,Contig_3966,Contig_29303,Contig_98392,Contig_194763,Contig_28224,Contig_107925,Contig_70287,Contig_171178,First_Contig3405,Contig_52312,Contig_305141,Second_Contig475,Contig_…	Contig_100405,Contig_103822,First_Contig1881,First_Contig7675,Contig_51129,Contig_39712,Contig_173864,Contig_216446,Contig_210859,Contig_22884,Contig_3966,Contig_29303,Contig_194763,Contig_28224,Contig_107925,Contig_70287,First_Contig3405,Contig_305141,Second_Contig475,Contig_252009,Contig_65351,Contig_15006,Contig_297327,Contig_108326,Contig_78845,	Contig_186088,Contig_61778,Contig_52311,Contig_9630,Contig_16542,First_Contig6077,Contig_98392,Contig_171178,Contig_52312,Contig_70288,Contig_126920,Contig_276151,Contig_199553,	1.1053355704698	0.476720914289442	1
ko00600	Sphingolipid metabolism	25	12	13	2831	264	32939	Contig_25363,Contig_11280,Contig_105294,Contig_506,Contig_10160,Contig_7678,Contig_3460,Contig_71642,Contig_32145,Contig_157340,Contig_114072,Contig_99102,Contig_125855,Contig_25451,Contig_122557,Contig_79153,Contig_51576,Contig_125744,Contig_306053,Contig_175889,Contig_87217,Contig_7679,Contig_122532,Contig_2576,Contig_15216,	Contig_506,Contig_7678,Contig_32145,Contig_157340,Contig_125855,Contig_25451,Contig_122557,Contig_79153,Contig_87217,Contig_7679,Contig_122532,Contig_2576,	Contig_25363,Contig_11280,Contig_105294,Contig_10160,Contig_3460,Contig_71642,Contig_114072,Contig_99102,Contig_51576,Contig_125744,Contig_306053,Contig_175889,Contig_15216,	1.10180977917643	0.542449453236174	1
ko00220	Arginine biosynthesis	23	6	17	2831	243	32939	Contig_97024,Contig_72466,Contig_86334,First_Contig4981,Contig_19810,Contig_30763,Contig_12482,Contig_204480,Contig_17175,Contig_47540,Contig_199489,Contig_12481,Contig_162396,Contig_89287,First_Contig3266,Contig_33734,Contig_21178,Contig_155488,Contig_771,Contig_304839,First_Contig4704,Contig_199270,Contig_104293,	Contig_97024,Contig_19810,Contig_17175,Contig_199489,Contig_771,Contig_199270,	Contig_72466,Contig_86334,First_Contig4981,Contig_30763,Contig_12482,Contig_204480,Contig_47540,Contig_12481,Contig_162396,Contig_89287,First_Contig3266,Contig_33734,Contig_21178,Contig_155488,Contig_304839,First_Contig4704,Contig_104293,	1.10126567558178	0.5529252347493	1
ko03013	RNA transport	97	50	47	2831	1025	32939	Contig_9944,Contig_29196,Contig_173934,Contig_46303,Contig_315772,Contig_60442,Contig_112728,Contig_197627,First_Contig1205,Contig_5051,Contig_165180,Contig_350570,Second_Contig208,Contig_25046,Contig_28467,Contig_70843,Contig_118957,Contig_46334,Contig_24166,Contig_44234,Contig_52777,Contig_55981,Contig_78065,Contig_78266,Contig_26376,Contig_5322,Contig_15152,Contig_134141,Contig_84800,Contig_31…	Contig_29196,Contig_112728,Contig_5051,Second_Contig208,Contig_25046,Contig_28467,Contig_70843,Contig_118957,Contig_44234,Contig_55981,Contig_78065,Contig_78266,Contig_26376,Contig_5322,Contig_134141,Contig_31473,Contig_19857,Contig_148571,Contig_50806,Contig_21173,Contig_202774,Contig_351576,Contig_52773,First_Contig8574,Contig_50166,Contig_125177,First_Contig2864,Contig_75823,Contig_116265,Cont…	Contig_9944,Contig_173934,Contig_46303,Contig_315772,Contig_60442,Contig_197627,First_Contig1205,Contig_165180,Contig_350570,Contig_46334,Contig_24166,Contig_52777,Contig_15152,Contig_84800,Contig_17413,Contig_59030,Contig_53852,Contig_47299,Contig_40244,Contig_118088,Contig_215942,Contig_72961,Contig_41311,Contig_132686,Contig_21252,Contig_130407,Contig_35072,Contig_43416,Contig_524,Contig_33633…	1.10107882244488	0.32491763169351	1
ko04215	Apoptosis	5	5	0	2831	53	32939	Contig_348746,Contig_102003,Contig_56489,Contig_155790,Contig_17867,	Contig_348746,Contig_102003,Contig_56489,Contig_155790,Contig_17867,	-	1.09765200642482	0.613721632667041	1
ko04922	Glucagon signaling pathway	56	31	25	2831	595	32939	Contig_73201,Contig_100405,Contig_186088,Contig_161073,Contig_61778,Contig_77012,Contig_103822,Contig_10634,Contig_87852,Contig_108248,Contig_324871,Contig_51129,Contig_39712,First_Contig4933,Contig_154835,Contig_216446,First_Contig254,Contig_213196,Contig_210859,Contig_9630,Contig_65299,Contig_16517,Contig_51977,Contig_135545,Contig_112509,Contig_206255,Contig_21019,Contig_3966,Contig_2042,Conti…	Contig_100405,Contig_161073,Contig_103822,Contig_108248,Contig_324871,Contig_51129,Contig_39712,First_Contig4933,Contig_154835,Contig_216446,Contig_213196,Contig_210859,Contig_65299,Contig_206255,Contig_3966,Contig_2042,Contig_50124,Contig_29303,Contig_28224,Contig_107925,Contig_171573,Contig_305141,Contig_211281,Contig_151588,Contig_297327,Contig_186907,Contig_77104,Contig_104944,Contig_244335,C…	Contig_73201,Contig_186088,Contig_61778,Contig_77012,Contig_10634,Contig_87852,First_Contig254,Contig_9630,Contig_16517,Contig_51977,Contig_135545,Contig_112509,Contig_21019,Contig_72256,Contig_25718,Contig_121106,Contig_98392,Contig_21615,Contig_38870,Contig_23957,Contig_25649,Contig_126920,Contig_141774,Contig_32948,Contig_199553,	1.09506929582147	0.452372631282506	1
ko00270	Cysteine and methionine metabolism	49	26	23	2831	521	32939	Contig_6199,Contig_97024,Contig_18648,Contig_54546,Contig_72466,Contig_81877,Contig_23857,Contig_73281,Contig_11674,Contig_53105,Contig_39012,Contig_4447,Contig_132468,Contig_20194,Contig_40497,Contig_43633,Contig_73878,Contig_97957,Contig_74733,Contig_7777,Contig_19143,Contig_6284,Contig_133657,Contig_161184,Contig_29146,Contig_90674,Contig_24389,Contig_147450,Contig_61371,Contig_89287,Contig_77…	Contig_6199,Contig_97024,Contig_18648,Contig_23857,Contig_73281,Contig_11674,Contig_53105,Contig_20194,Contig_43633,Contig_73878,Contig_97957,Contig_74733,Contig_7777,Contig_6284,Contig_133657,Contig_29146,Contig_24389,Contig_17149,Contig_30715,Contig_94562,Contig_19742,Contig_69840,Contig_47151,Contig_51292,Contig_152151,Contig_208273,	Contig_54546,Contig_72466,Contig_81877,Contig_39012,Contig_4447,Contig_132468,Contig_40497,Contig_19143,Contig_161184,Contig_90674,Contig_147450,Contig_61371,Contig_89287,Contig_77303,Contig_155488,Contig_96838,First_Contig4254,Contig_85526,Contig_70933,Contig_56602,Contig_65964,Contig_332342,Second_Contig546,	1.09428109815174	0.477162525322807	1
ko05030	Cocaine addiction	12	9	3	2831	128	32939	First_Contig4356,Contig_56335,First_Contig1881,Contig_39712,Contig_173864,Contig_172832,Contig_216446,Contig_22884,Contig_3966,Contig_204752,Contig_171178,Contig_108326,	First_Contig4356,First_Contig1881,Contig_39712,Contig_173864,Contig_172832,Contig_216446,Contig_22884,Contig_3966,Contig_108326,	Contig_56335,Contig_204752,Contig_171178,	1.09079168138467	0.624138342002355	1
ko03015	mRNA surveillance pathway	61	34	27	2831	654	32939	Contig_297143,Contig_51481,Contig_60442,First_Contig1205,Contig_5051,Contig_80240,Contig_59927,Second_Contig208,Contig_46334,Contig_104128,Contig_159435,Contig_78266,Contig_138914,Contig_199540,Contig_125174,First_Contig3159,Contig_17413,Contig_286862,Contig_9337,Contig_73664,Contig_204050,Contig_67370,Contig_202774,Contig_40244,Contig_118088,Contig_895,Contig_215942,Contig_50166,Contig_41311,Con…	Contig_51481,Contig_5051,Contig_80240,Second_Contig208,Contig_104128,Contig_159435,Contig_78266,Contig_138914,Contig_125174,First_Contig3159,Contig_286862,Contig_9337,Contig_204050,Contig_67370,Contig_202774,Contig_895,Contig_50166,Contig_125177,First_Contig2864,Contig_274843,Contig_67097,Contig_34804,Contig_62568,Contig_252980,Contig_67959,Contig_203278,Contig_29398,Contig_55224,First_Contig8051…	Contig_297143,Contig_60442,First_Contig1205,Contig_59927,Contig_46334,Contig_199540,Contig_17413,Contig_73664,Contig_40244,Contig_118088,Contig_215942,Contig_41311,Contig_132686,Contig_21252,Contig_123715,Contig_171820,Contig_54363,Contig_76083,Contig_32472,Contig_252470,Second_Contig250,Contig_301340,Contig_47139,Contig_74257,Contig_62567,Contig_64094,Contig_197055,	1.0852320907558	0.478964006229545	1
ko00380	Tryptophan metabolism	39	19	20	2831	419	32939	Contig_28107,Contig_23236,Contig_49298,Contig_293090,Contig_48453,Contig_172354,Contig_173769,Contig_138410,Contig_132746,Contig_172832,Contig_71467,Contig_121407,Contig_99338,Contig_65127,Contig_209104,Contig_361663,Contig_77139,Contig_66884,Contig_204409,Contig_128343,First_Contig1385,Contig_37006,Contig_23235,Contig_54966,Contig_83513,Contig_14263,Contig_37390,Contig_120603,Contig_37117,Contig…	Contig_173769,Contig_138410,Contig_132746,Contig_172832,Contig_71467,Contig_121407,Contig_65127,Contig_209104,Contig_361663,Contig_77139,Contig_204409,Contig_128343,Contig_14263,Contig_37117,Contig_19845,Contig_189432,Contig_132657,Contig_68920,Contig_9352,	Contig_28107,Contig_23236,Contig_49298,Contig_293090,Contig_48453,Contig_172354,Contig_99338,Contig_66884,First_Contig1385,Contig_37006,Contig_23235,Contig_54966,Contig_83513,Contig_37390,Contig_120603,Contig_82970,Contig_84909,Contig_157144,Contig_29622,First_Contig4445,	1.08298171707881	0.552271367459494	1
ko01040	Biosynthesis of unsaturated fatty acids	25	13	12	2831	269	32939	First_Contig2,Contig_23236,Contig_138752,Contig_7289,Contig_7355,Contig_207177,Contig_21879,Second_Contig187,Contig_113301,Contig_23235,Contig_29895,Contig_257885,Contig_80988,Contig_37117,Contig_219637,Contig_25360,Contig_49880,Contig_1817,Contig_99064,Contig_63554,Contig_57784,Contig_189139,Contig_84909,Contig_188881,Contig_166745,	Contig_207177,Contig_257885,Contig_37117,Contig_219637,Contig_25360,Contig_49880,Contig_1817,Contig_99064,Contig_63554,Contig_57784,Contig_189139,Contig_188881,Contig_166745,	First_Contig2,Contig_23236,Contig_138752,Contig_7289,Contig_7355,Contig_21879,Second_Contig187,Contig_113301,Contig_23235,Contig_29895,Contig_80988,Contig_84909,	1.08133004350401	0.604593804064735	1
ko04915	Estrogen signaling pathway	68	42	26	2831	734	32939	Contig_100405,Contig_186088,First_Contig571,Contig_2791,Contig_33826,Contig_20266,Contig_301470,Contig_61778,Contig_103822,Contig_85421,Contig_157333,Contig_16321,Contig_52609,Contig_43789,First_Contig1881,First_Contig7675,Contig_17614,Contig_14331,Contig_52311,First_Contig417,Contig_51129,Contig_39712,Contig_173864,Contig_196793,Contig_216446,Contig_36820,Contig_9630,Contig_16542,Contig_22884,Co…	Contig_100405,First_Contig571,Contig_2791,Contig_33826,Contig_20266,Contig_301470,Contig_103822,First_Contig1881,First_Contig7675,Contig_17614,Contig_51129,Contig_39712,Contig_173864,Contig_196793,Contig_216446,Contig_22884,Contig_3966,Contig_29303,Contig_7871,Contig_194763,Contig_28224,Contig_107925,Contig_307403,Contig_70287,Contig_70016,First_Contig3405,Contig_305141,Second_Contig475,Contig_25…	Contig_186088,Contig_61778,Contig_85421,Contig_157333,Contig_16321,Contig_52609,Contig_43789,Contig_14331,Contig_52311,First_Contig417,Contig_36820,Contig_9630,Contig_16542,Contig_33545,First_Contig6077,Contig_112509,Contig_153900,Contig_98392,Contig_171178,Contig_52312,Contig_70288,Contig_126920,Contig_132132,Contig_150290,Contig_32948,Contig_199553,	1.07791221557359	0.494355108754811	1
ko00120	Primary bile acid biosynthesis	6	3	3	2831	65	32939	Contig_36754,Contig_207636,Contig_41761,Contig_42979,Contig_140326,Contig_112204,	Contig_41761,Contig_140326,Contig_112204,	Contig_36754,Contig_207636,Contig_42979,	1.07401027090183	0.655974829669886	1
ko04016	MAPK signaling pathway	31	16	15	2831	337	32939	Contig_100405,Contig_186088,Contig_103509,Contig_61778,Contig_103822,Contig_293090,Contig_113563,Contig_24643,Contig_51129,Contig_197757,Contig_9630,Contig_47735,Contig_18807,Contig_32581,Contig_29303,Contig_98392,Contig_28224,Contig_107925,Contig_37006,Contig_72530,Contig_10645,Contig_45957,Contig_305141,Contig_71645,Contig_139105,Contig_297327,Contig_126920,Contig_187536,Contig_78845,Contig_199…	Contig_100405,Contig_103509,Contig_103822,Contig_51129,Contig_47735,Contig_18807,Contig_32581,Contig_29303,Contig_28224,Contig_107925,Contig_45957,Contig_305141,Contig_139105,Contig_297327,Contig_78845,First_Contig3112,	Contig_186088,Contig_61778,Contig_293090,Contig_113563,Contig_24643,Contig_197757,Contig_9630,Contig_98392,Contig_37006,Contig_72530,Contig_10645,Contig_71645,Contig_126920,Contig_187536,Contig_199553,	1.07029213445459	0.623182886322001	1
ko00430	Taurine and hypotaurine metabolism	8	2	6	2831	87	32939	Contig_31439,Contig_46031,Contig_6353,Contig_42314,Contig_199489,Contig_33734,Contig_21178,Contig_31069,	Contig_6353,Contig_199489,	Contig_31439,Contig_46031,Contig_42314,Contig_33734,Contig_21178,Contig_31069,	1.06989528902098	0.670766475387006	1
ko00521	Streptomycin biosynthesis	9	3	6	2831	98	32939	Contig_95421,Contig_134188,Contig_81383,First_Contig4192,Contig_18001,Contig_22513,First_Contig1000,Contig_37224,Contig_1306,	Contig_95421,Contig_81383,Contig_37224,	Contig_134188,First_Contig4192,Contig_18001,Contig_22513,First_Contig1000,Contig_1306,	1.06853062666253	0.675033335501394	1
ko00364	Fluorobenzoate degradation	2	1	1	2831	22	32939	Contig_144522,Contig_84777,	Contig_144522,	Contig_84777,	1.05773738800938	0.587988420155351	1
ko00630	Glyoxylate and dicarboxylate metabolism	52	23	29	2831	574	32939	Contig_19814,Contig_865,Contig_43987,Contig_293090,Contig_133423,Contig_214228,Contig_84668,Contig_132746,Contig_183697,Contig_365203,First_Contig7995,Contig_56707,Contig_40797,Contig_92256,Contig_19810,Contig_98995,Contig_69561,Contig_43633,Contig_90432,Contig_199900,Contig_97957,Contig_204480,Contig_47923,Contig_19143,Contig_47540,Contig_157950,Contig_161184,Contig_199730,Contig_92657,Contig_37…	Contig_19814,Contig_43987,Contig_132746,Contig_365203,First_Contig7995,Contig_19810,Contig_98995,Contig_43633,Contig_199900,Contig_97957,Contig_199730,Contig_27735,Contig_193098,Contig_19742,Contig_172970,Contig_90727,Contig_771,Contig_189432,Contig_51292,Contig_152151,Contig_327527,Contig_127886,First_Contig1432,	Contig_865,Contig_293090,Contig_133423,Contig_214228,Contig_84668,Contig_183697,Contig_56707,Contig_40797,Contig_92256,Contig_69561,Contig_90432,Contig_204480,Contig_47923,Contig_19143,Contig_47540,Contig_157950,Contig_161184,Contig_92657,Contig_37006,Contig_54966,Contig_192985,Contig_172248,Contig_18608,Contig_304839,Contig_14639,First_Contig4704,Contig_197247,Contig_121393,Contig_29622,	1.05405189188391	0.642729899601774	1
ko00310	Lysine degradation	36	17	19	2831	400	32939	Contig_154197,Contig_65159,Contig_50833,Contig_28107,Contig_23236,Contig_206071,Contig_48453,Contig_172354,Contig_173769,Contig_138410,Contig_132746,Contig_71467,Contig_99338,Contig_80304,Contig_65127,Contig_38471,Contig_209104,Contig_77139,Contig_66884,Contig_204409,Contig_76935,Contig_128343,Contig_23235,Contig_54966,Contig_83513,Contig_53279,Contig_37117,Contig_19845,Contig_52544,Contig_189432…	Contig_173769,Contig_138410,Contig_132746,Contig_71467,Contig_65127,Contig_209104,Contig_77139,Contig_204409,Contig_76935,Contig_128343,Contig_37117,Contig_19845,Contig_52544,Contig_189432,First_Contig6706,Contig_132657,Contig_9352,	Contig_154197,Contig_65159,Contig_50833,Contig_28107,Contig_23236,Contig_206071,Contig_48453,Contig_172354,Contig_99338,Contig_80304,Contig_38471,Contig_66884,Contig_23235,Contig_54966,Contig_83513,Contig_53279,Contig_84909,Contig_157144,Contig_29622,	1.04716001412928	0.701993715856361	1
ko05031	Amphetamine addiction	26	17	9	2831	291	32939	Contig_100405,Contig_186088,Contig_61778,Contig_103822,First_Contig4356,Contig_108248,Contig_56335,Contig_51129,Contig_39712,Contig_172832,Contig_154835,Contig_216446,Contig_9630,Contig_67370,Contig_3966,Contig_29303,Contig_98392,Contig_28224,Contig_107925,Contig_204752,Contig_305141,Contig_297327,Contig_126920,Contig_141774,Contig_78845,Contig_199553,	Contig_100405,Contig_103822,First_Contig4356,Contig_108248,Contig_51129,Contig_39712,Contig_172832,Contig_154835,Contig_216446,Contig_67370,Contig_3966,Contig_29303,Contig_28224,Contig_107925,Contig_305141,Contig_297327,Contig_78845,	Contig_186088,Contig_61778,Contig_56335,Contig_9630,Contig_98392,Contig_204752,Contig_126920,Contig_141774,Contig_199553,	1.03956320608482	0.744844618532215	1
ko00053	Ascorbate and aldarate metabolism	19	12	7	2831	214	32939	Second_Contig421,Contig_28107,Contig_13279,Contig_21711,Contig_138410,Contig_71467,Contig_72585,Contig_65127,Contig_209104,Contig_77139,Contig_36002,Contig_1910,Contig_4458,Contig_39187,Contig_922,Contig_157144,Contig_326508,Contig_132657,Contig_90734,	Contig_13279,Contig_21711,Contig_138410,Contig_71467,Contig_72585,Contig_65127,Contig_209104,Contig_77139,Contig_1910,Contig_922,Contig_326508,Contig_132657,	Second_Contig421,Contig_28107,Contig_36002,Contig_4458,Contig_39187,Contig_157144,Contig_90734,	1.03302389763533	0.769975071881275	1
ko04924	Renin secretion	32	21	11	2831	362	32939	Contig_100405,Contig_186088,Contig_61778,Contig_103822,Contig_108248,First_Contig577,First_Contig1881,Contig_51129,Contig_39712,Contig_173864,Contig_84750,Contig_154835,Contig_216446,Contig_9630,Contig_22884,Contig_13638,Contig_112509,Contig_207826,Contig_3966,Contig_29303,Contig_98392,Contig_28224,Contig_107925,Contig_20483,Contig_171178,Contig_305141,Contig_297327,Contig_126920,Contig_141774,Co…	Contig_100405,Contig_103822,Contig_108248,First_Contig1881,Contig_51129,Contig_39712,Contig_173864,Contig_84750,Contig_154835,Contig_216446,Contig_22884,Contig_13638,Contig_3966,Contig_29303,Contig_28224,Contig_107925,Contig_20483,Contig_305141,Contig_297327,Contig_108326,Contig_78845,	Contig_186088,Contig_61778,First_Contig577,Contig_9630,Contig_112509,Contig_207826,Contig_98392,Contig_171178,Contig_126920,Contig_141774,Contig_199553,	1.02851812314724	0.784226712456432	1
ko04218	Cellular senescence	68	34	34	2831	777	32939	Contig_198898,Contig_100405,Contig_186088,Contig_36941,Contig_198063,Contig_61778,Contig_103822,Contig_108248,Contig_202052,First_Contig7675,Contig_52311,Contig_36286,Contig_194393,Contig_51129,Contig_52966,Contig_154835,Contig_9630,Contig_20602,First_Contig4506,Contig_23963,Contig_197012,First_Contig6077,Contig_112509,Contig_67370,First_Contig5689,Contig_16047,Contig_5835,First_Contig4173,Contig…	Contig_198898,Contig_100405,Contig_198063,Contig_103822,Contig_108248,First_Contig7675,Contig_51129,Contig_52966,Contig_154835,Contig_20602,Contig_67370,First_Contig5689,Contig_16047,Contig_29303,Contig_194763,Contig_40940,Contig_28224,Contig_107925,Contig_70287,First_Contig3405,Contig_305141,Second_Contig475,Contig_147729,Contig_252009,Contig_65351,Contig_15006,Contig_297327,Contig_259894,Contig…	Contig_186088,Contig_36941,Contig_61778,Contig_202052,Contig_52311,Contig_36286,Contig_194393,Contig_9630,First_Contig4506,Contig_23963,Contig_197012,First_Contig6077,Contig_112509,Contig_5835,First_Contig4173,Contig_12548,Contig_98392,Contig_132840,Contig_24064,Contig_208757,Contig_52312,Contig_185342,Contig_142773,Contig_54492,Contig_24025,First_Contig291,Contig_70288,Contig_126920,First_Contig…	1.01825941599873	0.821784233148889	1
ko00010	Glycolysis / Gluconeogenesis	67	30	37	2831	768	32939	Contig_73201,Contig_161073,Contig_11365,Contig_71445,Contig_2428,Contig_77012,Contig_28107,Contig_25153,Contig_24408,Contig_133423,Contig_32765,Contig_115619,Contig_324871,Contig_134188,Contig_3829,Contig_40000,Contig_138410,Contig_46598,Contig_183697,Contig_26715,Contig_68794,Contig_71467,First_Contig254,Contig_40595,Contig_96794,Contig_56295,Contig_327592,Contig_98995,Contig_65127,First_Contig5…	Contig_161073,Contig_11365,Contig_71445,Contig_2428,Contig_324871,Contig_3829,Contig_40000,Contig_138410,Contig_71467,Contig_96794,Contig_98995,Contig_65127,First_Contig5565,Contig_38594,Contig_209104,Contig_77139,Contig_178450,Contig_95103,Contig_2487,Contig_148474,Contig_152617,Contig_60015,Contig_86086,Contig_22768,Contig_48505,Contig_12916,Contig_132657,Contig_327527,Contig_104944,Contig_2939…	Contig_73201,Contig_77012,Contig_28107,Contig_25153,Contig_24408,Contig_133423,Contig_32765,Contig_115619,Contig_134188,Contig_46598,Contig_183697,Contig_26715,Contig_68794,First_Contig254,Contig_40595,Contig_56295,Contig_327592,Contig_37646,Contig_16517,Contig_51977,Contig_30004,Contig_135545,Contig_82499,Contig_27642,Contig_47923,Contig_22513,Contig_106890,Contig_205159,Contig_17631,Contig_3887…	1.01504225906629	0.842036159860755	1
ko03410	Base excision repair	25	7	18	2831	287	32939	Contig_201107,First_Contig3327,Contig_17892,Contig_103022,Contig_297953,Contig_18449,Contig_57591,Contig_141957,First_Contig2172,Contig_83433,Contig_149644,First_Contig2137,Contig_312999,Contig_2919,Contig_54604,Contig_169197,Contig_26035,First_Contig615,Contig_131171,Contig_162579,Contig_202441,Contig_13257,Contig_50918,Contig_10345,Contig_182221,	First_Contig3327,Contig_18449,Contig_83433,First_Contig2137,Contig_312999,Contig_162579,Contig_182221,	Contig_201107,Contig_17892,Contig_103022,Contig_297953,Contig_57591,Contig_141957,First_Contig2172,Contig_149644,Contig_2919,Contig_54604,Contig_169197,Contig_26035,First_Contig615,Contig_131171,Contig_202441,Contig_13257,Contig_50918,Contig_10345,	1.01351143450376	0.84279410234176	1
ko04210	Apoptosis	66	41	25	2831	758	32939	First_Contig571,Contig_25546,Contig_33826,Contig_132068,Contig_144745,Contig_316951,Contig_8269,First_Contig7675,Contig_26931,Contig_52311,Contig_19323,Contig_84750,Contig_49020,Contig_18160,Contig_293739,Contig_97414,Contig_84800,Contig_55134,Contig_7853,Contig_12597,Contig_26401,Contig_236515,First_Contig6077,Contig_14493,Contig_8223,Contig_112509,Contig_26930,Contig_210465,Contig_10420,Contig_…	First_Contig571,Contig_33826,Contig_132068,Contig_144745,Contig_316951,First_Contig7675,Contig_26931,Contig_19323,Contig_84750,Contig_49020,Contig_18160,Contig_55134,Contig_7853,Contig_26401,Contig_236515,Contig_8223,Contig_26930,Contig_203808,Contig_132191,Contig_31695,Contig_68812,Contig_56489,Contig_7871,Contig_8224,Contig_194763,Contig_312999,Contig_155790,Contig_20483,Contig_70287,Contig_256…	Contig_25546,Contig_8269,Contig_52311,Contig_293739,Contig_97414,Contig_84800,Contig_12597,First_Contig6077,Contig_14493,Contig_112509,Contig_210465,Contig_10420,Contig_55658,Contig_125227,Contig_52312,Contig_31416,Contig_70288,Contig_229298,Contig_132132,Contig_19371,Contig_132643,First_Contig1102,Contig_32948,Contig_145770,Contig_4816,	1.01308356687969	0.854354352123158	1
ko04970	Salivary secretion	24	14	10	2831	276	32939	Contig_100405,Contig_186088,Contig_61778,Contig_103822,Contig_51129,Contig_39712,Contig_216446,Contig_74200,Contig_9630,Contig_115562,Contig_16542,Contig_112509,Contig_207826,Contig_3966,Contig_82957,Contig_29303,Contig_98392,Contig_28224,Contig_107925,Contig_305141,Contig_297327,Contig_126920,Contig_78845,Contig_199553,	Contig_100405,Contig_103822,Contig_51129,Contig_39712,Contig_216446,Contig_74200,Contig_3966,Contig_82957,Contig_29303,Contig_28224,Contig_107925,Contig_305141,Contig_297327,Contig_78845,	Contig_186088,Contig_61778,Contig_9630,Contig_115562,Contig_16542,Contig_112509,Contig_207826,Contig_98392,Contig_126920,Contig_199553,	1.01174880592201	0.848327964028142	1
ko00361	Chlorocyclohexane and chlorobenzene degradation	2	1	1	2831	23	32939	Contig_144522,Contig_84777,	Contig_144522,	Contig_84777,	1.01174880592201	0.634457403951399	1
ko04914	Progesterone-mediated oocyte maturation	50	27	23	2831	576	32939	Contig_43256,Contig_2791,Contig_198063,Contig_20266,Contig_301470,Contig_176054,Contig_12944,Contig_202052,Contig_43789,First_Contig1881,First_Contig7675,First_Contig4649,Contig_14331,Contig_52311,Contig_350029,Contig_39712,Contig_173864,Contig_198389,Contig_216446,Contig_16542,First_Contig4506,Contig_22884,First_Contig6077,Contig_3966,Contig_16047,Contig_37954,First_Contig4173,Contig_194763,Cont…	Contig_2791,Contig_198063,Contig_20266,Contig_301470,Contig_176054,Contig_12944,First_Contig1881,First_Contig7675,Contig_39712,Contig_173864,Contig_216446,Contig_22884,Contig_3966,Contig_16047,Contig_194763,Contig_1020,Contig_70287,First_Contig3405,Second_Contig475,Contig_252009,Contig_65351,Contig_15006,Contig_77104,Contig_25663,Contig_20332,Contig_108326,Contig_41394,	Contig_43256,Contig_202052,Contig_43789,First_Contig4649,Contig_14331,Contig_52311,Contig_350029,Contig_198389,Contig_16542,First_Contig4506,First_Contig6077,Contig_37954,First_Contig4173,Contig_171178,Contig_208757,Contig_52312,Contig_142773,Contig_54492,Contig_70288,Contig_150290,Contig_32948,Contig_146336,Contig_148045,	1.0099922975784	0.871712705312977	1
ko04530	Tight junction	59	40	19	2831	680	32939	Contig_59085,First_Contig631,Contig_71538,Contig_121367,Contig_80240,First_Contig3979,Contig_121597,Contig_104128,Contig_355991,Contig_50264,Contig_39712,Contig_84313,Contig_211136,Contig_18160,Contig_216446,Contig_57591,Contig_364606,Contig_213196,Contig_28176,Contig_402,Contig_7853,Contig_204050,Contig_146182,Contig_8223,Contig_10420,Contig_3966,Contig_2042,Contig_78148,Contig_31695,Contig_5660…	Contig_59085,First_Contig631,Contig_71538,Contig_121367,Contig_80240,Contig_121597,Contig_104128,Contig_355991,Contig_50264,Contig_39712,Contig_18160,Contig_216446,Contig_213196,Contig_28176,Contig_402,Contig_7853,Contig_204050,Contig_146182,Contig_8223,Contig_3966,Contig_2042,Contig_31695,Contig_56600,Contig_8224,Contig_62568,Contig_207817,Contig_45932,Contig_96170,Contig_4311,Contig_156978,Cont…	First_Contig3979,Contig_84313,Contig_211136,Contig_57591,Contig_364606,Contig_10420,Contig_78148,Contig_66768,Contig_121106,Contig_21615,Contig_125227,Contig_169197,First_Contig384,Second_Contig250,Contig_62567,Contig_132643,First_Contig1347,Contig_164448,Contig_4816,	1.00951700708542	0.875950390840605	1
ko04020	Calcium signaling pathway	37	19	18	2831	427	32939	Contig_100405,Contig_186088,Contig_61778,Contig_103822,Contig_41754,Contig_108248,First_Contig577,Contig_36286,Contig_51129,Contig_39712,Contig_154835,Contig_216446,Contig_74200,Contig_9630,Contig_115562,Contig_16542,Contig_20602,Contig_23963,Contig_112509,Contig_3966,Contig_29303,Contig_98392,Contig_40940,Contig_28224,Contig_107925,Contig_24064,Contig_204752,Contig_305141,Contig_24025,Contig_211…	Contig_100405,Contig_103822,Contig_108248,Contig_51129,Contig_39712,Contig_154835,Contig_216446,Contig_74200,Contig_20602,Contig_3966,Contig_29303,Contig_40940,Contig_28224,Contig_107925,Contig_305141,Contig_211281,Contig_297327,Contig_78845,Contig_32679,	Contig_186088,Contig_61778,Contig_41754,First_Contig577,Contig_36286,Contig_9630,Contig_115562,Contig_16542,Contig_23963,Contig_112509,Contig_98392,Contig_24064,Contig_204752,Contig_24025,Contig_126920,Contig_15012,Contig_141774,Contig_199553,	1.008194653208	0.87544457507954	1
ko00040	Pentose and glucuronate interconversions	15	9	6	2831	174	32939	Contig_71445,Contig_13279,Contig_17438,Contig_22244,Contig_96794,Contig_14838,Contig_72585,Contig_36002,Contig_1910,Contig_22768,Contig_25409,Contig_78850,Contig_146594,Contig_326508,Contig_90734,	Contig_71445,Contig_13279,Contig_96794,Contig_14838,Contig_72585,Contig_1910,Contig_22768,Contig_146594,Contig_326508,	Contig_17438,Contig_22244,Contig_36002,Contig_25409,Contig_78850,Contig_90734,	1.00302683345717	0.855650681998666	1
ko04071	Sphingolipid signaling pathway	68	41	27	2831	789	32939	Contig_51481,First_Contig571,Contig_25363,Contig_33826,Contig_11280,Contig_105294,Contig_80240,First_Contig7724,First_Contig1881,Contig_10160,First_Contig7675,Contig_52311,Contig_7678,First_Contig23,Contig_104128,Contig_3460,Contig_173864,Contig_211136,Contig_95142,Contig_142758,First_Contig7318,Contig_402,Contig_22884,Contig_204050,Contig_99102,First_Contig8318,Contig_125855,First_Contig6077,Con…	Contig_51481,First_Contig571,Contig_33826,Contig_80240,First_Contig7724,First_Contig1881,First_Contig7675,Contig_7678,Contig_104128,Contig_173864,Contig_142758,First_Contig7318,Contig_402,Contig_22884,Contig_204050,Contig_125855,Contig_25451,Contig_122557,Contig_16047,Contig_132191,Contig_7871,Contig_194763,Contig_62568,Contig_70287,First_Contig3405,Contig_55224,Contig_87217,Contig_7679,Second_Co…	Contig_25363,Contig_11280,Contig_105294,Contig_10160,Contig_52311,First_Contig23,Contig_3460,Contig_211136,Contig_95142,Contig_99102,First_Contig8318,First_Contig6077,Contig_17690,Contig_54407,Contig_54363,Contig_171178,Contig_175889,Contig_52312,Second_Contig55,Contig_54406,Second_Contig250,Contig_70288,Contig_132132,Contig_62567,Contig_32948,Contig_15216,Contig_330770,	1.00277258077442	0.919944226015323	1
ko00520	Amino sugar and nucleotide sugar metabolism	42	16	26	2831	488	32939	Contig_312755,Contig_80935,First_Contig8261,Contig_25153,Contig_134188,Contig_13279,First_Contig897,Contig_87214,Contig_9756,Contig_296283,Contig_69846,Contig_146362,Contig_22244,Contig_4967,Contig_33827,First_Contig4599,Contig_306604,Contig_19406,Contig_22513,Contig_292399,Contig_2023,Contig_106890,Contig_17541,Contig_171168,Contig_191418,Contig_157562,Contig_306398,Contig_171538,Contig_295028,F…	Contig_13279,Contig_9756,Contig_296283,Contig_4967,Contig_306604,Contig_2023,Contig_191418,Contig_171538,Contig_186448,Contig_139320,First_Contig6457,Contig_146594,Contig_234,Contig_326508,Contig_5506,Contig_296757,	Contig_312755,Contig_80935,First_Contig8261,Contig_25153,Contig_134188,First_Contig897,Contig_87214,Contig_69846,Contig_146362,Contig_22244,Contig_33827,First_Contig4599,Contig_19406,Contig_22513,Contig_292399,Contig_106890,Contig_17541,Contig_171168,Contig_157562,Contig_306398,Contig_295028,First_Contig1000,Contig_109027,Contig_10926,Contig_354389,Contig_17540,	1.00138252717281	0.912903865821676	1
ko00620	Pyruvate metabolism	63	31	32	2831	732	32939	Contig_73201,Contig_161073,First_Contig185,First_Contig2591,Contig_77012,Contig_28107,Contig_865,Contig_133423,Contig_324871,Contig_46031,Contig_138410,Contig_155884,Contig_132746,Contig_70995,Contig_183697,First_Contig7995,Contig_71467,First_Contig254,Contig_65299,Contig_134370,Contig_98995,Contig_65127,Contig_43633,Contig_38594,Contig_100452,Contig_16517,Contig_209104,Contig_97957,Contig_51977,…	Contig_161073,First_Contig2591,Contig_324871,Contig_138410,Contig_132746,Contig_70995,First_Contig7995,Contig_71467,Contig_65299,Contig_98995,Contig_65127,Contig_43633,Contig_38594,Contig_209104,Contig_97957,Contig_77139,Contig_178450,Contig_187585,Contig_2487,Contig_69236,Contig_102398,Contig_19742,Contig_24262,Contig_189432,Contig_51292,First_Contig7331,Contig_152151,Contig_132657,Contig_327527…	Contig_73201,First_Contig185,Contig_77012,Contig_28107,Contig_865,Contig_133423,Contig_46031,Contig_155884,Contig_183697,First_Contig254,Contig_134370,Contig_100452,Contig_16517,Contig_51977,Contig_135545,Contig_27642,Contig_47923,Contig_74433,Contig_42314,Contig_19143,Contig_21019,Contig_161184,Contig_72256,Contig_54966,Contig_38870,Contig_192985,Contig_82504,Contig_14639,Contig_157144,First_Con…	1.00138252717281	0.926685867722117	1
ko00232	Caffeine metabolism	1	1	0	2831	42	32939	Contig_116677,	Contig_116677,	-	0.277026458764361	1	1
ko00901	Indole alkaloid biosynthesis	1	1	0	2831	7	32939	Contig_172832,	Contig_172832,	-	1.66215875258616	1	1
ko00332	Carbapenem biosynthesis	1	0	1	2831	5	32939	Contig_17764,	-	Contig_17764,	2.32702225362063	1	1
ko04640	Hematopoietic cell lineage	1	0	1	2831	9	32939	Contig_122039,	-	Contig_122039,	1.29279014090035	1	1
ko04514	Cell adhesion molecules (CAMs)	1	1	0	2831	22	32939	Contig_25093,	Contig_25093,	-	0.528868694004688	1	1
ko04122	Sulfur relay system	1	0	1	2831	78	32939	Contig_15869,	-	Contig_15869,	0.14916809318081	1	1
ko00401	Novobiocin biosynthesis	1	1	0	2831	20	32939	Contig_24389,	Contig_24389,	-	0.581755563405157	1	1
ko04540	Gap junction	40	24	16	2831	466	32939	Contig_208635,Contig_85421,First_Contig1881,First_Contig7675,Contig_52311,Contig_33564,Contig_39712,Contig_173864,Contig_196793,Contig_216446,Contig_51223,Contig_16542,Contig_22884,Contig_7853,Contig_19204,First_Contig6077,Contig_112509,Contig_207826,Contig_10420,Contig_3966,Contig_31695,Contig_110492,Contig_194763,Contig_159678,First_Contig2802,Contig_8998,Contig_70287,Contig_171178,Contig_4311,…	Contig_208635,First_Contig1881,First_Contig7675,Contig_33564,Contig_39712,Contig_173864,Contig_196793,Contig_216446,Contig_51223,Contig_22884,Contig_7853,Contig_19204,Contig_3966,Contig_31695,Contig_194763,Contig_70287,Contig_4311,First_Contig3405,Contig_19205,Second_Contig475,Contig_252009,Contig_65351,Contig_15006,Contig_108326,	Contig_85421,Contig_52311,Contig_16542,First_Contig6077,Contig_112509,Contig_207826,Contig_10420,Contig_110492,Contig_159678,First_Contig2802,Contig_8998,Contig_171178,Contig_52312,Contig_70288,Contig_9553,Contig_4816,	0.998721997262072	1	1
ko00300	Lysine biosynthesis	9	4	5	2831	105	32939	Contig_176179,Contig_99338,Contig_12496,Contig_61371,Contig_15420,Contig_17149,Contig_102398,Contig_6665,First_Contig7331,	Contig_12496,Contig_17149,Contig_102398,First_Contig7331,	Contig_176179,Contig_99338,Contig_61371,Contig_15420,Contig_6665,	0.997295251551698	1	1
ko03420	Nucleotide excision repair	36	10	26	2831	420	32939	Contig_201107,Contig_60877,Contig_196584,First_Contig1612,First_Contig1295,Contig_9190,Contig_38236,Contig_197357,Contig_18449,Contig_57591,First_Contig7696,First_Contig2172,Contig_199314,Contig_149644,Contig_292565,First_Contig4898,First_Contig2137,Contig_131364,Contig_115457,Contig_2919,Contig_106505,Contig_54604,Contig_169197,Contig_26035,First_Contig615,Contig_170118,Contig_6168,Contig_131171…	Contig_18449,Contig_292565,First_Contig2137,Contig_106505,Contig_170118,Contig_162579,Contig_77251,Contig_50888,Contig_14667,Contig_182221,	Contig_201107,Contig_60877,Contig_196584,First_Contig1612,First_Contig1295,Contig_9190,Contig_38236,Contig_197357,Contig_57591,First_Contig7696,First_Contig2172,Contig_199314,Contig_149644,First_Contig4898,Contig_131364,Contig_115457,Contig_2919,Contig_54604,Contig_169197,Contig_26035,First_Contig615,Contig_6168,Contig_131171,Contig_144521,Contig_23905,Contig_46923,	0.997295251551698	1	1
ko04976	Bile secretion	30	15	15	2831	351	32939	Contig_54172,Contig_139872,First_Contig4437,First_Contig286,Contig_48019,Contig_20556,Contig_39712,Contig_214233,Contig_15551,Contig_216446,Contig_83477,Contig_464,Contig_16542,Contig_169526,Contig_116066,Contig_13076,Contig_54144,Contig_3966,Contig_82957,First_Contig349,Contig_7392,First_Contig1133,Contig_20557,Contig_43721,First_Contig2910,Contig_142941,Contig_32931,First_Contig191,Contig_13933…	Contig_39712,Contig_214233,Contig_15551,Contig_216446,Contig_464,Contig_13076,Contig_3966,Contig_82957,First_Contig349,Contig_7392,First_Contig1133,Contig_43721,First_Contig2910,Contig_139330,Contig_85804,	Contig_54172,Contig_139872,First_Contig4437,First_Contig286,Contig_48019,Contig_20556,Contig_83477,Contig_16542,Contig_169526,Contig_116066,Contig_54144,Contig_20557,Contig_142941,Contig_32931,First_Contig191,	0.99445395453873	1	1
ko04918	Thyroid hormone synthesis	20	12	8	2831	234	32939	Contig_66278,Contig_39712,Contig_216446,Contig_83921,Contig_142857,Contig_16542,Contig_170630,Contig_112509,Contig_3966,First_Contig343,Contig_82957,Contig_307403,Contig_137422,Contig_11116,Contig_70016,Contig_34865,Contig_194741,Contig_203589,Contig_189408,Contig_114400,	Contig_39712,Contig_216446,Contig_83921,Contig_142857,Contig_3966,Contig_82957,Contig_307403,Contig_137422,Contig_11116,Contig_70016,Contig_34865,Contig_203589,	Contig_66278,Contig_16542,Contig_170630,Contig_112509,First_Contig343,Contig_194741,Contig_189408,Contig_114400,	0.99445395453873	1	1
ko00230	Purine metabolism	113	46	67	2831	1323	32939	Contig_201107,Contig_73201,Contig_60854,Contig_307958,Contig_8048,Contig_103509,Contig_65688,Contig_77012,Contig_50517,Contig_27028,Contig_59355,First_Contig2931,Contig_309980,First_Contig577,Contig_111164,Contig_187528,Contig_170951,Contig_191434,Contig_324871,Contig_36548,Contig_177150,Contig_91654,Contig_37868,Contig_48012,Contig_194371,Contig_49392,Contig_199294,Contig_292481,Contig_124945,Co…	Contig_60854,Contig_103509,Contig_27028,First_Contig2931,Contig_170951,Contig_324871,Contig_177150,Contig_91654,Contig_48012,Contig_49392,Contig_199294,Contig_292481,Contig_18449,Contig_4322,Contig_116677,Contig_47735,Contig_195957,Contig_315034,Contig_132165,Contig_292698,Contig_37379,Contig_318632,Contig_231562,Contig_5624,Contig_22315,First_Contig2137,Contig_22158,Contig_92964,Contig_25996,Con…	Contig_201107,Contig_73201,Contig_307958,Contig_8048,Contig_65688,Contig_77012,Contig_50517,Contig_59355,Contig_309980,First_Contig577,Contig_111164,Contig_187528,Contig_191434,Contig_36548,Contig_37868,Contig_194371,Contig_124945,Contig_195907,Contig_297158,Contig_29376,Contig_206590,Contig_12423,Contig_13833,Contig_60871,First_Contig2172,Contig_164598,Contig_16542,First_Contig1221,Contig_16517,…	0.993777455249928	1	1
ko04921	Oxytocin signaling pathway	81	49	32	2831	951	32939	Contig_100405,Contig_186088,Contig_61778,Contig_103822,Contig_108248,First_Contig1881,Contig_12184,First_Contig8967,First_Contig7675,First_Contig8245,Contig_52311,Contig_51129,Contig_39712,Contig_77686,Contig_173864,Contig_211136,Contig_18160,Contig_154835,Contig_216446,Contig_113585,Contig_213196,Contig_9630,Contig_16542,Contig_27177,Contig_98087,Contig_47150,Contig_208533,Contig_22884,Contig_13…	Contig_100405,Contig_103822,Contig_108248,First_Contig1881,Contig_12184,First_Contig8967,First_Contig7675,Contig_51129,Contig_39712,Contig_173864,Contig_18160,Contig_154835,Contig_216446,Contig_113585,Contig_213196,Contig_27177,Contig_47150,Contig_22884,Contig_13638,Contig_8223,Contig_67370,Contig_103927,Contig_75150,Contig_45775,Contig_12259,Contig_3966,Contig_2042,Contig_22499,Contig_29303,Cont…	Contig_186088,Contig_61778,First_Contig8245,Contig_52311,Contig_77686,Contig_211136,Contig_9630,Contig_16542,Contig_98087,Contig_208533,First_Contig6077,Contig_112509,Contig_30739,First_Contig641,Contig_207826,Contig_102264,Contig_121106,Contig_98392,Contig_159678,Contig_21615,Contig_125227,First_Contig1582,Contig_171178,Contig_52312,Contig_16669,Contig_72565,Contig_70288,Contig_126920,Contig_537…	0.991003167945694	1	1
ko01100	Metabolic pathways	880	386	494	2831	10352	32939	Contig_36754,First_Contig952,Contig_3791,Contig_201107,Contig_73201,Contig_62124,Contig_312755,Contig_19814,Contig_207619,Contig_68524,Contig_126989,Contig_125283,Contig_15557,Contig_60854,Contig_307958,Contig_6199,Contig_47842,Contig_53272,Contig_41101,Contig_8048,Contig_103509,Contig_25363,Contig_17952,Contig_95257,Contig_87068,Contig_94033,Contig_241053,Contig_59487,Contig_121990,Contig_80935,…	First_Contig952,Contig_3791,Contig_62124,Contig_19814,Contig_207619,Contig_68524,Contig_126989,Contig_15557,Contig_60854,Contig_6199,Contig_103509,Contig_87068,Contig_241053,Contig_121990,Contig_161073,Contig_11365,Contig_61681,Contig_71445,Contig_125464,Contig_31909,Contig_97024,Contig_29524,First_Contig2591,Contig_110441,Contig_100390,Contig_2428,Contig_9312,Contig_115199,Contig_17885,Contig_18…	Contig_36754,Contig_201107,Contig_73201,Contig_312755,Contig_125283,Contig_307958,Contig_47842,Contig_53272,Contig_41101,Contig_8048,Contig_25363,Contig_17952,Contig_95257,Contig_94033,Contig_59487,Contig_80935,Contig_309946,Contig_62748,Contig_67634,Contig_50833,Contig_91389,Contig_12875,Contig_79973,Contig_46536,Contig_65688,Contig_208190,First_Contig4194,Contig_122039,First_Contig991,Contig_77…	0.989074373640916	1	1
ko00250	Alanine, aspartate and glutamate metabolism	35	13	22	2831	413	32939	Contig_126989,Contig_6199,Contig_62748,Contig_97024,Contig_72466,Contig_31439,Contig_86334,Contig_296283,First_Contig4981,Contig_19810,Contig_69561,Contig_132165,Contig_12482,Contig_13432,Contig_204480,Contig_17175,First_Contig6849,Contig_47540,Contig_199489,Contig_12481,Contig_147450,Contig_188065,Contig_89287,First_Contig3266,Contig_33734,Contig_128113,Contig_21178,Contig_155488,Contig_109027,C…	Contig_126989,Contig_6199,Contig_97024,Contig_296283,Contig_19810,Contig_132165,Contig_17175,First_Contig6849,Contig_199489,Contig_128113,Contig_771,Contig_48508,Contig_199270,	Contig_62748,Contig_72466,Contig_31439,Contig_86334,First_Contig4981,Contig_69561,Contig_12482,Contig_13432,Contig_204480,Contig_47540,Contig_12481,Contig_147450,Contig_188065,Contig_89287,First_Contig3266,Contig_33734,Contig_21178,Contig_155488,Contig_109027,First_Contig819,Contig_304839,First_Contig4704,	0.986026378652809	1	1
ko05134	Legionellosis	44	26	18	2831	522	32939	Contig_55583,Contig_157333,Contig_16321,Contig_52609,Contig_28467,Contig_17614,First_Contig6671,Contig_20823,Contig_24593,Second_Contig223,Contig_22100,Contig_5963,Contig_36820,Contig_228337,Contig_942,Contig_239146,Contig_96536,Contig_33545,Contig_97372,Contig_32357,Contig_138191,First_Contig1858,Contig_153900,Contig_114164,Contig_4147,Contig_99699,Contig_156198,Contig_143597,Contig_56489,Contig…	Contig_55583,Contig_28467,Contig_17614,Contig_24593,Second_Contig223,Contig_5963,Contig_228337,Contig_942,Contig_239146,Contig_96536,Contig_97372,Contig_32357,Contig_114164,Contig_99699,Contig_143597,Contig_56489,Contig_155790,Contig_3533,Contig_69431,Contig_12457,Contig_59454,Contig_4917,Contig_73480,First_Contig2280,Contig_49266,Contig_297200,	Contig_157333,Contig_16321,Contig_52609,First_Contig6671,Contig_20823,Contig_22100,Contig_36820,Contig_33545,Contig_138191,First_Contig1858,Contig_153900,Contig_4147,Contig_156198,Contig_46197,Contig_96450,Second_Contig685,Contig_13478,Contig_22101,	0.980737348269231	1	1
ko00260	Glycine, serine and threonine metabolism	43	19	24	2831	511	32939	Contig_6199,Contig_94033,Contig_309946,Contig_110441,Contig_115199,Contig_43987,Contig_133423,Contig_84668,Contig_67207,Contig_153723,Contig_183697,First_Contig7995,Contig_56707,Contig_39012,Contig_92256,Contig_75588,Contig_98995,Contig_69561,Contig_21589,Contig_90432,Contig_47923,Contig_66921,First_Contig3214,Contig_92657,Contig_221717,Contig_147450,Contig_61371,Contig_193098,Contig_192985,Conti…	Contig_6199,Contig_110441,Contig_115199,Contig_43987,Contig_67207,First_Contig7995,Contig_98995,Contig_21589,Contig_66921,Contig_221717,Contig_193098,Contig_17149,Contig_771,Contig_145643,Contig_327527,Contig_127886,Contig_66982,Contig_18012,Contig_208273,	Contig_94033,Contig_309946,Contig_133423,Contig_84668,Contig_153723,Contig_183697,Contig_56707,Contig_39012,Contig_92256,Contig_75588,Contig_69561,Contig_90432,Contig_47923,First_Contig3214,Contig_92657,Contig_147450,Contig_61371,Contig_192985,Second_Contig480,Contig_172248,Contig_85526,Contig_9420,Contig_157144,Contig_38537,	0.979079813167192	1	1
ko04137	Mitophagy	20	12	8	2831	238	32939	First_Contig7675,Contig_52311,First_Contig7310,Contig_221870,Contig_130363,Contig_50236,Contig_194763,Contig_10114,Contig_118107,Contig_198690,Contig_70287,Contig_17867,First_Contig3405,Contig_52312,Second_Contig475,Contig_132328,Contig_252009,Contig_8700,Contig_70288,Contig_192591,	First_Contig7675,First_Contig7310,Contig_221870,Contig_50236,Contig_194763,Contig_118107,Contig_70287,Contig_17867,First_Contig3405,Second_Contig475,Contig_252009,Contig_8700,	Contig_52311,Contig_130363,Contig_10114,Contig_198690,Contig_52312,Contig_132328,Contig_70288,Contig_192591,	0.977740442697743	1	1
ko05161	Hepatitis B	32	16	16	2831	381	32939	Contig_198063,Contig_202052,Contig_63567,First_Contig7675,Contig_52311,Contig_176258,Contig_57591,Contig_210859,First_Contig4506,First_Contig6077,First_Contig4173,Contig_12548,Contig_56489,Contig_194763,Contig_115457,Contig_155790,Contig_169197,Contig_70287,First_Contig3405,Contig_208757,Contig_52312,Contig_142773,Second_Contig475,Contig_252009,Contig_70288,Contig_65351,Contig_15006,Contig_162579…	Contig_198063,First_Contig7675,Contig_210859,Contig_56489,Contig_194763,Contig_155790,Contig_70287,First_Contig3405,Second_Contig475,Contig_252009,Contig_65351,Contig_15006,Contig_162579,Contig_77104,Contig_14667,Contig_58702,	Contig_202052,Contig_63567,Contig_52311,Contig_176258,Contig_57591,First_Contig4506,First_Contig6077,First_Contig4173,Contig_12548,Contig_115457,Contig_169197,Contig_208757,Contig_52312,Contig_142773,Contig_70288,Contig_32948,	0.977227193121524	1	1
ko04745	Phototransduction	23	14	9	2831	274	32939	Contig_100405,Contig_186088,Contig_61778,Contig_103822,Contig_51129,Contig_18160,Contig_9630,Contig_8223,Contig_112509,Contig_29303,Contig_98392,Contig_8224,Contig_28224,Contig_107925,Contig_125227,Contig_305141,Contig_297327,Contig_126920,Contig_128557,Contig_184130,Contig_132643,Contig_78845,Contig_199553,	Contig_100405,Contig_103822,Contig_51129,Contig_18160,Contig_8223,Contig_29303,Contig_8224,Contig_28224,Contig_107925,Contig_305141,Contig_297327,Contig_128557,Contig_184130,Contig_78845,	Contig_186088,Contig_61778,Contig_9630,Contig_112509,Contig_98392,Contig_125227,Contig_126920,Contig_132643,Contig_199553,	0.976669923964862	1	1
ko00350	Tyrosine metabolism	22	11	11	2831	263	32939	Contig_241053,Contig_11365,Contig_97024,Contig_110441,Contig_2428,Contig_72466,Contig_172832,Contig_83631,Contig_47263,Contig_40595,Contig_327592,Contig_27642,Contig_21502,Contig_35624,Contig_24389,First_Contig1385,Contig_137422,Contig_89287,Contig_61072,Contig_155488,Contig_43109,Contig_12916,	Contig_241053,Contig_11365,Contig_97024,Contig_110441,Contig_2428,Contig_172832,Contig_83631,Contig_35624,Contig_24389,Contig_137422,Contig_12916,	Contig_72466,Contig_47263,Contig_40595,Contig_327592,Contig_27642,Contig_21502,First_Contig1385,Contig_89287,Contig_61072,Contig_155488,Contig_43109,	0.973279269575168	1	1
ko05230	Central carbon metabolism in cancer	36	15	21	2831	431	32939	Contig_73201,Contig_17952,Contig_161073,Contig_77012,Contig_24408,Contig_32765,Contig_324871,First_Contig7675,Contig_134188,Contig_52311,First_Contig254,Contig_56295,Contig_37646,Contig_56885,Contig_16517,Contig_51977,Contig_135545,First_Contig6077,Contig_132546,Contig_194763,Contig_38870,First_Contig1000,Contig_70287,Contig_55509,First_Contig3405,Contig_52312,Second_Contig475,Contig_252009,Conti…	Contig_161073,Contig_324871,First_Contig7675,Contig_56885,Contig_194763,Contig_70287,First_Contig3405,Second_Contig475,Contig_252009,Contig_65351,Contig_15006,Contig_259894,Contig_77104,Contig_104944,Contig_29395,	Contig_73201,Contig_17952,Contig_77012,Contig_24408,Contig_32765,Contig_134188,Contig_52311,First_Contig254,Contig_56295,Contig_37646,Contig_16517,Contig_51977,Contig_135545,First_Contig6077,Contig_132546,Contig_38870,First_Contig1000,Contig_55509,Contig_52312,Contig_70288,Contig_32948,	0.971842240491214	1	1
ko04614	Renin-angiotensin system	9	4	5	2831	108	32939	Contig_122039,Contig_33782,Contig_357902,Contig_31007,Contig_84516,Contig_2128,Contig_752,Contig_46275,Contig_133528,	Contig_357902,Contig_31007,Contig_752,Contig_133528,	Contig_122039,Contig_33782,Contig_84516,Contig_2128,Contig_46275,	0.969592605675262	1	1
ko00281	Geraniol degradation	2	1	1	2831	24	32939	Contig_128343,Contig_103387,	Contig_128343,	Contig_103387,	0.969592605675262	1	1
ko04115	p53 signaling pathway	15	7	8	2831	180	32939	Contig_307958,Contig_59355,Contig_177150,First_Contig7370,Contig_167169,First_Contig4173,Contig_56489,Contig_115457,Contig_155790,Contig_54492,First_Contig291,Contig_14667,Contig_59357,First_Contig1102,Contig_148045,	Contig_177150,First_Contig7370,Contig_167169,Contig_56489,Contig_155790,Contig_14667,Contig_59357,	Contig_307958,Contig_59355,First_Contig4173,Contig_115457,Contig_54492,First_Contig291,First_Contig1102,Contig_148045,	0.969592605675262	1	1
ko04728	Dopaminergic synapse	46	29	17	2831	553	32939	Contig_100405,Contig_51481,Contig_186088,Contig_61778,Contig_103822,Contig_108248,Contig_56335,Contig_80240,First_Contig1881,Contig_104128,Contig_51129,Contig_39712,Contig_173864,Contig_172832,Contig_216446,Contig_9630,Contig_22884,Contig_204050,Contig_112509,Contig_67370,Contig_3966,Contig_16047,Contig_29303,Contig_98392,Contig_35624,Contig_28224,Contig_107925,Contig_62568,Contig_61072,Contig_54…	Contig_100405,Contig_51481,Contig_103822,Contig_108248,Contig_80240,First_Contig1881,Contig_104128,Contig_51129,Contig_39712,Contig_173864,Contig_172832,Contig_216446,Contig_22884,Contig_204050,Contig_67370,Contig_3966,Contig_16047,Contig_29303,Contig_35624,Contig_28224,Contig_107925,Contig_62568,Contig_55224,Contig_305141,Contig_120590,Contig_297327,Contig_77104,Contig_108326,Contig_78845,	Contig_186088,Contig_61778,Contig_56335,Contig_9630,Contig_112509,Contig_98392,Contig_61072,Contig_54363,Contig_171178,Contig_98754,Second_Contig250,Contig_126920,Contig_62567,Contig_276151,Contig_141774,Contig_32948,Contig_199553,	0.967839273657766	1	1
ko04713	Circadian entrainment	30	17	13	2831	362	32939	Contig_100405,Contig_186088,Contig_61778,Contig_103822,Contig_56335,First_Contig1881,Contig_51129,Contig_39712,Contig_173864,Contig_216446,Contig_9630,Contig_16542,Contig_22884,First_Contig6077,Contig_112509,Contig_207826,Contig_3966,Contig_29303,Contig_98392,Contig_28224,Contig_107925,Contig_204752,Contig_171178,Contig_305141,Contig_65351,Contig_297327,Contig_126920,Contig_108326,Contig_78845,Co…	Contig_100405,Contig_103822,First_Contig1881,Contig_51129,Contig_39712,Contig_173864,Contig_216446,Contig_22884,Contig_3966,Contig_29303,Contig_28224,Contig_107925,Contig_305141,Contig_65351,Contig_297327,Contig_108326,Contig_78845,	Contig_186088,Contig_61778,Contig_56335,Contig_9630,Contig_16542,First_Contig6077,Contig_112509,Contig_207826,Contig_98392,Contig_204752,Contig_171178,Contig_126920,Contig_199553,	0.964235740450537	1	1
ko04720	Long-term potentiation	44	27	17	2831	533	32939	Contig_100405,Contig_186088,Contig_79284,Contig_61778,Contig_103822,Contig_108248,Contig_56335,First_Contig3979,First_Contig7675,Contig_52311,Contig_51129,Contig_50264,Contig_39712,Contig_154835,Contig_216446,Contig_210859,Contig_9630,First_Contig6077,Contig_112509,Contig_67370,Contig_179898,Contig_3966,Contig_37954,Contig_29303,Contig_98392,Contig_194763,Contig_28224,Contig_107925,Contig_70287,C…	Contig_100405,Contig_103822,Contig_108248,First_Contig7675,Contig_51129,Contig_50264,Contig_39712,Contig_154835,Contig_216446,Contig_210859,Contig_67370,Contig_179898,Contig_3966,Contig_29303,Contig_194763,Contig_28224,Contig_107925,Contig_70287,First_Contig3405,Contig_352525,Contig_305141,Second_Contig475,Contig_252009,Contig_65351,Contig_15006,Contig_297327,Contig_78845,	Contig_186088,Contig_79284,Contig_61778,Contig_56335,First_Contig3979,Contig_52311,Contig_9630,First_Contig6077,Contig_112509,Contig_37954,Contig_98392,Contig_204752,Contig_52312,Contig_70288,Contig_126920,Contig_141774,Contig_199553,	0.960496990237408	1	1
ko00450	Selenocompound metabolism	15	3	12	2831	182	32939	Contig_23471,Contig_36548,Contig_365741,Contig_39012,Contig_83384,Contig_23486,Contig_28426,Contig_77303,Contig_120603,First_Contig621,Contig_224862,Contig_85526,Contig_296615,Contig_82536,First_Contig782,	Contig_23471,Contig_224862,Contig_82536,	Contig_36548,Contig_365741,Contig_39012,Contig_83384,Contig_23486,Contig_28426,Contig_77303,Contig_120603,First_Contig621,Contig_85526,Contig_296615,First_Contig782,	0.958937741876633	1	1
ko04550	Signaling pathways regulating pluripotency of stem cells	20	13	7	2831	243	32939	First_Contig7675,Contig_52311,First_Contig6077,Contig_16047,Contig_27841,Contig_194763,Contig_70287,First_Contig3405,Contig_52312,Second_Contig475,Contig_252009,Contig_70288,Contig_65351,Contig_15006,Contig_22690,Contig_75341,Contig_77104,Contig_180150,Contig_276151,Contig_32948,	First_Contig7675,Contig_16047,Contig_194763,Contig_70287,First_Contig3405,Second_Contig475,Contig_252009,Contig_65351,Contig_15006,Contig_22690,Contig_75341,Contig_77104,Contig_180150,	Contig_52311,First_Contig6077,Contig_27841,Contig_52312,Contig_70288,Contig_276151,Contig_32948,	0.957622326592851	1	1
ko00330	Arginine and proline metabolism	36	14	22	2831	438	32939	Contig_207619,Contig_97024,Contig_32877,Contig_28107,Contig_22375,Contig_72466,Contig_61552,Contig_17764,Contig_138410,Contig_197892,Contig_37112,Contig_71467,Contig_4447,Contig_40497,Contig_65127,Contig_25700,Contig_92784,Contig_209104,Contig_73878,Contig_77139,Contig_29146,Contig_90674,Second_Contig382,Contig_72074,Contig_89287,Contig_298867,Contig_96185,Contig_9626,Contig_64632,Contig_194026,C…	Contig_207619,Contig_97024,Contig_22375,Contig_138410,Contig_71467,Contig_65127,Contig_209104,Contig_73878,Contig_77139,Contig_29146,Contig_96185,Contig_194026,Contig_4916,Contig_132657,	Contig_32877,Contig_28107,Contig_72466,Contig_61552,Contig_17764,Contig_197892,Contig_37112,Contig_4447,Contig_40497,Contig_25700,Contig_92784,Contig_90674,Second_Contig382,Contig_72074,Contig_89287,Contig_298867,Contig_9626,Contig_64632,Contig_155488,First_Contig819,Contig_157144,Contig_171301,	0.95631051518656	1	1
ko04146	Peroxisome	62	33	29	2831	758	32939	Contig_36754,Contig_68524,Contig_53272,Contig_29524,Contig_3549,Contig_18416,Contig_293090,Contig_238923,First_Contig1706,Contig_42686,Contig_151,Contig_54403,Contig_22307,Contig_45034,First_Contig5202,Contig_214604,Contig_97757,First_Contig186,Contig_69561,Contig_6566,Contig_208736,First_Contig2098,Contig_23441,Contig_5592,Contig_21800,Contig_54331,Contig_28164,Contig_300102,Contig_43783,Contig_…	Contig_68524,Contig_29524,Contig_3549,Contig_18416,Contig_238923,Contig_151,Contig_54403,Contig_45034,Contig_214604,Contig_6566,Contig_208736,First_Contig2098,Contig_21800,Contig_28164,Contig_300102,Contig_43783,Contig_138922,Contig_250068,Contig_21799,Contig_41761,Contig_41688,Contig_140326,Contig_189139,Contig_231595,Contig_29316,Contig_23427,Contig_82869,Contig_5853,Contig_43994,Contig_23891,C…	Contig_36754,Contig_53272,Contig_293090,First_Contig1706,Contig_42686,Contig_22307,First_Contig5202,Contig_97757,First_Contig186,Contig_69561,Contig_23441,Contig_5592,Contig_54331,Contig_29881,First_Contig67,Contig_44276,Contig_37006,Contig_84622,Contig_78510,Contig_11074,First_Contig4199,Contig_77581,Contig_18318,Contig_103387,Contig_42979,Contig_5059,Second_Contig564,Contig_198578,Contig_10247,	0.951684562826379	1	1
ko04213	Longevity regulating pathway	53	26	27	2831	653	32939	Contig_157333,Contig_16321,Contig_293090,Contig_187528,Contig_52609,First_Contig7675,Contig_17614,Contig_91654,Contig_52311,Contig_54403,Second_Contig374,Contig_39712,Contig_45034,Contig_216446,Contig_36820,Contig_213196,Contig_32120,Contig_138320,Contig_16542,Contig_49521,Contig_31473,First_Contig386,Contig_33545,Contig_196574,Contig_153900,Contig_3042,Contig_3966,Contig_2042,Contig_54331,Contig…	First_Contig7675,Contig_17614,Contig_91654,Contig_54403,Second_Contig374,Contig_39712,Contig_45034,Contig_216446,Contig_213196,Contig_31473,Contig_3966,Contig_2042,Contig_300102,Contig_194763,Contig_188796,Contig_52170,Contig_70287,First_Contig3405,Contig_41688,Second_Contig475,Contig_252009,Contig_8700,Contig_259894,Contig_77104,Contig_49266,Contig_297200,	Contig_157333,Contig_16321,Contig_293090,Contig_187528,Contig_52609,Contig_52311,Contig_36820,Contig_32120,Contig_138320,Contig_16542,Contig_49521,First_Contig386,Contig_33545,Contig_196574,Contig_153900,Contig_3042,Contig_54331,Contig_121106,Contig_29881,Contig_44276,Contig_21615,Contig_37006,Contig_78510,Contig_52312,Contig_18318,Contig_70288,Contig_32948,	0.944350531714344	1	1
ko04261	Adrenergic signaling in cardiomyocytes	43	29	14	2831	532	32939	Contig_100405,Contig_51481,Contig_186088,Contig_61778,Contig_103822,Contig_80240,First_Contig1881,Contig_104128,Contig_51129,Contig_39712,Contig_173864,Contig_216446,Contig_74200,Contig_9630,Contig_115562,Contig_16542,Contig_22884,Contig_204050,First_Contig6077,Contig_67370,Contig_3966,Contig_82957,Contig_16047,Contig_29303,Contig_98392,Contig_28224,Contig_107925,Contig_62568,Contig_54363,Contig_…	Contig_100405,Contig_51481,Contig_103822,Contig_80240,First_Contig1881,Contig_104128,Contig_51129,Contig_39712,Contig_173864,Contig_216446,Contig_74200,Contig_22884,Contig_204050,Contig_67370,Contig_3966,Contig_82957,Contig_16047,Contig_29303,Contig_28224,Contig_107925,Contig_62568,Contig_55224,Contig_305141,Contig_120590,Contig_65351,Contig_297327,Contig_77104,Contig_108326,Contig_78845,	Contig_186088,Contig_61778,Contig_9630,Contig_115562,Contig_16542,First_Contig6077,Contig_98392,Contig_54363,Contig_171178,Second_Contig250,Contig_126920,Contig_62567,Contig_32948,Contig_199553,	0.940431925805329	1	1
ko01110	Biosynthesis of secondary metabolites	364	148	216	2831	4508	32939	First_Contig952,Contig_3791,Contig_73201,Contig_68524,Contig_34453,Contig_125283,Contig_6199,Contig_88164,Contig_41101,Contig_103509,Contig_17952,Contig_94033,Contig_161073,Contig_11365,Contig_71445,Contig_31909,Contig_97024,Contig_50833,First_Contig2591,Contig_91389,Contig_110441,Contig_12875,Contig_79973,Contig_2428,Contig_53773,Contig_77012,Contig_31591,Contig_28107,Contig_18648,Contig_865,Fir…	First_Contig952,Contig_3791,Contig_68524,Contig_6199,Contig_88164,Contig_103509,Contig_161073,Contig_11365,Contig_71445,Contig_31909,Contig_97024,First_Contig2591,Contig_110441,Contig_2428,Contig_18648,Contig_43987,Contig_27028,Contig_64409,Contig_222332,Contig_47714,First_Contig2931,Contig_324871,Contig_25645,Contig_30914,Contig_173769,Contig_40000,Contig_67207,Contig_23857,Contig_138410,Contig_…	Contig_73201,Contig_34453,Contig_125283,Contig_41101,Contig_17952,Contig_94033,Contig_50833,Contig_91389,Contig_12875,Contig_79973,Contig_53773,Contig_77012,Contig_31591,Contig_28107,Contig_865,First_Contig8261,Contig_10634,Contig_23236,Contig_25153,Contig_24408,Contig_176166,Contig_64151,Contig_11505,Contig_72466,Contig_293090,Contig_61552,Contig_31439,Contig_133423,Contig_32765,Contig_42548,Con…	0.93948103407044	1	1
ko00790	Folate biosynthesis	17	11	6	2831	211	32939	Contig_11505,Contig_87440,Contig_74788,Contig_163422,Contig_56373,Contig_300531,Contig_225649,Contig_86344,Contig_220959,Contig_167692,Contig_253674,Contig_172574,Contig_25409,Contig_321489,Contig_305593,Contig_62555,Contig_77489,	Contig_87440,Contig_74788,Contig_163422,Contig_56373,Contig_300531,Contig_225649,Contig_167692,Contig_253674,Contig_172574,Contig_321489,Contig_305593,	Contig_11505,Contig_86344,Contig_220959,Contig_25409,Contig_62555,Contig_77489,	0.937426026340064	1	1
ko01200	Carbon metabolism	152	63	89	2831	1891	32939	Contig_73201,Contig_19814,Contig_68524,Contig_17952,Contig_161073,Contig_31909,Contig_97024,Contig_50833,First_Contig2591,Contig_12875,Contig_2428,Contig_77012,Contig_865,Contig_43987,Contig_23236,Contig_25153,Contig_24408,Contig_176166,Contig_72466,Contig_293090,Contig_133423,Contig_32765,Contig_48453,Contig_172354,Contig_42686,Contig_115619,Contig_324871,Contig_134188,Contig_3829,Contig_84668,C…	Contig_19814,Contig_68524,Contig_161073,Contig_31909,Contig_97024,First_Contig2591,Contig_2428,Contig_43987,Contig_324871,Contig_3829,Contig_173769,Contig_40000,Contig_132746,Contig_365203,Contig_196106,Contig_80985,Contig_9428,Contig_98995,Contig_32199,First_Contig5565,Contig_43633,Contig_38594,Contig_309672,Contig_21589,Contig_199900,Contig_97957,Contig_5624,Contig_17175,Contig_55147,Contig_178…	Contig_73201,Contig_17952,Contig_50833,Contig_12875,Contig_77012,Contig_865,Contig_23236,Contig_25153,Contig_24408,Contig_176166,Contig_72466,Contig_293090,Contig_133423,Contig_32765,Contig_48453,Contig_172354,Contig_42686,Contig_115619,Contig_134188,Contig_84668,Contig_4740,Contig_46031,Contig_153723,Contig_183697,Contig_42276,Contig_33815,Contig_26715,Contig_38135,Contig_56707,Contig_68794,Firs…	0.935238980831136	1	1
ko00780	Biotin metabolism	9	3	6	2831	112	32939	Contig_210293,Contig_138752,Contig_38482,Contig_127319,Contig_113301,Contig_29895,Contig_25360,Contig_99064,Contig_135546,	Contig_210293,Contig_25360,Contig_99064,	Contig_138752,Contig_38482,Contig_127319,Contig_113301,Contig_29895,Contig_135546,	0.934964298329717	1	1
ko05203	Viral carcinogenesis	74	44	30	2831	922	32939	Contig_73201,Contig_34153,Contig_198063,Contig_125464,Contig_61527,Contig_77012,Contig_16198,Contig_39310,Contig_202052,Contig_63567,Contig_324871,First_Contig7675,Contig_52311,Contig_34922,Contig_121597,Contig_355991,Contig_39712,Contig_84313,Contig_211136,Contig_176258,Contig_53756,Contig_216446,Contig_364606,Contig_159913,Contig_210859,Contig_17723,Contig_42380,Contig_49521,Contig_402,First_Co…	Contig_198063,Contig_125464,Contig_61527,Contig_16198,Contig_324871,First_Contig7675,Contig_34922,Contig_121597,Contig_355991,Contig_39712,Contig_53756,Contig_216446,Contig_210859,Contig_17723,Contig_402,First_Contig4801,Contig_3966,Contig_79924,Contig_34154,Contig_194763,Contig_34921,Contig_207817,Contig_45932,Contig_52170,Contig_50573,Contig_124832,Contig_70287,Contig_35944,Contig_203022,Contig…	Contig_73201,Contig_34153,Contig_77012,Contig_39310,Contig_202052,Contig_63567,Contig_52311,Contig_84313,Contig_211136,Contig_176258,Contig_364606,Contig_159913,Contig_42380,Contig_49521,First_Contig4506,Contig_16517,Contig_65451,First_Contig6077,Contig_78148,Contig_417,Contig_66768,First_Contig4173,Contig_9283,Contig_38870,First_Contig163,Contig_208757,Contig_52312,Contig_142773,Contig_70288,Fir…	0.933837563817389	1	1
ko04214	Apoptosis	41	22	19	2831	511	32939	Contig_48836,Contig_108653,Contig_78263,Contig_100618,Contig_52760,Contig_56108,Contig_258213,First_Contig7675,Contig_52311,Contig_1671,Contig_61313,First_Contig6077,Contig_74780,Contig_115911,Contig_348746,Contig_309799,Contig_37954,Contig_102003,Contig_56489,Contig_32095,Contig_194763,Contig_312999,Contig_118107,Contig_155790,Contig_19360,Contig_70287,Contig_66968,First_Contig3405,Contig_52312,…	Contig_78263,Contig_52760,Contig_258213,First_Contig7675,Contig_74780,Contig_348746,Contig_309799,Contig_102003,Contig_56489,Contig_194763,Contig_312999,Contig_118107,Contig_155790,Contig_70287,Contig_66968,First_Contig3405,Contig_112517,Second_Contig475,Contig_35144,Contig_252009,Contig_65351,Contig_142385,	Contig_48836,Contig_108653,Contig_100618,Contig_56108,Contig_52311,Contig_1671,Contig_61313,First_Contig6077,Contig_115911,Contig_37954,Contig_32095,Contig_19360,Contig_52312,First_Contig291,Contig_70288,Contig_187632,First_Contig1102,Contig_138531,Contig_68424,	0.933541217205927	1	1
ko00785	Lipoic acid metabolism	2	0	2	2831	25	32939	Contig_41036,First_Contig544,	-	Contig_41036,First_Contig544,	0.930808901448252	1	1
ko00623	Toluene degradation	2	1	1	2831	25	32939	Contig_144522,Contig_84777,	Contig_144522,	Contig_84777,	0.930808901448252	1	1
ko04212	Longevity regulating pathway	45	28	17	2831	563	32939	Contig_3549,Contig_293090,Contig_151,Contig_54403,Contig_73281,Contig_43399,Contig_20823,Contig_45034,First_Contig5202,Contig_5963,Contig_239146,Contig_207177,Contig_97372,Contig_41010,First_Contig2098,Contig_114164,Contig_16047,Contig_45935,Contig_54331,Contig_300102,Contig_312999,Contig_29881,Contig_44276,Contig_37006,Contig_78510,First_Contig4199,Contig_4683,Contig_49880,Contig_63554,Contig_18…	Contig_3549,Contig_151,Contig_54403,Contig_73281,Contig_43399,Contig_45034,Contig_5963,Contig_239146,Contig_207177,Contig_97372,First_Contig2098,Contig_114164,Contig_16047,Contig_45935,Contig_300102,Contig_312999,Contig_4683,Contig_49880,Contig_63554,Contig_41688,Contig_45934,Contig_57784,Contig_259894,Contig_77104,Contig_82869,Contig_5853,Contig_244335,Contig_220512,	Contig_293090,Contig_20823,First_Contig5202,Contig_41010,Contig_54331,Contig_29881,Contig_44276,Contig_37006,Contig_78510,First_Contig4199,Contig_18318,Contig_46197,Second_Contig564,Contig_96450,Contig_32948,Contig_13478,Contig_42644,	0.929982250558866	1	1
ko01120	Microbial metabolism in diverse environments	206	84	122	2831	2580	32939	Contig_73201,Contig_19814,Contig_68524,Contig_17952,Contig_94033,Contig_241053,Contig_218944,Contig_161073,Contig_11365,Contig_71445,Contig_31909,Contig_97024,First_Contig185,Contig_50833,First_Contig2591,Contig_12875,Contig_2428,Contig_77012,Contig_28107,Contig_865,Contig_23236,Contig_25153,Contig_24408,Contig_176166,Contig_72466,Contig_31439,Contig_133423,Contig_32765,Contig_48453,Contig_172354…	Contig_19814,Contig_68524,Contig_241053,Contig_161073,Contig_11365,Contig_71445,Contig_31909,Contig_97024,First_Contig2591,Contig_2428,Contig_324871,Contig_184067,Contig_3829,Contig_173769,Contig_40000,Contig_138410,Contig_132746,Contig_70995,Contig_6506,Contig_365203,First_Contig7995,Contig_56955,Contig_71467,Contig_116677,Contig_80985,Contig_96794,Contig_9428,Contig_19810,Contig_98995,Contig_32…	Contig_73201,Contig_17952,Contig_94033,Contig_218944,First_Contig185,Contig_50833,Contig_12875,Contig_77012,Contig_28107,Contig_865,Contig_23236,Contig_25153,Contig_24408,Contig_176166,Contig_72466,Contig_31439,Contig_133423,Contig_32765,Contig_48453,Contig_172354,Contig_42686,Contig_115619,Contig_36548,Contig_176179,Contig_134188,Contig_214228,Contig_4740,Contig_46031,Contig_175486,Contig_153723…	0.929005008228391	1	1
ko00710	Carbon fixation in photosynthetic organisms	34	17	17	2831	427	32939	Contig_19814,Contig_97024,Contig_72466,Contig_115619,Contig_40000,Contig_68794,First_Contig5565,Contig_43633,Contig_12482,Contig_97957,Contig_30004,Contig_82499,Contig_19143,Contig_95103,Contig_2487,Contig_161184,Contig_148474,Contig_152617,Contig_205159,Contig_12481,Contig_60015,Contig_89287,Contig_17631,Contig_38751,First_Contig3266,Contig_19742,Contig_155488,Contig_115337,Contig_771,Contig_242…	Contig_19814,Contig_97024,Contig_40000,First_Contig5565,Contig_43633,Contig_97957,Contig_95103,Contig_2487,Contig_148474,Contig_152617,Contig_60015,Contig_19742,Contig_771,Contig_24262,Contig_51292,Contig_199270,Contig_152151,	Contig_72466,Contig_115619,Contig_68794,Contig_12482,Contig_30004,Contig_82499,Contig_19143,Contig_161184,Contig_205159,Contig_12481,Contig_89287,Contig_17631,Contig_38751,First_Contig3266,Contig_155488,Contig_115337,First_Contig360,	0.926449140785731	1	1
ko00960	Tropane, piperidine and pyridine alkaloid biosynthesis	7	3	4	2831	88	32939	Contig_97024,Contig_110441,Contig_72466,Contig_297237,Contig_24389,Contig_89287,Contig_155488,	Contig_97024,Contig_110441,Contig_24389,	Contig_72466,Contig_297237,Contig_89287,Contig_155488,	0.925520214508205	1	1
ko04015	Rap1 signaling pathway	63	40	23	2831	792	32939	Contig_100405,Contig_186088,Contig_79284,Contig_61778,Contig_103822,Contig_56335,First_Contig3979,First_Contig1881,First_Contig7675,Contig_18142,Contig_52311,Contig_121597,Contig_51129,Contig_355991,Contig_50264,Contig_173864,Contig_211136,Contig_18160,Contig_9630,First_Contig1714,Contig_16542,Contig_402,Contig_22884,First_Contig6077,Contig_8223,Contig_179898,Contig_296948,Contig_78148,Contig_160…	Contig_100405,Contig_103822,First_Contig1881,First_Contig7675,Contig_18142,Contig_121597,Contig_51129,Contig_355991,Contig_50264,Contig_173864,Contig_18160,First_Contig1714,Contig_402,Contig_22884,Contig_8223,Contig_179898,Contig_16047,Contig_29303,Contig_8224,Contig_194763,Contig_28224,Contig_107925,Contig_271659,Contig_70287,First_Contig3405,Contig_352525,Contig_305141,Contig_167718,Second_Cont…	Contig_186088,Contig_79284,Contig_61778,Contig_56335,First_Contig3979,Contig_52311,Contig_211136,Contig_9630,Contig_16542,First_Contig6077,Contig_296948,Contig_78148,Contig_37954,Contig_98392,Contig_125227,Contig_204752,Contig_171178,Contig_52312,Contig_70288,Contig_126920,Contig_132643,Contig_32948,Contig_199553,	0.925520214508205	1	1
ko04144	Endocytosis	87	39	48	2831	1094	32939	Contig_188316,Contig_59085,Contig_130971,Contig_68743,First_Contig631,Contig_55583,Contig_178734,Contig_77645,Contig_157333,Contig_16321,Contig_190984,Contig_52609,Contig_42009,Contig_150341,Contig_27869,First_Contig4066,Contig_17614,Contig_121597,Contig_193095,Contig_355991,Contig_24593,Contig_211136,Contig_95142,Contig_17240,Contig_297541,Contig_100301,Contig_200704,Contig_39813,Contig_36820,Co…	Contig_188316,Contig_59085,First_Contig631,Contig_55583,Contig_77645,Contig_42009,Contig_17614,Contig_121597,Contig_355991,Contig_24593,Contig_297541,Contig_200704,Contig_64569,Contig_103478,Contig_228337,Contig_96536,Contig_133744,Contig_117661,Contig_170726,Contig_70399,First_Contig2897,First_Contig6689,Contig_56600,Contig_109317,Contig_70486,Contig_8954,Contig_219790,Contig_110560,Contig_14781…	Contig_130971,Contig_68743,Contig_178734,Contig_157333,Contig_16321,Contig_190984,Contig_52609,Contig_150341,Contig_27869,First_Contig4066,Contig_193095,Contig_211136,Contig_95142,Contig_17240,Contig_100301,Contig_39813,Contig_36820,Contig_41827,Contig_134988,Contig_168855,First_Contig1201,Contig_117913,Contig_182932,Contig_203655,First_Contig950,Contig_33545,Contig_153900,Contig_39351,Contig_134…	0.925278501211128	1	1
ko00750	Vitamin B6 metabolism	5	2	3	2831	63	32939	Contig_160855,Contig_57556,First_Contig1385,Contig_58010,Contig_34524,	Contig_160855,Contig_58010,	Contig_57556,First_Contig1385,Contig_34524,	0.923421529214535	1	1
ko04130	SNARE interactions in vesicular transport	11	4	7	2831	139	32939	Contig_63780,Contig_103824,Contig_62109,Contig_126493,Contig_32357,Contig_136591,Contig_62914,Contig_174102,Contig_102667,Second_Contig899,Contig_95568,	Contig_32357,Contig_174102,Contig_102667,Second_Contig899,	Contig_63780,Contig_103824,Contig_62109,Contig_126493,Contig_136591,Contig_62914,Contig_95568,	0.920764201072911	1	1
ko00563	Glycosylphosphatidylinositol (GPI)-anchor biosynthesis	8	3	5	2831	102	32939	Contig_21522,Contig_89621,First_Contig4456,Contig_170829,Contig_5825,Contig_296300,Contig_8246,Contig_24961,	Contig_21522,Contig_8246,Contig_24961,	Contig_89621,First_Contig4456,Contig_170829,Contig_5825,Contig_296300,	0.912557746517894	1	1
ko04750	Inflammatory mediator regulation of TRP channels	23	15	8	2831	294	32939	Contig_100405,Contig_186088,Contig_61778,Contig_103822,Contig_51129,Contig_39712,Contig_216446,Contig_9630,Contig_16542,Contig_112509,Contig_67370,Contig_3966,Contig_16047,Contig_29303,Contig_98392,Contig_28224,Contig_107925,Contig_305141,Contig_297327,Contig_126920,Contig_4457,Contig_78845,Contig_199553,	Contig_100405,Contig_103822,Contig_51129,Contig_39712,Contig_216446,Contig_67370,Contig_3966,Contig_16047,Contig_29303,Contig_28224,Contig_107925,Contig_305141,Contig_297327,Contig_4457,Contig_78845,	Contig_186088,Contig_61778,Contig_9630,Contig_16542,Contig_112509,Contig_98392,Contig_126920,Contig_199553,	0.910229793082899	1	1
ko00333	Prodigiosin biosynthesis	5	2	3	2831	64	32939	Contig_138752,Contig_113301,Contig_29895,Contig_25360,Contig_99064,	Contig_25360,Contig_99064,	Contig_138752,Contig_113301,Contig_29895,	0.908993067820558	1	1
ko00362	Benzoate degradation	5	2	3	2831	64	32939	Contig_132746,Contig_54966,Contig_189432,Contig_102060,Contig_29622,	Contig_132746,Contig_189432,	Contig_54966,Contig_102060,Contig_29622,	0.908993067820558	1	1
ko04114	Oocyte meiosis	57	31	26	2831	732	32939	Contig_100405,Contig_51481,Contig_186088,Contig_110639,Contig_176054,Contig_12944,First_Contig1526,Contig_61778,Contig_103822,Contig_22289,Contig_108248,Contig_25557,Contig_350029,Contig_48666,Contig_59688,Contig_104128,Contig_92829,Contig_51129,Contig_39712,Contig_154835,Contig_198389,Contig_216446,Contig_70509,Contig_9630,Contig_9355,Contig_16542,Contig_204050,Contig_301016,First_Contig6077,Con…	Contig_100405,Contig_51481,Contig_176054,Contig_12944,First_Contig1526,Contig_103822,Contig_108248,Contig_25557,Contig_48666,Contig_104128,Contig_51129,Contig_39712,Contig_154835,Contig_216446,Contig_70509,Contig_204050,Contig_301016,Contig_67370,Contig_3966,Contig_79924,Contig_29303,Contig_1020,Contig_28224,Contig_107925,Contig_62568,Contig_50573,Contig_305141,Contig_120590,Contig_65351,Contig_2…	Contig_186088,Contig_110639,Contig_61778,Contig_22289,Contig_350029,Contig_59688,Contig_92829,Contig_198389,Contig_9630,Contig_9355,Contig_16542,First_Contig6077,Contig_112509,Contig_417,First_Contig4173,Contig_98392,Contig_54492,Second_Contig250,Contig_144521,Contig_126920,Contig_43607,Contig_62567,Contig_141774,Contig_199553,Contig_146336,Contig_148045,	0.906012762680163	1	1
ko03018	RNA degradation	52	20	32	2831	672	32939	Contig_146898,Contig_5051,Contig_19847,Contig_24408,Contig_32765,First_Contig3431,Second_Contig208,Contig_13918,Contig_46334,Contig_43399,Contig_20823,Contig_182937,Contig_26715,Contig_5963,Contig_167955,Contig_56295,Contig_84634,Contig_239146,Contig_89598,Contig_121164,Contig_362512,Contig_9715,Contig_37646,Contig_10041,Contig_97372,Contig_114164,Contig_81280,Contig_19796,Contig_45935,Contig_125…	Contig_5051,Second_Contig208,Contig_13918,Contig_43399,Contig_182937,Contig_5963,Contig_239146,Contig_9715,Contig_10041,Contig_97372,Contig_114164,Contig_45935,Contig_125177,Contig_34804,Contig_192693,Contig_96560,Contig_45934,Contig_86341,Contig_6095,Contig_113110,	Contig_146898,Contig_19847,Contig_24408,Contig_32765,First_Contig3431,Contig_46334,Contig_20823,Contig_26715,Contig_167955,Contig_56295,Contig_84634,Contig_89598,Contig_121164,Contig_362512,Contig_37646,Contig_81280,Contig_19796,Contig_5214,Contig_95955,Contig_197800,Contig_1382,Contig_163843,Contig_46197,Contig_301340,Contig_68799,Contig_47139,Contig_96450,Contig_147187,Contig_26275,Contig_92698…	0.900335990984172	1	1
ko00020	Citrate cycle (TCA cycle)	44	21	23	2831	571	32939	Contig_68524,Contig_161073,Contig_31909,Contig_50833,First_Contig2591,Contig_12875,Contig_133423,Contig_48453,Contig_42686,Contig_183697,Contig_42276,Contig_33815,Contig_38135,First_Contig254,Contig_80985,Contig_98995,Contig_32199,Contig_43633,Contig_97957,Contig_51977,Contig_135545,Contig_66884,Contig_178450,Contig_47923,Contig_19143,Contig_2487,Contig_161184,Contig_204409,Contig_27735,Contig_19…	Contig_68524,Contig_161073,Contig_31909,First_Contig2591,Contig_80985,Contig_98995,Contig_32199,Contig_43633,Contig_97957,Contig_178450,Contig_2487,Contig_204409,Contig_27735,Contig_19742,Contig_90727,Contig_19845,Contig_61297,Contig_51292,Contig_152151,Contig_327527,First_Contig1432,	Contig_50833,Contig_12875,Contig_133423,Contig_48453,Contig_42686,Contig_183697,Contig_42276,Contig_33815,Contig_38135,First_Contig254,Contig_51977,Contig_135545,Contig_66884,Contig_47923,Contig_19143,Contig_161184,Contig_192985,Contig_89500,Contig_91708,Contig_82504,Contig_18608,First_Contig5686,Contig_23651,	0.896575999643675	1	1
ko01130	Biosynthesis of antibiotics	243	108	135	2831	3154	32939	Contig_73201,Contig_68524,Contig_125283,Contig_103509,Contig_17952,Contig_161073,Contig_11365,Contig_71445,Contig_31909,Contig_97024,Contig_50833,First_Contig2591,Contig_91389,Contig_12875,Contig_2428,Contig_77012,Contig_31591,Contig_28107,First_Contig8261,Contig_43987,Contig_23236,Contig_25153,Contig_24408,Contig_176166,Contig_64151,Contig_72466,Contig_293090,Contig_61552,Contig_133423,Contig_32…	Contig_68524,Contig_103509,Contig_161073,Contig_11365,Contig_71445,Contig_31909,Contig_97024,First_Contig2591,Contig_2428,Contig_43987,Contig_95421,Contig_47714,Contig_146518,Contig_324871,Contig_173769,Contig_40000,Contig_67207,Contig_138410,Contig_132746,Contig_49392,Contig_196106,Contig_296283,Contig_20589,Contig_17341,Contig_71467,Contig_80985,Contig_96794,Contig_9428,Contig_64127,Contig_4773…	Contig_73201,Contig_125283,Contig_17952,Contig_50833,Contig_91389,Contig_12875,Contig_77012,Contig_31591,Contig_28107,First_Contig8261,Contig_23236,Contig_25153,Contig_24408,Contig_176166,Contig_64151,Contig_72466,Contig_293090,Contig_61552,Contig_133423,Contig_32765,Contig_48453,Contig_138752,Contig_172354,Contig_42686,Contig_115619,Contig_36548,Contig_176179,Contig_17764,Contig_134188,Contig_11…	0.896427405881124	1	1
ko00950	Isoquinoline alkaloid biosynthesis	7	4	3	2831	91	32939	Contig_97024,Contig_110441,Contig_72466,Contig_172832,Contig_24389,Contig_89287,Contig_155488,	Contig_97024,Contig_110441,Contig_172832,Contig_24389,	Contig_72466,Contig_89287,Contig_155488,	0.895008559084857	1	1
ko04138	Autophagy	61	38	23	2831	795	32939	Contig_25363,Contig_281554,Contig_31974,Contig_71538,Contig_11280,Contig_121367,First_Contig7675,First_Contig2402,Contig_52311,Contig_7678,Contig_72025,Second_Contig374,Contig_39712,Contig_3460,Contig_143193,Contig_216446,Contig_28176,Contig_64569,Contig_84800,Contig_409107,Contig_18561,Contig_126493,Contig_133744,Contig_99102,Contig_125855,Contig_25451,Contig_1759,Contig_122557,Contig_207872,Con…	Contig_281554,Contig_31974,Contig_71538,Contig_121367,First_Contig7675,Contig_7678,Contig_72025,Second_Contig374,Contig_39712,Contig_143193,Contig_216446,Contig_28176,Contig_64569,Contig_409107,Contig_133744,Contig_125855,Contig_25451,Contig_1759,Contig_122557,Contig_207872,Contig_3966,Contig_194763,Contig_17237,Contig_96170,Contig_70287,Contig_54342,Contig_294824,Contig_17867,Contig_156978,First…	Contig_25363,Contig_11280,First_Contig2402,Contig_52311,Contig_3460,Contig_84800,Contig_18561,Contig_126493,Contig_99102,Contig_132654,Contig_10114,First_Contig319,First_Contig5471,Contig_52312,First_Contig2249,First_Contig1516,Contig_132328,Contig_70288,Contig_153155,Contig_297280,Contig_105989,Contig_15216,Contig_42644,	0.892756965225524	1	1
ko04912	GnRH signaling pathway	40	24	16	2831	530	32939	Contig_100405,Contig_186088,Contig_61778,Contig_103822,Contig_85421,First_Contig7675,Contig_52311,Contig_121597,Contig_51129,Contig_355991,Contig_39712,Contig_95142,Contig_196793,Contig_216446,Contig_9630,Contig_16542,First_Contig6077,Contig_112509,Contig_3966,Contig_78148,Contig_16047,Contig_29303,Contig_98392,Contig_194763,Contig_28224,Contig_107925,First_Contig2802,Contig_70287,First_Contig340…	Contig_100405,Contig_103822,First_Contig7675,Contig_121597,Contig_51129,Contig_355991,Contig_39712,Contig_196793,Contig_216446,Contig_3966,Contig_16047,Contig_29303,Contig_194763,Contig_28224,Contig_107925,Contig_70287,First_Contig3405,Contig_305141,Second_Contig475,Contig_252009,Contig_65351,Contig_15006,Contig_297327,Contig_78845,	Contig_186088,Contig_61778,Contig_85421,Contig_52311,Contig_95142,Contig_9630,Contig_16542,First_Contig6077,Contig_112509,Contig_78148,Contig_98392,First_Contig2802,Contig_52312,Contig_70288,Contig_126920,Contig_199553,	0.87812160513986	1	1
ko01210	2-Oxocarboxylic acid metabolism	27	12	15	2831	359	32939	Contig_68524,Contig_97024,Contig_91389,Contig_12875,Contig_72466,Contig_42686,Contig_155884,Contig_42276,Contig_17341,Contig_99338,Contig_12482,Contig_133657,Contig_12481,Contig_162396,Contig_89287,Contig_27735,Contig_17149,First_Contig3266,Contig_102398,Contig_155488,Contig_18608,Contig_90727,Contig_771,Contig_199270,First_Contig7331,Contig_104293,First_Contig1432,	Contig_68524,Contig_97024,Contig_17341,Contig_133657,Contig_27735,Contig_17149,Contig_102398,Contig_90727,Contig_771,Contig_199270,First_Contig7331,First_Contig1432,	Contig_91389,Contig_12875,Contig_72466,Contig_42686,Contig_155884,Contig_42276,Contig_99338,Contig_12482,Contig_12481,Contig_162396,Contig_89287,First_Contig3266,Contig_155488,Contig_18608,Contig_104293,	0.875064078659568	1	1
ko04270	Vascular smooth muscle contraction	29	16	13	2831	388	32939	Contig_100405,Contig_186088,Contig_61778,Contig_103822,Contig_51129,Contig_39712,Contig_211136,Contig_216446,Contig_9630,Contig_16542,First_Contig6077,Contig_112509,Contig_67370,Contig_207826,Contig_3966,Contig_37954,Contig_29303,Contig_98392,Contig_28224,Contig_107925,Contig_305141,Contig_65351,Contig_15006,Contig_297327,Contig_126920,Contig_53768,Contig_4457,Contig_78845,Contig_199553,	Contig_100405,Contig_103822,Contig_51129,Contig_39712,Contig_216446,Contig_67370,Contig_3966,Contig_29303,Contig_28224,Contig_107925,Contig_305141,Contig_65351,Contig_15006,Contig_297327,Contig_4457,Contig_78845,	Contig_186088,Contig_61778,Contig_211136,Contig_9630,Contig_16542,First_Contig6077,Contig_112509,Contig_207826,Contig_37954,Contig_98392,Contig_126920,Contig_53768,Contig_199553,	0.869634605090183	1	1
ko04712	Circadian rhythm	5	1	4	2831	67	32939	Contig_130780,Contig_34047,Contig_2812,Contig_192591,Contig_50409,	Contig_2812,	Contig_130780,Contig_34047,Contig_192591,Contig_50409,	0.868291885679339	1	1
ko00340	Histidine metabolism	15	11	4	2831	201	32939	Contig_32877,Contig_28107,Contig_203136,Contig_138410,Contig_71467,Contig_65127,Contig_138505,Contig_209104,Contig_77139,Contig_47119,Contig_14472,Contig_96185,Contig_157144,Contig_132657,Contig_47120,	Contig_203136,Contig_138410,Contig_71467,Contig_65127,Contig_138505,Contig_209104,Contig_77139,Contig_47119,Contig_14472,Contig_96185,Contig_132657,	Contig_32877,Contig_28107,Contig_157144,Contig_47120,	0.868291885679339	1	1
ko04022	cGMP-PKG signaling pathway	46	25	21	2831	618	32939	Contig_100405,Contig_186088,Contig_61778,Contig_103822,Contig_41754,Contig_108248,First_Contig1881,Contig_36286,Contig_51129,Contig_173864,Contig_211136,Contig_154835,Contig_74200,Contig_9630,Contig_115562,Contig_16542,Contig_20602,Contig_22884,Contig_23963,First_Contig6077,Contig_112509,Contig_67370,Contig_207826,Contig_82957,Contig_29303,Contig_98392,Contig_40940,Contig_28224,Contig_107925,Cont…	Contig_100405,Contig_103822,Contig_108248,First_Contig1881,Contig_51129,Contig_173864,Contig_154835,Contig_74200,Contig_20602,Contig_22884,Contig_67370,Contig_82957,Contig_29303,Contig_40940,Contig_28224,Contig_107925,Contig_210585,Contig_305141,Contig_65351,Contig_15006,Contig_297327,Contig_77104,Contig_108326,Contig_78845,Contig_32679,	Contig_186088,Contig_61778,Contig_41754,Contig_36286,Contig_211136,Contig_9630,Contig_115562,Contig_16542,Contig_23963,First_Contig6077,Contig_112509,Contig_207826,Contig_98392,Contig_24064,Contig_171178,Contig_24025,Contig_126920,Contig_15012,Contig_141774,Contig_32948,Contig_199553,	0.866043880797322	1	1
ko05165	Human papillomavirus infection	75	42	33	2831	1009	32939	Contig_73201,Contig_51481,Contig_87068,Contig_198063,Contig_61527,Contig_77012,Contig_85421,Contig_16198,Contig_80240,Contig_202052,Contig_324871,First_Contig7675,Contig_29698,Contig_52311,First_Contig1043,Contig_121597,Contig_104128,Contig_355991,Contig_39712,Contig_84313,Contig_196793,Contig_216446,Contig_27276,Contig_159913,Contig_210859,Contig_42380,Contig_49521,First_Contig4506,Contig_204050…	Contig_51481,Contig_87068,Contig_198063,Contig_61527,Contig_16198,Contig_80240,Contig_324871,First_Contig7675,Contig_29698,Contig_121597,Contig_104128,Contig_355991,Contig_39712,Contig_196793,Contig_216446,Contig_210859,Contig_204050,First_Contig4801,Contig_3966,Contig_194763,Contig_30819,Contig_134978,Contig_62568,Contig_52170,Contig_70287,Contig_35944,Contig_203022,First_Contig3405,Contig_55224…	Contig_73201,Contig_77012,Contig_85421,Contig_202052,Contig_52311,First_Contig1043,Contig_84313,Contig_27276,Contig_159913,Contig_42380,Contig_49521,First_Contig4506,Contig_16517,Contig_65451,First_Contig6077,Contig_100557,Contig_78148,First_Contig4173,Contig_9283,Contig_38870,Contig_29294,Contig_54363,Contig_208757,Contig_52312,Contig_142773,Second_Contig250,First_Contig291,Contig_70288,First_Co…	0.86484969782729	1	1
ko05169	Epstein-Barr virus infection	83	43	40	2831	1118	32939	Contig_87025,Contig_202583,Contig_48836,Contig_64467,First_Contig631,Contig_198063,Contig_78263,Contig_61527,Contig_25866,Contig_157333,Contig_16321,Contig_133716,Contig_39310,Contig_150570,Contig_111164,Contig_52609,Contig_202052,Contig_42458,Contig_170951,Contig_17614,Contig_39712,Contig_292481,Contig_195907,Contig_98076,Contig_297158,Contig_61313,Contig_216446,Contig_87262,Contig_36820,Contig_…	Contig_87025,Contig_202583,Contig_64467,First_Contig631,Contig_198063,Contig_78263,Contig_61527,Contig_150570,Contig_42458,Contig_170951,Contig_17614,Contig_39712,Contig_292481,Contig_216446,Contig_87262,Contig_210859,Contig_292698,Contig_10971,Contig_85026,Contig_212044,Contig_3966,Contig_48715,Contig_16047,Contig_309799,Contig_56600,Contig_75907,Contig_79924,Contig_70756,Contig_326433,Contig_23…	Contig_48836,Contig_25866,Contig_157333,Contig_16321,Contig_133716,Contig_39310,Contig_111164,Contig_52609,Contig_202052,Contig_195907,Contig_98076,Contig_297158,Contig_61313,Contig_36820,Contig_12423,Contig_164598,Contig_49521,First_Contig4506,Contig_33545,Contig_153900,Contig_72961,Contig_92235,Contig_78897,Contig_417,First_Contig4173,Contig_34597,Contig_21491,Contig_208757,Contig_142773,Contig…	0.863787330279572	1	1
ko04150	mTOR signaling pathway	61	27	34	2831	826	32939	Contig_59487,Contig_46303,Contig_85421,Contig_56936,Contig_358804,Contig_164208,First_Contig7675,Contig_52311,Second_Contig374,Contig_2758,Contig_211136,Contig_196793,Contig_123199,Contig_126907,Contig_213196,Contig_134141,Contig_70432,Contig_22797,First_Contig6077,Contig_351576,Contig_59536,Contig_2042,Contig_18585,Contig_132191,Contig_37954,Contig_84782,Contig_26136,Contig_20061,Contig_121106,C…	Contig_164208,First_Contig7675,Second_Contig374,Contig_196793,Contig_123199,Contig_126907,Contig_213196,Contig_134141,Contig_70432,Contig_351576,Contig_59536,Contig_2042,Contig_132191,Contig_84782,Contig_26136,Contig_89050,Contig_194763,Contig_208495,Contig_70287,First_Contig3405,Second_Contig475,Contig_131622,Contig_252009,Contig_65351,Contig_15006,Contig_259894,Contig_77104,	Contig_59487,Contig_46303,Contig_85421,Contig_56936,Contig_358804,Contig_52311,Contig_2758,Contig_211136,Contig_22797,First_Contig6077,Contig_18585,Contig_37954,Contig_20061,Contig_121106,Contig_82626,Contig_43416,Contig_167713,Contig_21237,Contig_21615,Contig_49417,Contig_33853,Contig_54267,Contig_14501,Contig_33646,Contig_52312,Contig_144956,Contig_65466,Contig_70288,Contig_9751,Contig_276151,C…	0.859251558540305	1	1
ko02010	ABC transporters	48	21	27	2831	652	32939	Contig_54172,Contig_139872,First_Contig5314,First_Contig4437,Contig_48019,Contig_18601,Contig_29105,First_Contig7724,Contig_20556,Contig_167942,First_Contig23,Contig_214233,Contig_82554,Contig_15551,Contig_83477,Contig_142758,First_Contig7318,Contig_464,Contig_208173,Contig_169526,Contig_116066,First_Contig8318,Contig_98090,Contig_54144,Contig_54407,First_Contig349,Contig_189619,Contig_7392,First…	Contig_18601,First_Contig7724,Contig_167942,Contig_214233,Contig_15551,Contig_142758,First_Contig7318,Contig_464,Contig_98090,First_Contig349,Contig_189619,Contig_7392,Contig_42638,First_Contig1133,Contig_1657,Contig_43721,First_Contig2910,First_Contig282,First_Contig7388,Contig_85804,Contig_34574,	Contig_54172,Contig_139872,First_Contig5314,First_Contig4437,Contig_48019,Contig_29105,Contig_20556,First_Contig23,Contig_82554,Contig_83477,Contig_208173,Contig_169526,Contig_116066,First_Contig8318,Contig_54144,Contig_54407,First_Contig716,Contig_84622,Contig_20557,Second_Contig55,Contig_142941,Contig_32931,Contig_54406,First_Contig191,Contig_55292,Contig_330770,Contig_46259,	0.85657260869471	1	1
ko04151	PI3K-Akt signaling pathway	79	49	30	2831	1075	32939	Contig_200163,Contig_51481,Contig_2791,Contig_20266,Contig_301470,Contig_162503,Contig_85421,Contig_117108,Contig_38038,Contig_80240,Contig_43789,First_Contig7675,Contig_29698,Contig_14331,Contig_201807,Contig_52311,First_Contig1043,Contig_186380,Contig_104128,Second_Contig374,Contig_196793,Contig_213196,Contig_134141,Contig_7173,Contig_16787,Contig_402,Contig_196569,Contig_204050,Contig_133700,F…	Contig_200163,Contig_51481,Contig_2791,Contig_20266,Contig_301470,Contig_38038,Contig_80240,First_Contig7675,Contig_29698,Contig_104128,Second_Contig374,Contig_196793,Contig_213196,Contig_134141,Contig_7173,Contig_16787,Contig_402,Contig_204050,Contig_133700,Contig_156292,Contig_2042,Contig_132191,Contig_6086,Contig_26136,Contig_79924,Contig_194763,Contig_30819,Contig_307403,Contig_62568,Contig_5…	Contig_162503,Contig_85421,Contig_117108,Contig_43789,Contig_14331,Contig_201807,Contig_52311,First_Contig1043,Contig_186380,Contig_196569,First_Contig6077,Contig_83368,Contig_100557,Contig_157351,Contig_417,First_Contig4173,Contig_121106,Contig_21237,Contig_21615,Contig_49417,Contig_54363,Contig_52312,First_Contig886,Second_Contig250,Contig_70288,Contig_62567,Contig_276151,Contig_150290,Contig_3…	0.855045386214092	1	1
ko04371	Apelin signaling pathway	51	31	20	2831	695	32939	Contig_100405,Contig_186088,Contig_61778,Contig_103822,First_Contig1881,First_Contig7675,Contig_52311,Contig_72025,Contig_51129,Contig_39712,Contig_173864,Contig_216446,Contig_213196,Contig_9630,Contig_16542,Contig_22884,First_Contig6077,Contig_112509,Contig_3966,Contig_2042,Contig_26136,Contig_121106,Contig_29303,Contig_98392,Contig_194763,Contig_28224,Contig_107925,Contig_21237,Contig_21615,Fir…	Contig_100405,Contig_103822,First_Contig1881,First_Contig7675,Contig_72025,Contig_51129,Contig_39712,Contig_173864,Contig_216446,Contig_213196,Contig_22884,Contig_3966,Contig_2042,Contig_26136,Contig_29303,Contig_194763,Contig_28224,Contig_107925,Contig_70287,Contig_17867,First_Contig3405,Contig_305141,Second_Contig475,Contig_252009,Contig_65351,Contig_15006,Contig_297327,Contig_259894,Contig_771…	Contig_186088,Contig_61778,Contig_52311,Contig_9630,Contig_16542,First_Contig6077,Contig_112509,Contig_121106,Contig_98392,Contig_21237,Contig_21615,First_Contig319,Contig_171178,Contig_52312,Contig_70288,Contig_126920,Contig_15012,Contig_32948,Contig_25482,Contig_199553,	0.853799531903972	1	1
ko04391	Hippo signaling pathway	27	17	10	2831	368	32939	Contig_183362,Contig_80240,Contig_93504,Contig_1671,Contig_104128,Contig_84313,Contig_18160,Contig_304769,Contig_204050,Contig_8223,Contig_178401,Contig_417,Contig_79924,Contig_8224,Contig_62568,Contig_125227,Contig_50573,Contig_55224,Contig_76693,Contig_35144,Second_Contig250,Contig_120590,Contig_184130,Contig_187632,Contig_62567,Contig_132643,Contig_27956,	Contig_80240,Contig_93504,Contig_104128,Contig_18160,Contig_204050,Contig_8223,Contig_178401,Contig_79924,Contig_8224,Contig_62568,Contig_50573,Contig_55224,Contig_76693,Contig_35144,Contig_120590,Contig_184130,Contig_27956,	Contig_183362,Contig_1671,Contig_84313,Contig_304769,Contig_417,Contig_125227,Second_Contig250,Contig_187632,Contig_62567,Contig_132643,	0.853663054996698	1	1
ko04014	Ras signaling pathway	71	44	27	2831	972	32939	Contig_188316,Contig_100405,Contig_186088,Contig_79284,Contig_149962,Contig_61778,Contig_103822,Contig_85421,Contig_192339,Contig_134609,Contig_56335,First_Contig3979,Contig_205038,First_Contig7675,Contig_52311,Contig_121597,Contig_51129,Contig_355991,Contig_50264,Contig_39712,Contig_211136,Contig_95142,Contig_346049,Contig_196793,Contig_216446,Contig_100301,Contig_156943,Contig_9630,Contig_10347…	Contig_188316,Contig_100405,Contig_149962,Contig_103822,Contig_192339,Contig_134609,Contig_205038,First_Contig7675,Contig_121597,Contig_51129,Contig_355991,Contig_50264,Contig_39712,Contig_346049,Contig_196793,Contig_216446,Contig_156943,Contig_103478,Contig_402,Contig_110637,Contig_70399,Contig_179898,Contig_3966,Contig_161267,Contig_83363,Contig_29303,Contig_194763,Contig_28224,Contig_107925,Co…	Contig_186088,Contig_79284,Contig_61778,Contig_85421,Contig_56335,First_Contig3979,Contig_52311,Contig_211136,Contig_95142,Contig_100301,Contig_9630,First_Contig901,First_Contig6077,Contig_172473,Contig_296948,Contig_134070,Contig_78148,Contig_98392,Contig_204752,Contig_52312,Contig_86114,Contig_70288,Contig_110109,Contig_126920,Contig_32948,Contig_33387,Contig_199553,	0.849889814851156	1	1
ko04923	Regulation of lipolysis in adipocytes	15	9	6	2831	208	32939	First_Contig1881,Contig_55136,Contig_30413,Contig_39712,Contig_173864,Contig_216446,Contig_16542,Contig_22884,Contig_3966,Contig_171178,Contig_155850,Contig_77104,Contig_76212,Contig_32948,Contig_108326,	First_Contig1881,Contig_39712,Contig_173864,Contig_216446,Contig_22884,Contig_3966,Contig_155850,Contig_77104,Contig_108326,	Contig_55136,Contig_30413,Contig_16542,Contig_171178,Contig_76212,Contig_32948,	0.839070524142054	1	1
ko04211	Longevity regulating pathway	38	20	18	2831	527	32939	Contig_154197,Contig_65159,Contig_293090,First_Contig7675,Contig_52311,Contig_54403,Second_Contig374,Contig_39712,Contig_45034,Contig_216446,Contig_213196,Contig_80304,Contig_134141,Contig_16542,Contig_3966,Contig_2042,Contig_54331,Contig_121106,Contig_300102,Contig_194763,Contig_29881,Contig_44276,Contig_21615,Contig_37006,Contig_49417,Contig_78510,Contig_70287,First_Contig3405,Contig_52312,Cont…	First_Contig7675,Contig_54403,Second_Contig374,Contig_39712,Contig_45034,Contig_216446,Contig_213196,Contig_134141,Contig_3966,Contig_2042,Contig_300102,Contig_194763,Contig_70287,First_Contig3405,Contig_41688,Second_Contig475,Contig_252009,Contig_8700,Contig_259894,Contig_77104,	Contig_154197,Contig_65159,Contig_293090,Contig_52311,Contig_80304,Contig_16542,Contig_54331,Contig_121106,Contig_29881,Contig_44276,Contig_21615,Contig_37006,Contig_49417,Contig_78510,Contig_52312,Contig_18318,Contig_70288,Contig_32948,	0.838964379863225	1	1
ko04657	IL-17 signaling pathway	22	13	9	2831	307	32939	Contig_48836,Contig_2791,Contig_78263,Contig_20266,Contig_301470,Contig_43789,Contig_14331,Contig_61313,Contig_82429,First_Contig6077,Contig_16047,Contig_309799,Contig_307403,Contig_70016,Contig_65351,Contig_98536,Contig_25663,Contig_276151,Contig_150290,Contig_20332,Contig_41394,Contig_196688,	Contig_2791,Contig_78263,Contig_20266,Contig_301470,Contig_82429,Contig_16047,Contig_309799,Contig_307403,Contig_70016,Contig_65351,Contig_25663,Contig_20332,Contig_41394,	Contig_48836,Contig_43789,Contig_14331,Contig_61313,First_Contig6077,Contig_98536,Contig_276151,Contig_150290,Contig_196688,	0.833786475238662	1	1
ko02020	Two-component system	25	13	12	2831	349	32939	Contig_8364,Contig_44997,Contig_132746,Contig_19810,Contig_100452,Contig_56373,Contig_82528,Contig_204480,Contig_225649,Contig_74433,Contig_47540,Contig_56489,Contig_155790,Contig_172574,Contig_54966,Contig_151110,Contig_115621,Contig_387,Contig_42473,Contig_31183,Contig_189432,Contig_304839,First_Contig4704,Contig_29622,Contig_433,	Contig_8364,Contig_44997,Contig_132746,Contig_19810,Contig_56373,Contig_225649,Contig_56489,Contig_155790,Contig_172574,Contig_151110,Contig_115621,Contig_387,Contig_189432,	Contig_100452,Contig_82528,Contig_204480,Contig_74433,Contig_47540,Contig_54966,Contig_42473,Contig_31183,Contig_304839,First_Contig4704,Contig_29622,Contig_433,	0.833460692557532	1	1
ko04350	TGF-beta signaling pathway	17	10	7	2831	238	32939	Contig_25557,Contig_104128,Contig_211136,Contig_70509,Contig_210859,Contig_9355,Contig_204050,Contig_301016,First_Contig6077,Contig_62568,Second_Contig250,Contig_144521,Contig_120590,Contig_53108,Contig_65351,Contig_62567,Contig_95341,	Contig_25557,Contig_104128,Contig_70509,Contig_210859,Contig_204050,Contig_301016,Contig_62568,Contig_120590,Contig_65351,Contig_95341,	Contig_211136,Contig_9355,First_Contig6077,Second_Contig250,Contig_144521,Contig_53108,Contig_62567,	0.831079376293082	1	1
ko05032	Morphine addiction	14	9	5	2831	196	32939	First_Contig577,First_Contig1881,Contig_191434,First_Contig417,Contig_39712,Contig_173864,Contig_216446,Contig_16542,Contig_22884,Contig_3966,Contig_210585,Contig_171178,Contig_304577,Contig_108326,	First_Contig1881,Contig_39712,Contig_173864,Contig_216446,Contig_22884,Contig_3966,Contig_210585,Contig_304577,Contig_108326,	First_Contig577,Contig_191434,First_Contig417,Contig_16542,Contig_171178,	0.831079376293082	1	1
ko03040	Spliceosome	82	42	40	2831	1150	32939	Contig_28142,Contig_199885,Contig_33360,Contig_294325,Contig_60442,Contig_78202,Contig_157333,Contig_16321,Contig_22216,Contig_58404,Contig_21672,Contig_52609,Contig_153042,Contig_334272,Contig_17614,Contig_223132,Contig_65191,Contig_13343,Contig_182937,First_Contig5006,Contig_74157,Contig_165544,Contig_78266,Contig_139893,Contig_76438,Contig_114044,Contig_137214,Contig_36820,Contig_60398,Contig_…	Contig_199885,Contig_78202,Contig_58404,Contig_21672,Contig_334272,Contig_17614,Contig_223132,Contig_13343,Contig_182937,Contig_78266,Contig_139893,Contig_137214,Contig_60398,Contig_22614,Contig_60092,Contig_15313,Contig_202774,Contig_189628,Contig_50166,Contig_5303,First_Contig629,Contig_31139,Contig_252980,Contig_58230,Contig_29398,Contig_5814,Contig_77810,Contig_4683,Contig_3167,Contig_50565,C…	Contig_28142,Contig_33360,Contig_294325,Contig_60442,Contig_157333,Contig_16321,Contig_22216,Contig_52609,Contig_153042,Contig_65191,First_Contig5006,Contig_74157,Contig_165544,Contig_76438,Contig_114044,Contig_36820,Contig_89598,Contig_297488,Contig_17413,Contig_33545,Contig_60945,Contig_56713,Contig_153900,Contig_40244,Contig_215942,Contig_41311,Contig_21252,Contig_51279,Contig_95955,Contig_760…	0.82963402085605	1	1
ko04666	Fc gamma R-mediated phagocytosis	35	22	13	2831	491	32939	Contig_34153,Contig_149962,Contig_134609,Contig_42009,Contig_27309,Contig_121597,Contig_355991,Contig_95142,Contig_53756,Contig_134988,Contig_114072,Contig_168855,Contig_402,Contig_59890,Contig_23231,First_Contig6077,Contig_117661,Contig_39351,Contig_25684,Contig_78148,Contig_34154,Contig_110560,Contig_5459,Contig_96434,Contig_65351,Contig_15006,Contig_196279,Contig_252768,Contig_85014,Contig_771…	Contig_149962,Contig_134609,Contig_42009,Contig_27309,Contig_121597,Contig_355991,Contig_53756,Contig_402,Contig_117661,Contig_25684,Contig_34154,Contig_110560,Contig_5459,Contig_65351,Contig_15006,Contig_196279,Contig_252768,Contig_85014,Contig_77104,Contig_34293,Contig_68356,Contig_102957,	Contig_34153,Contig_95142,Contig_134988,Contig_114072,Contig_168855,Contig_59890,Contig_23231,First_Contig6077,Contig_39351,Contig_78148,Contig_96434,Contig_32948,Contig_164448,	0.829386750272118	1	1
ko03320	PPAR signaling pathway	27	19	8	2831	379	32939	Contig_18416,First_Contig1706,Contig_196106,First_Contig186,Contig_29039,Contig_8935,Contig_207177,Contig_6566,Contig_23441,Contig_132191,Contig_21800,Contig_28164,Contig_43783,First_Contig67,Contig_79003,Contig_21799,Contig_67066,Contig_77581,Contig_49880,Contig_63554,Contig_85012,Contig_57784,Contig_140326,Contig_189139,Contig_10247,Contig_93322,Contig_133639,	Contig_18416,Contig_196106,Contig_29039,Contig_207177,Contig_6566,Contig_132191,Contig_21800,Contig_28164,Contig_43783,Contig_79003,Contig_21799,Contig_67066,Contig_49880,Contig_63554,Contig_57784,Contig_140326,Contig_189139,Contig_93322,Contig_133639,	First_Contig1706,First_Contig186,Contig_8935,Contig_23441,First_Contig67,Contig_77581,Contig_85012,Contig_10247,	0.828886554719749	1	1
ko05225	Hepatocellular carcinoma	51	31	20	2831	716	32939	Contig_147693,Contig_35201,Contig_2685,Contig_85421,Contig_23471,Contig_193951,Contig_298017,Contig_202076,First_Contig7675,Contig_52311,Contig_71620,Contig_18160,Contig_196793,Contig_147261,Contig_118048,Contig_68105,Contig_115655,Contig_60309,First_Contig6077,Contig_8223,Contig_3598,Contig_37954,Contig_12548,Contig_8224,Contig_194763,Contig_115457,First_Contig3749,Contig_53730,Contig_125227,Con…	Contig_35201,Contig_2685,Contig_23471,Contig_298017,First_Contig7675,Contig_71620,Contig_18160,Contig_196793,Contig_147261,Contig_115655,Contig_60309,Contig_8223,Contig_3598,Contig_8224,Contig_194763,Contig_53730,Contig_70287,First_Contig3405,Contig_206547,Second_Contig475,Contig_4195,Contig_252009,Contig_65351,Contig_15006,Contig_82536,Contig_259894,Contig_77104,Contig_184130,Contig_14667,Contig…	Contig_147693,Contig_85421,Contig_193951,Contig_202076,Contig_52311,Contig_118048,Contig_68105,First_Contig6077,Contig_37954,Contig_12548,Contig_115457,First_Contig3749,Contig_125227,Contig_59917,Contig_52312,Contig_133327,Contig_70288,Contig_132643,Contig_276151,Contig_32948,	0.828757925521313	1	1
ko04920	Adipocytokine signaling pathway	22	13	9	2831	309	32939	Contig_18416,First_Contig1706,Contig_213196,First_Contig186,Contig_29039,Contig_6566,Contig_23441,Contig_2042,Contig_21800,Contig_28164,Contig_121106,Contig_43783,First_Contig67,Contig_21615,Contig_21799,Contig_77581,Contig_4457,Contig_259894,Contig_77104,Contig_10247,Contig_32948,Contig_133639,	Contig_18416,Contig_213196,Contig_29039,Contig_6566,Contig_2042,Contig_21800,Contig_28164,Contig_43783,Contig_21799,Contig_4457,Contig_259894,Contig_77104,Contig_133639,	First_Contig1706,First_Contig186,Contig_23441,Contig_121106,First_Contig67,Contig_21615,Contig_77581,Contig_10247,Contig_32948,	0.828389799023525	1	1
ko04910	Insulin signaling pathway	65	37	28	2831	915	32939	Contig_100405,Contig_186088,Contig_61778,Contig_103822,Contig_85421,Contig_10634,First_Contig7675,Contig_134188,Contig_52311,Contig_51129,Second_Contig374,Contig_39712,Contig_196793,Contig_216446,Contig_213196,Contig_9630,Contig_134141,Contig_65299,First_Contig6077,Contig_67370,Contig_206255,Contig_21019,Contig_3966,Contig_2042,Contig_132191,Contig_37954,Contig_50124,First_Contig150,Contig_26136,…	Contig_100405,Contig_103822,First_Contig7675,Contig_51129,Second_Contig374,Contig_39712,Contig_196793,Contig_216446,Contig_213196,Contig_134141,Contig_65299,Contig_67370,Contig_206255,Contig_3966,Contig_2042,Contig_132191,Contig_50124,Contig_26136,Contig_29303,Contig_194763,Contig_28224,Contig_107925,Contig_25093,Contig_70287,First_Contig3405,Contig_305141,Second_Contig475,Contig_211281,Contig_25…	Contig_186088,Contig_61778,Contig_85421,Contig_10634,Contig_134188,Contig_52311,Contig_9630,First_Contig6077,Contig_21019,Contig_37954,First_Contig150,Contig_72256,Contig_25718,Contig_121106,Contig_98392,First_Contig1779,Contig_21237,Contig_21615,Contig_49417,First_Contig1000,Contig_52312,Contig_25649,Contig_70288,Contig_126920,Contig_276151,Contig_32948,Contig_25482,Contig_199553,	0.826537958936289	1	1
ko00770	Pantothenate and CoA biosynthesis	11	6	5	2831	155	32939	Contig_95257,Contig_91389,Contig_199286,First_Contig2764,Contig_17341,Contig_133657,Contig_74237,Contig_160428,First_Contig79,Contig_41974,Contig_160993,	Contig_199286,Contig_17341,Contig_133657,Contig_74237,First_Contig79,Contig_41974,	Contig_95257,Contig_91389,First_Contig2764,Contig_160428,Contig_160993,	0.825717573865384	1	1
ko03008	Ribosome biogenesis in eukaryotes	51	25	26	2831	721	32939	Contig_89376,Contig_10552,Contig_154173,Contig_25046,Contig_133591,Contig_195909,Contig_32402,Contig_193520,Contig_152779,Contig_22026,Contig_40230,Contig_13255,Contig_149539,Contig_19871,Contig_31972,Contig_104836,Contig_198372,Contig_60945,Contig_34830,Contig_24320,Contig_72961,Contig_50486,Contig_45437,Contig_10443,Contig_19988,Contig_98362,Contig_100069,Contig_232146,Contig_175399,Contig_9635…	Contig_89376,Contig_10552,Contig_154173,Contig_25046,Contig_133591,Contig_32402,Contig_152779,Contig_40230,Contig_19871,Contig_198372,Contig_24320,Contig_19988,Contig_98362,Contig_100069,Contig_232146,Contig_175399,Contig_9635,Contig_70683,Contig_24768,Contig_25098,Contig_96560,Contig_55164,Contig_135413,Contig_87920,Contig_128867,	Contig_195909,Contig_193520,Contig_22026,Contig_13255,Contig_149539,Contig_31972,Contig_104836,Contig_60945,Contig_34830,Contig_72961,Contig_50486,Contig_45437,Contig_10443,Second_Contig111,Contig_21491,Contig_137722,Contig_1382,Contig_51813,Contig_11565,Contig_22069,Contig_301871,Contig_192591,First_Contig4182,Contig_110176,Contig_29680,Contig_101562,	0.823010644484411	1	1
ko05206	MicroRNAs in cancer	48	25	23	2831	679	32939	Contig_256402,Contig_45059,Contig_85421,First_Contig7724,First_Contig7675,Contig_29698,Contig_52311,First_Contig1043,First_Contig23,Contig_11674,Second_Contig374,Contig_211136,Contig_196793,Contig_210859,Contig_142758,First_Contig7318,Contig_38471,First_Contig8318,Contig_7777,Contig_100557,Contig_54407,Contig_12548,Contig_194763,Contig_30819,First_Contig570,Contig_120745,First_Contig1133,Contig_1…	Contig_256402,First_Contig7724,First_Contig7675,Contig_29698,Contig_11674,Second_Contig374,Contig_196793,Contig_210859,Contig_142758,First_Contig7318,Contig_7777,Contig_194763,Contig_30819,First_Contig1133,Contig_70287,First_Contig3405,Second_Contig475,Contig_252009,Contig_15006,First_Contig282,Contig_259894,First_Contig7388,Contig_237937,Contig_58702,Contig_34574,	Contig_45059,Contig_85421,Contig_52311,First_Contig1043,First_Contig23,Contig_211136,Contig_38471,First_Contig8318,Contig_100557,Contig_54407,Contig_12548,First_Contig570,Contig_120745,Contig_163979,Contig_52312,Second_Contig55,First_Contig4254,Contig_54406,Contig_70288,Contig_356902,First_Contig1102,Second_Contig546,Contig_330770,	0.822511547671504	1	1
ko04730	Long-term depression	26	16	10	2831	368	32939	First_Contig1881,First_Contig7675,Contig_52311,Contig_104128,Contig_173864,Contig_22884,Contig_204050,First_Contig6077,Contig_112509,Contig_207826,Contig_37954,Contig_194763,Contig_62568,Contig_70287,Contig_171178,First_Contig3405,Contig_52312,Second_Contig475,Second_Contig250,Contig_252009,Contig_70288,Contig_120590,Contig_65351,Contig_15006,Contig_62567,Contig_108326,	First_Contig1881,First_Contig7675,Contig_104128,Contig_173864,Contig_22884,Contig_204050,Contig_194763,Contig_62568,Contig_70287,First_Contig3405,Second_Contig475,Contig_252009,Contig_120590,Contig_65351,Contig_15006,Contig_108326,	Contig_52311,First_Contig6077,Contig_112509,Contig_207826,Contig_37954,Contig_171178,Contig_52312,Second_Contig250,Contig_70288,Contig_62567,	0.822045904811635	1	1
ko00680	Methane metabolism	26	7	19	2831	369	32939	Contig_218944,Contig_2428,Contig_24408,Contig_32765,Contig_115619,Contig_46031,Contig_153723,Contig_26715,Contig_40595,Contig_56295,Contig_69561,Contig_37646,Contig_38594,Contig_309672,Contig_42314,First_Contig3214,Contig_152617,Contig_205159,Contig_92657,Contig_91206,Contig_9420,Contig_145643,First_Contig360,Contig_26275,Contig_66982,Contig_18012,	Contig_2428,Contig_38594,Contig_309672,Contig_152617,Contig_145643,Contig_66982,Contig_18012,	Contig_218944,Contig_24408,Contig_32765,Contig_115619,Contig_46031,Contig_153723,Contig_26715,Contig_40595,Contig_56295,Contig_69561,Contig_37646,Contig_42314,First_Contig3214,Contig_205159,Contig_92657,Contig_91206,Contig_9420,First_Contig360,Contig_26275,	0.819818138131929	1	1
ko04360	Axon guidance	42	28	14	2831	597	32939	Contig_149962,Contig_134609,Contig_108248,First_Contig1881,First_Contig7675,Contig_27309,Contig_52311,Contig_121597,Contig_355991,Contig_173864,Contig_211136,Contig_154835,Contig_402,Contig_22884,Contig_59890,Contig_23231,First_Contig6077,Contig_28987,Contig_17690,Contig_25684,Contig_78148,Contig_83363,Contig_194763,Contig_293806,Contig_70287,Contig_171178,First_Contig3405,Contig_5459,Contig_5231…	Contig_149962,Contig_134609,Contig_108248,First_Contig1881,First_Contig7675,Contig_27309,Contig_121597,Contig_355991,Contig_173864,Contig_154835,Contig_402,Contig_22884,Contig_28987,Contig_25684,Contig_83363,Contig_194763,Contig_293806,Contig_70287,First_Contig3405,Contig_5459,Second_Contig475,Contig_252009,Contig_65351,Contig_15006,Contig_196279,Contig_155252,Contig_34293,Contig_108326,	Contig_52311,Contig_211136,Contig_59890,Contig_23231,First_Contig6077,Contig_17690,Contig_78148,Contig_171178,Contig_52312,Contig_96434,Contig_70288,Contig_110109,Contig_276151,Contig_141774,	0.818550541474593	1	1
ko04973	Carbohydrate digestion and absorption	11	3	8	2831	157	32939	First_Contig4671,Contig_134188,Contig_103284,Contig_21971,Contig_82957,First_Contig1159,Contig_27414,First_Contig1000,Contig_77104,Contig_89914,Contig_32948,	Contig_21971,Contig_82957,Contig_77104,	First_Contig4671,Contig_134188,Contig_103284,First_Contig1159,Contig_27414,First_Contig1000,Contig_89914,Contig_32948,	0.815198878656908	1	1
ko04810	Regulation of actin cytoskeleton	65	43	22	2831	929	32939	Contig_34153,Contig_149962,Contig_85421,Contig_112578,Contig_134609,Contig_42009,First_Contig7675,Contig_27309,Contig_52311,Contig_121597,Contig_355991,Contig_211136,Contig_18160,Contig_196793,Contig_53756,Contig_364606,Contig_134988,Contig_168855,Contig_402,Contig_59890,Contig_23231,First_Contig6077,Contig_8223,Contig_117661,Contig_67370,Contig_28987,Contig_39351,Contig_25684,Contig_242759,Conti…	Contig_149962,Contig_112578,Contig_134609,Contig_42009,First_Contig7675,Contig_27309,Contig_121597,Contig_355991,Contig_18160,Contig_196793,Contig_53756,Contig_402,Contig_8223,Contig_117661,Contig_67370,Contig_28987,Contig_25684,Contig_242759,Contig_56287,Contig_83363,Contig_8224,Contig_34154,Contig_194763,Contig_321112,Contig_207817,Contig_45932,Contig_97442,Contig_70287,Contig_110560,First_Cont…	Contig_34153,Contig_85421,Contig_52311,Contig_211136,Contig_364606,Contig_134988,Contig_168855,Contig_59890,Contig_23231,First_Contig6077,Contig_39351,Contig_78148,Contig_37954,Contig_66768,Contig_125227,Contig_52312,Contig_96434,Contig_70288,Contig_53768,Contig_132643,Contig_164448,Contig_315716,	0.814082058586334	1	1
ko00440	Phosphonate and phosphinate metabolism	3	2	1	2831	43	32939	Contig_45595,Contig_53112,Contig_196055,	Contig_45595,Contig_53112,	Contig_196055,	0.811751948937429	1	1
ko05132	Salmonella infection	34	21	13	2831	488	32939	Contig_42009,Contig_121597,Contig_355991,Contig_5153,Contig_18160,Contig_134988,Contig_67481,First_Contig121,Contig_168855,Contig_402,Contig_141618,First_Contig6077,Contig_8223,Contig_117661,Contig_39351,Contig_78148,Contig_16047,Contig_8224,Contig_10114,Contig_211121,Contig_125227,Contig_63096,Contig_110560,Contig_132328,Contig_65351,Contig_213841,Contig_85014,Contig_184130,Contig_34293,Contig_1…	Contig_42009,Contig_121597,Contig_355991,Contig_5153,Contig_18160,Contig_67481,Contig_402,Contig_141618,Contig_8223,Contig_117661,Contig_16047,Contig_8224,Contig_63096,Contig_110560,Contig_65351,Contig_213841,Contig_85014,Contig_184130,Contig_34293,Contig_68356,Contig_102957,	Contig_134988,First_Contig121,Contig_168855,First_Contig6077,Contig_39351,Contig_78148,Contig_10114,Contig_211121,Contig_125227,Contig_132328,Contig_132643,Contig_275194,Contig_164448,	0.810642998187514	1	1
ko04152	AMPK signaling pathway	57	34	23	2831	821	32939	Contig_48836,Contig_59085,Contig_51481,Contig_198063,Contig_78263,Contig_24408,Contig_32765,Contig_80240,Contig_202052,Contig_12184,First_Contig8967,Contig_104128,Second_Contig374,Contig_77686,Contig_61313,Contig_53988,Contig_213196,Contig_56295,Contig_65299,Contig_84504,First_Contig4506,Contig_37646,Contig_204050,Contig_207177,Contig_45775,Contig_21019,Contig_2042,Contig_132191,Contig_309799,Con…	Contig_59085,Contig_51481,Contig_198063,Contig_78263,Contig_80240,Contig_12184,First_Contig8967,Contig_104128,Second_Contig374,Contig_53988,Contig_213196,Contig_65299,Contig_84504,Contig_204050,Contig_207177,Contig_45775,Contig_2042,Contig_132191,Contig_309799,Contig_22499,Contig_62568,Contig_49880,Contig_55224,First_Contig2185,Contig_63554,Contig_54275,Contig_57784,Contig_120590,Contig_139330,Co…	Contig_48836,Contig_24408,Contig_32765,Contig_202052,Contig_77686,Contig_61313,Contig_56295,First_Contig4506,Contig_37646,Contig_21019,First_Contig150,Contig_72256,Contig_121106,Contig_21615,Contig_54363,Contig_208757,Contig_16669,Contig_142773,Second_Contig250,Contig_72565,Contig_62567,Contig_32948,Contig_196688,	0.807797006433471	1	1
ko05167	Kaposi's sarcoma-associated herpesvirus infection	47	31	16	2831	677	32939	Contig_100405,Contig_186088,Contig_204507,Contig_61778,Contig_103822,Contig_108248,First_Contig7675,Contig_52311,Contig_72025,Contig_51129,Contig_154835,Contig_210859,Contig_9630,Contig_402,First_Contig6077,Contig_112509,Contig_16047,Contig_12548,Contig_56489,Contig_29303,Contig_98392,Contig_194763,Contig_28224,Contig_107925,Contig_155790,Contig_70287,Contig_54342,Contig_17867,First_Contig3405,Co…	Contig_100405,Contig_103822,Contig_108248,First_Contig7675,Contig_72025,Contig_51129,Contig_154835,Contig_210859,Contig_402,Contig_16047,Contig_56489,Contig_29303,Contig_194763,Contig_28224,Contig_107925,Contig_155790,Contig_70287,Contig_54342,Contig_17867,First_Contig3405,Contig_305141,Second_Contig475,Contig_252009,Contig_65351,Contig_15006,Contig_297327,Contig_259894,Contig_77104,Contig_34293,…	Contig_186088,Contig_204507,Contig_61778,Contig_52311,Contig_9630,First_Contig6077,Contig_112509,Contig_12548,Contig_98392,Contig_52312,Contig_70288,Contig_126920,Contig_276151,Contig_141774,Contig_32948,Contig_199553,	0.807755139735373	1	1
ko04714	Thermogenesis	94	54	40	2831	1354	32939	Contig_200794,Contig_31649,Contig_35201,Contig_9312,Contig_85421,Contig_18416,Contig_198939,First_Contig1706,Contig_71079,Contig_82152,First_Contig7675,Contig_52311,Contig_55136,Contig_30413,Second_Contig374,Contig_39712,Contig_162633,Contig_43980,Contig_18160,Contig_196793,Contig_216446,Contig_49363,Contig_6955,Contig_16765,Contig_213196,Contig_36958,Contig_130891,Contig_88908,Contig_16542,Conti…	Contig_35201,Contig_9312,Contig_18416,Contig_198939,Contig_82152,First_Contig7675,Second_Contig374,Contig_39712,Contig_43980,Contig_18160,Contig_196793,Contig_216446,Contig_49363,Contig_16765,Contig_213196,Contig_130891,Contig_88908,Contig_55405,Contig_32199,Contig_56885,Contig_247368,Contig_6566,Contig_87552,Contig_226723,Contig_8223,Contig_200673,Contig_3966,Contig_2042,Contig_16047,Contig_1540…	Contig_200794,Contig_31649,Contig_85421,First_Contig1706,Contig_71079,Contig_52311,Contig_55136,Contig_30413,Contig_162633,Contig_6955,Contig_36958,Contig_16542,First_Contig186,Contig_304705,Contig_102540,Contig_82528,Contig_82024,Contig_1677,Contig_23441,Contig_14762,Contig_121106,First_Contig67,Contig_21237,Contig_21615,Contig_56693,Contig_125227,Contig_90955,Contig_77581,Contig_52312,Contig_42…	0.807755139735373	1	1
ko00471	D-Glutamine and D-glutamate metabolism	2	2	0	2831	29	32939	Contig_17175,Contig_248509,	Contig_17175,Contig_248509,	-	0.802421466765734	1	1
ko04392	Hippo signaling pathway	11	8	3	2831	160	32939	Contig_149962,Contig_134609,Contig_93504,Contig_1671,Contig_304769,Contig_178401,Contig_76693,Contig_35144,Contig_196279,Contig_187632,Contig_27956,	Contig_149962,Contig_134609,Contig_93504,Contig_178401,Contig_76693,Contig_35144,Contig_196279,Contig_27956,	Contig_1671,Contig_304769,Contig_187632,	0.799913899682091	1	1
ko04927	Cortisol synthesis and secretion	6	4	2	2831	88	32939	Contig_164160,Contig_39712,Contig_216446,Contig_16542,Contig_112509,Contig_3966,	Contig_164160,Contig_39712,Contig_216446,Contig_3966,	Contig_16542,Contig_112509,	0.793303041007033	1	1
ko01230	Biosynthesis of amino acids	90	38	52	2831	1321	32939	Contig_73201,Contig_68524,Contig_94033,Contig_97024,Contig_91389,Contig_12875,Contig_77012,Contig_18648,Contig_24408,Contig_72466,Contig_32765,Contig_42686,Contig_324871,Contig_176179,Contig_17764,Contig_40000,Contig_67207,Contig_23857,Contig_155884,Contig_153723,Contig_53105,Contig_42276,Contig_26715,Contig_17341,Contig_68794,Contig_39012,Contig_9428,Contig_56295,Contig_19810,Contig_30763,First_…	Contig_68524,Contig_97024,Contig_18648,Contig_324871,Contig_40000,Contig_67207,Contig_23857,Contig_53105,Contig_17341,Contig_9428,Contig_19810,First_Contig5565,Contig_21589,Contig_12496,Contig_5624,Contig_95103,Contig_133657,Contig_148474,Contig_152617,Contig_24389,Contig_167692,Contig_60015,Contig_27735,Contig_17149,Contig_30715,Contig_94562,Contig_102398,Contig_90727,Contig_771,Contig_199270,Co…	Contig_73201,Contig_94033,Contig_91389,Contig_12875,Contig_77012,Contig_24408,Contig_72466,Contig_32765,Contig_42686,Contig_176179,Contig_17764,Contig_155884,Contig_153723,Contig_42276,Contig_26715,Contig_68794,Contig_39012,Contig_56295,Contig_30763,Contig_37646,Contig_16517,Contig_12482,Contig_30004,Contig_204480,Contig_82499,Contig_47540,First_Contig3214,Contig_205159,Contig_92657,Contig_12481,…	0.792702508803394	1	1
ko04960	Aldosterone-regulated sodium reabsorption	14	10	4	2831	207	32939	Contig_193391,First_Contig7675,Contig_52311,First_Contig6077,Contig_82957,Contig_132191,Contig_194763,Contig_70287,First_Contig3405,Contig_52312,Second_Contig475,Contig_252009,Contig_70288,Contig_65351,	Contig_193391,First_Contig7675,Contig_82957,Contig_132191,Contig_194763,Contig_70287,First_Contig3405,Second_Contig475,Contig_252009,Contig_65351,	Contig_52311,First_Contig6077,Contig_52312,Contig_70288,	0.786915737939343	1	1
ko04725	Cholinergic synapse	26	17	9	2831	385	32939	First_Contig1881,First_Contig7675,Contig_52311,First_Contig2463,Contig_39712,Contig_173864,Contig_216446,Contig_16542,Contig_22884,Contig_13638,First_Contig6077,Contig_112509,Contig_17690,Contig_3966,Contig_194763,Contig_70287,Contig_171178,First_Contig3405,Contig_52312,Second_Contig475,Contig_252009,Contig_70288,Contig_65351,Contig_77104,Contig_32948,Contig_108326,	First_Contig1881,First_Contig7675,First_Contig2463,Contig_39712,Contig_173864,Contig_216446,Contig_22884,Contig_13638,Contig_3966,Contig_194763,Contig_70287,First_Contig3405,Second_Contig475,Contig_252009,Contig_65351,Contig_77104,Contig_108326,	Contig_52311,Contig_16542,First_Contig6077,Contig_112509,Contig_17690,Contig_171178,Contig_52312,Contig_70288,Contig_32948,	0.785747773949823	1	1
ko04659	Th17 cell differentiation	17	12	5	2831	255	32939	Contig_2791,Contig_20266,Contig_301470,Contig_108248,Contig_43789,Contig_14331,Contig_154835,First_Contig6077,Contig_16047,Contig_65351,Contig_4457,Contig_259894,Contig_25663,Contig_150290,Contig_141774,Contig_20332,Contig_41394,	Contig_2791,Contig_20266,Contig_301470,Contig_108248,Contig_154835,Contig_16047,Contig_65351,Contig_4457,Contig_259894,Contig_25663,Contig_20332,Contig_41394,	Contig_43789,Contig_14331,First_Contig6077,Contig_150290,Contig_141774,	0.77567408454021	1	1
ko04723	Retrograde endocannabinoid signaling	33	18	15	2831	497	32939	First_Contig1881,Contig_55136,Contig_30413,Contig_39712,Contig_162633,Contig_173864,Contig_216446,Contig_36958,Contig_88908,Contig_16542,Contig_22884,Contig_102540,First_Contig6077,Contig_82024,Contig_226723,Contig_112509,First_Contig2586,Contig_3966,Contig_16047,Contig_154008,Contig_56693,Contig_33897,Contig_171178,Contig_90955,Contig_197162,Contig_65351,Contig_155850,Contig_128557,Contig_76212,…	First_Contig1881,Contig_39712,Contig_173864,Contig_216446,Contig_88908,Contig_22884,Contig_226723,First_Contig2586,Contig_3966,Contig_16047,Contig_154008,Contig_33897,Contig_65351,Contig_155850,Contig_128557,Contig_108326,Contig_219504,Contig_239167,	Contig_55136,Contig_30413,Contig_162633,Contig_36958,Contig_16542,Contig_102540,First_Contig6077,Contig_82024,Contig_112509,Contig_56693,Contig_171178,Contig_90955,Contig_197162,Contig_76212,Contig_89607,	0.772552659652724	1	1
ko00900	Terpenoid backbone biosynthesis	15	6	9	2831	226	32939	Contig_132746,Contig_175486,Contig_325773,Contig_40366,Contig_62527,Contig_251474,Contig_29619,Contig_35172,Contig_201035,Contig_54966,Contig_28376,Contig_15760,Contig_189432,Contig_139330,Contig_29622,	Contig_132746,Contig_251474,Contig_201035,Contig_15760,Contig_189432,Contig_139330,	Contig_175486,Contig_325773,Contig_40366,Contig_62527,Contig_29619,Contig_35172,Contig_54966,Contig_28376,Contig_29622,	0.77224189832543	1	1
ko00564	Glycerophospholipid metabolism	34	12	22	2831	514	32939	First_Contig952,Contig_222332,Contig_36259,First_Contig2463,Contig_95142,Contig_4933,Contig_66247,Contig_138383,Contig_69710,Contig_29028,Contig_14179,Contig_114072,First_Contig8494,Contig_49833,Contig_92271,Contig_74177,Contig_42950,Contig_121519,Contig_75050,Contig_45595,Contig_204031,Contig_266326,Contig_200488,Second_Contig295,Contig_82716,First_Contig4089,Contig_53112,Contig_164957,Contig_83…	First_Contig952,Contig_222332,First_Contig2463,Contig_4933,Contig_66247,Contig_45595,Contig_204031,Contig_266326,Contig_200488,Contig_53112,Contig_163394,Second_Contig414,	Contig_36259,Contig_95142,Contig_138383,Contig_69710,Contig_29028,Contig_14179,Contig_114072,First_Contig8494,Contig_49833,Contig_92271,Contig_74177,Contig_42950,Contig_121519,Contig_75050,Second_Contig295,Contig_82716,First_Contig4089,Contig_164957,Contig_83035,Contig_206754,Contig_196055,Contig_13734,	0.769637710341453	1	1
ko04024	cAMP signaling pathway	58	36	22	2831	883	32939	Contig_100405,Contig_186088,Contig_79284,Contig_149962,Contig_15906,Contig_61778,Contig_103822,First_Contig4356,Contig_134609,Contig_56335,First_Contig3979,First_Contig1881,Contig_191434,First_Contig417,Contig_51129,Contig_50264,Contig_39712,Contig_173864,Contig_211136,Contig_95142,Contig_216446,Contig_74200,Contig_210859,Contig_9630,Contig_115562,Contig_464,Contig_16542,Contig_402,Contig_22884,C…	Contig_100405,Contig_149962,Contig_15906,Contig_103822,First_Contig4356,Contig_134609,First_Contig1881,Contig_51129,Contig_50264,Contig_39712,Contig_173864,Contig_216446,Contig_74200,Contig_210859,Contig_464,Contig_402,Contig_22884,Contig_67370,Contig_179898,Contig_3966,Contig_82957,Contig_29303,Contig_28224,Contig_107925,Contig_352525,Contig_305141,Contig_65351,Contig_15006,Contig_189139,Contig_…	Contig_186088,Contig_79284,Contig_61778,Contig_56335,First_Contig3979,Contig_191434,First_Contig417,Contig_211136,Contig_95142,Contig_9630,Contig_115562,Contig_16542,Contig_89257,First_Contig6077,Contig_54144,Contig_37954,Contig_98392,Contig_204752,Contig_171178,Contig_126920,Contig_32948,Contig_199553,	0.764254194280841	1	1
ko04390	Hippo signaling pathway	27	18	9	2831	415	32939	Contig_80240,Contig_93504,Contig_1671,Contig_104128,Contig_84313,Contig_18160,Contig_204050,Contig_8223,Contig_67370,Contig_178401,Contig_417,Contig_79924,Contig_8224,Contig_62568,Contig_125227,Contig_50573,Contig_55224,Contig_76693,Contig_35144,Second_Contig250,Contig_120590,Contig_184130,Contig_187632,Contig_62567,Contig_132643,Contig_276151,Contig_27956,	Contig_80240,Contig_93504,Contig_104128,Contig_18160,Contig_204050,Contig_8223,Contig_67370,Contig_178401,Contig_79924,Contig_8224,Contig_62568,Contig_50573,Contig_55224,Contig_76693,Contig_35144,Contig_120590,Contig_184130,Contig_27956,	Contig_1671,Contig_84313,Contig_417,Contig_125227,Second_Contig250,Contig_187632,Contig_62567,Contig_132643,Contig_276151,	0.75698314274406	1	1
ko00730	Thiamine metabolism	10	6	4	2831	154	32939	First_Contig513,Contig_15869,Contig_179914,Contig_56373,Contig_225649,Contig_47112,Contig_62973,Contig_172574,Contig_53734,Contig_18506,	Contig_179914,Contig_56373,Contig_225649,Contig_62973,Contig_172574,Contig_53734,	First_Contig513,Contig_15869,Contig_47112,Contig_18506,	0.755526705720983	1	1
ko00920	Sulfur metabolism	11	5	6	2831	171	32939	Contig_36548,Contig_14605,Contig_6506,Contig_56489,Contig_155790,Contig_22214,Contig_30715,Contig_96806,Contig_1657,Contig_25104,Contig_198057,	Contig_6506,Contig_56489,Contig_155790,Contig_30715,Contig_1657,	Contig_36548,Contig_14605,Contig_22214,Contig_96806,Contig_25104,Contig_198057,	0.748457449994939	1	1
ko00196	Photosynthesis	7	2	5	2831	110	32939	Contig_67634,First_Contig116,Contig_1197,Contig_234832,Contig_44733,Contig_253597,Contig_15626,	Contig_1197,Contig_253597,	Contig_67634,First_Contig116,Contig_234832,Contig_44733,Contig_15626,	0.740416171606564	1	1
ko00970	Aminoacyl-tRNA biosynthesis	39	16	23	2831	613	32939	Contig_52907,Contig_107972,Contig_27477,Contig_134907,Contig_365741,Contig_215129,Contig_206332,Contig_89162,Contig_112889,Contig_307344,Contig_118700,Contig_30716,Contig_90244,Contig_226741,Contig_140179,Contig_78986,Contig_91527,First_Contig4527,Contig_32744,Contig_28426,Contig_9124,Contig_150090,Contig_102149,Contig_103516,Contig_211521,Contig_4287,Contig_25917,Contig_28570,Contig_47400,Contig…	Contig_52907,Contig_27477,Contig_215129,Contig_206332,Contig_89162,Contig_112889,Contig_30716,Contig_140179,Contig_91527,Contig_32744,Contig_150090,Contig_103516,Contig_47400,Contig_66346,Contig_110858,Contig_103179,	Contig_107972,Contig_134907,Contig_365741,Contig_307344,Contig_118700,Contig_90244,Contig_226741,Contig_78986,First_Contig4527,Contig_28426,Contig_9124,Contig_102149,Contig_211521,Contig_4287,Contig_25917,Contig_28570,Contig_163941,Contig_12449,Contig_60263,Contig_36444,Contig_31480,Contig_57307,Contig_11979,	0.74024362064604	1	1
ko04062	Chemokine signaling pathway	43	27	16	2831	677	32939	Contig_204507,Contig_79284,Contig_149962,Contig_85421,Contig_134609,First_Contig3979,First_Contig1881,First_Contig7675,Contig_52311,Contig_121597,Contig_355991,Contig_50264,Contig_39712,Contig_173864,Contig_211136,Contig_196793,Contig_216446,Contig_16542,Contig_402,Contig_22884,First_Contig6077,Contig_179898,Contig_3966,Contig_78148,Contig_37954,Contig_194763,Contig_70287,Contig_171178,First_Cont…	Contig_149962,Contig_134609,First_Contig1881,First_Contig7675,Contig_121597,Contig_355991,Contig_50264,Contig_39712,Contig_173864,Contig_196793,Contig_216446,Contig_402,Contig_22884,Contig_179898,Contig_3966,Contig_194763,Contig_70287,First_Contig3405,Contig_352525,Second_Contig475,Contig_252009,Contig_65351,Contig_15006,Contig_196279,Contig_77104,Contig_34293,Contig_108326,	Contig_204507,Contig_79284,Contig_85421,First_Contig3979,Contig_52311,Contig_211136,Contig_16542,First_Contig6077,Contig_78148,Contig_37954,Contig_171178,Contig_52312,Contig_70288,Contig_276151,Contig_32948,Contig_164448,	0.739010021460022	1	1
ko04066	HIF-1 signaling pathway	28	8	20	2831	442	32939	Contig_161073,Contig_134188,Contig_26715,Contig_68794,First_Contig254,Contig_210859,Contig_134141,Contig_51977,Contig_30004,Contig_135545,First_Contig6077,Contig_82499,Contig_148474,Contig_26136,First_Contig1779,Contig_21237,Contig_49417,Contig_17631,Contig_99938,First_Contig1000,Contig_115337,Contig_144521,Contig_65351,Contig_259894,Contig_77104,Contig_26275,Contig_32948,Contig_25482,	Contig_161073,Contig_210859,Contig_134141,Contig_148474,Contig_26136,Contig_65351,Contig_259894,Contig_77104,	Contig_134188,Contig_26715,Contig_68794,First_Contig254,Contig_51977,Contig_30004,Contig_135545,First_Contig6077,Contig_82499,First_Contig1779,Contig_21237,Contig_49417,Contig_17631,Contig_99938,First_Contig1000,Contig_115337,Contig_144521,Contig_26275,Contig_32948,Contig_25482,	0.73706587218753	1	1
ko04727	GABAergic synapse	18	9	9	2831	285	32939	Contig_31439,First_Contig1881,First_Contig2402,First_Contig417,Contig_39712,Contig_173864,Contig_216446,Contig_19810,Contig_16542,Contig_22884,Contig_204480,Contig_3966,Contig_47540,Contig_171178,Contig_304839,First_Contig4704,Contig_304577,Contig_108326,	First_Contig1881,Contig_39712,Contig_173864,Contig_216446,Contig_19810,Contig_22884,Contig_3966,Contig_304577,Contig_108326,	Contig_31439,First_Contig2402,First_Contig417,Contig_16542,Contig_204480,Contig_47540,Contig_171178,Contig_304839,First_Contig4704,	0.734849132722304	1	1
ko04961	Endocrine and other factor-regulated calcium reabsorption	13	5	8	2831	206	32939	Contig_130971,Contig_68743,Contig_193095,Contig_39712,Contig_216446,Contig_41827,Contig_3966,Contig_112475,Contig_82957,Contig_102288,Contig_8954,First_Contig11,Contig_60810,	Contig_39712,Contig_216446,Contig_3966,Contig_82957,Contig_8954,	Contig_130971,Contig_68743,Contig_193095,Contig_41827,Contig_112475,Contig_102288,First_Contig11,Contig_60810,	0.734254594589033	1	1
ko04972	Pancreatic secretion	21	11	10	2831	333	32939	Contig_59085,Contig_79284,Contig_68743,First_Contig3979,Contig_193095,Contig_50264,Contig_211136,Contig_74200,Contig_278897,Contig_115562,Contig_16542,Contig_402,Contig_112509,Contig_179898,Contig_112475,Contig_82957,Contig_8954,Contig_352525,Contig_54275,Contig_202767,Contig_34293,	Contig_59085,Contig_50264,Contig_74200,Contig_278897,Contig_402,Contig_179898,Contig_82957,Contig_8954,Contig_352525,Contig_54275,Contig_34293,	Contig_79284,Contig_68743,First_Contig3979,Contig_193095,Contig_211136,Contig_115562,Contig_16542,Contig_112509,Contig_112475,Contig_202767,	0.733745755646144	1	1
ko03020	RNA polymerase	19	7	12	2831	302	32939	Contig_111164,Contig_170951,Contig_292481,Contig_195907,Contig_297158,Contig_12423,Contig_164598,Contig_292698,Contig_37379,Contig_92235,Contig_78897,Contig_230323,Contig_292632,First_Contig1059,Contig_99745,Contig_113991,Contig_179718,Contig_173335,Contig_299327,	Contig_170951,Contig_292481,Contig_292698,Contig_37379,Contig_230323,Contig_113991,Contig_173335,	Contig_111164,Contig_195907,Contig_297158,Contig_12423,Contig_164598,Contig_92235,Contig_78897,Contig_292632,First_Contig1059,Contig_99745,Contig_179718,Contig_299327,	0.732010311569403	1	1
ko05164	Influenza A	38	20	18	2831	605	32939	Contig_64467,Contig_60442,Contig_197627,Contig_157333,Contig_16321,Contig_52609,Contig_17614,Contig_159435,Contig_18160,Contig_18854,Contig_36820,Contig_138914,Contig_210859,Contig_84800,Contig_251474,Contig_33545,First_Contig6077,Contig_8223,Contig_153900,Contig_16047,Contig_21252,Contig_56489,Contig_8224,Contig_155790,Contig_125227,Contig_201806,Contig_65351,Contig_15006,Contig_77104,Contig_184…	Contig_64467,Contig_17614,Contig_159435,Contig_18160,Contig_138914,Contig_210859,Contig_251474,Contig_8223,Contig_16047,Contig_56489,Contig_8224,Contig_155790,Contig_65351,Contig_15006,Contig_77104,Contig_184130,Contig_49266,Contig_13625,Contig_297200,Contig_207546,	Contig_60442,Contig_197627,Contig_157333,Contig_16321,Contig_52609,Contig_18854,Contig_36820,Contig_84800,Contig_33545,First_Contig6077,Contig_153900,Contig_21252,Contig_125227,Contig_201806,Contig_132643,Contig_276151,Contig_32948,Contig_167883,	0.730800377170115	1	1
ko04726	Serotonergic synapse	23	16	7	2831	367	32939	First_Contig1881,First_Contig7675,Contig_52311,Contig_39712,Contig_173864,Contig_172832,Contig_216446,Contig_22884,First_Contig6077,Contig_112509,Contig_3966,Contig_37954,Contig_194763,Contig_70287,Contig_171178,First_Contig3405,Contig_52312,Second_Contig475,Contig_252009,Contig_70288,Contig_65351,Contig_15006,Contig_108326,	First_Contig1881,First_Contig7675,Contig_39712,Contig_173864,Contig_172832,Contig_216446,Contig_22884,Contig_3966,Contig_194763,Contig_70287,First_Contig3405,Second_Contig475,Contig_252009,Contig_65351,Contig_15006,Contig_108326,	Contig_52311,First_Contig6077,Contig_112509,Contig_37954,Contig_171178,Contig_52312,Contig_70288,	0.729175910535074	1	1
ko04010	MAPK signaling pathway	82	48	34	2831	1310	32939	Contig_48836,Contig_79284,Contig_149962,Contig_95306,Contig_78263,Contig_85421,Contig_157333,Contig_16321,Contig_134609,Contig_108248,First_Contig3979,Contig_7626,Contig_52609,First_Contig7675,Contig_17614,Contig_52311,Contig_6898,Contig_1671,Contig_121597,Contig_355991,Contig_50264,Contig_39712,First_Contig8217,Contig_200368,Contig_346049,First_Contig3720,Contig_196793,Contig_154835,Contig_61313…	Contig_149962,Contig_95306,Contig_78263,Contig_134609,Contig_108248,Contig_7626,First_Contig7675,Contig_17614,Contig_121597,Contig_355991,Contig_50264,Contig_39712,Contig_200368,Contig_346049,Contig_196793,Contig_154835,Contig_216446,Contig_156943,Contig_67481,Contig_402,Contig_45366,Contig_141618,Contig_205875,First_Contig4230,Contig_179898,Contig_3966,Contig_16047,Contig_161267,Contig_309799,Co…	Contig_48836,Contig_79284,Contig_85421,Contig_157333,Contig_16321,First_Contig3979,Contig_52609,Contig_52311,Contig_6898,Contig_1671,First_Contig8217,First_Contig3720,Contig_61313,Contig_36820,Contig_228078,Contig_127862,Contig_33545,First_Contig6077,Contig_153900,Contig_172473,Contig_78148,Contig_37954,Contig_159678,First_Contig1779,First_Contig2802,Contig_197648,Contig_52312,First_Contig2735,Co…	0.728304674797296	1	1
ko04722	Neurotrophin signaling pathway	54	33	21	2831	864	32939	Contig_100405,Contig_186088,Contig_79284,Contig_196995,Contig_61778,Contig_103822,Contig_85421,First_Contig3979,First_Contig7675,Contig_52311,Contig_121597,Contig_51129,Contig_355991,Contig_50264,Contig_211136,Contig_196793,Contig_9630,Contig_402,First_Contig6077,Contig_179898,Contig_78148,Contig_16047,Contig_132191,Contig_37954,Contig_417,Contig_166591,Contig_9051,Contig_79924,Contig_29303,Conti…	Contig_100405,Contig_103822,First_Contig7675,Contig_121597,Contig_51129,Contig_355991,Contig_50264,Contig_196793,Contig_402,Contig_179898,Contig_16047,Contig_132191,Contig_166591,Contig_9051,Contig_79924,Contig_29303,Contig_194763,Contig_28224,Contig_107925,Contig_50573,Contig_70287,First_Contig3405,Contig_352525,Contig_305141,Second_Contig475,Contig_252009,Contig_65351,Contig_15006,Contig_297327…	Contig_186088,Contig_79284,Contig_196995,Contig_61778,Contig_85421,First_Contig3979,Contig_52311,Contig_211136,Contig_9630,First_Contig6077,Contig_78148,Contig_37954,Contig_417,Contig_98392,Contig_159678,Contig_52312,Contig_70288,Contig_126920,Contig_276151,Contig_32948,Contig_199553,	0.727194454256447	1	1
ko04926	Relaxin signaling pathway	26	18	8	2831	417	32939	Contig_85421,First_Contig1881,First_Contig7675,Contig_52311,Contig_39712,Contig_173864,Contig_196793,Contig_216446,Contig_16542,Contig_22884,First_Contig6077,Contig_3966,Contig_16047,Contig_194763,Contig_70287,Contig_171178,First_Contig3405,Contig_52312,Second_Contig475,Contig_252009,Contig_70288,Contig_65351,Contig_15006,Contig_77104,Contig_32948,Contig_108326,	First_Contig1881,First_Contig7675,Contig_39712,Contig_173864,Contig_196793,Contig_216446,Contig_22884,Contig_3966,Contig_16047,Contig_194763,Contig_70287,First_Contig3405,Second_Contig475,Contig_252009,Contig_65351,Contig_15006,Contig_77104,Contig_108326,	Contig_85421,Contig_52311,Contig_16542,First_Contig6077,Contig_171178,Contig_52312,Contig_70288,Contig_32948,	0.725450582663505	1	1
ko04520	Adherens junction	29	17	12	2831	466	32939	Contig_48836,Contig_78263,Contig_121597,Contig_355991,Contig_211136,Contig_18160,Contig_61313,Contig_364606,Contig_210859,Contig_402,First_Contig6077,Contig_8223,Contig_17690,Contig_78148,Contig_309799,Contig_66768,Contig_8224,Contig_25093,Contig_207817,Contig_125227,Contig_45932,Contig_47937,Contig_98579,Contig_65351,Contig_192591,Contig_184130,Contig_34293,Contig_132643,Contig_164448,	Contig_78263,Contig_121597,Contig_355991,Contig_18160,Contig_210859,Contig_402,Contig_8223,Contig_309799,Contig_8224,Contig_25093,Contig_207817,Contig_45932,Contig_47937,Contig_98579,Contig_65351,Contig_184130,Contig_34293,	Contig_48836,Contig_211136,Contig_61313,Contig_364606,First_Contig6077,Contig_17690,Contig_78148,Contig_66768,Contig_125227,Contig_192591,Contig_132643,Contig_164448,	0.724073448015003	1	1
ko04724	Glutamatergic synapse	24	12	12	2831	386	32939	First_Contig4356,Contig_108248,Contig_56335,First_Contig1881,Contig_39712,Contig_173864,Contig_95142,Contig_154835,Contig_216446,Contig_19810,Contig_16542,Contig_22884,Contig_204480,First_Contig6077,Contig_112509,Contig_3966,Contig_47540,Contig_204752,Contig_171178,Contig_65351,Contig_304839,First_Contig4704,Contig_141774,Contig_108326,	First_Contig4356,Contig_108248,First_Contig1881,Contig_39712,Contig_173864,Contig_154835,Contig_216446,Contig_19810,Contig_22884,Contig_3966,Contig_65351,Contig_108326,	Contig_56335,Contig_95142,Contig_16542,Contig_204480,First_Contig6077,Contig_112509,Contig_47540,Contig_204752,Contig_171178,Contig_304839,First_Contig4704,Contig_141774,	0.723426607343201	1	1
ko04670	Leukocyte transendothelial migration	28	19	9	2831	451	32939	Contig_79284,First_Contig3979,First_Contig1881,Contig_121597,Contig_355991,Contig_50264,Contig_173864,Contig_211136,Contig_18160,Contig_364606,Contig_402,Contig_22884,Contig_8223,Contig_179898,Contig_78148,Contig_16047,Contig_66768,Contig_8224,Contig_207817,Contig_125227,Contig_45932,Contig_171178,Contig_352525,Contig_98579,Contig_184130,Contig_34293,Contig_132643,Contig_108326,	First_Contig1881,Contig_121597,Contig_355991,Contig_50264,Contig_173864,Contig_18160,Contig_402,Contig_22884,Contig_8223,Contig_179898,Contig_16047,Contig_8224,Contig_207817,Contig_45932,Contig_352525,Contig_98579,Contig_184130,Contig_34293,Contig_108326,	Contig_79284,First_Contig3979,Contig_211136,Contig_364606,Contig_78148,Contig_66768,Contig_125227,Contig_171178,Contig_132643,	0.72235724059177	1	1
ko00940	Phenylpropanoid biosynthesis	5	1	4	2831	81	32939	Contig_85816,Contig_30186,Contig_65330,Contig_153355,Contig_89504,	Contig_85816,	Contig_30186,Contig_65330,Contig_153355,Contig_89504,	0.718216744944638	1	1
ko04120	Ubiquitin mediated proteolysis	62	32	30	2831	1006	32939	Contig_23130,Contig_43256,Contig_149712,First_Contig631,Contig_197595,Contig_294325,Contig_176054,Contig_12944,Contig_63359,Contig_115634,Contig_78335,Contig_149372,First_Contig4649,Contig_174045,Contig_6386,Contig_25557,Contig_350029,Contig_306299,Contig_198389,Contig_30217,Contig_142702,Contig_56463,Contig_70509,Contig_9355,Contig_129596,Contig_42380,Contig_33995,Contig_86226,Contig_183661,Cont…	Contig_149712,First_Contig631,Contig_176054,Contig_12944,Contig_63359,Contig_115634,Contig_149372,Contig_6386,Contig_25557,Contig_30217,Contig_56463,Contig_70509,Contig_129596,Contig_33995,Contig_86226,Contig_301016,Contig_74620,Contig_348746,Contig_56600,Contig_102003,Contig_1020,Contig_30561,Contig_27661,Contig_87768,First_Contig7042,Contig_14667,Contig_100881,Contig_52075,Contig_193730,Contig_…	Contig_23130,Contig_43256,Contig_197595,Contig_294325,Contig_78335,First_Contig4649,Contig_174045,Contig_350029,Contig_306299,Contig_198389,Contig_142702,Contig_9355,Contig_42380,Contig_183661,Contig_105021,Contig_69661,First_Contig8143,Contig_202636,Second_Contig523,Contig_120926,Contig_136607,Contig_115457,First_Contig4999,Contig_99938,Contig_90064,Contig_144521,Contig_336368,Contig_45535,Conti…	0.717074451910929	1	1
ko00590	Arachidonic acid metabolism	13	9	4	2831	211	32939	Contig_66278,Contig_53178,Contig_19350,Contig_83921,Contig_170630,Contig_300531,Contig_298016,Contig_321489,Contig_14446,Contig_305593,Contig_218560,Contig_84871,Contig_189408,	Contig_53178,Contig_83921,Contig_300531,Contig_298016,Contig_321489,Contig_14446,Contig_305593,Contig_218560,Contig_84871,	Contig_66278,Contig_19350,Contig_170630,Contig_189408,	0.71685519661299	1	1
ko04112	Cell cycle	4	0	4	2831	65	32939	Contig_64326,Contig_15019,Contig_55162,Contig_80767,	-	Contig_64326,Contig_15019,Contig_55162,Contig_80767,	0.716006847267886	1	1
ko00130	Ubiquinone and other terpenoid-quinone biosynthesis	8	2	6	2831	131	32939	Contig_34453,Contig_83631,Contig_11243,Contig_150019,Contig_24389,Contig_11700,Contig_199418,First_Contig500,	Contig_83631,Contig_24389,	Contig_34453,Contig_11243,Contig_150019,Contig_11700,Contig_199418,First_Contig500,	0.710541146143703	1	1
ko04621	NOD-like receptor signaling pathway	34	20	14	2831	558	32939	Contig_48836,Contig_2791,Contig_78263,Contig_149901,Contig_20266,Contig_301470,Contig_105107,Contig_43789,Contig_14331,Contig_211136,Contig_84750,Contig_61313,Contig_35246,Contig_24468,Contig_288106,First_Contig6077,Contig_112509,Contig_74780,Contig_16047,Contig_309799,Contig_186946,Contig_133371,Contig_95433,Contig_90629,Contig_9325,Contig_20483,Contig_240377,Contig_8700,Contig_65351,Contig_7574…	Contig_2791,Contig_78263,Contig_149901,Contig_20266,Contig_301470,Contig_105107,Contig_84750,Contig_35246,Contig_74780,Contig_16047,Contig_309799,Contig_186946,Contig_133371,Contig_9325,Contig_20483,Contig_8700,Contig_65351,Contig_25663,Contig_20332,Contig_41394,	Contig_48836,Contig_43789,Contig_14331,Contig_211136,Contig_61313,Contig_24468,Contig_288106,First_Contig6077,Contig_112509,Contig_95433,Contig_90629,Contig_240377,Contig_75745,Contig_150290,	0.708949432106643	1	1
ko04140	Autophagy	62	41	21	2831	1020	32939	Contig_48836,First_Contig571,Contig_25546,Contig_78263,Contig_33826,Contig_31974,Contig_132068,Contig_144745,Contig_316951,Contig_164208,First_Contig7675,Contig_26931,Contig_52311,Contig_72025,Second_Contig374,Contig_39712,Contig_84750,Contig_49020,Contig_61313,Contig_216446,Contig_213196,Contig_84800,Contig_26401,Contig_236515,First_Contig6077,Contig_14493,Contig_112509,Contig_3966,Contig_2042,C…	First_Contig571,Contig_78263,Contig_33826,Contig_31974,Contig_132068,Contig_144745,Contig_316951,Contig_164208,First_Contig7675,Contig_26931,Contig_72025,Second_Contig374,Contig_39712,Contig_84750,Contig_49020,Contig_216446,Contig_213196,Contig_26401,Contig_236515,Contig_3966,Contig_2042,Contig_132191,Contig_309799,Contig_7871,Contig_194763,Contig_20483,Contig_70287,Contig_54342,Contig_294824,Con…	Contig_48836,Contig_25546,Contig_52311,Contig_61313,Contig_84800,First_Contig6077,Contig_14493,Contig_112509,Contig_55658,Contig_20061,Contig_121106,Contig_10114,Contig_21615,First_Contig319,Contig_52312,Contig_132328,Contig_70288,Contig_132132,Contig_19371,Contig_32948,Contig_42644,	0.707232253551368	1	1
ko04068	FoxO signaling pathway	46	23	23	2831	759	32939	Contig_85421,Contig_293090,Contig_39310,First_Contig3877,First_Contig7675,Contig_52311,Contig_54403,Contig_45034,First_Contig4933,Contig_196793,Contig_213196,Contig_210859,First_Contig6077,Contig_83368,Contig_2042,Contig_16047,Contig_132191,Contig_37954,First_Contig4173,Contig_54331,Contig_121106,Contig_300102,Contig_194763,Contig_29881,Contig_171573,Contig_44276,Contig_21615,Contig_37006,Contig_…	First_Contig7675,Contig_54403,Contig_45034,First_Contig4933,Contig_196793,Contig_213196,Contig_210859,Contig_2042,Contig_16047,Contig_132191,Contig_300102,Contig_194763,Contig_171573,Contig_70287,First_Contig3405,Contig_41688,Second_Contig475,Contig_252009,Contig_65351,Contig_15006,Contig_151588,Contig_77104,Contig_27956,	Contig_85421,Contig_293090,Contig_39310,First_Contig3877,Contig_52311,First_Contig6077,Contig_83368,Contig_37954,First_Contig4173,Contig_54331,Contig_121106,Contig_29881,Contig_44276,Contig_21615,Contig_37006,Contig_78510,Contig_52312,Contig_18318,Contig_54492,Contig_70288,First_Contig1102,Contig_32948,Contig_148045,	0.705158258672918	1	1
ko00720	Carbon fixation pathways in prokaryotes	20	6	14	2831	332	32939	Contig_68524,First_Contig2591,Contig_42686,Contig_46031,Contig_132746,Contig_40797,Contig_38594,Contig_42314,Contig_157950,Contig_54966,Contig_89500,Contig_91708,Contig_82504,Contig_18608,Contig_24262,Contig_189432,First_Contig360,First_Contig5686,Contig_121393,Contig_29622,	Contig_68524,First_Contig2591,Contig_132746,Contig_38594,Contig_24262,Contig_189432,	Contig_42686,Contig_46031,Contig_40797,Contig_42314,Contig_157950,Contig_54966,Contig_89500,Contig_91708,Contig_82504,Contig_18608,First_Contig360,First_Contig5686,Contig_121393,Contig_29622,	0.700910317355611	1	1
ko04330	Notch signaling pathway	5	3	2	2831	83	32939	Contig_210859,Contig_17723,Contig_49521,Contig_52170,First_Contig163,	Contig_210859,Contig_17723,Contig_52170,	Contig_49521,First_Contig163,	0.700910317355611	1	1
ko04013	MAPK signaling pathway	41	24	17	2831	681	32939	Contig_48836,Contig_78263,Contig_85421,Contig_115634,First_Contig7675,Contig_52311,Contig_54403,Contig_45034,First_Contig8217,First_Contig3720,Contig_196793,Contig_71671,Contig_61313,Contig_30217,Contig_402,First_Contig6077,Contig_16047,Contig_309799,Contig_37954,Contig_54331,Contig_73805,Contig_300102,Contig_194763,Contig_29881,Contig_44276,Contig_78510,Contig_70287,Contig_30561,First_Contig3405…	Contig_78263,Contig_115634,First_Contig7675,Contig_54403,Contig_45034,Contig_196793,Contig_30217,Contig_402,Contig_16047,Contig_309799,Contig_73805,Contig_300102,Contig_194763,Contig_70287,Contig_30561,First_Contig3405,Contig_41688,Second_Contig475,Contig_252009,Contig_120590,Contig_65351,Contig_34293,Contig_105371,Contig_295041,	Contig_48836,Contig_85421,Contig_52311,First_Contig8217,First_Contig3720,Contig_71671,Contig_61313,First_Contig6077,Contig_37954,Contig_54331,Contig_29881,Contig_44276,Contig_78510,Contig_52312,Contig_18318,Contig_70288,Contig_110109,	0.700498622602392	1	1
ko04660	T cell receptor signaling pathway	36	23	13	2831	598	32939	Contig_48836,Contig_149962,Contig_78263,Contig_85421,Contig_134609,Contig_108248,First_Contig7675,Contig_52311,Contig_121597,Contig_355991,Contig_211136,Contig_196793,Contig_154835,Contig_61313,First_Contig6077,Contig_17690,Contig_78148,Contig_16047,Contig_132191,Contig_309799,Contig_83363,Contig_194763,Contig_70287,First_Contig3405,Contig_52312,Second_Contig475,Contig_252009,Contig_70288,Contig_…	Contig_149962,Contig_78263,Contig_134609,Contig_108248,First_Contig7675,Contig_121597,Contig_355991,Contig_196793,Contig_154835,Contig_16047,Contig_132191,Contig_309799,Contig_83363,Contig_194763,Contig_70287,First_Contig3405,Second_Contig475,Contig_252009,Contig_65351,Contig_15006,Contig_196279,Contig_4457,Contig_77104,	Contig_48836,Contig_85421,Contig_52311,Contig_211136,Contig_61313,First_Contig6077,Contig_17690,Contig_78148,Contig_52312,Contig_70288,Contig_276151,Contig_141774,Contig_32948,	0.700441481022932	1	1
ko04974	Protein digestion and absorption	7	2	5	2831	117	32939	Contig_160212,Contig_82957,Contig_27552,Contig_46275,Contig_202767,Contig_133279,Contig_15012,	Contig_82957,Contig_133279,	Contig_160212,Contig_27552,Contig_46275,Contig_202767,Contig_15012,	0.696117768177111	1	1
ko05205	Proteoglycans in cancer	77	47	30	2831	1288	32939	Contig_149962,Contig_25546,Contig_256402,Contig_132068,Contig_45059,Contig_85421,Contig_144745,Contig_134609,Contig_316951,First_Contig7675,Contig_26931,Contig_52311,Contig_121597,Contig_355991,Contig_39712,Contig_211136,Contig_49020,Contig_18160,Contig_196793,Contig_216446,Contig_114044,Contig_224923,Contig_67481,Contig_402,Contig_141618,Contig_22614,Contig_26401,Contig_236515,First_Contig6077,C…	Contig_149962,Contig_256402,Contig_132068,Contig_144745,Contig_134609,Contig_316951,First_Contig7675,Contig_26931,Contig_121597,Contig_355991,Contig_39712,Contig_49020,Contig_18160,Contig_196793,Contig_216446,Contig_67481,Contig_402,Contig_141618,Contig_22614,Contig_26401,Contig_236515,Contig_8223,Contig_67370,Contig_3966,Contig_16047,Contig_132191,Contig_26136,Contig_8224,Contig_194763,Contig_63…	Contig_25546,Contig_45059,Contig_85421,Contig_52311,Contig_211136,Contig_114044,Contig_224923,First_Contig6077,Contig_14493,Contig_112509,Contig_56713,Contig_78148,Contig_37954,Contig_207316,Contig_55658,Contig_21237,Contig_293514,Contig_125227,First_Contig384,Contig_52312,Contig_192139,Contig_70288,Contig_173509,Contig_301871,Contig_53768,Contig_111937,Contig_19371,Contig_132643,Contig_32948,Con…	0.695577304071384	1	1
ko04341	Hedgehog signaling pathway	13	8	5	2831	221	32939	Contig_72872,Contig_25557,Contig_39712,Contig_216446,Contig_70509,Contig_9355,Contig_301016,Contig_65818,Contig_3966,Contig_172650,Contig_144521,Contig_276151,Contig_27956,	Contig_25557,Contig_39712,Contig_216446,Contig_70509,Contig_301016,Contig_65818,Contig_3966,Contig_27956,	Contig_72872,Contig_9355,Contig_172650,Contig_144521,Contig_276151,	0.68441830988842	1	1
ko00906	Carotenoid biosynthesis	5	2	3	2831	85	32939	Contig_35799,Contig_14573,Contig_29027,Contig_102440,Contig_6230,	Contig_14573,Contig_6230,	Contig_35799,Contig_29027,Contig_102440,	0.68441830988842	1	1
ko01522	Endocrine resistance	25	16	9	2831	427	32939	Contig_85421,First_Contig7675,Contig_52311,Contig_39712,Contig_196793,Contig_216446,Contig_16542,First_Contig6077,Contig_3966,Contig_16047,Contig_37954,Contig_12548,Contig_194763,Contig_70287,First_Contig3405,Contig_52312,Second_Contig475,Contig_252009,Contig_70288,Contig_65351,Contig_15006,Contig_259894,Contig_77104,Contig_32948,Contig_58702,	First_Contig7675,Contig_39712,Contig_196793,Contig_216446,Contig_3966,Contig_16047,Contig_194763,Contig_70287,First_Contig3405,Second_Contig475,Contig_252009,Contig_65351,Contig_15006,Contig_259894,Contig_77104,Contig_58702,	Contig_85421,Contig_52311,Contig_16542,First_Contig6077,Contig_37954,Contig_12548,Contig_52312,Contig_70288,Contig_32948,	0.68121260351892	1	1
ko04370	VEGF signaling pathway	23	16	7	2831	393	32939	Contig_108248,First_Contig7675,Contig_52311,Contig_121597,Contig_355991,Contig_154835,Contig_402,First_Contig6077,Contig_78148,Contig_16047,Contig_194763,Contig_70287,First_Contig3405,Contig_52312,Second_Contig475,Contig_252009,Contig_70288,Contig_65351,Contig_15006,Contig_77104,Contig_34293,Contig_141774,Contig_32948,	Contig_108248,First_Contig7675,Contig_121597,Contig_355991,Contig_154835,Contig_402,Contig_16047,Contig_194763,Contig_70287,First_Contig3405,Second_Contig475,Contig_252009,Contig_65351,Contig_15006,Contig_77104,Contig_34293,	Contig_52311,First_Contig6077,Contig_78148,Contig_52312,Contig_70288,Contig_141774,Contig_32948,	0.680935265054383	1	1
ko05224	Breast cancer	24	13	11	2831	411	32939	Contig_108271,Contig_85421,First_Contig7675,Contig_52311,Contig_196793,First_Contig6077,Contig_37954,Contig_12548,Contig_194763,Contig_115457,Contig_70287,First_Contig3405,Contig_52312,Second_Contig475,Contig_252009,Contig_70288,Contig_65351,Contig_15006,Contig_259894,Contig_77104,Contig_14667,Contig_276151,Contig_32948,Contig_58702,	First_Contig7675,Contig_196793,Contig_194763,Contig_70287,First_Contig3405,Second_Contig475,Contig_252009,Contig_65351,Contig_15006,Contig_259894,Contig_77104,Contig_14667,Contig_58702,	Contig_108271,Contig_85421,Contig_52311,First_Contig6077,Contig_37954,Contig_12548,Contig_115457,Contig_52312,Contig_70288,Contig_276151,Contig_32948,	0.679422555801643	1	1
ko04380	Osteoclast differentiation	24	13	11	2831	414	32939	Contig_48836,Contig_78263,Contig_108248,Contig_8981,Contig_8269,Contig_154835,Contig_61313,First_Contig4007,Contig_402,First_Contig6077,Contig_17690,Contig_203808,Contig_16047,Contig_309799,Contig_17872,Contig_256393,Contig_65351,Contig_229298,Contig_77104,Contig_34293,Contig_320696,Contig_141774,Contig_32948,Contig_145770,	Contig_78263,Contig_108248,Contig_8981,Contig_154835,Contig_402,Contig_203808,Contig_16047,Contig_309799,Contig_256393,Contig_65351,Contig_77104,Contig_34293,Contig_320696,	Contig_48836,Contig_8269,Contig_61313,First_Contig4007,First_Contig6077,Contig_17690,Contig_17872,Contig_229298,Contig_141774,Contig_32948,Contig_145770,	0.674499203948008	1	1
ko04933	AGE-RAGE signaling pathway in diabetic complications	19	13	6	2831	328	32939	First_Contig7675,Contig_52311,Contig_121597,Contig_355991,Contig_402,First_Contig6077,Contig_78148,Contig_16047,Contig_194763,Contig_70287,First_Contig3405,Contig_52312,Second_Contig475,Contig_252009,Contig_70288,Contig_65351,Contig_77104,Contig_34293,Contig_32948,	First_Contig7675,Contig_121597,Contig_355991,Contig_402,Contig_16047,Contig_194763,Contig_70287,First_Contig3405,Second_Contig475,Contig_252009,Contig_65351,Contig_77104,Contig_34293,	Contig_52311,First_Contig6077,Contig_78148,Contig_52312,Contig_70288,Contig_32948,	0.673985103944999	1	1
ko04510	Focal adhesion	52	34	18	2831	900	32939	Contig_79284,Contig_149962,Contig_85421,Contig_134609,First_Contig3979,Contig_29698,Contig_18142,First_Contig1043,Contig_121597,Contig_355991,Contig_50264,Contig_211136,Contig_18160,Contig_196793,Contig_156943,Contig_364606,Contig_67481,Contig_402,Contig_141618,First_Contig6077,Contig_8223,Contig_67370,Contig_17690,Contig_172473,Contig_179898,Contig_100557,Contig_78148,Contig_132191,Contig_37954,…	Contig_149962,Contig_134609,Contig_29698,Contig_18142,Contig_121597,Contig_355991,Contig_50264,Contig_18160,Contig_196793,Contig_156943,Contig_67481,Contig_402,Contig_141618,Contig_8223,Contig_67370,Contig_179898,Contig_132191,Contig_83363,Contig_8224,Contig_30819,Contig_207817,Contig_63096,Contig_45932,Contig_352525,Contig_98579,Contig_65351,Contig_15006,Contig_196279,Contig_77104,Contig_184130,…	Contig_79284,Contig_85421,First_Contig3979,First_Contig1043,Contig_211136,Contig_364606,First_Contig6077,Contig_17690,Contig_172473,Contig_100557,Contig_78148,Contig_37954,Contig_66768,Contig_125227,Contig_53768,Contig_132643,Contig_276151,Contig_32948,	0.672250873268182	1	1
ko04917	Prolactin signaling pathway	18	11	7	2831	313	32939	Contig_85421,First_Contig7675,Contig_52311,Contig_196793,First_Contig6077,Contig_16047,Contig_194763,Contig_70287,First_Contig3405,Contig_52312,Second_Contig475,Contig_252009,Contig_70288,Contig_65351,Contig_15006,Contig_77104,Contig_276151,Contig_32948,	First_Contig7675,Contig_196793,Contig_16047,Contig_194763,Contig_70287,First_Contig3405,Second_Contig475,Contig_252009,Contig_65351,Contig_15006,Contig_77104,	Contig_85421,Contig_52311,First_Contig6077,Contig_52312,Contig_70288,Contig_276151,Contig_32948,	0.669111830114558	1	1
ko04320	Dorso-ventral axis formation	14	8	6	2831	244	32939	Contig_85421,First_Contig7675,Contig_52311,Contig_196793,First_Contig6077,Contig_37954,Contig_194763,Contig_70287,First_Contig3405,Contig_52312,Second_Contig475,Contig_252009,Contig_70288,Contig_65351,	First_Contig7675,Contig_196793,Contig_194763,Contig_70287,First_Contig3405,Second_Contig475,Contig_252009,Contig_65351,	Contig_85421,Contig_52311,First_Contig6077,Contig_37954,Contig_52312,Contig_70288,	0.667588351448541	1	1
ko04932	Non-alcoholic fatty liver disease (NAFLD)	37	20	17	2831	653	32939	Contig_198939,Contig_121597,Contig_355991,Contig_162633,Contig_16765,Contig_213196,Contig_36958,Contig_88908,Contig_84800,Contig_32199,Contig_402,Contig_102540,Contig_247368,Contig_82528,Contig_82024,Contig_226723,Contig_2042,Contig_78148,Contig_154008,Contig_121106,Contig_56489,Contig_155790,Contig_21615,Contig_56693,Contig_33897,Contig_90955,Contig_42473,First_Contig2735,Contig_197162,Contig_77…	Contig_198939,Contig_121597,Contig_355991,Contig_16765,Contig_213196,Contig_88908,Contig_32199,Contig_402,Contig_247368,Contig_226723,Contig_2042,Contig_154008,Contig_56489,Contig_155790,Contig_33897,Contig_77104,Contig_34293,Contig_92531,Contig_219504,Contig_239167,	Contig_162633,Contig_36958,Contig_84800,Contig_102540,Contig_82528,Contig_82024,Contig_78148,Contig_121106,Contig_21615,Contig_56693,Contig_90955,Contig_42473,First_Contig2735,Contig_197162,Contig_276151,Contig_89607,Contig_32948,	0.659263578743976	1	1
ko04611	Platelet activation	32	20	12	2831	571	32939	Contig_79284,First_Contig3979,First_Contig1881,Contig_18142,Contig_50264,Contig_39712,Contig_173864,Contig_211136,Contig_18160,Contig_216446,Contig_16542,Contig_22884,First_Contig6077,Contig_8223,Contig_112509,Contig_67370,Contig_17690,Contig_179898,Contig_207826,Contig_3966,Contig_16047,Contig_8224,Contig_125227,Contig_171178,Contig_352525,Contig_65351,Contig_77104,Contig_184130,Contig_132643,Co…	First_Contig1881,Contig_18142,Contig_50264,Contig_39712,Contig_173864,Contig_18160,Contig_216446,Contig_22884,Contig_8223,Contig_67370,Contig_179898,Contig_3966,Contig_16047,Contig_8224,Contig_352525,Contig_65351,Contig_77104,Contig_184130,Contig_135005,Contig_108326,	Contig_79284,First_Contig3979,Contig_211136,Contig_16542,First_Contig6077,Contig_112509,Contig_17690,Contig_207826,Contig_125227,Contig_171178,Contig_132643,Contig_32948,	0.652055272468127	1	1
ko03022	Basal transcription factors	11	4	7	2831	198	32939	Contig_112935,First_Contig1147,Contig_9190,Contig_38236,Contig_187661,First_Contig7214,Contig_106505,Contig_3467,Contig_16100,Contig_194894,Contig_23905,	Contig_106505,Contig_3467,Contig_16100,Contig_194894,	Contig_112935,First_Contig1147,Contig_9190,Contig_38236,Contig_187661,First_Contig7214,Contig_23905,	0.646395070450175	1	1
ko05226	Gastric cancer	26	14	12	2831	470	32939	Contig_85421,First_Contig7675,Contig_52311,Contig_196793,First_Contig6077,Contig_37954,First_Contig4173,Contig_12548,Contig_194763,Contig_115457,Contig_124299,First_Contig1133,Contig_70287,First_Contig3405,Contig_52312,Second_Contig475,Contig_252009,Contig_70288,Contig_65351,Contig_15006,Contig_259894,Contig_77104,Contig_14667,Contig_276151,Contig_32948,Contig_58702,	First_Contig7675,Contig_196793,Contig_194763,First_Contig1133,Contig_70287,First_Contig3405,Second_Contig475,Contig_252009,Contig_65351,Contig_15006,Contig_259894,Contig_77104,Contig_14667,Contig_58702,	Contig_85421,Contig_52311,First_Contig6077,Contig_37954,First_Contig4173,Contig_12548,Contig_115457,Contig_124299,Contig_52312,Contig_70288,Contig_276151,Contig_32948,	0.64364445312911	1	1
ko00360	Phenylalanine metabolism	10	6	4	2831	181	32939	Contig_97024,Contig_110441,Contig_72466,Contig_172832,Contig_83631,Contig_24389,Contig_167692,Contig_89287,Contig_155488,Contig_102060,	Contig_97024,Contig_110441,Contig_172832,Contig_83631,Contig_24389,Contig_167692,	Contig_72466,Contig_89287,Contig_155488,Contig_102060,	0.642823826967025	1	1
ko04070	Phosphatidylinositol signaling system	28	13	15	2831	507	32939	Contig_100405,Contig_186088,Contig_61778,Contig_103822,Contig_131708,Contig_72025,Contig_51129,Contig_331780,Contig_66247,Contig_305781,Contig_125950,Contig_9630,Contig_112509,First_Contig4192,Contig_29303,Contig_98392,Contig_28224,Contig_107925,Contig_305141,Contig_257638,Contig_82716,Contig_297327,Contig_126920,Contig_252768,First_Contig4089,Contig_71529,Contig_78845,Contig_199553,	Contig_100405,Contig_103822,Contig_72025,Contig_51129,Contig_66247,Contig_29303,Contig_28224,Contig_107925,Contig_305141,Contig_257638,Contig_297327,Contig_252768,Contig_78845,	Contig_186088,Contig_61778,Contig_131708,Contig_331780,Contig_305781,Contig_125950,Contig_9630,Contig_112509,First_Contig4192,Contig_98392,Contig_82716,Contig_126920,First_Contig4089,Contig_71529,Contig_199553,	0.642570247548103	1	1
ko04072	Phospholipase D signaling pathway	32	16	16	2831	581	32939	Contig_55583,Contig_85421,First_Contig7675,Contig_52311,Contig_24593,Contig_211136,Contig_95142,Contig_196793,Contig_66247,Contig_228337,Contig_16542,Contig_114072,Contig_96536,Contig_92271,First_Contig6077,Contig_17690,Contig_296948,Contig_156198,Contig_194763,Contig_70287,First_Contig3405,Contig_52312,Second_Contig475,Contig_82716,Contig_252009,Contig_70288,Contig_65351,Contig_15006,Contig_2598…	Contig_55583,First_Contig7675,Contig_24593,Contig_196793,Contig_66247,Contig_228337,Contig_96536,Contig_194763,Contig_70287,First_Contig3405,Second_Contig475,Contig_252009,Contig_65351,Contig_15006,Contig_259894,Contig_77104,	Contig_85421,Contig_52311,Contig_211136,Contig_95142,Contig_16542,Contig_114072,Contig_92271,First_Contig6077,Contig_17690,Contig_296948,Contig_156198,Contig_52312,Contig_82716,Contig_70288,Second_Contig685,Contig_32948,	0.640832290153702	1	1
ko04622	RIG-I-like receptor signaling pathway	10	6	4	2831	182	32939	Contig_48836,Contig_78263,Contig_63567,Contig_176258,Contig_61313,Contig_309672,Contig_16047,Contig_309799,Contig_273093,Contig_8700,	Contig_78263,Contig_309672,Contig_16047,Contig_309799,Contig_273093,Contig_8700,	Contig_48836,Contig_63567,Contig_176258,Contig_61313,	0.639291827917755	1	1
ko04620	Toll-like receptor signaling pathway	17	10	7	2831	310	32939	Contig_48836,Contig_78263,Contig_8269,Contig_61313,Contig_402,First_Contig6077,Contig_203808,Contig_16047,Contig_309799,Contig_256393,Contig_65351,Contig_229298,Contig_77104,Contig_34293,Contig_320696,Contig_32948,Contig_145770,	Contig_78263,Contig_402,Contig_203808,Contig_16047,Contig_309799,Contig_256393,Contig_65351,Contig_77104,Contig_34293,Contig_320696,	Contig_48836,Contig_8269,Contig_61313,First_Contig6077,Contig_229298,Contig_32948,Contig_145770,	0.638054488895979	1	1
ko00030	Pentose phosphate pathway	18	4	14	2831	330	32939	Contig_17952,Contig_25153,Contig_24408,Contig_176166,Contig_32765,Contig_115619,Contig_3829,Contig_4740,Contig_9428,Contig_56295,Contig_37646,Contig_5624,Contig_152617,Contig_132546,Contig_106890,Contig_205159,Contig_76341,Contig_55509,	Contig_3829,Contig_9428,Contig_5624,Contig_152617,	Contig_17952,Contig_25153,Contig_24408,Contig_176166,Contig_32765,Contig_115619,Contig_4740,Contig_56295,Contig_37646,Contig_132546,Contig_106890,Contig_205159,Contig_76341,Contig_55509,	0.634642432805626	1	1
ko04662	B cell receptor signaling pathway	23	15	8	2831	422	32939	Contig_85421,Contig_108248,First_Contig7675,Contig_52311,Contig_196793,Contig_154835,Contig_402,First_Contig6077,Contig_194763,Contig_70287,First_Contig3405,Contig_52312,Second_Contig475,Contig_252009,Contig_70288,Contig_65351,Contig_15006,Contig_252768,Contig_77104,Contig_34293,Contig_276151,Contig_141774,Contig_32948,	Contig_108248,First_Contig7675,Contig_196793,Contig_154835,Contig_402,Contig_194763,Contig_70287,First_Contig3405,Second_Contig475,Contig_252009,Contig_65351,Contig_15006,Contig_252768,Contig_77104,Contig_34293,	Contig_85421,Contig_52311,First_Contig6077,Contig_52312,Contig_70288,Contig_276151,Contig_141774,Contig_32948,	0.634141135465337	1	1
ko00565	Ether lipid metabolism	11	6	5	2831	202	32939	Contig_115836,Contig_95142,Contig_32145,Contig_114072,Contig_45595,Contig_34133,Contig_204031,Contig_250068,Contig_20670,Second_Contig295,Contig_967,	Contig_32145,Contig_45595,Contig_34133,Contig_204031,Contig_250068,Contig_20670,	Contig_115836,Contig_95142,Contig_114072,Second_Contig295,Contig_967,	0.633595168065023	1	1
ko00643	Styrene degradation	2	1	1	2831	37	32939	Contig_241053,Contig_47263,	Contig_241053,	Contig_47263,	0.628924933410981	1	1
ko04664	Fc epsilon RI signaling pathway	21	14	7	2831	390	32939	Contig_85421,First_Contig7675,Contig_52311,Contig_196793,Contig_402,First_Contig6077,Contig_17690,Contig_16047,Contig_132191,Contig_194763,Contig_70287,First_Contig3405,Contig_52312,Second_Contig475,Contig_252009,Contig_70288,Contig_65351,Contig_15006,Contig_77104,Contig_34293,Contig_32948,	First_Contig7675,Contig_196793,Contig_402,Contig_16047,Contig_132191,Contig_194763,Contig_70287,First_Contig3405,Second_Contig475,Contig_252009,Contig_65351,Contig_15006,Contig_77104,Contig_34293,	Contig_85421,Contig_52311,First_Contig6077,Contig_17690,Contig_52312,Contig_70288,Contig_32948,	0.6265059913594	1	1
ko04650	Natural killer cell mediated cytotoxicity	24	16	8	2831	450	32939	Contig_149962,Contig_85421,Contig_134609,Contig_108248,First_Contig7675,Contig_52311,Contig_196793,Contig_154835,Contig_402,First_Contig6077,Contig_17690,Contig_37954,Contig_194763,Contig_70287,First_Contig3405,Contig_52312,Second_Contig475,Contig_252009,Contig_70288,Contig_65351,Contig_15006,Contig_196279,Contig_34293,Contig_141774,	Contig_149962,Contig_134609,Contig_108248,First_Contig7675,Contig_196793,Contig_154835,Contig_402,Contig_194763,Contig_70287,First_Contig3405,Second_Contig475,Contig_252009,Contig_65351,Contig_15006,Contig_196279,Contig_34293,	Contig_85421,Contig_52311,First_Contig6077,Contig_17690,Contig_37954,Contig_52312,Contig_70288,Contig_141774,	0.620539267632168	1	1
ko04310	Wnt signaling pathway	28	15	13	2831	525	32939	Contig_48836,Contig_78263,Contig_108248,Contig_25557,Contig_1638,Contig_39712,Contig_211136,Contig_71671,Contig_154835,Contig_61313,Contig_216446,Contig_70509,Contig_210859,Contig_9355,Contig_402,Contig_301016,Contig_198199,Contig_3966,Contig_309799,Contig_47309,Contig_87662,Contig_144521,Contig_192591,Contig_34293,Contig_276151,Contig_141774,Contig_67190,Contig_27956,	Contig_78263,Contig_108248,Contig_25557,Contig_1638,Contig_39712,Contig_154835,Contig_216446,Contig_70509,Contig_210859,Contig_402,Contig_301016,Contig_3966,Contig_309799,Contig_34293,Contig_27956,	Contig_48836,Contig_211136,Contig_71671,Contig_61313,Contig_9355,Contig_198199,Contig_47309,Contig_87662,Contig_144521,Contig_192591,Contig_276151,Contig_141774,Contig_67190,	0.620539267632168	1	1
ko02025	Biofilm formation	4	2	2	2831	76	32939	Contig_187528,Contig_91654,Contig_196574,Contig_188796,	Contig_91654,Contig_188796,	Contig_187528,Contig_196574,	0.612374277268587	1	1
ko04919	Thyroid hormone signaling pathway	32	22	10	2831	610	32939	First_Contig7675,Contig_52311,Contig_39712,Contig_18160,Contig_216446,Contig_210859,Contig_17723,Contig_49521,First_Contig6077,Contig_8223,Contig_3966,Contig_82957,Contig_132191,Contig_8224,Contig_194763,Contig_125227,Contig_52170,Contig_70287,First_Contig163,First_Contig3405,Contig_52312,Second_Contig475,Contig_252009,Contig_70288,Contig_65351,Contig_15006,Contig_259894,Contig_77104,Contig_18413…	First_Contig7675,Contig_39712,Contig_18160,Contig_216446,Contig_210859,Contig_17723,Contig_8223,Contig_3966,Contig_82957,Contig_132191,Contig_8224,Contig_194763,Contig_52170,Contig_70287,First_Contig3405,Second_Contig475,Contig_252009,Contig_65351,Contig_15006,Contig_259894,Contig_77104,Contig_184130,	Contig_52311,Contig_49521,First_Contig6077,Contig_125227,First_Contig163,Contig_52312,Contig_70288,Contig_132643,Contig_276151,Contig_32948,	0.610366492752952	1	1
ko04011	MAPK signaling pathway	27	16	11	2831	516	32939	Contig_149962,First_Contig631,Contig_44207,Contig_218413,Contig_293090,Contig_134609,Contig_121597,Contig_355991,Contig_211136,Contig_136621,First_Contig6077,Contig_78148,Contig_16047,Contig_132191,Contig_56600,Contig_417,Contig_79924,Contig_37006,Contig_115621,Contig_50573,Contig_65351,Contig_26877,Contig_196279,Contig_100881,Contig_206754,Contig_108602,Contig_13734,	Contig_149962,First_Contig631,Contig_218413,Contig_134609,Contig_121597,Contig_355991,Contig_16047,Contig_132191,Contig_56600,Contig_79924,Contig_115621,Contig_50573,Contig_65351,Contig_26877,Contig_196279,Contig_100881,	Contig_44207,Contig_293090,Contig_211136,Contig_136621,First_Contig6077,Contig_78148,Contig_417,Contig_37006,Contig_206754,Contig_108602,Contig_13734,	0.608813961703072	1	1
ko00592	alpha-Linolenic acid metabolism	7	2	5	2831	134	32939	Contig_3791,Contig_185829,Contig_78008,Contig_9989,Contig_86231,Contig_44336,Contig_189139,	Contig_3791,Contig_189139,	Contig_185829,Contig_78008,Contig_9989,Contig_86231,Contig_44336,	0.607804319975537	1	1
ko04964	Proximal tubule bicarbonate reclamation	6	6	0	2831	115	32939	Contig_43633,Contig_97957,Contig_17175,Contig_82957,Contig_51292,Contig_152151,	Contig_43633,Contig_97957,Contig_17175,Contig_82957,Contig_51292,Contig_152151,	-	0.607049283553208	1	1
ko05168	Herpes simplex infection	27	14	13	2831	518	32939	Contig_48836,Contig_64467,Contig_78263,Contig_39310,Contig_111164,Contig_25557,Contig_292481,Contig_61313,Contig_70509,Contig_210859,Contig_9355,Contig_84800,Contig_301016,Contig_67370,Contig_24626,Contig_215942,Contig_309799,Contig_41311,First_Contig4173,Contig_56489,First_Contig7214,Contig_155790,Contig_58230,Contig_3467,Contig_192591,Contig_292632,Contig_52075,	Contig_64467,Contig_78263,Contig_25557,Contig_292481,Contig_70509,Contig_210859,Contig_301016,Contig_67370,Contig_309799,Contig_56489,Contig_155790,Contig_58230,Contig_3467,Contig_52075,	Contig_48836,Contig_39310,Contig_111164,Contig_61313,Contig_9355,Contig_84800,Contig_24626,Contig_215942,Contig_41311,First_Contig4173,First_Contig7214,Contig_192591,Contig_292632,	0.606463328646303	1	1
ko01521	EGFR tyrosine kinase inhibitor resistance	25	14	11	2831	494	32939	Contig_85421,First_Contig7675,Contig_52311,Contig_346049,Contig_196793,Contig_134141,First_Contig6077,Contig_37954,Contig_26136,Contig_194763,Contig_21237,Contig_49417,Contig_70287,First_Contig3405,Contig_52312,Second_Contig475,Contig_252009,Contig_70288,Contig_65351,Contig_15006,Contig_259894,Contig_77104,Contig_276151,Contig_32948,Contig_25482,	First_Contig7675,Contig_346049,Contig_196793,Contig_134141,Contig_26136,Contig_194763,Contig_70287,First_Contig3405,Second_Contig475,Contig_252009,Contig_65351,Contig_15006,Contig_259894,Contig_77104,	Contig_85421,Contig_52311,First_Contig6077,Contig_37954,Contig_21237,Contig_49417,Contig_52312,Contig_70288,Contig_276151,Contig_32948,Contig_25482,	0.588821420450564	1	1
ko04260	Cardiac muscle contraction	7	5	2	2831	139	32939	Contig_198939,Contig_16765,Contig_247368,Contig_82528,Contig_82957,Contig_42473,Contig_92531,	Contig_198939,Contig_16765,Contig_247368,Contig_82957,Contig_92531,	Contig_82528,Contig_42473,	0.585940855228216	1	1
ko04012	ErbB signaling pathway	23	15	8	2831	461	32939	Contig_149962,Contig_85421,Contig_134609,First_Contig7675,Contig_52311,Contig_196793,First_Contig6077,Contig_37954,Contig_83363,Contig_194763,Contig_70287,First_Contig3405,Contig_52312,Second_Contig475,Contig_252009,Contig_70288,Contig_65351,Contig_15006,Contig_196279,Contig_259894,Contig_77104,Contig_276151,Contig_32948,	Contig_149962,Contig_134609,First_Contig7675,Contig_196793,Contig_83363,Contig_194763,Contig_70287,First_Contig3405,Second_Contig475,Contig_252009,Contig_65351,Contig_15006,Contig_196279,Contig_259894,Contig_77104,	Contig_85421,Contig_52311,First_Contig6077,Contig_37954,Contig_52312,Contig_70288,Contig_276151,Contig_32948,	0.58049362075135	1	1
ko00290	Valine, leucine and isoleucine biosynthesis	5	3	2	2831	101	32939	Contig_91389,Contig_155884,Contig_17341,Contig_21589,Contig_133657,	Contig_17341,Contig_21589,Contig_133657,	Contig_91389,Contig_155884,	0.575995607331839	1	1
ko04710	Circadian rhythm	10	6	4	2831	202	32939	Contig_25557,Contig_70509,Contig_213196,Contig_9355,Contig_301016,Contig_2042,Contig_121106,Contig_21615,Contig_144521,Contig_27956,	Contig_25557,Contig_70509,Contig_213196,Contig_301016,Contig_2042,Contig_27956,	Contig_9355,Contig_121106,Contig_21615,Contig_144521,	0.575995607331839	1	1
ko00514	Other types of O-glycan biosynthesis	4	2	2	2831	83	32939	Contig_45452,Contig_11935,Contig_13969,Contig_196700,	Contig_45452,Contig_11935,	Contig_13969,Contig_196700,	0.560728253884489	1	1
ko04512	ECM-receptor interaction	5	3	2	2831	107	32939	Contig_29698,First_Contig1043,Contig_100557,Contig_30819,Contig_149142,	Contig_29698,Contig_30819,Contig_149142,	First_Contig1043,Contig_100557,	0.543696788229119	1	1
ko04630	Jak-STAT signaling pathway	9	6	3	2831	193	32939	Contig_85421,Contig_196793,Contig_210859,First_Contig1385,Contig_15006,Contig_259894,Contig_77104,Contig_210911,Contig_32948,	Contig_196793,Contig_210859,Contig_15006,Contig_259894,Contig_77104,Contig_210911,	Contig_85421,First_Contig1385,Contig_32948,	0.542569955507401	1	1
ko00760	Nicotinate and nicotinamide metabolism	10	4	6	2831	217	32939	Contig_53272,Contig_29524,Contig_27028,Contig_78985,First_Contig1221,First_Contig1385,Contig_30928,Contig_25996,Contig_46509,Contig_30203,	Contig_29524,Contig_27028,Contig_25996,Contig_46509,	Contig_53272,Contig_78985,First_Contig1221,First_Contig1385,Contig_30928,Contig_30203,	0.53618024276973	1	1
ko05231	Choline metabolism in cancer	26	15	11	2831	578	32939	First_Contig3040,Contig_85421,First_Contig7675,Contig_52311,Contig_95142,Contig_196793,Contig_66247,Contig_114072,Contig_402,First_Contig6077,Contig_132191,Contig_194763,Contig_70287,First_Contig3405,Contig_52312,Second_Contig475,Contig_82716,Contig_252009,Contig_70288,Contig_65351,Contig_15006,Contig_259894,Contig_77104,Contig_34293,Contig_32948,Contig_164448,	First_Contig7675,Contig_196793,Contig_66247,Contig_402,Contig_132191,Contig_194763,Contig_70287,First_Contig3405,Second_Contig475,Contig_252009,Contig_65351,Contig_15006,Contig_259894,Contig_77104,Contig_34293,	First_Contig3040,Contig_85421,Contig_52311,Contig_95142,Contig_114072,First_Contig6077,Contig_52312,Contig_82716,Contig_70288,Contig_32948,Contig_164448,	0.523378707561733	1	1
ko04658	Th1 and Th2 cell differentiation	7	5	2	2831	156	32939	Contig_108248,Contig_154835,First_Contig6077,Contig_16047,Contig_65351,Contig_4457,Contig_141774,	Contig_108248,Contig_154835,Contig_16047,Contig_65351,Contig_4457,	First_Contig6077,Contig_141774,	0.522088326132833	1	1
ko00400	Phenylalanine, tyrosine and tryptophan biosynthesis	7	4	3	2831	156	32939	Contig_97024,Contig_72466,Contig_67207,Contig_24389,Contig_167692,Contig_89287,Contig_155488,	Contig_97024,Contig_67207,Contig_24389,Contig_167692,	Contig_72466,Contig_89287,Contig_155488,	0.522088326132833	1	1
ko04931	Insulin resistance	20	11	9	2831	452	32939	Contig_10634,Contig_296283,Contig_213196,Contig_67370,Contig_206255,Contig_2042,Contig_132191,Contig_50124,Contig_25718,Contig_121106,Contig_25093,Contig_21615,Contig_109027,Contig_71645,Contig_25649,Contig_4457,Contig_259894,Contig_77104,Contig_276151,Contig_32948,	Contig_296283,Contig_213196,Contig_67370,Contig_206255,Contig_2042,Contig_132191,Contig_50124,Contig_25093,Contig_4457,Contig_259894,Contig_77104,	Contig_10634,Contig_25718,Contig_121106,Contig_21615,Contig_109027,Contig_71645,Contig_25649,Contig_276151,Contig_32948,	0.514827932216953	1	1
ko04064	NF-kappa B signaling pathway	8	4	4	2831	186	32939	Contig_48836,Contig_78263,Contig_61313,Contig_309799,Contig_192591,Contig_4457,First_Contig1102,Contig_237937,	Contig_78263,Contig_309799,Contig_4457,Contig_237937,	Contig_48836,Contig_61313,Contig_192591,First_Contig1102,	0.500434893251748	1	1
ko04624	Toll and Imd signaling pathway	21	13	8	2831	489	32939	Contig_48836,Contig_78263,Contig_115634,Contig_306299,Contig_61313,Contig_30217,Contig_56463,Contig_224923,Contig_226082,Contig_16047,Contig_309799,Contig_207316,Contig_293514,Contig_84440,Contig_30561,Contig_192139,Contig_232952,Contig_232546,Contig_173509,Contig_105371,Contig_295041,	Contig_78263,Contig_115634,Contig_30217,Contig_56463,Contig_226082,Contig_16047,Contig_309799,Contig_84440,Contig_30561,Contig_232952,Contig_232546,Contig_105371,Contig_295041,	Contig_48836,Contig_306299,Contig_61313,Contig_224923,Contig_207316,Contig_293514,Contig_192139,Contig_173509,	0.499667355071914	1	1
ko00460	Cyanoamino acid metabolism	5	1	4	2831	119	32939	Contig_85816,Contig_92657,Contig_30186,Contig_65330,Contig_89504,	Contig_85816,	Contig_92657,Contig_30186,Contig_65330,Contig_89504,	0.488870221348872	1	1
ko00604	Glycosphingolipid biosynthesis	2	2	0	2831	48	32939	Contig_506,Contig_7673,	Contig_506,Contig_7673,	-	0.484796302837631	1	1
ko04668	TNF signaling pathway	11	7	4	2831	276	32939	Contig_48836,Contig_303485,Contig_78263,Contig_61313,First_Contig6077,Contig_74780,Contig_16047,Contig_309799,Contig_65351,Contig_77104,Contig_32948,	Contig_303485,Contig_78263,Contig_74780,Contig_16047,Contig_309799,Contig_65351,Contig_77104,	Contig_48836,Contig_61313,First_Contig6077,Contig_32948,	0.463718202714256	1	1
ko04136	Autophagy	11	9	2	2831	285	32939	Contig_31974,Contig_72025,Second_Contig374,First_Contig319,Contig_54342,Contig_294824,Contig_17867,Contig_8700,Contig_120590,Contig_259894,Contig_42644,	Contig_31974,Contig_72025,Second_Contig374,Contig_54342,Contig_294824,Contig_17867,Contig_8700,Contig_120590,Contig_259894,	First_Contig319,Contig_42644,	0.449074469996963	1	1
ko04911	Insulin secretion	5	4	1	2831	130	32939	Contig_39712,Contig_216446,Contig_16542,Contig_3966,Contig_82957,	Contig_39712,Contig_216446,Contig_3966,Contig_82957,	Contig_16542,	0.447504279542429	1	1
ko00511	Other glycan degradation	6	2	4	2831	158	32939	Contig_506,Contig_21087,Contig_157340,Contig_306053,Contig_6759,Contig_58526,	Contig_506,Contig_157340,	Contig_21087,Contig_306053,Contig_6759,Contig_58526,	0.44183966840898	1	1
ko04139	Mitophagy	13	8	5	2831	348	32939	Contig_205870,Contig_223132,Contig_60092,Contig_74780,Contig_16047,First_Contig168,Contig_48105,Contig_115621,Contig_163577,Contig_113822,Contig_192591,Contig_259894,Contig_42644,	Contig_205870,Contig_223132,Contig_60092,Contig_74780,Contig_16047,Contig_115621,Contig_113822,Contig_259894,	First_Contig168,Contig_48105,Contig_163577,Contig_192591,Contig_42644,	0.434644961164773	1	1
ko04711	Circadian rhythm	2	1	1	2831	54	32939	Contig_276151,Contig_27956,	Contig_27956,	Contig_276151,	0.430930046966783	1	1
ko04340	Hedgehog signaling pathway	7	5	2	2831	201	32939	Contig_39712,Contig_216446,Contig_70509,Contig_3966,First_Contig2454,Contig_276151,Contig_27956,	Contig_39712,Contig_216446,Contig_70509,Contig_3966,Contig_27956,	First_Contig2454,Contig_276151,	0.405202879983692	1	1
ko00603	Glycosphingolipid biosynthesis	2	1	1	2831	65	32939	Contig_71642,Contig_79153,	Contig_79153,	Contig_71642,	0.358003423633943	1	1
ko00670	One carbon pool by folate	5	1	4	2831	180	32939	Contig_49392,Contig_226741,Contig_86344,Contig_92657,Contig_84274,	Contig_49392,	Contig_226741,Contig_86344,Contig_92657,Contig_84274,	0.323197535225087	1	1
ko00562	Inositol phosphate metabolism	12	8	4	2831	448	32939	Contig_184067,Contig_40000,Contig_72025,Contig_331780,Contig_305781,Contig_81383,Contig_55147,First_Contig4192,Contig_37224,Contig_257638,Contig_252768,Contig_71529,	Contig_184067,Contig_40000,Contig_72025,Contig_81383,Contig_55147,Contig_37224,Contig_257638,Contig_252768,	Contig_331780,Contig_305781,First_Contig4192,Contig_71529,	0.311654766109906	1	1
ko00531	Glycosaminoglycan degradation	2	1	1	2831	95	32939	Contig_506,Contig_20690,	Contig_506,	Contig_20690,	0.244949710907435	1	1
