# Supplementary material for: Comparative transcriptome analyses of oleaginous Botryococcus braunii race A reveal significant differences in gene expression upon cobalt enrichment
Source: Biotechnol Biofuels. 2018 Dec 18;11:333. doi: 10.1186/s13068-018-1331-5 (PMC6297975; doi:10.1186/s13068-018-1331-5)
Supplement: Supplementary file 10 — Additional file 10: Dataset S9. KEGG metabolic pathways enrichment upon high cobalt treatment (8 days). [file 13068_2018_1331_MOESM10_ESM.xls]

pathway_ID	PATHWAY_DES	diff_gene_in_this_pathway	UP_GENES	DOWN_GENES	diff_gene_in_all_pathway	all_gene_in_this_pathway	all_gene_in_all_pathway	all_gene_list	gene_UP_list	gene_DOWN_list	rich_factor	Pvalue	Qvalue
ko01502	Vancomycin resistance	2	1	1	6044	3	32939	Contig_226022,Contig_11028,	Contig_226022,	Contig_11028,	3.63324509155085	0.0370381667472833	0.375828456700375
ko00121	Secondary bile acid biosynthesis	2	0	2	6044	4	32939	Contig_16244,Contig_70272,	-	Contig_16244,Contig_70272,	2.72493381866314	0.076858060261045	0.616651878838616
ko00941	Flavonoid biosynthesis	3	1	2	6044	7	32939	Contig_53773,Contig_16347,Contig_34047,	Contig_53773,	Contig_16347,Contig_34047,	2.33565755885412	0.0831931748670533	0.637814340647409
ko04624	Toll and Imd signaling pathway	198	170	28	6044	489	32939	Contig_55645,Contig_415063,Contig_228102,Contig_224961,First_Contig5387,Contig_86573,Contig_365126,Contig_284705,Contig_78263,Contig_275358,Contig_188356,Contig_227869,Contig_280514,Contig_232126,Contig_264743,Contig_266809,Contig_187303,Contig_162074,Contig_10661,Contig_256251,Contig_215793,Contig_270676,Contig_245312,Contig_233149,Contig_119798,Contig_285465,Contig_215325,Contig_210484,Contig_2…	Contig_55645,Contig_415063,Contig_228102,First_Contig5387,Contig_86573,Contig_365126,Contig_284705,Contig_78263,Contig_188356,Contig_227869,Contig_280514,Contig_232126,Contig_264743,Contig_266809,Contig_187303,Contig_162074,Contig_256251,Contig_215793,Contig_270676,Contig_245312,Contig_285465,Contig_210484,Contig_271234,First_Contig6803,Contig_113509,Contig_20443,Contig_226663,Contig_272838,Conti…	Contig_224961,Contig_275358,Contig_10661,Contig_233149,Contig_119798,Contig_215325,Contig_268251,Contig_269143,Contig_44095,Contig_90434,First_Contig6856,Contig_236703,Contig_62098,Contig_336587,Contig_91425,First_Contig6568,Contig_238228,Contig_83544,Contig_147663,Contig_232201,Contig_155126,Contig_96875,Contig_42014,Contig_285315,Contig_242108,Contig_245311,Contig_146878,First_Contig2831,	2.20669487155542	1.13056965978313e-22	3.90046532625179e-20
ko00908	Zeatin biosynthesis	3	2	1	6044	8	32939	Contig_231199,First_Contig7122,Contig_210163,	Contig_231199,Contig_210163,	First_Contig7122,	2.04370036399735	0.123467307192331	0.760646803238467
ko00965	Betalain biosynthesis	8	5	3	6044	23	32939	Contig_83752,Contig_172832,Contig_35625,Contig_35624,First_Contig3553,First_Contig1307,Contig_83751,Contig_61072,	Contig_172832,Contig_35625,Contig_35624,First_Contig1307,Contig_83751,	Contig_83752,First_Contig3553,Contig_61072,	1.89560613472218	0.0574869339976361	0.508538262286781
ko05205	Proteoglycans in cancer	381	295	86	6044	1288	32939	Contig_55645,Contig_270170,Contig_415063,Contig_228102,Contig_213488,Contig_224961,Contig_77610,Contig_86573,Contig_365126,Contig_256402,Contig_257991,Contig_284705,First_Contig6024,Contig_247282,Contig_14799,Contig_275358,Contig_331353,Contig_321864,Contig_188356,Contig_45059,Contig_131831,Contig_227869,Contig_280514,Contig_276865,Contig_144745,Contig_232126,Contig_217242,Contig_244628,Contig_26…	Contig_55645,Contig_270170,Contig_415063,Contig_228102,Contig_213488,Contig_77610,Contig_86573,Contig_365126,Contig_256402,Contig_257991,Contig_284705,Contig_247282,Contig_331353,Contig_321864,Contig_188356,Contig_131831,Contig_227869,Contig_280514,Contig_276865,Contig_144745,Contig_232126,Contig_217242,Contig_244628,Contig_264743,Contig_266809,Contig_187303,Contig_266148,Contig_162074,Contig_256…	Contig_224961,First_Contig6024,Contig_14799,Contig_275358,Contig_45059,Contig_10661,Contig_74947,Contig_233149,Contig_119798,Contig_215325,Contig_58436,Contig_8169,Contig_209414,Contig_85911,Contig_196444,Contig_268251,Contig_182244,Contig_269143,Contig_129640,Contig_28795,Contig_77335,Contig_29308,Contig_65160,Contig_44095,Contig_284245,Contig_93317,Contig_90434,Contig_148326,First_Contig6856,Co…	1.61211146725257	2.32961143935931e-17	4.0185797328948e-15
ko04512	ECM-receptor interaction	31	23	8	6044	107	32939	Contig_205124,Contig_147919,Contig_135423,First_Contig5296,Contig_209086,Contig_227387,First_Contig6405,Contig_207613,Contig_231890,Contig_225574,Contig_196298,First_Contig6501,Contig_199726,Contig_199727,Contig_55646,Contig_147920,Contig_190641,Contig_29698,Contig_65271,Contig_212911,Contig_79191,Contig_89780,First_Contig6127,Contig_42470,Contig_30819,Contig_234292,Contig_25682,Contig_212912,Con…	Contig_205124,Contig_147919,Contig_135423,First_Contig5296,Contig_209086,Contig_227387,First_Contig6405,Contig_207613,Contig_231890,Contig_225574,Contig_196298,First_Contig6501,Contig_199727,Contig_55646,Contig_147920,Contig_212911,Contig_89780,First_Contig6127,Contig_234292,Contig_212912,Contig_210799,Contig_286645,Contig_149142,	Contig_199726,Contig_190641,Contig_29698,Contig_65271,Contig_79191,Contig_42470,Contig_30819,Contig_25682,	1.57893361455247	0.0128068171976349	0.210397711104001
ko04630	Jak-STAT signaling pathway	55	46	9	6044	193	32939	Contig_213488,Contig_247282,Contig_232797,Contig_213266,Contig_200218,Contig_223297,Contig_158669,Contig_180904,Contig_207828,Contig_217699,Contig_284245,Contig_224766,Contig_121841,Contig_270627,Contig_148326,Contig_37352,Contig_219608,Contig_129044,Contig_90663,Contig_27757,Contig_265515,Contig_210054,Contig_216729,Contig_67389,Contig_159010,Contig_209008,First_Contig6108,First_Contig8937,Conti…	Contig_213488,Contig_247282,Contig_232797,Contig_213266,Contig_200218,Contig_223297,Contig_158669,Contig_180904,Contig_207828,Contig_217699,Contig_224766,Contig_121841,Contig_270627,Contig_37352,Contig_219608,Contig_129044,Contig_90663,Contig_27757,Contig_265515,Contig_216729,Contig_67389,Contig_159010,Contig_209008,Contig_222807,Contig_153557,Contig_165047,Contig_166420,Contig_206169,Contig_1967…	Contig_284245,Contig_148326,Contig_210054,First_Contig6108,First_Contig8937,Contig_29668,Contig_160848,Contig_5210,First_Contig491,	1.55307108835723	0.00175645869042059	0.0432841605853645
ko04744	Phototransduction	33	22	11	6044	116	32939	Second_Contig436,Contig_414806,Contig_69993,Contig_227907,Contig_233361,Contig_9403,Contig_192838,Contig_156774,Contig_108734,Contig_107925,Contig_223230,Contig_4096,Contig_229157,Contig_57585,Contig_162519,Contig_252696,Contig_78845,Contig_335769,Contig_247570,Contig_103822,Contig_19541,Contig_182788,Contig_64945,Contig_28224,Contig_31021,Contig_194639,Contig_85224,Contig_414888,Contig_126920,Co…	Contig_414806,Contig_69993,Contig_233361,Contig_192838,Contig_156774,Contig_108734,Contig_107925,Contig_223230,Contig_229157,Contig_162519,Contig_252696,Contig_78845,Contig_335769,Contig_247570,Contig_103822,Contig_182788,Contig_28224,Contig_31021,Contig_414888,Contig_126920,Contig_231269,Contig_30997,	Second_Contig436,Contig_227907,Contig_9403,Contig_4096,Contig_57585,Contig_19541,Contig_64945,Contig_194639,Contig_85224,First_Contig5781,Contig_27004,	1.5503933795842	0.0135657995139423	0.203486992709135
ko04014	Ras signaling pathway	270	219	51	6044	972	32939	Second_Contig436,Contig_270170,Contig_213488,Contig_48491,First_Contig6602,Contig_331353,Contig_321864,Contig_131831,Contig_276865,Contig_192339,Contig_135778,Contig_217242,Contig_151021,Contig_414806,Contig_220799,Contig_74947,Contig_189951,Contig_232797,Contig_249945,Contig_286359,Contig_213266,Contig_45651,Contig_15056,Contig_69993,Contig_223947,Contig_227586,Contig_227907,Contig_211136,Contig…	Contig_270170,Contig_213488,Contig_48491,First_Contig6602,Contig_331353,Contig_321864,Contig_131831,Contig_276865,Contig_192339,Contig_135778,Contig_217242,Contig_151021,Contig_414806,Contig_220799,Contig_189951,Contig_232797,Contig_249945,Contig_286359,Contig_213266,Contig_45651,Contig_69993,Contig_223947,Contig_227586,Contig_211136,Contig_278454,Contig_233361,Contig_219934,Contig_216446,Contig_…	Second_Contig436,Contig_74947,Contig_15056,Contig_227907,Contig_209414,Contig_196444,Contig_9403,Contig_266147,Contig_182244,Contig_77335,Contig_86326,Contig_241587,Contig_284245,Contig_93317,Contig_148326,Contig_74053,Contig_23668,Contig_15055,Contig_4096,Contig_11511,Contig_65351,Contig_210054,Contig_57585,Contig_313961,Contig_167583,Contig_19541,Contig_95078,First_Contig3979,First_Contig6108,C…	1.51385212147952	2.80989059642622e-10	3.23137418589015e-08
ko04510	Focal adhesion	244	185	59	6044	900	32939	Contig_205124,Contig_270170,Contig_213488,Contig_147919,Contig_77610,Contig_14799,Contig_331353,Contig_321864,Contig_131831,Contig_276865,Contig_135778,Contig_151021,Contig_266148,Contig_135423,Contig_220799,Contig_74947,Contig_189951,Contig_18142,Contig_232797,Contig_249945,Contig_213266,Contig_45651,Contig_15056,Contig_213445,First_Contig5296,Contig_8169,Contig_211136,Contig_209414,Contig_27845…	Contig_205124,Contig_270170,Contig_213488,Contig_147919,Contig_77610,Contig_331353,Contig_321864,Contig_131831,Contig_276865,Contig_135778,Contig_151021,Contig_266148,Contig_135423,Contig_220799,Contig_189951,Contig_18142,Contig_232797,Contig_249945,Contig_213266,Contig_45651,Contig_213445,First_Contig5296,Contig_211136,Contig_278454,Contig_18160,Contig_219934,Contig_80951,Contig_65548,Contig_210…	Contig_14799,Contig_74947,Contig_15056,Contig_8169,Contig_209414,Contig_85911,Contig_196444,Contig_266147,Contig_129640,Contig_28795,Contig_65160,First_Contig7540,Contig_284245,Contig_93317,Contig_44638,First_Contig4714,First_Contig5894,Contig_148326,First_Contig8868,Contig_28961,Contig_232940,Contig_23668,Contig_199726,Contig_15055,Contig_11511,Contig_65351,Contig_394216,Contig_210054,Contig_282…	1.47751967056401	1.33423484768078e-08	1.15077755612467e-06
ko00643	Styrene degradation	10	7	3	6044	37	32939	Contig_241053,Contig_149158,Contig_103748,Contig_37185,Contig_77479,Contig_112388,First_Contig2154,First_Contig2292,Contig_320189,Contig_47262,	Contig_241053,Contig_149158,Contig_37185,Contig_77479,First_Contig2154,First_Contig2292,Contig_320189,	Contig_103748,Contig_112388,Contig_47262,	1.47293719927737	0.168841992797465	0.924610912938497
ko04666	Fc gamma R-mediated phagocytosis	131	94	37	6044	491	32939	Contig_270170,First_Contig6602,Contig_175592,Contig_331353,Contig_321864,Contig_247382,Contig_131831,Contig_276865,Contig_200960,Contig_244628,Contig_205424,Contig_220799,Contig_74947,Contig_295141,Contig_249945,Contig_69553,Contig_213266,Contig_45651,Contig_143291,First_Contig5943,Contig_250703,Contig_98226,Contig_209414,Contig_221140,Contig_53756,Contig_225642,Contig_196444,Contig_252245,First_…	Contig_270170,First_Contig6602,Contig_175592,Contig_331353,Contig_321864,Contig_131831,Contig_276865,Contig_200960,Contig_244628,Contig_205424,Contig_220799,Contig_249945,Contig_69553,Contig_213266,Contig_45651,Contig_143291,Contig_250703,Contig_221140,Contig_53756,Contig_225642,Contig_252245,First_Contig6431,Contig_338001,Contig_158669,Contig_214785,Contig_280705,Contig_173446,Contig_242019,Cont…	Contig_247382,Contig_74947,Contig_295141,First_Contig5943,Contig_98226,Contig_209414,Contig_196444,Contig_38538,Contig_117661,Contig_93317,Contig_163887,Contig_148326,Contig_55176,Contig_74053,Contig_23668,Contig_14822,Contig_11511,Contig_65351,Contig_210054,Contig_4384,Contig_60850,Contig_110470,Contig_123149,Contig_23231,Contig_122874,Contig_120852,Contig_91410,Contig_231354,Contig_5459,Contig_…	1.45403800507076	4.89965812495021e-05	0.00187820228123092
ko04810	Regulation of actin cytoskeleton	244	180	64	6044	929	32939	Contig_270170,Contig_213488,Contig_231297,Contig_77610,Contig_175592,Contig_14799,Contig_331353,Contig_187409,Contig_321864,Contig_247382,Contig_131831,Contig_276865,Contig_200960,Contig_217242,Contig_266148,Contig_205424,Contig_220799,Contig_212274,Contig_232797,Contig_295141,Contig_249945,Contig_69553,Contig_45651,Contig_213445,Contig_250703,Contig_98226,Contig_8169,Contig_211136,Contig_209414,…	Contig_270170,Contig_213488,Contig_231297,Contig_77610,Contig_175592,Contig_331353,Contig_187409,Contig_321864,Contig_131831,Contig_276865,Contig_200960,Contig_217242,Contig_266148,Contig_205424,Contig_220799,Contig_212274,Contig_232797,Contig_249945,Contig_69553,Contig_45651,Contig_213445,Contig_250703,Contig_211136,Contig_18160,Contig_53756,Contig_80951,Contig_65548,Contig_210716,Contig_252245,…	Contig_14799,Contig_247382,Contig_295141,Contig_98226,Contig_8169,Contig_209414,Contig_85911,Contig_196444,Contig_28795,Contig_77335,Contig_38538,Contig_65160,Contig_117661,Contig_284245,Contig_56287,Contig_93317,Contig_44638,First_Contig5894,Contig_163887,Contig_28961,Contig_55176,Contig_232940,Contig_23668,Contig_14822,Contig_11511,Contig_65351,Contig_394216,Contig_210054,Contig_28222,Contig_16…	1.43139688213952	1.54189147564234e-07	1.06390511819321e-05
ko04650	Natural killer cell mediated cytotoxicity	118	92	26	6044	450	32939	Contig_270170,Contig_213488,Contig_77610,Contig_331353,Contig_321864,Contig_131831,Contig_108248,Contig_217242,Contig_212209,Contig_220799,Contig_74947,Contig_232797,Contig_249945,Contig_45651,Contig_209414,Contig_154835,Contig_196444,Contig_252245,Contig_223297,Contig_158669,Contig_214785,Contig_280705,Contig_173446,Contig_5934,Contig_65160,Contig_102216,Contig_170193,Contig_207828,Contig_213621…	Contig_270170,Contig_213488,Contig_77610,Contig_331353,Contig_321864,Contig_131831,Contig_108248,Contig_217242,Contig_212209,Contig_220799,Contig_232797,Contig_249945,Contig_45651,Contig_154835,Contig_252245,Contig_223297,Contig_158669,Contig_214785,Contig_280705,Contig_173446,Contig_5934,Contig_102216,Contig_170193,Contig_207828,Contig_213621,Contig_227501,Contig_217699,Contig_254283,Contig_2706…	Contig_74947,Contig_209414,Contig_196444,Contig_65160,Contig_284245,Contig_93317,First_Contig4714,Contig_169768,Contig_23668,Contig_11511,Contig_65351,Contig_21692,Contig_210054,Contig_167583,Contig_95078,Contig_33973,First_Contig6108,Contig_4384,Contig_213833,Contig_120852,Contig_160848,Contig_91410,Contig_74948,Contig_195065,Contig_21742,First_Contig491,	1.42907640267667	0.000218210265152921	0.00752825414777578
ko04722	Neurotrophin signaling pathway	226	184	42	6044	864	32939	Contig_231801,Second_Contig436,Contig_270170,Contig_213488,Contig_77610,Contig_246737,Contig_285461,Contig_116503,Contig_331353,Contig_321864,Contig_276865,Contig_159533,Contig_186093,Contig_135778,Contig_220074,Contig_56652,Contig_217242,Contig_253814,Contig_151021,Contig_414806,Contig_264027,Contig_232797,Contig_249945,Contig_213266,Contig_45651,Contig_15056,Contig_69993,Contig_201297,Contig_31…	Contig_231801,Contig_270170,Contig_213488,Contig_77610,Contig_246737,Contig_285461,Contig_116503,Contig_331353,Contig_321864,Contig_276865,Contig_159533,Contig_186093,Contig_135778,Contig_220074,Contig_56652,Contig_217242,Contig_253814,Contig_151021,Contig_414806,Contig_264027,Contig_232797,Contig_249945,Contig_213266,Contig_45651,Contig_69993,Contig_211136,Contig_278454,Contig_233361,Contig_1166…	Second_Contig436,Contig_15056,Contig_201297,Contig_310809,Contig_227907,Contig_9403,Contig_290664,Contig_129640,Contig_163919,Contig_65160,Contig_284245,Contig_7791,Contig_148326,First_Contig8868,Contig_23668,Contig_15055,Contig_4096,Contig_11511,Contig_65351,Contig_210054,Contig_57585,Contig_167583,Contig_19541,Contig_95078,First_Contig3979,First_Contig6108,Contig_64945,Contig_47447,Contig_4384,…	1.42554408105988	5.58159655404212e-07	2.75092973020647e-05
ko00062	Fatty acid elongation	59	33	26	6044	226	32939	First_Contig8323,Contig_48480,Contig_174468,Contig_28561,Contig_96661,Contig_90866,Contig_173769,Contig_123510,Contig_20589,Contig_64127,Contig_50244,Contig_146624,Contig_131623,Contig_1255,First_Contig3537,Contig_219519,Contig_37117,Contig_219637,Contig_77577,Contig_136,Contig_57851,Contig_235766,Contig_237833,Contig_172198,Contig_232914,Contig_33420,Contig_167609,Contig_117098,Contig_27350,Cont…	Contig_28561,Contig_90866,Contig_173769,Contig_20589,Contig_146624,Contig_1255,Contig_219637,Contig_77577,Contig_136,Contig_235766,Contig_237833,Contig_172198,Contig_232914,Contig_33420,Contig_167609,Contig_117098,Contig_177157,Contig_9352,First_Contig6560,Contig_30914,Contig_174945,Contig_224638,Contig_20232,Contig_1579,Contig_3177,Contig_74028,Contig_141637,Contig_65133,Contig_170830,Contig_236…	First_Contig8323,Contig_48480,Contig_174468,Contig_96661,Contig_123510,Contig_64127,Contig_50244,Contig_131623,First_Contig3537,Contig_219519,Contig_37117,Contig_57851,Contig_27350,Contig_25645,Contig_131111,Contig_170146,Contig_7355,Contig_152343,Contig_12314,Contig_128343,Contig_152341,Contig_23235,Contig_83513,Contig_33419,Contig_84909,Contig_69295,	1.42275305576217	0.00828533566525833	0.142922040225706
ko05206	MicroRNAs in cancer	177	140	37	6044	679	32939	Contig_244596,Contig_213488,Contig_256402,Contig_133741,First_Contig6857,Contig_247282,Contig_231846,Contig_273202,Contig_56870,Contig_264209,Contig_45059,Contig_240924,Contig_217242,Contig_255792,Contig_152668,Contig_207708,Contig_377198,Contig_74947,Contig_232797,Contig_249945,Contig_229536,Contig_211136,Contig_235670,Contig_274160,Contig_183133,Contig_65548,Contig_235634,Contig_230843,Contig_2…	Contig_244596,Contig_213488,Contig_256402,Contig_133741,First_Contig6857,Contig_247282,Contig_231846,Contig_273202,Contig_264209,Contig_240924,Contig_217242,Contig_255792,Contig_152668,Contig_207708,Contig_377198,Contig_232797,Contig_249945,Contig_229536,Contig_211136,Contig_274160,Contig_183133,Contig_65548,Contig_235634,Contig_230843,Contig_209086,Contig_223297,Contig_198370,Contig_250025,Conti…	Contig_56870,Contig_45059,Contig_74947,Contig_235670,Contig_56068,Contig_248201,First_Contig7540,Contig_284245,First_Contig1133,Contig_23668,First_Contig4254,Contig_265831,Contig_48412,Contig_204894,Contig_190641,Contig_167583,Contig_95078,First_Contig6108,Contig_29698,First_Contig8937,First_Contig850,Contig_73029,Contig_1993,Contig_29668,Contig_217549,Contig_54407,Contig_160848,Contig_42470,Cont…	1.42065769043704	1.0125296802784e-05	0.000436653424620061
ko00534	Glycosaminoglycan biosynthesis	3	3	0	6044	12	32939	Contig_282633,Contig_180226,Contig_345758,	Contig_282633,Contig_180226,Contig_345758,	-	1.36246690933157	0.362238609428848	1
ko04662	B cell receptor signaling pathway	105	85	20	6044	422	32939	Contig_270170,Contig_213488,Contig_331353,Contig_321864,Contig_108248,Contig_217242,Contig_212209,Contig_232797,Contig_249945,Contig_213266,Contig_45651,Contig_154835,Contig_252245,Contig_223297,Contig_158669,Contig_102216,Contig_170193,Contig_207828,First_Contig7062,Contig_227501,Contig_273213,Contig_217699,Contig_284245,Contig_270627,Contig_121077,Contig_286060,Contig_148326,Contig_68237,First_…	Contig_270170,Contig_213488,Contig_331353,Contig_321864,Contig_108248,Contig_217242,Contig_212209,Contig_232797,Contig_249945,Contig_213266,Contig_45651,Contig_154835,Contig_252245,Contig_223297,Contig_158669,Contig_102216,Contig_170193,Contig_207828,First_Contig7062,Contig_227501,Contig_273213,Contig_217699,Contig_270627,Contig_121077,Contig_286060,Contig_68237,Contig_37352,Contig_235893,Contig_…	Contig_284245,Contig_148326,First_Contig8868,Contig_169768,Contig_23668,Contig_11511,Contig_65351,Contig_21692,Contig_210054,Contig_167583,Contig_95078,Contig_33973,First_Contig6108,Contig_4384,Contig_111569,Contig_120852,Contig_160848,Contig_195065,Contig_21742,First_Contig491,	1.35600972018782	0.00255546379843476	0.0587756673639995
ko04745	Phototransduction	68	40	28	6044	274	32939	Second_Contig436,Contig_414806,Contig_69993,Contig_58436,Contig_227907,Contig_8169,Contig_18160,Contig_233361,Contig_80951,Contig_9403,Contig_383554,Contig_156774,Contig_28795,Contig_412850,Contig_107925,Contig_261685,Contig_28961,Contig_182522,Contig_223230,Contig_4096,Contig_393469,Contig_285660,Contig_394216,Contig_57585,Contig_162519,Contig_252696,Contig_414414,Contig_78845,Contig_335769,Cont…	Contig_414806,Contig_69993,Contig_18160,Contig_233361,Contig_80951,Contig_383554,Contig_156774,Contig_412850,Contig_107925,Contig_261685,Contig_182522,Contig_223230,Contig_393469,Contig_285660,Contig_162519,Contig_252696,Contig_414414,Contig_78845,Contig_335769,Contig_387896,Contig_247570,Contig_103822,Contig_19310,Contig_39046,First_Contig6579,Contig_222844,First_Contig5657,Contig_288708,Contig_…	Second_Contig436,Contig_58436,Contig_227907,Contig_8169,Contig_9403,Contig_28795,Contig_28961,Contig_4096,Contig_394216,Contig_57585,Contig_19541,Contig_64945,Contig_47447,First_Contig7571,Contig_253468,Contig_30358,Contig_21636,Contig_302627,Contig_194639,Contig_46829,Contig_85224,Contig_9391,Contig_15657,Contig_90956,Contig_37153,First_Contig5781,Contig_77066,Contig_27004,	1.35252189539484	0.0145002476506034	0.208441059977424
ko04062	Chemokine signaling pathway	166	137	29	6044	677	32939	Contig_270170,Contig_239834,Contig_213488,Contig_204507,Contig_77610,Contig_331353,Contig_321864,Contig_131831,Contig_276865,Contig_135778,Contig_217242,Contig_151021,Contig_266148,Contig_155320,Contig_220799,Contig_232797,Contig_249945,Contig_213266,Contig_45651,Contig_15056,Contig_213445,Contig_173864,Contig_211136,Contig_209414,Contig_278454,Contig_246181,Contig_216446,Contig_196444,Contig_655…	Contig_270170,Contig_239834,Contig_213488,Contig_204507,Contig_77610,Contig_331353,Contig_321864,Contig_131831,Contig_276865,Contig_135778,Contig_217242,Contig_151021,Contig_266148,Contig_155320,Contig_220799,Contig_232797,Contig_249945,Contig_213266,Contig_45651,Contig_213445,Contig_173864,Contig_211136,Contig_278454,Contig_246181,Contig_216446,Contig_65548,Contig_210716,Contig_252245,Contig_223…	Contig_15056,Contig_209414,Contig_196444,Contig_182244,Contig_65160,Contig_284245,Contig_93317,Contig_148326,First_Contig8868,Contig_23668,Contig_15055,Contig_11511,Contig_65351,Contig_210054,Contig_167583,Contig_95078,First_Contig3979,First_Contig6108,Contig_4384,Contig_123149,Contig_111569,Contig_11948,Contig_3966,Contig_120852,Contig_160848,Contig_91410,Contig_195065,First_Contig491,Contig_229…	1.33630432466198	0.00034861158451409	0.010933726968851
ko00073	Cutin, suberine and wax biosynthesis	9	5	4	6044	37	32939	Contig_3549,Contig_307278,First_Contig1389,Contig_21889,Contig_874,Contig_348863,Contig_58121,Contig_212984,Contig_5853,	Contig_3549,Contig_21889,Contig_874,Contig_212984,Contig_5853,	Contig_307278,First_Contig1389,Contig_348863,Contig_58121,	1.32564347934963	0.298015401001067	1
ko04012	ErbB signaling pathway	112	89	23	6044	461	32939	Contig_213488,Contig_77610,Contig_247282,Contig_131831,Contig_217242,Contig_244628,Contig_266148,Contig_220799,Contig_74947,Contig_232797,Contig_249945,Contig_213266,Contig_247181,Contig_209414,Contig_196444,Contig_252245,Contig_223297,Contig_158669,Contig_214785,Contig_180904,Contig_280705,Contig_173446,Contig_27931,Contig_65160,Contig_207828,First_Contig7062,Contig_213621,Contig_227501,Contig_2…	Contig_213488,Contig_77610,Contig_247282,Contig_131831,Contig_217242,Contig_244628,Contig_266148,Contig_220799,Contig_232797,Contig_249945,Contig_213266,Contig_247181,Contig_252245,Contig_223297,Contig_158669,Contig_214785,Contig_180904,Contig_280705,Contig_173446,Contig_27931,Contig_207828,First_Contig7062,Contig_213621,Contig_227501,Contig_217699,Contig_224766,Contig_254283,Contig_121841,Contig…	Contig_74947,Contig_209414,Contig_196444,Contig_65160,Contig_284245,Contig_93317,Contig_148326,First_Contig8868,Contig_23668,Contig_65351,Contig_210054,Contig_167583,Contig_95078,First_Contig6108,First_Contig8937,Contig_47447,Contig_4384,Contig_213833,Contig_160848,Contig_91410,Contig_74948,Contig_195065,First_Contig491,	1.32404593358035	0.00396065458071151	0.0854016143965919
ko04660	T cell receptor signaling pathway	144	115	29	6044	598	32939	Contig_213488,First_Contig5387,Contig_78263,Contig_131831,Contig_276865,Contig_108248,Contig_217242,Contig_212209,Contig_220799,Contig_232797,Contig_249945,Contig_213266,Contig_210484,Contig_247181,Contig_211136,Contig_209414,Contig_154835,Contig_196444,Contig_65548,Contig_252245,Contig_223297,Contig_158669,Contig_129640,Contig_214785,Contig_280705,Contig_173446,Contig_5934,Contig_226000,Contig_2…	Contig_213488,First_Contig5387,Contig_78263,Contig_131831,Contig_276865,Contig_108248,Contig_217242,Contig_212209,Contig_220799,Contig_232797,Contig_249945,Contig_213266,Contig_210484,Contig_247181,Contig_211136,Contig_154835,Contig_65548,Contig_252245,Contig_223297,Contig_158669,Contig_214785,Contig_280705,Contig_173446,Contig_5934,Contig_226000,Contig_207828,First_Contig7062,Contig_213621,Conti…	Contig_209414,Contig_196444,Contig_129640,Contig_284245,Contig_93317,First_Contig4714,Contig_148326,First_Contig8868,Contig_169768,Contig_23668,Contig_336587,Contig_65351,Contig_21692,Contig_210054,Contig_167583,Contig_95078,Contig_33973,First_Contig6108,Contig_4384,Contig_123149,Contig_111569,Contig_132191,Contig_160848,Contig_91410,Contig_155126,Contig_195065,Contig_146878,Contig_21742,First_Co…	1.31234270865382	0.00165146492040317	0.0438273382722381
ko00623	Toluene degradation	6	5	1	6044	25	32939	Contig_36819,First_Contig2814,Contig_84776,Contig_36818,Contig_109465,Contig_265065,	Contig_36819,First_Contig2814,Contig_84776,Contig_36818,Contig_265065,	Contig_109465,	1.30796823295831	0.360921326112465	1
ko01521	EGFR tyrosine kinase inhibitor resistance	118	87	31	6044	494	32939	Contig_213488,Contig_48491,Contig_77610,Contig_247282,Contig_182460,Contig_217242,Contig_244628,Contig_266148,Contig_74947,Contig_232797,Contig_249945,Contig_213266,Contig_227586,Contig_252245,Contig_223297,Contig_134141,Contig_158669,Contig_29475,Contig_65160,Contig_233947,First_Contig7540,Contig_207828,First_Contig7062,Contig_227501,Contig_217699,Contig_284245,Contig_270627,Contig_46848,Contig_…	Contig_213488,Contig_48491,Contig_77610,Contig_247282,Contig_182460,Contig_217242,Contig_244628,Contig_266148,Contig_232797,Contig_249945,Contig_213266,Contig_227586,Contig_252245,Contig_223297,Contig_134141,Contig_158669,Contig_29475,Contig_233947,Contig_207828,First_Contig7062,Contig_227501,Contig_217699,Contig_270627,Contig_37352,Contig_214145,Contig_219608,Contig_213402,Contig_129044,Contig_9…	Contig_74947,Contig_65160,First_Contig7540,Contig_284245,Contig_46848,Contig_148326,Contig_49417,First_Contig8868,Contig_23668,Contig_65351,Contig_210054,Contig_167583,Contig_95078,First_Contig6108,First_Contig8937,Contig_4384,Contig_213833,Contig_57326,Contig_106414,Contig_317889,Contig_217549,Contig_160848,Contig_16776,Contig_9683,Contig_74948,First_Contig2048,Contig_195065,First_Contig491,Cont…	1.30179024535324	0.00535002352438439	0.0971451639954008
ko03010	Ribosome	417	270	147	6044	1746	32939	Contig_60514,Contig_76046,Contig_63620,Contig_56751,Contig_713,Contig_26933,Contig_286594,Contig_75305,Contig_12513,Contig_33534,Contig_80279,Contig_2217,Contig_93061,Contig_105407,Contig_219619,Contig_233605,Contig_4943,Contig_41680,Contig_73048,Contig_92896,Contig_10235,Contig_33882,Contig_8519,Contig_96116,Contig_5370,Contig_29206,Contig_34546,Contig_51170,Contig_131826,Contig_43413,Contig_471…	Contig_76046,Contig_56751,Contig_26933,Contig_75305,Contig_12513,Contig_80279,Contig_2217,Contig_93061,Contig_105407,Contig_219619,Contig_233605,Contig_41680,Contig_73048,Contig_92896,Contig_10235,Contig_33882,Contig_96116,Contig_34546,Contig_51170,Contig_131826,Contig_43413,Contig_74540,Contig_70911,Contig_5034,Contig_36886,Contig_60716,Contig_85347,Contig_184884,Contig_41657,Contig_44475,Contig…	Contig_60514,Contig_63620,Contig_713,Contig_286594,Contig_33534,Contig_4943,Contig_8519,Contig_5370,Contig_29206,Contig_47172,Contig_32935,Contig_111654,Contig_15654,Contig_31690,Contig_7191,Contig_24450,Contig_12147,Contig_31811,Contig_4408,Contig_3419,Contig_33997,Contig_26963,Contig_75038,Contig_77201,Contig_6029,Contig_3534,Contig_1258,Contig_25601,Contig_15570,Contig_1855,Contig_2471,Contig_…	1.30160069001435	4.55450042947698e-07	2.61883774694926e-05
ko00627	Aminobenzoate degradation	16	11	5	6044	67	32939	Contig_90866,Contig_173769,Contig_235777,Contig_37117,Contig_9352,Contig_280622,First_Contig6560,Contig_174945,Contig_326957,First_Contig2292,Contig_265767,Contig_74028,Contig_23235,Contig_83513,Contig_265065,Contig_84909,	Contig_90866,Contig_173769,Contig_235777,Contig_9352,First_Contig6560,Contig_174945,Contig_326957,First_Contig2292,Contig_265767,Contig_74028,Contig_265065,	Contig_37117,Contig_280622,Contig_23235,Contig_83513,Contig_84909,	1.30146092831672	0.236745538762161	1
ko04917	Prolactin signaling pathway	74	60	14	6044	313	32939	Contig_213488,Contig_217242,Contig_266148,Contig_232797,Contig_249945,Contig_213266,Contig_252245,Contig_223297,Contig_158669,Contig_180904,Contig_207828,First_Contig7062,Contig_227501,Contig_217699,Contig_284245,Contig_224766,Contig_121841,Contig_270627,Contig_148326,First_Contig8868,Contig_37352,Contig_219608,Contig_129044,Contig_23668,Contig_90663,Contig_249849,Contig_65351,Contig_27757,Contig…	Contig_213488,Contig_217242,Contig_266148,Contig_232797,Contig_249945,Contig_213266,Contig_252245,Contig_223297,Contig_158669,Contig_180904,Contig_207828,First_Contig7062,Contig_227501,Contig_217699,Contig_224766,Contig_121841,Contig_270627,Contig_37352,Contig_219608,Contig_129044,Contig_90663,Contig_249849,Contig_27757,Contig_130280,Contig_173855,Contig_265515,Contig_73110,Contig_216729,Contig_6…	Contig_284245,Contig_148326,First_Contig8868,Contig_23668,Contig_65351,Contig_210054,Contig_167583,Contig_95078,First_Contig6108,Contig_4384,Contig_160848,Contig_195065,Contig_146878,First_Contig491,	1.28846710914423	0.0306630234096981	0.341249776656317
ko00563	Glycosylphosphatidylinositol (GPI)-anchor biosynthesis	24	19	5	6044	102	32939	First_Contig6442,Contig_232541,Contig_238646,Contig_254542,Contig_223133,Contig_184369,Contig_246622,Contig_256228,First_Contig5971,Contig_254155,Contig_274021,Contig_229860,Contig_265474,Contig_228954,Contig_197947,Contig_189774,Contig_248811,Contig_250393,Contig_318625,Contig_243113,Contig_229751,Contig_233653,Contig_275723,Contig_5825,	First_Contig6442,Contig_232541,Contig_238646,Contig_254542,Contig_184369,Contig_246622,First_Contig5971,Contig_254155,Contig_274021,Contig_229860,Contig_228954,Contig_197947,Contig_189774,Contig_248811,Contig_318625,Contig_243113,Contig_229751,Contig_233653,Contig_275723,	Contig_223133,Contig_256228,Contig_265474,Contig_250393,Contig_5825,	1.28232179701795	0.190229097292354	0.994379372210034
ko04520	Adherens junction	109	81	28	6044	466	32939	Contig_270170,First_Contig5387,Contig_78263,Contig_331353,Contig_321864,Contig_276865,Contig_266148,Contig_45651,Contig_210484,Contig_8169,Contig_211136,Contig_18160,Contig_80951,Contig_65548,Contig_252245,Contig_383554,Contig_28795,Contig_3851,Contig_102216,Contig_226000,Contig_170193,Contig_280020,Contig_412850,Contig_225832,First_Contig4714,Contig_163887,Contig_121077,Contig_68237,Contig_26168…	Contig_270170,First_Contig5387,Contig_78263,Contig_331353,Contig_321864,Contig_276865,Contig_266148,Contig_45651,Contig_210484,Contig_211136,Contig_18160,Contig_80951,Contig_65548,Contig_252245,Contig_383554,Contig_3851,Contig_102216,Contig_226000,Contig_170193,Contig_280020,Contig_412850,Contig_225832,Contig_121077,Contig_68237,Contig_261685,Contig_207817,Contig_223666,Contig_252230,Contig_22652…	Contig_8169,Contig_28795,First_Contig4714,Contig_163887,Contig_28961,Contig_232940,Contig_336587,Contig_11511,Contig_65351,Contig_144716,Contig_394216,Contig_260435,Contig_28222,Contig_327060,First_Contig7571,Contig_30358,Contig_4384,Contig_204897,Contig_29668,Contig_123149,Contig_302627,Contig_120852,Contig_155126,Contig_5210,Contig_9391,Contig_15657,Contig_90956,Contig_77066,	1.27475444735743	0.0130339822505015	0.20439653983741
ko00980	Metabolism of xenobiotics by cytochrome P450	47	31	16	6044	201	32939	Contig_147693,Contig_177025,Contig_34009,Contig_243567,Contig_61278,Contig_202076,Contig_57401,Contig_53178,Contig_255624,Contig_176123,Contig_333521,First_Contig7019,Contig_147261,Contig_128742,Contig_97757,Contig_170595,Contig_115655,Contig_36002,Contig_3598,Contig_179691,Contig_376263,Contig_252647,Contig_292389,Contig_18830,Contig_294440,Contig_196454,Contig_145910,Contig_147170,Contig_11365,…	Contig_147693,Contig_34009,Contig_243567,Contig_61278,Contig_202076,Contig_57401,Contig_53178,Contig_255624,Contig_333521,First_Contig7019,Contig_147261,Contig_128742,Contig_97757,Contig_115655,Contig_179691,Contig_376263,Contig_252647,Contig_292389,Contig_18830,Contig_294440,Contig_196454,Contig_147170,Contig_120330,Contig_72585,Contig_206996,Contig_211256,Contig_257871,Contig_33371,Contig_20654…	Contig_177025,Contig_176123,Contig_170595,Contig_36002,Contig_3598,Contig_145910,Contig_11365,Contig_2685,Contig_206148,Contig_327592,Contig_12915,Contig_59917,First_Contig3116,Contig_12229,Contig_305593,Contig_59463,	1.27434715897679	0.0904075238699686	0.636542770104881
ko00440	Phosphonate and phosphinate metabolism	10	4	6	6044	43	32939	Contig_13513,Contig_197242,Contig_375700,Contig_13512,Contig_224556,Contig_368534,Contig_77836,Contig_224768,Contig_53112,Contig_183737,	Contig_197242,Contig_13512,Contig_77836,Contig_224768,	Contig_13513,Contig_375700,Contig_224556,Contig_368534,Contig_53112,Contig_183737,	1.26741107844797	0.347231822929532	1
ko04530	Tight junction	158	118	40	6044	680	32939	Contig_59085,Contig_270170,Contig_97260,Contig_331353,Contig_321864,Contig_276865,Contig_166992,Contig_247475,Contig_135778,Contig_151021,Contig_266148,Contig_248760,Contig_45651,Contig_15056,Contig_8169,Contig_211136,Contig_278454,Contig_18160,Contig_80951,Contig_216446,Contig_122718,Contig_65548,Contig_215905,Contig_182244,Contig_383554,Contig_2535,Contig_28795,Contig_7853,Contig_242019,Contig_…	Contig_59085,Contig_270170,Contig_97260,Contig_331353,Contig_321864,Contig_276865,Contig_166992,Contig_247475,Contig_135778,Contig_151021,Contig_266148,Contig_45651,Contig_211136,Contig_278454,Contig_18160,Contig_80951,Contig_216446,Contig_122718,Contig_65548,Contig_383554,Contig_2535,Contig_7853,Contig_242019,Contig_146182,Contig_102216,Contig_170193,Contig_56600,Contig_43563,Contig_280020,Conti…	Contig_248760,Contig_15056,Contig_8169,Contig_215905,Contig_182244,Contig_28795,Contig_317622,Contig_159384,Contig_28961,Contig_156978,Contig_232940,Contig_15055,Contig_11511,Contig_394216,Contig_66459,Contig_28222,Contig_48626,Contig_16689,Contig_71538,First_Contig3979,Contig_199375,First_Contig7571,Contig_30358,Contig_204897,Contig_123149,Contig_63608,Contig_11948,Contig_3966,Contig_2042,Contig…	1.26629277455522	0.00400722572696456	0.0813231103413396
ko00550	Peptidoglycan biosynthesis	3	2	1	6044	13	32939	Contig_236986,Contig_271396,Contig_11028,	Contig_236986,Contig_271396,	Contig_11028,	1.25766176245991	0.436668314626264	1
ko00515	Mannose type O-glycan biosynthesis	3	2	1	6044	13	32939	Contig_202326,Contig_236562,Second_Contig419,	Contig_202326,Contig_236562,	Second_Contig419,	1.25766176245991	0.436668314626264	1
ko04670	Leukocyte transendothelial migration	104	79	25	6044	451	32939	Contig_270170,Contig_236603,Contig_331353,Contig_321864,Contig_276865,Contig_135778,Contig_151021,Contig_155320,Contig_74947,Contig_45651,Contig_15056,Contig_213445,Contig_8169,Contig_173864,Contig_211136,Contig_278454,Contig_18160,Contig_80951,Contig_65548,Contig_210716,Contig_383554,Contig_158669,Contig_28795,Contig_242019,Contig_102216,Contig_170193,Contig_217699,Contig_412850,Contig_283961,Co…	Contig_270170,Contig_236603,Contig_331353,Contig_321864,Contig_276865,Contig_135778,Contig_151021,Contig_155320,Contig_45651,Contig_213445,Contig_173864,Contig_211136,Contig_278454,Contig_18160,Contig_80951,Contig_65548,Contig_210716,Contig_383554,Contig_158669,Contig_242019,Contig_102216,Contig_170193,Contig_217699,Contig_412850,Contig_283961,Contig_121077,Contig_407924,Contig_68237,Contig_26168…	Contig_74947,Contig_15056,Contig_8169,Contig_28795,Contig_28961,Contig_232940,Contig_15055,Contig_11511,Contig_394216,Contig_210054,Contig_28222,First_Contig3979,First_Contig7571,Contig_30358,Contig_204897,Contig_123149,Contig_302627,Contig_120852,Contig_74948,Contig_9391,Contig_146878,Contig_15657,Contig_90956,Contig_77066,Contig_229293,	1.25673222678921	0.0217117222631074	0.267519435027574
ko05132	Salmonella infection	112	73	39	6044	488	32939	Contig_270170,Contig_77647,Contig_331353,Contig_321864,Contig_226099,Contig_373556,Contig_276865,Contig_45651,Contig_98226,Contig_8169,Contig_241331,Contig_18160,Contig_80951,Contig_252245,Contig_73284,Contig_383554,Contig_338001,Contig_28795,Contig_141618,Contig_38538,First_Contig545,Contig_117661,Contig_102216,Contig_170193,Contig_66972,Contig_137414,Contig_280020,Contig_412850,Contig_219121,Co…	Contig_270170,Contig_77647,Contig_331353,Contig_321864,Contig_226099,Contig_276865,Contig_45651,Contig_241331,Contig_18160,Contig_80951,Contig_252245,Contig_73284,Contig_383554,Contig_338001,Contig_141618,Contig_102216,Contig_170193,Contig_137414,Contig_280020,Contig_412850,Contig_219121,Contig_121077,Contig_68237,Contig_261685,Contig_132135,Contig_393469,Contig_285660,Contig_386451,Contig_414414…	Contig_373556,Contig_98226,Contig_8169,Contig_28795,Contig_38538,First_Contig545,Contig_117661,Contig_66972,Contig_163887,Contig_28961,Contig_55176,Contig_14822,Contig_11511,Contig_65351,Contig_236136,Contig_394216,Contig_78209,First_Contig3481,First_Contig7571,Contig_30358,Contig_4384,Contig_5153,Contig_87078,Contig_160308,Contig_110470,Contig_123149,Contig_302627,Contig_122874,Contig_120852,Fir…	1.25078929381259	0.0198425382160672	0.263295218636277
ko04664	Fc epsilon RI signaling pathway	89	71	18	6044	390	32939	Contig_270170,Contig_213488,Contig_331353,Contig_321864,Contig_217242,Contig_232797,Contig_249945,Contig_213266,Contig_45651,Contig_252245,Contig_223297,Contig_158669,Contig_129640,Contig_102216,Contig_170193,Contig_207828,Contig_227501,Contig_217699,Contig_284245,First_Contig4714,Contig_270627,Contig_121077,Contig_148326,Contig_68237,Contig_37352,Contig_219608,Contig_129044,Contig_23668,Contig_9…	Contig_270170,Contig_213488,Contig_331353,Contig_321864,Contig_217242,Contig_232797,Contig_249945,Contig_213266,Contig_45651,Contig_252245,Contig_223297,Contig_158669,Contig_102216,Contig_170193,Contig_207828,Contig_227501,Contig_217699,Contig_270627,Contig_121077,Contig_68237,Contig_37352,Contig_219608,Contig_129044,Contig_90663,Contig_249849,Contig_27757,Contig_386451,Contig_173855,Contig_26551…	Contig_129640,Contig_284245,First_Contig4714,Contig_148326,Contig_23668,Contig_11511,Contig_65351,Contig_210054,Contig_167583,Contig_95078,First_Contig6108,Contig_4384,Contig_132191,Contig_120852,Contig_160848,Contig_195065,Contig_146878,First_Contig491,	1.24368774287702	0.0408477378039641	0.402641986924789
ko00364	Fluorobenzoate degradation	5	4	1	6044	22	32939	Contig_36819,First_Contig2814,Contig_84776,Contig_36818,Contig_109465,	Contig_36819,First_Contig2814,Contig_84776,Contig_36818,	Contig_109465,	1.23860628121052	0.441605219572559	1
ko04623	Cytosolic DNA-sensing pathway	25	14	11	6044	110	32939	Contig_170951,Contig_248677,Contig_106811,Contig_57579,Contig_208336,Contig_246533,Contig_193475,First_Contig8310,Contig_113991,Contig_173335,Contig_82816,Contig_82294,Contig_111549,Contig_203014,Contig_297158,Contig_14662,Contig_111569,Contig_226246,Contig_78897,Contig_220202,Contig_121917,Contig_119004,Contig_99745,Contig_219464,Contig_299327,	Contig_248677,Contig_106811,Contig_193475,First_Contig8310,Contig_113991,Contig_173335,Contig_111549,Contig_203014,Contig_297158,Contig_226246,Contig_220202,Contig_99745,Contig_219464,Contig_299327,	Contig_170951,Contig_57579,Contig_208336,Contig_246533,Contig_82816,Contig_82294,Contig_14662,Contig_111569,Contig_78897,Contig_121917,Contig_119004,	1.23860628121052	0.242213736092766	1
ko04070	Phosphatidylinositol signaling system	115	74	41	6044	507	32939	Second_Contig436,Contig_175592,Contig_257991,First_Contig6024,Contig_414806,Contig_156083,Contig_205424,Contig_74947,Contig_295141,Contig_242147,Contig_69993,Contig_250703,Contig_58436,Contig_227907,Contig_176771,Contig_233361,Contig_247986,Contig_9403,Contig_231580,Contig_158669,Contig_156774,First_Contig7577,Contig_233855,Contig_284786,Contig_69792,Contig_233947,First_Contig7540,Contig_98187,Co…	Contig_175592,Contig_257991,Contig_414806,Contig_205424,Contig_242147,Contig_69993,Contig_250703,Contig_176771,Contig_233361,Contig_231580,Contig_158669,Contig_156774,Contig_233855,Contig_284786,Contig_233947,Contig_239116,Contig_254003,Contig_217699,Contig_107925,Contig_286060,Contig_211598,Contig_224844,Contig_219608,Contig_58262,Contig_182522,Contig_223230,Contig_129044,Contig_289966,Contig_20…	Second_Contig436,First_Contig6024,Contig_156083,Contig_74947,Contig_295141,Contig_58436,Contig_227907,Contig_247986,Contig_9403,First_Contig7577,Contig_69792,First_Contig7540,Contig_98187,Contig_1943,Contig_209176,Contig_2290,First_Contig1725,Contig_4096,Contig_75567,First_Contig6505,Contig_19436,Contig_210054,Contig_57585,First_Contig7235,Contig_97166,Contig_19541,Contig_2289,Contig_64945,Contig…	1.23616327079393	0.0250078673418391	0.297507387342569
ko04010	MAPK signaling pathway	297	233	64	6044	1310	32939	Contig_270170,Contig_397876,Contig_213488,Contig_48491,First_Contig5387,Contig_77610,Contig_238360,Contig_78263,Contig_245530,Contig_52276,Contig_331353,Contig_321864,Contig_157333,Contig_131831,Contig_276865,Contig_156109,Contig_247475,Contig_68777,Contig_108248,Contig_135778,Contig_217242,Contig_212209,Contig_45274,Contig_151021,Contig_226257,Contig_220799,Contig_74947,Contig_189951,Contig_5438…	Contig_270170,Contig_397876,Contig_213488,Contig_48491,First_Contig5387,Contig_77610,Contig_238360,Contig_78263,Contig_331353,Contig_321864,Contig_157333,Contig_131831,Contig_276865,Contig_156109,Contig_247475,Contig_108248,Contig_135778,Contig_217242,Contig_212209,Contig_151021,Contig_226257,Contig_220799,Contig_189951,Contig_54389,Contig_232797,Contig_249945,Contig_239452,Contig_213266,Contig_4…	Contig_245530,Contig_52276,Contig_68777,Contig_45274,Contig_74947,Contig_6898,Contig_15056,Contig_310809,Contig_12240,Contig_209414,Contig_196444,Contig_266147,Contig_182244,Contig_77335,Contig_65160,Contig_241587,Contig_153900,Contig_284245,Contig_93317,Contig_7791,Contig_148326,Contig_169768,Contig_228077,Contig_23668,Contig_15055,Contig_336587,Contig_11511,Contig_65351,Contig_21692,Contig_1224…	1.23558067808084	0.000489783673036156	0.0140812805997895
ko05231	Choline metabolism in cancer	131	102	29	6044	578	32939	Contig_270170,Contig_213488,First_Contig6602,Contig_175592,Contig_247282,Contig_50493,Contig_331353,Contig_321864,Contig_217242,Contig_244628,Contig_220936,Contig_205424,Contig_74947,Contig_232797,Contig_295141,Contig_249945,Contig_213266,Contig_45651,Contig_143291,Contig_250703,Contig_247986,Contig_252245,Contig_223297,Contig_197242,First_Contig6431,Contig_231580,Contig_158669,Contig_129640,Cont…	Contig_270170,Contig_213488,First_Contig6602,Contig_175592,Contig_247282,Contig_331353,Contig_321864,Contig_217242,Contig_244628,Contig_205424,Contig_232797,Contig_249945,Contig_213266,Contig_45651,Contig_143291,Contig_250703,Contig_252245,Contig_223297,Contig_197242,First_Contig6431,Contig_231580,Contig_158669,Contig_102216,Contig_170193,Contig_207828,Contig_227501,Contig_217699,Contig_280020,Co…	Contig_50493,Contig_220936,Contig_74947,Contig_295141,Contig_247986,Contig_129640,Contig_284245,Contig_163887,Contig_148326,Contig_255750,Contig_74053,Contig_23668,Contig_11511,Contig_65351,Contig_210054,Contig_167583,Contig_95078,First_Contig6108,First_Contig8937,Contig_4384,Contig_132191,Contig_120852,Contig_160848,Contig_231354,Contig_74948,Contig_195065,First_Contig491,Contig_236473,First_Con…	1.23517761330405	0.017664516041838	0.243770321377364
ko04320	Dorso-ventral axis formation	55	44	11	6044	244	32939	Contig_213488,Contig_77610,Contig_217242,Contig_232797,Contig_249945,Contig_252245,Contig_223297,Contig_65160,Contig_207828,Contig_227501,Contig_284245,Contig_270627,Contig_37352,Contig_23668,Contig_90663,Contig_249849,Contig_65351,Contig_173855,Contig_265515,Contig_73110,Contig_216729,Contig_67389,Contig_246170,Contig_167583,Contig_54568,Contig_95078,Contig_159010,Contig_209008,First_Contig6108,…	Contig_213488,Contig_77610,Contig_217242,Contig_232797,Contig_249945,Contig_252245,Contig_223297,Contig_207828,Contig_227501,Contig_270627,Contig_37352,Contig_90663,Contig_249849,Contig_173855,Contig_265515,Contig_73110,Contig_216729,Contig_67389,Contig_246170,Contig_54568,Contig_159010,Contig_209008,Contig_313042,Contig_153557,Contig_232997,Contig_165047,Contig_206169,Contig_90634,Contig_196793,…	Contig_65160,Contig_284245,Contig_23668,Contig_65351,Contig_167583,Contig_95078,First_Contig6108,Contig_4384,Contig_160848,Contig_195065,First_Contig491,	1.22845377070879	0.118279497236576	0.741935028120342
ko04392	Hippo signaling pathway	36	29	7	6044	160	32939	Contig_397876,Contig_238360,Contig_131831,Contig_190012,Contig_220799,Contig_209414,Contig_196444,Contig_214785,Contig_280705,Contig_173446,Contig_244483,Contig_50289,Contig_213621,Contig_93317,Contig_254283,Contig_215240,Contig_221600,Contig_158557,Contig_234565,Contig_261939,Contig_111779,Contig_224006,Contig_78870,Contig_91410,Contig_227658,Contig_250596,Contig_241299,Contig_202207,Contig_6620…	Contig_397876,Contig_238360,Contig_131831,Contig_190012,Contig_220799,Contig_214785,Contig_280705,Contig_173446,Contig_244483,Contig_50289,Contig_213621,Contig_254283,Contig_215240,Contig_221600,Contig_158557,Contig_234565,Contig_261939,Contig_111779,Contig_227658,Contig_250596,Contig_241299,Contig_66205,Contig_214390,Contig_35144,Contig_200201,Contig_196279,Contig_166251,Contig_203118,Contig_218…	Contig_209414,Contig_196444,Contig_93317,Contig_224006,Contig_78870,Contig_91410,Contig_202207,	1.22622021839841	0.195293379262838	0.990826703612929
ko04151	PI3K-Akt signaling pathway	238	170	68	6044	1075	32939	Contig_205124,Contig_270170,Contig_199897,Contig_213488,Contig_240802,Contig_147919,Contig_247282,Contig_97260,Contig_50493,Contig_331353,Contig_321864,Contig_56870,Contig_251637,Contig_182460,Contig_220074,Contig_56652,Contig_217242,Contig_244628,Contig_220936,Contig_135423,Contig_232797,Contig_249945,Contig_213266,Contig_45651,Contig_10759,First_Contig5296,Contig_50089,Contig_122718,Contig_2522…	Contig_205124,Contig_270170,Contig_199897,Contig_213488,Contig_240802,Contig_147919,Contig_247282,Contig_97260,Contig_331353,Contig_321864,Contig_251637,Contig_182460,Contig_220074,Contig_56652,Contig_217242,Contig_244628,Contig_135423,Contig_232797,Contig_249945,Contig_213266,Contig_45651,First_Contig5296,Contig_122718,Contig_252245,Contig_209086,Contig_223297,Contig_134141,Contig_227387,Contig_…	Contig_50493,Contig_56870,Contig_220936,Contig_10759,Contig_50089,Contig_10760,Contig_129640,Contig_29308,First_Contig7540,Contig_284245,Contig_317622,Contig_46848,Contig_148326,Contig_49417,First_Contig8868,Contig_255750,Contig_30246,Contig_23668,Contig_199726,Contig_293801,Contig_11511,Contig_65351,Contig_55611,Contig_172752,Contig_210054,Contig_48626,Contig_190641,Contig_167583,Contig_117108,C…	1.20657534668247	0.00504740496576263	0.0967419285104505
ko00982	Drug metabolism	44	32	12	6044	199	32939	Contig_147693,Contig_177025,Contig_34009,Contig_215652,Contig_61278,Contig_202076,Contig_57401,Contig_53178,Contig_255624,Contig_333521,Contig_200218,Contig_147261,Contig_128742,Contig_97757,Contig_115655,Contig_36002,Contig_3598,Contig_179691,Contig_376263,Contig_252647,Contig_211706,Contig_292389,Contig_18830,Contig_196454,Contig_145910,Contig_147170,Contig_11365,Contig_2685,Contig_120330,Conti…	Contig_147693,Contig_34009,Contig_215652,Contig_61278,Contig_202076,Contig_57401,Contig_53178,Contig_255624,Contig_333521,Contig_200218,Contig_147261,Contig_128742,Contig_97757,Contig_115655,Contig_179691,Contig_376263,Contig_252647,Contig_211706,Contig_292389,Contig_18830,Contig_196454,Contig_147170,Contig_120330,Contig_72585,Contig_206996,Contig_211256,Contig_33371,Contig_206547,Contig_231855,C…	Contig_177025,Contig_36002,Contig_3598,Contig_145910,Contig_11365,Contig_2685,Contig_206148,Contig_327592,Contig_12915,Contig_59917,Contig_12229,Contig_59463,	1.20499585950933	0.19391724574499	0.998529101224204
ko04360	Axon guidance	132	105	27	6044	597	32939	Contig_270170,Contig_331353,Contig_321864,Contig_247382,Contig_131831,Contig_276865,Contig_108248,Contig_217242,Contig_212209,Contig_266148,Contig_155320,Contig_220799,Contig_69553,Contig_45651,Contig_173864,Contig_211136,Contig_209414,Contig_154835,Contig_196444,Contig_65548,Contig_252245,Contig_158669,Contig_214785,Contig_280705,Contig_234750,Contig_173446,Contig_27931,Contig_270197,Contig_2415…	Contig_270170,Contig_331353,Contig_321864,Contig_131831,Contig_276865,Contig_108248,Contig_217242,Contig_212209,Contig_266148,Contig_155320,Contig_220799,Contig_69553,Contig_45651,Contig_173864,Contig_211136,Contig_154835,Contig_65548,Contig_252245,Contig_158669,Contig_214785,Contig_280705,Contig_234750,Contig_173446,Contig_27931,Contig_270197,Contig_102216,Contig_28987,Contig_170193,First_Contig…	Contig_247382,Contig_209414,Contig_196444,Contig_241587,Contig_93317,First_Contig4714,First_Contig8868,Contig_169768,Contig_11511,Contig_65351,Contig_21692,Contig_210054,Contig_167583,Contig_101687,Contig_95078,Contig_33973,Contig_47447,Contig_4384,Contig_123149,Contig_23231,Contig_120852,Contig_91410,Contig_186738,Contig_5459,Contig_195065,Contig_21742,Second_Contig334,	1.20499585950933	0.0342963393859099	0.369757409004341
ko04750	Inflammatory mediator regulation of TRP channels	65	37	28	6044	294	32939	Second_Contig436,Contig_257991,First_Contig6024,Contig_14799,Contig_414806,Contig_266148,Contig_74947,Contig_69993,Contig_58436,Contig_227907,Contig_233361,Contig_216446,Contig_85911,Contig_9403,Contig_182244,Contig_158669,Contig_156774,Contig_385776,Contig_217699,Contig_107925,Contig_284997,Contig_219608,Contig_182522,Contig_223230,Contig_129044,First_Contig5697,Contig_4096,Contig_27757,Contig_2…	Contig_257991,Contig_414806,Contig_266148,Contig_69993,Contig_233361,Contig_216446,Contig_158669,Contig_156774,Contig_385776,Contig_217699,Contig_107925,Contig_284997,Contig_219608,Contig_182522,Contig_223230,Contig_129044,First_Contig5697,Contig_27757,Contig_162519,Contig_252696,Contig_78845,Contig_335769,Contig_247570,Contig_103822,Contig_219514,Contig_277948,Contig_67370,Contig_227412,Contig_1…	Second_Contig436,First_Contig6024,Contig_14799,Contig_74947,Contig_58436,Contig_227907,Contig_85911,Contig_9403,Contig_182244,Contig_4096,Contig_210054,Contig_57585,Contig_313961,Contig_97166,Contig_19541,Contig_64945,Contig_47447,Contig_21636,Contig_11948,Contig_3966,Contig_194639,Contig_46829,Contig_85224,Contig_74948,Contig_146878,Contig_37153,First_Contig5781,Contig_27004,	1.20490270893268	0.12472948102228	0.75494159566117
ko04380	Osteoclast differentiation	91	73	18	6044	414	32939	Contig_270170,First_Contig5387,Contig_78263,Contig_331353,Contig_321864,Contig_108248,Contig_212209,Contig_149225,Contig_249945,Contig_213266,Contig_45651,Contig_210484,Contig_154835,Contig_252245,Contig_158669,Contig_5934,Contig_102216,Contig_226000,Contig_170193,Contig_279391,Contig_217699,Contig_225832,First_Contig4714,Contig_121077,Contig_148326,Contig_68237,Contig_169768,Contig_223666,Contig…	Contig_270170,First_Contig5387,Contig_78263,Contig_331353,Contig_321864,Contig_108248,Contig_212209,Contig_249945,Contig_213266,Contig_45651,Contig_210484,Contig_154835,Contig_252245,Contig_158669,Contig_5934,Contig_102216,Contig_226000,Contig_170193,Contig_279391,Contig_217699,Contig_225832,Contig_121077,Contig_68237,Contig_223666,Contig_235893,Contig_219608,Contig_252230,Contig_129044,Contig_22…	Contig_149225,First_Contig4714,Contig_148326,Contig_169768,Contig_23668,Contig_336587,Contig_11511,Contig_65351,Contig_21692,Contig_210054,Contig_33973,Contig_4384,First_Contig4007,Contig_111569,Contig_120852,Contig_155126,Contig_146878,Contig_21742,	1.19791776569249	0.0832260546933795	0.624195410200346
ko04015	Rap1 signaling pathway	174	133	41	6044	792	32939	Second_Contig436,Contig_270170,Contig_236603,Contig_77610,Contig_331353,Contig_260447,Contig_321864,Contig_276865,Contig_247475,Contig_135778,Contig_217242,Contig_151021,Contig_414806,Contig_266148,Contig_155320,Contig_74947,Contig_18142,Contig_249945,Contig_213266,Contig_45651,Contig_15056,Contig_69993,Contig_227907,Contig_8169,Contig_173864,Contig_211136,Contig_278454,Contig_18160,Contig_233361…	Contig_270170,Contig_236603,Contig_77610,Contig_331353,Contig_260447,Contig_321864,Contig_276865,Contig_247475,Contig_135778,Contig_217242,Contig_151021,Contig_414806,Contig_266148,Contig_155320,Contig_18142,Contig_249945,Contig_213266,Contig_45651,Contig_69993,Contig_173864,Contig_211136,Contig_278454,Contig_18160,Contig_233361,Contig_80951,Contig_65548,Contig_252245,Contig_126915,Contig_383554,…	Second_Contig436,Contig_74947,Contig_15056,Contig_227907,Contig_8169,Contig_9403,Contig_28795,Contig_65160,Contig_148326,Contig_28961,Contig_23668,Contig_15055,Contig_4096,Contig_11511,Contig_65351,Contig_394216,Contig_210054,Contig_57585,Contig_190641,Contig_167583,Contig_19541,Contig_95078,First_Contig3979,Contig_64945,First_Contig7571,Contig_30358,Contig_4384,Contig_123149,Contig_302627,Contig…	1.19731940517017	0.0199270267962387	0.254623120174162
ko04915	Estrogen signaling pathway	161	105	56	6044	734	32939	Second_Contig436,Contig_213488,Contig_257991,First_Contig6024,Contig_245530,Contig_157333,Contig_156109,Contig_68777,Contig_217242,Contig_414806,Contig_266148,Contig_155320,Contig_232797,Contig_249945,Contig_239452,Contig_213266,Contig_69993,Contig_10759,Contig_58436,Contig_227907,Contig_173864,Contig_50089,Contig_12240,Contig_233361,Contig_25862,Contig_216446,Contig_9403,Contig_252245,Contig_223…	Contig_213488,Contig_257991,Contig_157333,Contig_156109,Contig_217242,Contig_414806,Contig_266148,Contig_155320,Contig_232797,Contig_249945,Contig_239452,Contig_213266,Contig_69993,Contig_173864,Contig_233361,Contig_25862,Contig_216446,Contig_252245,Contig_223297,Second_Contig856,Contig_158669,Contig_156774,Contig_91442,Contig_32759,Contig_207828,Contig_44521,Contig_227501,Contig_217699,Contig_66…	Second_Contig436,First_Contig6024,Contig_245530,Contig_68777,Contig_10759,Contig_58436,Contig_227907,Contig_50089,Contig_12240,Contig_9403,Contig_182244,Contig_10760,Contig_153900,Contig_284245,Contig_148326,Contig_23668,Contig_4096,Contig_136219,Contig_65351,Contig_172752,Contig_18329,First_Contig3114,Contig_118665,Contig_210054,Contig_57585,Contig_297200,Contig_97166,Contig_167583,Contig_19541,…	1.19540693407293	0.0259979646289927	0.298976593233416
ko04072	Phospholipase D signaling pathway	127	98	29	6044	581	32939	Contig_213488,First_Contig6602,Contig_236603,Contig_175592,Contig_247282,Contig_50493,Contig_217242,Contig_220936,Contig_205424,Contig_232797,Contig_295141,Contig_249945,Contig_213266,Contig_143291,Contig_250703,Contig_211136,Contig_53299,Contig_65548,Contig_247986,Contig_252245,Contig_223297,First_Contig6431,Second_Contig856,Contig_231580,Contig_104740,Contig_158669,Contig_77335,Contig_275726,Co…	Contig_213488,First_Contig6602,Contig_236603,Contig_175592,Contig_247282,Contig_217242,Contig_205424,Contig_232797,Contig_249945,Contig_213266,Contig_143291,Contig_250703,Contig_211136,Contig_65548,Contig_252245,Contig_223297,First_Contig6431,Second_Contig856,Contig_231580,Contig_104740,Contig_158669,Contig_275726,Contig_73833,Contig_207828,Contig_227501,Contig_217699,Contig_270627,Contig_217039,…	Contig_50493,Contig_220936,Contig_295141,Contig_53299,Contig_247986,Contig_77335,Contig_108943,Contig_98636,Contig_284245,First_Contig4714,Contig_148326,Contig_255750,Contig_74053,Contig_23668,First_Contig2191,Contig_65351,Contig_210054,Contig_167583,Contig_95078,First_Contig6108,First_Contig8937,Contig_4384,Contig_138019,Contig_160848,Contig_231354,Contig_195065,First_Contig491,Contig_236473,Fir…	1.19127915652399	0.0501830190138775	0.455608988415466
ko05225	Hepatocellular carcinoma	156	112	44	6044	716	32939	Contig_147693,Contig_213488,Contig_199234,Contig_77610,Contig_247282,Contig_34009,Contig_42516,Contig_23471,Contig_217242,Contig_244628,Contig_202076,Contig_255624,Contig_74947,Contig_232797,Contig_249945,Contig_213266,Contig_333521,Contig_138907,Contig_8169,Contig_18160,Contig_147261,Contig_80951,Contig_128742,Contig_252245,Contig_223297,Contig_383554,Contig_158669,Contig_240691,Contig_28795,Con…	Contig_147693,Contig_213488,Contig_199234,Contig_77610,Contig_247282,Contig_34009,Contig_42516,Contig_217242,Contig_244628,Contig_202076,Contig_255624,Contig_232797,Contig_249945,Contig_213266,Contig_333521,Contig_138907,Contig_18160,Contig_147261,Contig_80951,Contig_128742,Contig_252245,Contig_223297,Contig_383554,Contig_158669,Contig_240691,Contig_115655,Contig_201243,Contig_233947,Contig_20782…	Contig_23471,Contig_74947,Contig_8169,Contig_28795,Contig_65160,First_Contig7540,Contig_3598,Contig_284245,Contig_109857,Contig_148326,First_Contig8868,Contig_28961,Contig_316334,Contig_23668,Contig_65351,Contig_203088,Contig_394216,Contig_210054,Contig_171199,Contig_145910,Contig_2685,Contig_167583,Contig_95078,First_Contig6108,First_Contig8937,First_Contig7571,Contig_30358,Contig_4384,Contig_21…	1.18740132880293	0.0343987298799363	0.359623085108425
ko00361	Chlorocyclohexane and chlorobenzene degradation	5	4	1	6044	23	32939	Contig_36819,First_Contig2814,Contig_84776,Contig_36818,Contig_109465,	Contig_36819,First_Contig2814,Contig_84776,Contig_36818,	Contig_109465,	1.18475383420136	0.500671041668728	1
ko04964	Proximal tubule bicarbonate reclamation	25	20	5	6044	115	32939	Contig_236549,Contig_86473,Contig_236550,Contig_225135,Contig_194197,Contig_194198,Contig_86474,Contig_259867,Contig_93442,Contig_127572,Contig_152151,Contig_148377,Contig_37357,Contig_28174,Contig_13481,Contig_218390,First_Contig387,First_Contig2934,Contig_43633,Contig_13534,First_Contig6107,Contig_85603,Contig_26632,Contig_295420,Contig_97023,	Contig_236549,Contig_86473,Contig_236550,Contig_225135,Contig_194197,Contig_86474,Contig_259867,Contig_127572,Contig_152151,Contig_148377,Contig_37357,Contig_28174,Contig_218390,Contig_43633,Contig_13534,First_Contig6107,Contig_85603,Contig_26632,Contig_295420,Contig_97023,	Contig_194198,Contig_93442,Contig_13481,First_Contig387,First_Contig2934,	1.18475383420136	0.337138609019686	1
ko05224	Breast cancer	89	68	21	6044	411	32939	Contig_213488,Contig_77610,Contig_247282,Contig_56870,Contig_217242,Contig_244628,Contig_232797,Contig_249945,Contig_213266,Contig_252245,Contig_223297,Contig_158669,Contig_65160,Contig_233947,First_Contig7540,Contig_207828,First_Contig7062,Contig_227501,Contig_217699,Contig_284245,Contig_270627,Contig_148326,First_Contig8868,Contig_37352,Contig_219608,Contig_129044,Contig_23668,Contig_90663,Cont…	Contig_213488,Contig_77610,Contig_247282,Contig_217242,Contig_244628,Contig_232797,Contig_249945,Contig_213266,Contig_252245,Contig_223297,Contig_158669,Contig_233947,Contig_207828,First_Contig7062,Contig_227501,Contig_217699,Contig_270627,Contig_37352,Contig_219608,Contig_129044,Contig_90663,Contig_249849,Contig_27757,Contig_130280,Contig_173855,Contig_265515,Contig_106395,Contig_73110,Contig_21…	Contig_56870,Contig_65160,First_Contig7540,Contig_284245,Contig_148326,First_Contig8868,Contig_23668,Contig_65351,Contig_203088,Contig_210054,Contig_167583,Contig_95078,First_Contig6108,First_Contig8937,Contig_4384,Contig_213833,Contig_217549,Contig_160848,Contig_195065,First_Contig491,Contig_270237,	1.18014165382491	0.113588390552804	0.753615283475335
ko04933	AGE-RAGE signaling pathway in diabetic complications	71	56	15	6044	328	32939	Contig_270170,Contig_331353,Contig_321864,Contig_276865,Contig_217242,Contig_156083,Contig_213266,Contig_45651,Contig_242147,Contig_252245,Contig_158669,Contig_180904,Contig_102216,Contig_170193,Contig_227501,Contig_217699,Contig_224766,First_Contig1725,Contig_121841,First_Contig5894,Contig_121077,Contig_148326,Contig_68237,Contig_219608,Contig_129044,Contig_249849,Contig_11511,Contig_75567,Conti…	Contig_270170,Contig_331353,Contig_321864,Contig_276865,Contig_217242,Contig_213266,Contig_45651,Contig_242147,Contig_252245,Contig_158669,Contig_180904,Contig_102216,Contig_170193,Contig_227501,Contig_217699,Contig_224766,Contig_121841,Contig_121077,Contig_68237,Contig_219608,Contig_129044,Contig_249849,Contig_27757,Contig_386451,Contig_173855,Contig_73110,Contig_54568,Contig_197153,Contig_31304…	Contig_156083,First_Contig1725,First_Contig5894,Contig_148326,Contig_11511,Contig_75567,Contig_65351,Contig_210054,Contig_167583,Contig_95078,Contig_4384,Contig_123149,Contig_120852,Contig_195065,Contig_146878,	1.17969695807977	0.153134350443992	0.866087719724218
ko04620	Toll-like receptor signaling pathway	67	55	12	6044	310	32939	Contig_270170,First_Contig5387,Contig_78263,Contig_331353,Contig_321864,Contig_249945,Contig_213266,Contig_45651,Contig_210484,Contig_252245,Contig_158669,Contig_102216,Contig_226000,Contig_170193,Contig_217699,Contig_225832,Contig_121077,Contig_148326,Contig_68237,Contig_223666,Contig_219608,Contig_252230,Contig_129044,Contig_23668,Contig_226521,Contig_212164,Contig_336587,Contig_11511,Contig_65…	Contig_270170,First_Contig5387,Contig_78263,Contig_331353,Contig_321864,Contig_249945,Contig_213266,Contig_45651,Contig_210484,Contig_252245,Contig_158669,Contig_102216,Contig_226000,Contig_170193,Contig_217699,Contig_225832,Contig_121077,Contig_68237,Contig_223666,Contig_219608,Contig_252230,Contig_129044,Contig_226521,Contig_212164,Contig_229298,Contig_27757,Contig_386451,Contig_226799,Contig_2…	Contig_148326,Contig_23668,Contig_336587,Contig_11511,Contig_65351,Contig_236136,Contig_210054,Contig_4384,Contig_111569,Contig_120852,Contig_155126,Contig_146878,	1.17787461838987	0.16731430262657	0.931023135583335
ko04720	Long-term potentiation	115	71	44	6044	533	32939	Second_Contig436,Contig_77610,Contig_257991,First_Contig6024,Contig_14799,Contig_108248,Contig_135778,Contig_217242,Contig_212209,Contig_151021,Contig_414806,Contig_74947,Contig_249945,Contig_15056,Contig_69993,Contig_310809,Contig_58436,Contig_227907,Contig_278454,Contig_233361,Contig_154835,Contig_216446,Contig_85911,Contig_9403,Contig_252245,Contig_182244,Second_Contig856,Contig_156774,Contig_…	Contig_77610,Contig_257991,Contig_108248,Contig_135778,Contig_217242,Contig_212209,Contig_151021,Contig_414806,Contig_249945,Contig_69993,Contig_278454,Contig_233361,Contig_154835,Contig_216446,Contig_252245,Second_Contig856,Contig_156774,Contig_385776,Contig_279391,Contig_227501,Contig_283961,Contig_107925,Contig_284997,Contig_407924,Contig_89758,Contig_235893,Contig_2014,Contig_224758,Contig_18…	Second_Contig436,First_Contig6024,Contig_14799,Contig_74947,Contig_15056,Contig_310809,Contig_58436,Contig_227907,Contig_85911,Contig_9403,Contig_182244,Contig_65160,Contig_7791,Contig_169768,Contig_23668,Contig_15055,Contig_4096,Contig_65351,Contig_21692,Contig_57585,Contig_97166,Contig_167583,Contig_19541,Contig_95078,First_Contig3979,Contig_33973,Contig_64945,Contig_47447,Contig_4384,Contig_21…	1.17586262343813	0.081878548448919	0.642002254883569
ko00981	Insect hormone biosynthesis	17	10	7	6044	79	32939	Contig_141278,Contig_52173,Contig_65127,Contig_263013,Contig_307229,Contig_202773,Contig_84372,Contig_296279,Contig_225994,Contig_25753,Contig_209104,Contig_77139,First_Contig6827,Contig_206895,Contig_132657,Contig_279785,Contig_238703,	Contig_307229,Contig_202773,Contig_296279,Contig_225994,Contig_209104,First_Contig6827,Contig_206895,Contig_132657,Contig_279785,Contig_238703,	Contig_141278,Contig_52173,Contig_65127,Contig_263013,Contig_84372,Contig_25753,Contig_77139,	1.17275632701958	0.420748808523422	1
ko04912	GnRH signaling pathway	114	78	36	6044	530	32939	Second_Contig436,Contig_213488,First_Contig6602,Contig_257991,First_Contig6024,Contig_276865,Contig_217242,Contig_414806,Contig_266148,Contig_232797,Contig_249945,Contig_69993,Contig_58436,Contig_227907,Contig_233361,Contig_216446,Contig_9403,Contig_252245,Contig_223297,Contig_182244,First_Contig6431,Contig_156774,Contig_207828,Contig_227501,Contig_284245,Contig_270627,Contig_107925,Contig_217039…	Contig_213488,First_Contig6602,Contig_257991,Contig_276865,Contig_217242,Contig_414806,Contig_266148,Contig_232797,Contig_249945,Contig_69993,Contig_233361,Contig_216446,Contig_252245,Contig_223297,First_Contig6431,Contig_156774,Contig_207828,Contig_227501,Contig_270627,Contig_107925,Contig_217039,Contig_37352,Contig_246442,Contig_182522,Contig_223230,First_Contig5697,Contig_90663,Contig_249849,C…	Second_Contig436,First_Contig6024,Contig_58436,Contig_227907,Contig_9403,Contig_182244,Contig_284245,Contig_74053,Contig_23668,Contig_4096,Contig_65351,Contig_57585,Contig_97166,Contig_167583,Contig_19541,Contig_95078,First_Contig6108,Contig_64945,Contig_47447,Contig_4384,Contig_21636,Contig_123149,Contig_11948,Contig_3966,Contig_160848,Contig_194639,Contig_46829,Contig_85224,Contig_195065,Contig…	1.1722356804815	0.0887752447125835	0.638072071371694
ko04540	Gap junction	100	72	28	6044	466	32939	Contig_213488,Contig_16233,Contig_110354,Contig_257991,First_Contig6024,Contig_217242,Contig_225539,Contig_266148,Contig_155320,Contig_74947,Contig_232797,Contig_249945,Contig_33564,Contig_58436,Contig_173864,Contig_216446,Contig_252245,Contig_36094,Contig_223297,Contig_182244,Second_Contig856,Contig_101053,Contig_2535,Contig_7853,Contig_8376,Contig_207828,Contig_227501,Contig_284245,Contig_27062…	Contig_213488,Contig_16233,Contig_257991,Contig_217242,Contig_225539,Contig_266148,Contig_155320,Contig_232797,Contig_249945,Contig_33564,Contig_173864,Contig_216446,Contig_252245,Contig_223297,Second_Contig856,Contig_101053,Contig_2535,Contig_7853,Contig_207828,Contig_227501,Contig_270627,Contig_2427,Contig_8998,Contig_37352,Contig_182522,First_Contig5697,Contig_90663,Contig_249849,Contig_92500,…	Contig_110354,First_Contig6024,Contig_74947,Contig_58436,Contig_36094,Contig_182244,Contig_8376,Contig_284245,Contig_23668,Contig_65351,Contig_97166,Contig_167583,Contig_95078,First_Contig6108,Contig_4384,Contig_21636,First_Contig6652,Contig_11948,Contig_3966,Contig_2575,Contig_160848,Contig_46829,Contig_14876,Contig_74948,Contig_195065,First_Contig491,Contig_37153,Contig_8375,	1.16949949298847	0.113667572900193	0.739911559444653
ko04013	MAPK signaling pathway	146	118	28	6044	681	32939	Contig_270170,Contig_213488,First_Contig5387,Contig_77610,Contig_30158,Contig_78263,Contig_331353,Contig_321864,Contig_217242,Contig_266148,Contig_226257,Contig_232797,Contig_249945,Contig_45651,Contig_210484,Contig_29551,Contig_122718,Contig_252245,Contig_223297,Contig_54785,Contig_30425,Contig_113509,Contig_30335,Contig_234750,Contig_65160,Contig_241587,Contig_102216,Contig_226000,Contig_170193…	Contig_270170,Contig_213488,First_Contig5387,Contig_77610,Contig_78263,Contig_331353,Contig_321864,Contig_217242,Contig_266148,Contig_226257,Contig_232797,Contig_249945,Contig_45651,Contig_210484,Contig_29551,Contig_122718,Contig_252245,Contig_223297,Contig_113509,Contig_30335,Contig_234750,Contig_102216,Contig_226000,Contig_170193,Contig_207828,Contig_227501,Contig_225832,Contig_252411,Contig_27…	Contig_30158,Contig_54785,Contig_30425,Contig_65160,Contig_241587,Contig_284245,Contig_30159,Contig_96288,Contig_23668,Contig_336587,Contig_11511,Contig_65351,First_Contig2856,Contig_48626,Contig_167583,Contig_95078,First_Contig6108,Contig_4384,Contig_133648,Contig_263292,Contig_120852,Contig_160848,Contig_155126,Contig_44276,Contig_21708,Contig_195065,Contig_146878,First_Contig491,	1.1684004038908	0.0617056903047301	0.532211578878297
ko00524	Neomycin, kanamycin and gentamicin biosynthesis	3	0	3	6044	14	32939	Contig_90098,Contig_56519,Contig_90099,	-	Contig_90098,Contig_56519,Contig_90099,	1.16782877942706	0.514707560322199	1
ko04922	Glucagon signaling pathway	127	72	55	6044	595	32939	Second_Contig436,Contig_161073,Contig_257991,First_Contig6024,Contig_108248,Contig_212209,Contig_414806,Contig_75845,Contig_213266,First_Contig7397,Contig_69993,Contig_134336,Contig_58436,Contig_227907,Contig_233361,Contig_154835,Contig_216446,Contig_102886,First_Contig6054,Contig_9403,Contig_182244,Contig_156774,Contig_16517,Contig_196012,Contig_83128,Contig_65257,Contig_77576,Contig_43563,Conti…	Contig_161073,Contig_257991,Contig_108248,Contig_212209,Contig_414806,Contig_213266,Contig_69993,Contig_233361,Contig_154835,Contig_216446,Contig_102886,Contig_156774,Contig_16517,Contig_43563,Contig_224681,Contig_107925,Contig_67618,Contig_235893,Contig_182522,Contig_223230,First_Contig5697,Contig_102887,Contig_146569,Contig_80117,Contig_186907,Contig_62836,Contig_127572,Contig_126553,Contig_545…	Second_Contig436,First_Contig6024,Contig_75845,First_Contig7397,Contig_134336,Contig_58436,Contig_227907,First_Contig6054,Contig_9403,Contig_182244,Contig_196012,Contig_83128,Contig_65257,Contig_77576,Contig_317622,Contig_148326,Contig_169768,First_Contig7385,Contig_23957,Contig_41711,Contig_4096,Contig_21692,Contig_57585,Contig_89801,Contig_244335,Contig_378136,Contig_66404,Contig_97166,Contig_1…	1.16324905872342	0.0880294514978389	0.6461736333352
ko05418	Fluid shear stress and atherosclerosis	183	126	57	6044	858	32939	Second_Contig436,Contig_270170,Contig_147693,Contig_71262,First_Contig5387,Contig_78263,Contig_34009,Contig_331353,Contig_321864,Contig_144745,Contig_37773,Contig_414806,Contig_266148,Contig_202076,Contig_255624,Contig_213266,Contig_45651,Contig_69993,Contig_333521,Contig_10759,Contig_227907,Contig_210484,Contig_8169,Contig_211136,Contig_50089,Contig_18160,Contig_233361,Contig_147261,Contig_80951…	Contig_270170,Contig_147693,First_Contig5387,Contig_78263,Contig_34009,Contig_331353,Contig_321864,Contig_144745,Contig_414806,Contig_266148,Contig_202076,Contig_255624,Contig_213266,Contig_45651,Contig_69993,Contig_333521,Contig_210484,Contig_211136,Contig_18160,Contig_233361,Contig_147261,Contig_80951,Contig_128742,Contig_65548,Contig_35246,Contig_383554,Contig_158669,Contig_156774,Contig_11565…	Second_Contig436,Contig_71262,Contig_37773,Contig_10759,Contig_227907,Contig_8169,Contig_50089,Contig_9403,Contig_10760,Contig_28795,Contig_68592,First_Contig5903,Contig_3598,Contig_317622,Contig_148326,Contig_28961,Contig_4096,Contig_336587,Contig_11511,Contig_172752,Contig_394216,Contig_210054,Contig_57585,Contig_46,Contig_145910,Contig_2685,Contig_8000,Contig_19541,Contig_8014,Contig_199375,Co…	1.16238435621295	0.0446651864582208	0.428041370224616
ko04020	Calcium signaling pathway	91	53	38	6044	427	32939	Second_Contig436,Contig_109649,Contig_257991,First_Contig6024,Contig_108248,Contig_212209,Contig_414806,Contig_156083,Contig_74947,Contig_242147,Contig_69993,Contig_58436,Contig_227907,Contig_233361,Contig_154835,Contig_216446,Contig_9403,Contig_89181,Contig_182244,Contig_44557,Second_Contig856,Contig_230960,Contig_156774,Contig_33519,Contig_23963,Contig_279391,Contig_58774,First_Contig1725,Conti…	Contig_109649,Contig_257991,Contig_108248,Contig_212209,Contig_414806,Contig_242147,Contig_69993,Contig_233361,Contig_154835,Contig_216446,Contig_89181,Contig_44557,Second_Contig856,Contig_156774,Contig_33519,Contig_23963,Contig_279391,Contig_107925,Second_Contig472,Contig_235893,Contig_182522,Contig_223230,Contig_204752,First_Contig5697,Contig_331762,Contig_54598,Contig_162519,Contig_252696,Cont…	Second_Contig436,First_Contig6024,Contig_156083,Contig_74947,Contig_58436,Contig_227907,Contig_9403,Contig_182244,Contig_230960,Contig_58774,First_Contig1725,Contig_44638,Contig_1766,Contig_169768,Contig_16939,Contig_4096,Contig_75567,Contig_21692,Contig_29362,Contig_57585,Contig_97166,Contig_19541,Contig_54152,Contig_33973,Contig_18105,Contig_64945,Contig_47447,Contig_21636,Contig_11948,Contig_3…	1.1614472013974	0.145916774196344	0.839021451628981
ko04150	mTOR signaling pathway	176	123	53	6044	826	32939	Contig_277254,Contig_213488,Contig_77610,Contig_247282,Contig_50493,Contig_122366,Contig_182460,Contig_217242,Contig_244628,Contig_220936,Contig_74947,Contig_232797,Contig_249945,Contig_213266,Contig_225100,Contig_310809,Contig_211136,Contig_110607,Contig_123199,Contig_65548,Contig_252245,Contig_260804,Contig_223297,Contig_173776,Contig_134141,Contig_103486,First_Contig6188,Contig_158669,Contig_1…	Contig_213488,Contig_77610,Contig_247282,Contig_182460,Contig_217242,Contig_244628,Contig_232797,Contig_249945,Contig_213266,Contig_225100,Contig_211136,Contig_110607,Contig_123199,Contig_65548,Contig_252245,Contig_260804,Contig_223297,Contig_173776,Contig_134141,Contig_103486,First_Contig6188,Contig_158669,Contig_29475,Contig_152154,Contig_233947,Contig_207828,Contig_192943,First_Contig7062,Cont…	Contig_277254,Contig_50493,Contig_122366,Contig_220936,Contig_74947,Contig_310809,Contig_129640,Contig_29308,Contig_65160,First_Contig7540,Contig_284245,Contig_7791,Contig_317622,Contig_46848,Contig_148326,Contig_49417,First_Contig8868,Contig_255750,Contig_23668,Contig_11670,Contig_65351,Contig_210054,First_Contig2271,Contig_227056,Contig_167583,Contig_95078,First_Contig6108,First_Contig8937,Cont…	1.16123087671843	0.0500450106718465	0.466635910318569
ko05031	Amphetamine addiction	62	39	23	6044	291	32939	Second_Contig436,Contig_14799,Contig_108248,Contig_215652,Contig_212209,Contig_414806,Contig_74947,Contig_69993,Contig_227907,Contig_172832,Contig_233361,Contig_154835,Contig_216446,Contig_85911,Contig_9403,Contig_182244,Contig_156774,Contig_385776,Contig_279391,First_Contig7078,Contig_107925,Contig_284997,Contig_169768,Contig_235893,Contig_223230,Contig_204752,First_Contig5697,Contig_4096,Contig…	Contig_108248,Contig_215652,Contig_212209,Contig_414806,Contig_69993,Contig_172832,Contig_233361,Contig_154835,Contig_216446,Contig_156774,Contig_385776,Contig_279391,First_Contig7078,Contig_107925,Contig_284997,Contig_235893,Contig_223230,Contig_204752,First_Contig5697,Contig_54598,Contig_162519,Contig_252696,Contig_78845,Contig_113445,Contig_262450,Contig_335769,Contig_247570,Contig_103822,Cont…	Second_Contig436,Contig_14799,Contig_74947,Contig_227907,Contig_85911,Contig_9403,Contig_182244,Contig_169768,Contig_4096,Contig_21692,Contig_57585,Contig_19541,Contig_33973,Contig_64945,Contig_47447,Contig_11948,Contig_3966,Contig_194639,Contig_85224,Contig_74948,Contig_21742,First_Contig5781,Contig_27004,	1.16114018389769	0.219255730099708	1
ko05166	HTLV-I infection	165	118	47	6044	778	32939	Contig_74767,Contig_254110,Contig_251637,Contig_108248,Contig_217242,Contig_212209,Contig_248760,Contig_5612,Contig_18142,Contig_213266,Contig_154835,Contig_238483,Contig_216446,First_Contig5505,Contig_89181,Contig_21910,Contig_182244,Contig_230960,Contig_158669,Contig_71353,Contig_305831,Contig_180904,Contig_77335,Contig_102515,Contig_5934,Contig_212294,Contig_260449,Contig_23963,Contig_130223,C…	Contig_74767,Contig_254110,Contig_251637,Contig_108248,Contig_217242,Contig_212209,Contig_18142,Contig_213266,Contig_154835,Contig_216446,First_Contig5505,Contig_89181,Contig_21910,Contig_158669,Contig_71353,Contig_305831,Contig_180904,Contig_102515,Contig_5934,Contig_212294,Contig_23963,Contig_149644,First_Contig7062,Contig_234560,Contig_269640,Contig_227501,Contig_413498,Contig_217699,Contig_22…	Contig_248760,Contig_5612,Contig_238483,Contig_182244,Contig_230960,Contig_77335,Contig_260449,Contig_130223,Contig_223363,Contig_58774,Contig_44518,Contig_1766,Contig_148326,First_Contig8868,Contig_169768,Contig_316334,Contig_21692,Contig_203088,Contig_210054,Contig_198898,Contig_47639,Contig_135929,Contig_167583,Contig_95078,Contig_33973,Contig_105596,Contig_29668,Contig_17723,Contig_42218,Cont…	1.15582025727357	0.064949735725005	0.546528264027481
ko04310	Wnt signaling pathway	111	82	29	6044	525	32939	Contig_270170,First_Contig5387,Contig_237156,Contig_78263,Contig_331353,Contig_321864,Contig_108248,Contig_162079,Contig_253814,Contig_212209,Contig_45060,Contig_217879,Contig_25557,Contig_74947,Contig_45651,Contig_210484,Contig_211136,Contig_154835,Contig_216446,Contig_65548,Contig_182244,Second_Contig307,Contig_301016,Contig_256627,Contig_102216,Contig_226000,Contig_170193,First_Contig7062,Cont…	Contig_270170,First_Contig5387,Contig_237156,Contig_78263,Contig_331353,Contig_321864,Contig_108248,Contig_162079,Contig_253814,Contig_212209,Contig_217879,Contig_25557,Contig_45651,Contig_210484,Contig_211136,Contig_154835,Contig_216446,Contig_65548,Contig_301016,Contig_256627,Contig_102216,Contig_226000,Contig_170193,First_Contig7062,Contig_50289,Contig_201244,Contig_180351,Contig_225832,Contig…	Contig_45060,Contig_74947,Contig_182244,Second_Contig307,Contig_90733,Contig_59824,First_Contig8868,Contig_169768,Contig_336587,Contig_11511,Contig_21692,Contig_144716,Contig_195391,Contig_260435,Contig_327060,Contig_33973,Contig_47447,Contig_123516,Contig_29668,Contig_198199,Contig_11948,Contig_3966,Contig_146870,Contig_120852,Contig_155126,Contig_74948,Contig_5210,First_Contig3387,Contig_21742,	1.1522577290347	0.131016793077742	0.766115145963068
ko04370	VEGF signaling pathway	83	64	19	6044	393	32939	Contig_270170,Contig_331353,Contig_321864,Contig_276865,Contig_108248,Contig_217242,Contig_212209,Contig_266148,Contig_74947,Contig_249945,Contig_213266,Contig_45651,Contig_213445,Contig_154835,Contig_210716,Contig_252245,Contig_158669,Contig_102216,Contig_170193,Contig_227501,Contig_217699,Contig_121077,Contig_148326,Contig_68237,Contig_169768,Contig_235893,Contig_219608,Contig_129044,Contig_236…	Contig_270170,Contig_331353,Contig_321864,Contig_276865,Contig_108248,Contig_217242,Contig_212209,Contig_266148,Contig_249945,Contig_213266,Contig_45651,Contig_213445,Contig_154835,Contig_210716,Contig_252245,Contig_158669,Contig_102216,Contig_170193,Contig_227501,Contig_217699,Contig_121077,Contig_68237,Contig_235893,Contig_219608,Contig_129044,Contig_249849,Contig_27757,Contig_386451,Contig_173…	Contig_74947,Contig_148326,Contig_169768,Contig_23668,Contig_11511,Contig_65351,Contig_21692,Contig_210054,Contig_167583,Contig_95078,Contig_33973,Contig_4384,Contig_123149,Contig_120852,Contig_74948,Contig_195065,Contig_146878,Contig_21742,Contig_229293,	1.15098985724702	0.187547174548601	0.995442695681036
ko04145	Phagosome	164	125	39	6044	777	32939	Contig_205124,Contig_270170,Contig_26768,Contig_147919,Contig_16233,Contig_87068,Contig_77647,Contig_331353,Contig_321864,Contig_122366,Contig_411306,Contig_226099,Contig_144745,Contig_45651,Contig_33564,First_Contig5296,Contig_8169,Contig_110607,Contig_18160,Contig_80951,Contig_123199,Contig_73284,Contig_21910,Contig_383554,Contig_71353,Contig_2535,Contig_28795,Contig_80315,Contig_7853,Contig_83…	Contig_205124,Contig_270170,Contig_147919,Contig_16233,Contig_87068,Contig_77647,Contig_331353,Contig_321864,Contig_411306,Contig_226099,Contig_144745,Contig_45651,Contig_33564,First_Contig5296,Contig_110607,Contig_18160,Contig_80951,Contig_123199,Contig_73284,Contig_21910,Contig_383554,Contig_71353,Contig_2535,Contig_7853,First_Contig6405,Contig_152154,Contig_207613,Contig_102216,Contig_170193,C…	Contig_26768,Contig_122366,Contig_8169,Contig_28795,Contig_80315,Contig_8376,First_Contig545,Contig_66972,Contig_28961,Contig_199726,Contig_11670,Contig_11511,Contig_394216,Contig_46,Contig_190641,Contig_8000,Contig_78209,First_Contig7571,Contig_30358,Contig_78154,Contig_45,Contig_160308,Contig_79191,Contig_42218,Contig_32135,First_Contig6652,Contig_2575,Contig_302627,Contig_120852,Contig_40565,C…	1.15029381276899	0.0746707324369302	0.613366730731927
ko04110	Cell cycle	127	99	28	6044	603	32939	Contig_240802,Contig_304747,Contig_229494,Contig_254110,Contig_197120,Contig_220074,Contig_56652,Contig_274604,Contig_45060,Contig_225539,Contig_248760,Contig_82859,Contig_217879,Contig_25557,Contig_248569,Contig_232216,Contig_161620,First_Contig3618,Contig_70202,Contig_219492,Contig_236417,Contig_192907,Contig_305831,Contig_101053,Contig_173075,First_Contig6705,Contig_27931,Contig_301016,Contig_…	Contig_240802,Contig_304747,Contig_229494,Contig_254110,Contig_197120,Contig_220074,Contig_56652,Contig_274604,Contig_225539,Contig_82859,Contig_217879,Contig_25557,Contig_248569,Contig_232216,Contig_161620,Contig_70202,Contig_219492,Contig_236417,Contig_192907,Contig_305831,Contig_101053,Contig_173075,First_Contig6705,Contig_27931,Contig_301016,First_Contig7062,Contig_91006,Contig_269640,Contig_…	Contig_45060,Contig_248760,First_Contig3618,Contig_130223,First_Contig8569,Contig_42916,First_Contig8868,Contig_97770,First_Contig1707,Contig_30246,Contig_203088,Contig_131552,First_Contig1526,Contig_105596,Contig_29668,Contig_16946,Contig_201948,Contig_146870,Contig_262319,Contig_325871,Contig_5210,Contig_118742,Contig_206550,First_Contig291,Contig_235892,Contig_110305,Contig_110243,Contig_23015,	1.14781623539044	0.117953823785479	0.753593874185005
ko02025	Biofilm formation	16	11	5	6044	76	32939	Contig_122669,Contig_87510,First_Contig8815,Contig_108603,Contig_232451,Contig_250150,Contig_232372,Contig_124961,Contig_232719,Contig_258913,Contig_9898,Contig_137712,Contig_180844,Contig_131033,Contig_161199,Contig_241059,	Contig_122669,First_Contig8815,Contig_108603,Contig_232451,Contig_232372,Contig_124961,Contig_232719,Contig_258913,Contig_131033,Contig_161199,Contig_241059,	Contig_87510,Contig_250150,Contig_9898,Contig_137712,Contig_180844,	1.14734055522658	0.479533583500145	1
ko04973	Carbohydrate digestion and absorption	33	22	11	6044	157	32939	Contig_7079,Contig_236549,First_Contig4848,Contig_213266,Contig_75065,Contig_158669,Contig_236550,Contig_22873,Contig_217699,Contig_163795,First_Contig1159,Contig_148326,Contig_219608,Contig_225135,Contig_194197,Contig_128076,Contig_129044,Contig_116832,Contig_194198,First_Contig678,Contig_27757,Contig_210054,First_Contig1350,Contig_274424,Contig_166420,First_Contig387,Contig_237228,Contig_227412…	Contig_7079,Contig_236549,Contig_213266,Contig_158669,Contig_236550,Contig_22873,Contig_217699,Contig_163795,First_Contig1159,Contig_219608,Contig_225135,Contig_194197,Contig_129044,Contig_27757,Contig_166420,Contig_237228,Contig_227412,Contig_96311,Contig_60541,Contig_77104,Contig_295420,Contig_188835,	First_Contig4848,Contig_75065,Contig_148326,Contig_128076,Contig_116832,Contig_194198,First_Contig678,Contig_210054,First_Contig1350,Contig_274424,First_Contig387,	1.14551357982017	0.379143339088235	1
ko04970	Salivary secretion	58	28	30	6044	276	32939	Second_Contig436,Contig_110354,Contig_236549,Contig_257991,First_Contig6024,Contig_414806,Contig_74947,Contig_69993,Contig_58436,Contig_227907,Contig_233361,Contig_216446,Contig_9403,Contig_36094,Contig_182244,Contig_156774,Contig_33519,Contig_236550,Contig_107925,First_Contig888,Contig_225135,Contig_182522,Contig_223230,Contig_194197,Contig_194198,First_Contig5697,Contig_4096,Contig_57585,Contig…	Contig_236549,Contig_257991,Contig_414806,Contig_69993,Contig_233361,Contig_216446,Contig_156774,Contig_33519,Contig_236550,Contig_107925,Contig_225135,Contig_182522,Contig_223230,Contig_194197,First_Contig5697,Contig_162519,Contig_252696,Contig_78845,Contig_335769,Contig_247570,Contig_103822,Contig_262430,Contig_28224,Contig_414888,Contig_126920,Contig_45708,Contig_231269,Contig_295420,	Second_Contig436,Contig_110354,First_Contig6024,Contig_74947,Contig_58436,Contig_227907,Contig_9403,Contig_36094,Contig_182244,First_Contig888,Contig_194198,Contig_4096,Contig_57585,Contig_97166,Contig_19541,Contig_54152,Contig_18105,Contig_64945,Contig_21636,First_Contig387,First_Contig311,Contig_11948,Contig_3966,Contig_194639,Contig_46829,Contig_85224,Contig_74948,Contig_37153,First_Contig5781…	1.14526203972799	0.273760425715862	1
ko04064	NF-kappa B signaling pathway	39	31	8	6044	186	32939	First_Contig5387,Contig_78263,Contig_210484,Contig_5934,First_Contig861,Contig_226000,Contig_225832,Contig_223666,Contig_418419,First_Contig3106,Contig_252230,Contig_226521,Contig_212164,Contig_336587,Contig_236136,Contig_144716,Contig_226799,Contig_260435,Contig_237937,Contig_327060,Contig_204284,Contig_254019,Contig_73537,First_Contig3319,First_Contig5834,Contig_211613,Contig_111569,Contig_1504…	First_Contig5387,Contig_78263,Contig_210484,Contig_5934,Contig_226000,Contig_225832,Contig_223666,Contig_418419,First_Contig3106,Contig_252230,Contig_226521,Contig_212164,Contig_226799,Contig_237937,Contig_204284,Contig_254019,Contig_73537,First_Contig3319,First_Contig5834,Contig_211613,Contig_15048,Contig_202239,First_Contig5164,First_Contig5004,Contig_64273,Contig_211460,Contig_73994,Contig_720…	First_Contig861,Contig_336587,Contig_236136,Contig_144716,Contig_260435,Contig_327060,Contig_111569,Contig_155126,	1.14271418202003	0.356953471593896	1
ko04918	Thyroid hormone synthesis	49	22	27	6044	234	32939	Contig_236549,Contig_257991,First_Contig6024,Contig_45890,Contig_74947,Contig_58436,Contig_216446,Contig_83921,Contig_182244,Contig_170630,Contig_71353,Contig_236550,Contig_130017,Contig_2158,Contig_17558,Contig_225135,Contig_182522,Contig_51677,Contig_194197,Contig_134927,Contig_194198,First_Contig5697,Contig_117089,Contig_34865,Contig_242886,Contig_13582,Contig_157514,Contig_14792,Contig_97166,…	Contig_236549,Contig_257991,Contig_216446,Contig_170630,Contig_71353,Contig_236550,Contig_17558,Contig_225135,Contig_182522,Contig_51677,Contig_194197,Contig_134927,First_Contig5697,Contig_34865,Contig_14792,Contig_147229,Contig_232827,Contig_262430,Contig_70016,Contig_295420,Contig_114401,Contig_45936,	First_Contig6024,Contig_45890,Contig_74947,Contig_58436,Contig_83921,Contig_182244,Contig_130017,Contig_2158,Contig_194198,Contig_117089,Contig_242886,Contig_13582,Contig_157514,Contig_97166,Contig_114402,Contig_21636,First_Contig387,Contig_42218,Contig_11948,Contig_3966,Contig_46829,Contig_187452,Contig_116013,Contig_74948,Contig_50410,Contig_37153,Contig_114400,	1.14121159926918	0.318269820372014	1
ko00140	Steroid hormone biosynthesis	33	17	16	6044	158	32939	Contig_177025,First_Contig8323,First_Contig7019,Contig_35625,Contig_36002,Contig_330349,Contig_132772,Contig_35624,Contig_179691,First_Contig3553,Contig_56828,Contig_21357,Contig_1121,Contig_219637,Contig_117098,Contig_99011,Contig_27350,Contig_244294,Contig_249669,Contig_9637,First_Contig5769,Contig_206148,Contig_6942,Contig_72585,Contig_7355,Contig_211256,Contig_12314,Contig_44347,Contig_61072,…	First_Contig7019,Contig_35625,Contig_330349,Contig_132772,Contig_35624,Contig_179691,Contig_1121,Contig_219637,Contig_117098,Contig_99011,Contig_244294,Contig_249669,Contig_9637,First_Contig5769,Contig_72585,Contig_211256,Contig_188881,	Contig_177025,First_Contig8323,Contig_36002,First_Contig3553,Contig_56828,Contig_21357,Contig_27350,Contig_206148,Contig_6942,Contig_7355,Contig_12314,Contig_44347,Contig_61072,Contig_152433,Contig_49081,Contig_175526,	1.13826349387194	0.398397640022207	1
ko04210	Apoptosis	158	102	56	6044	758	32939	First_Contig2635,Contig_257991,First_Contig6024,Contig_144745,Contig_217242,Contig_94052,Contig_249945,Contig_213266,Contig_79701,Contig_19323,Contig_58436,Contig_8169,Contig_18160,Contig_80951,Contig_223946,Contig_252245,Contig_383554,Contig_158669,Contig_3168,Contig_129640,Contig_12587,Contig_56310,Contig_2535,Contig_28795,Contig_94626,Contig_7853,Contig_210121,Contig_12597,Contig_266859,First_…	Contig_257991,Contig_144745,Contig_217242,Contig_94052,Contig_249945,Contig_213266,Contig_19323,Contig_18160,Contig_80951,Contig_223946,Contig_252245,Contig_383554,Contig_158669,Contig_12587,Contig_2535,Contig_7853,Contig_210121,Contig_12597,Contig_129544,Contig_227501,Contig_217699,Contig_412850,Contig_2427,Contig_53750,Contig_261685,Contig_233217,Contig_418419,Contig_219608,Contig_20483,Contig_…	First_Contig2635,First_Contig6024,Contig_79701,Contig_58436,Contig_8169,Contig_3168,Contig_129640,Contig_56310,Contig_28795,Contig_94626,Contig_266859,First_Contig861,Contig_69462,Contig_56489,Contig_151463,Contig_148326,Contig_28961,Contig_23668,Contig_65351,Contig_18329,Contig_8870,Contig_394216,Contig_210054,Contig_46,Contig_110919,Contig_97166,Contig_74236,Contig_8000,Contig_167583,Contig_950…	1.13598824102579	0.108875873313816	0.736513260652286
ko05167	Kaposi's sarcoma-associated herpesvirus infection	141	97	44	6044	677	32939	Second_Contig436,Contig_270170,Contig_239834,Contig_204507,Contig_257991,First_Contig6024,Contig_247282,Contig_331353,Contig_321864,Contig_108248,Contig_217242,Contig_212209,Contig_414806,Contig_266148,Contig_249945,Contig_213266,Contig_45651,Contig_69993,Contig_58436,Contig_227907,Contig_233361,Contig_154835,Contig_246181,Contig_9403,Contig_252245,Contig_211740,Contig_158669,Contig_156774,Contig…	Contig_270170,Contig_239834,Contig_204507,Contig_257991,Contig_247282,Contig_331353,Contig_321864,Contig_108248,Contig_217242,Contig_212209,Contig_414806,Contig_266148,Contig_249945,Contig_213266,Contig_45651,Contig_69993,Contig_233361,Contig_154835,Contig_246181,Contig_252245,Contig_211740,Contig_158669,Contig_156774,Contig_102216,Contig_170193,First_Contig7062,Contig_227501,Contig_217699,Contig…	Second_Contig436,First_Contig6024,Contig_58436,Contig_227907,Contig_9403,Contig_56489,Contig_148326,First_Contig8868,Contig_169768,Contig_23668,Contig_4096,Contig_11511,Contig_65351,Contig_21692,Contig_203088,Contig_210054,Contig_57585,Contig_97166,Contig_167583,Contig_19541,Contig_95078,Contig_33973,First_Contig8937,Contig_64945,Contig_4384,Contig_21636,Contig_220688,Contig_29668,Contig_111569,C…	1.13505367335747	0.130199188859537	0.774460692354145
ko00290	Valine, leucine and isoleucine biosynthesis	21	11	10	6044	101	32939	Contig_108229,First_Contig1876,Contig_73428,Contig_155884,Contig_368716,Contig_261090,Contig_229310,Contig_133657,Contig_74504,Contig_89232,Contig_5178,Contig_24220,First_Contig5779,Contig_149558,Contig_240723,Contig_77852,Contig_241037,Contig_143085,Contig_213142,Contig_66901,Contig_260498,	Contig_155884,Contig_368716,Contig_261090,Contig_229310,Contig_133657,Contig_5178,First_Contig5779,Contig_240723,Contig_213142,Contig_66901,Contig_260498,	Contig_108229,First_Contig1876,Contig_73428,Contig_74504,Contig_89232,Contig_24220,Contig_149558,Contig_77852,Contig_241037,Contig_143085,	1.13314079587972	0.478720589508777	1
ko00072	Synthesis and degradation of ketone bodies	16	10	6	6044	77	32939	Contig_12809,Contig_118165,Contig_309175,Contig_83113,Contig_247309,Contig_189432,Contig_254394,Contig_264306,Contig_159061,Contig_183339,Contig_69619,Contig_29161,First_Contig1845,Contig_74046,Contig_241955,Contig_29622,	Contig_309175,Contig_247309,Contig_189432,Contig_254394,Contig_264306,Contig_159061,Contig_183339,Contig_69619,Contig_74046,Contig_241955,	Contig_12809,Contig_118165,Contig_83113,Contig_29161,First_Contig1845,Contig_29622,	1.13244002853533	0.511456562725665	1
ko04972	Pancreatic secretion	69	48	21	6044	333	32939	Contig_59085,Contig_270170,Contig_236549,Contig_257991,First_Contig6024,Contig_331353,Contig_321864,Contig_166992,Contig_135778,Contig_151021,Contig_294818,Contig_74947,Contig_45651,Contig_15056,Contig_144075,Contig_58436,Contig_211136,Contig_278454,Contig_96714,Contig_65548,Contig_44557,Contig_33519,Contig_236550,Contig_102216,Contig_170193,Contig_359715,Contig_95286,Contig_283961,Contig_121077,…	Contig_59085,Contig_270170,Contig_236549,Contig_257991,Contig_331353,Contig_321864,Contig_166992,Contig_135778,Contig_151021,Contig_294818,Contig_45651,Contig_144075,Contig_211136,Contig_278454,Contig_96714,Contig_65548,Contig_44557,Contig_33519,Contig_236550,Contig_102216,Contig_170193,Contig_95286,Contig_283961,Contig_121077,Contig_407924,Contig_68237,Contig_89758,Contig_2014,Contig_225135,Cont…	First_Contig6024,Contig_74947,Contig_15056,Contig_58436,Contig_359715,First_Contig888,Contig_194198,Contig_15055,Contig_11511,Contig_97166,Contig_54152,First_Contig3979,Contig_18105,Contig_21636,First_Contig387,First_Contig311,Contig_120852,Contig_46829,Contig_51077,Contig_74948,Contig_37153,	1.12925185277932	0.286694473800156	1
ko00471	D-Glutamine and D-glutamate metabolism	6	5	1	6044	29	32939	Contig_86473,Contig_86474,Contig_259867,Contig_148377,Contig_37357,First_Contig2934,	Contig_86473,Contig_86474,Contig_259867,Contig_148377,Contig_37357,	First_Contig2934,	1.12755882151578	0.572629150036884	1
ko00280	Valine, leucine and isoleucine degradation	121	72	49	6044	585	32939	Contig_141278,Contig_139440,Contig_40592,Contig_329796,First_Contig1122,Contig_12809,Contig_90866,Contig_299669,Contig_279543,Contig_202502,Contig_173769,Contig_1298,Contig_219457,Contig_253047,Contig_196306,Contig_200218,Contig_119155,Contig_116929,Contig_20589,Contig_83113,Contig_876,Contig_64127,Contig_98995,Contig_65127,Second_Contig898,Contig_263013,Contig_157950,Contig_133657,Contig_235777,…	Contig_329796,Contig_90866,Contig_299669,Contig_279543,Contig_202502,Contig_173769,Contig_1298,Contig_253047,Contig_200218,Contig_119155,Contig_116929,Contig_20589,Contig_876,Contig_98995,Contig_157950,Contig_133657,Contig_235777,Contig_263054,Contig_279281,Contig_174155,Contig_247309,Contig_43724,Contig_172970,Contig_202773,Contig_236828,Contig_189432,Contig_413774,Contig_151965,Contig_33420,Con…	Contig_141278,Contig_139440,Contig_40592,First_Contig1122,Contig_12809,Contig_219457,Contig_196306,Contig_83113,Contig_64127,Contig_65127,Second_Contig898,Contig_263013,Contig_66363,Contig_74504,Contig_41948,Contig_190484,Contig_249031,Contig_37117,Contig_17026,Contig_64925,Contig_307946,Contig_84372,Contig_149558,Contig_202171,Contig_25753,Contig_45690,Contig_131111,Contig_183697,First_Contig216…	1.12723757968629	0.180162431494226	0.971188107273563
ko04910	Insulin signaling pathway	189	134	55	6044	915	32939	Second_Contig436,Contig_213488,Contig_77610,Contig_247282,Contig_14799,Contig_50493,Contig_182460,Contig_217242,Contig_244628,Contig_220936,Contig_414806,Contig_232797,Contig_249945,Contig_213266,Contig_69993,Contig_227907,Contig_247181,Contig_233361,Contig_23858,Contig_216446,Contig_102886,Contig_85911,Contig_86371,First_Contig6054,Contig_9403,Contig_252245,Contig_223297,Contig_182244,Contig_134…	Contig_213488,Contig_77610,Contig_247282,Contig_182460,Contig_217242,Contig_244628,Contig_414806,Contig_232797,Contig_249945,Contig_213266,Contig_69993,Contig_247181,Contig_233361,Contig_216446,Contig_102886,Contig_86371,Contig_252245,Contig_223297,Contig_134141,Contig_158669,Contig_156774,Contig_385776,Contig_29475,Contig_207828,First_Contig7062,Contig_17086,Contig_227501,Contig_217699,Contig_43…	Second_Contig436,Contig_14799,Contig_50493,Contig_220936,Contig_227907,Contig_23858,Contig_85911,First_Contig6054,Contig_9403,Contig_182244,Contig_129640,Contig_65160,Contig_7664,Contig_284245,First_Contig150,Contig_317622,Contig_46848,Contig_148326,Contig_49417,First_Contig8868,Contig_255750,Contig_23668,Contig_4096,Contig_65351,Contig_210054,Contig_57585,Contig_167583,Contig_19541,Contig_95078,…	1.12571036443133	0.104944784765075	0.72411901487902
ko04925	Aldosterone synthesis and secretion	89	50	39	6044	431	32939	Second_Contig436,Contig_236549,Contig_257991,First_Contig6024,Contig_88464,Contig_70485,Contig_101660,Contig_34199,Contig_414806,Contig_103547,Contig_74947,Contig_69993,Contig_298229,Contig_58436,Contig_227907,Contig_233361,Contig_216446,Contig_9403,Contig_126915,Contig_182244,Contig_156774,Contig_33519,Contig_236550,Contig_279391,Contig_259324,Contig_247477,Contig_107925,Contig_225135,Contig_210…	Contig_236549,Contig_257991,Contig_88464,Contig_70485,Contig_414806,Contig_69993,Contig_233361,Contig_216446,Contig_126915,Contig_156774,Contig_33519,Contig_236550,Contig_279391,Contig_259324,Contig_107925,Contig_225135,Contig_210585,Contig_182522,Contig_223230,Contig_194197,First_Contig5697,Contig_58804,Contig_208778,Contig_220902,Contig_162519,Contig_252696,Contig_121063,Contig_78845,Contig_335…	Second_Contig436,First_Contig6024,Contig_101660,Contig_34199,Contig_103547,Contig_74947,Contig_298229,Contig_58436,Contig_227907,Contig_9403,Contig_182244,Contig_247477,Contig_194198,Contig_4096,Contig_57585,Contig_97166,Contig_19541,Contig_54152,Contig_18105,Contig_64945,Contig_47447,Contig_253468,Contig_21636,First_Contig387,Contig_177957,Contig_11948,Contig_3966,Contig_144988,Contig_194639,Con…	1.12537870005113	0.247548855180749	1
ko04111	Cell cycle	117	89	28	6044	568	32939	First_Contig7240,Contig_44207,Contig_229494,Contig_218413,Contig_97260,Contig_254110,Contig_197120,Contig_274604,Contig_45060,Contig_35660,Contig_356891,Contig_190012,Contig_82859,Contig_217879,Contig_214699,Contig_193792,Contig_25557,Contig_248569,Contig_161620,Contig_262747,Contig_219492,Contig_122718,Contig_23918,Contig_236417,Contig_192907,Contig_305831,First_Contig6705,Contig_301016,Contig_1…	First_Contig7240,Contig_44207,Contig_229494,Contig_218413,Contig_97260,Contig_254110,Contig_197120,Contig_274604,Contig_356891,Contig_190012,Contig_82859,Contig_217879,Contig_193792,Contig_25557,Contig_248569,Contig_161620,Contig_262747,Contig_219492,Contig_122718,Contig_236417,Contig_192907,Contig_305831,First_Contig6705,Contig_301016,Contig_261651,Contig_91006,Contig_269640,Contig_180351,Contig…	Contig_45060,Contig_35660,Contig_214699,Contig_23918,Contig_130223,First_Contig8569,Contig_38145,Contig_42916,Contig_97770,Contig_26716,Contig_131552,Contig_120203,Contig_70540,First_Contig3571,Contig_43828,Contig_48626,First_Contig1526,Contig_105596,Contig_103407,Contig_63608,Contig_16946,Contig_146870,Contig_325871,Contig_202207,Contig_206550,Contig_235892,Contig_110305,Contig_23015,	1.1225959745901	0.201339781031303	1
ko04113	Meiosis	91	66	25	6044	445	32939	Contig_44207,Contig_229494,Contig_122669,Contig_14799,Contig_97260,Contig_254110,Contig_197120,Contig_274604,Contig_190012,Contig_82859,Contig_308897,Contig_248569,Contig_161620,Contig_87510,First_Contig8815,Contig_216446,Contig_219492,Contig_85911,Contig_122718,Contig_182244,Contig_236417,Contig_385776,Contig_305831,Contig_108603,First_Contig6705,Contig_130223,Contig_261651,Contig_232451,Contig_…	Contig_44207,Contig_229494,Contig_122669,Contig_97260,Contig_254110,Contig_197120,Contig_274604,Contig_190012,Contig_82859,Contig_308897,Contig_248569,Contig_161620,First_Contig8815,Contig_216446,Contig_219492,Contig_122718,Contig_236417,Contig_385776,Contig_305831,Contig_108603,First_Contig6705,Contig_261651,Contig_232451,Contig_142429,Contig_219662,Contig_284997,Contig_232372,Contig_182165,Cont…	Contig_14799,Contig_87510,Contig_85911,Contig_182244,Contig_130223,First_Contig8569,Contig_42916,Contig_97770,Contig_131552,Contig_120203,Contig_48626,First_Contig1526,Contig_105596,Contig_9898,Contig_103407,Contig_63608,Contig_11948,Contig_3966,Contig_325871,Contig_137712,Contig_180844,Contig_206550,Contig_235892,Contig_110305,Contig_23015,	1.11446731459931	0.280870722085226	1
ko00450	Selenocompound metabolism	37	20	17	6044	182	32939	Contig_308524,Contig_42516,Contig_23471,Contig_210938,Contig_35212,Contig_14564,Contig_58794,Contig_240691,Contig_168824,Contig_59392,Contig_45810,Contig_58293,Contig_231249,Contig_260137,Contig_120603,Contig_243422,Contig_197646,Contig_237047,Contig_54899,Contig_296615,Contig_214057,Contig_171199,Contig_2871,Contig_73493,Contig_216700,Contig_209778,Contig_99290,Contig_39012,First_Contig1328,Cont…	Contig_308524,Contig_42516,Contig_210938,Contig_240691,Contig_59392,Contig_231249,Contig_260137,Contig_243422,Contig_197646,Contig_237047,Contig_296615,Contig_214057,Contig_2871,Contig_73493,Contig_216700,Contig_209778,Contig_99290,First_Contig621,Contig_224862,Contig_58795,	Contig_23471,Contig_35212,Contig_14564,Contig_58794,Contig_168824,Contig_45810,Contig_58293,Contig_120603,Contig_54899,Contig_171199,Contig_39012,First_Contig1328,Contig_82054,Contig_39417,Contig_100559,Contig_82536,First_Contig7699,	1.10794012407182	0.470243466736045	1
ko05226	Gastric cancer	95	74	21	6044	470	32939	Contig_213488,Contig_240802,Contig_77610,Contig_247282,Contig_217242,Contig_244628,Contig_232797,Contig_249945,Contig_187621,Contig_213266,Contig_252245,Contig_223297,Contig_158669,Contig_65160,Contig_207828,First_Contig7062,Contig_227501,Contig_217699,Contig_284245,Contig_250598,Contig_67506,Contig_270627,Contig_176862,Contig_148326,First_Contig8868,Contig_37352,First_Contig1133,Contig_219608,Co…	Contig_213488,Contig_240802,Contig_77610,Contig_247282,Contig_217242,Contig_244628,Contig_232797,Contig_249945,Contig_187621,Contig_213266,Contig_252245,Contig_223297,Contig_158669,Contig_207828,First_Contig7062,Contig_227501,Contig_217699,Contig_250598,Contig_67506,Contig_270627,Contig_176862,Contig_37352,Contig_219608,Contig_129044,Contig_90663,Contig_230622,Contig_249849,Contig_27757,Contig_13…	Contig_65160,Contig_284245,Contig_148326,First_Contig8868,First_Contig1133,Contig_30246,Contig_316334,Contig_23668,Contig_65351,Contig_48412,Contig_203088,Contig_210054,Contig_167583,Contig_95078,First_Contig6108,First_Contig8937,Contig_4384,Contig_213833,Contig_160848,Contig_195065,First_Contig491,	1.1015689905234	0.322507988194379	1
ko01522	Endocrine resistance	86	66	20	6044	427	32939	Contig_213488,Contig_77610,Contig_247282,Contig_217242,Contig_244628,Contig_266148,Contig_232797,Contig_249945,Contig_213266,Contig_216446,Contig_252245,Contig_223297,Contig_182244,Contig_211727,Contig_158669,Contig_65160,Contig_207828,Contig_227501,Contig_217699,Contig_284245,Contig_270627,Contig_148326,Contig_37352,Contig_219608,Contig_129044,First_Contig5697,Contig_23668,Contig_90663,Contig_24…	Contig_213488,Contig_77610,Contig_247282,Contig_217242,Contig_244628,Contig_266148,Contig_232797,Contig_249945,Contig_213266,Contig_216446,Contig_252245,Contig_223297,Contig_211727,Contig_158669,Contig_207828,Contig_227501,Contig_217699,Contig_270627,Contig_37352,Contig_219608,Contig_129044,First_Contig5697,Contig_90663,Contig_249849,Contig_27757,Contig_173855,Contig_265515,Contig_106395,Contig_7…	Contig_182244,Contig_65160,Contig_284245,Contig_148326,Contig_23668,Contig_65351,Contig_203088,Contig_210054,Contig_167583,Contig_95078,First_Contig6108,First_Contig8937,Contig_4384,Contig_213833,Contig_11948,Contig_3966,Contig_160848,Contig_195065,Contig_146878,First_Contig491,	1.09763142110084	0.359250722409516	1
ko04211	Longevity regulating pathway	106	73	33	6044	527	32939	Contig_247282,Contig_30158,Contig_50493,Contig_182460,Contig_293090,Contig_349450,Contig_217242,Contig_244628,Contig_220936,Contig_413855,Contig_213266,Contig_357494,Contig_340702,Contig_216446,Contig_30425,Contig_182244,Contig_134141,Contig_12753,Contig_158669,Contig_30335,Contig_211246,Contig_196919,Contig_279391,Contig_197698,Contig_227501,Contig_297849,Contig_217699,Contig_43563,Contig_87539,…	Contig_247282,Contig_182460,Contig_293090,Contig_349450,Contig_217242,Contig_244628,Contig_413855,Contig_213266,Contig_340702,Contig_216446,Contig_134141,Contig_158669,Contig_30335,Contig_211246,Contig_279391,Contig_197698,Contig_227501,Contig_297849,Contig_217699,Contig_43563,Contig_87539,Contig_95717,Contig_67618,Contig_219608,Contig_129044,First_Contig5697,Contig_249849,Contig_225550,Contig_27…	Contig_30158,Contig_50493,Contig_220936,Contig_357494,Contig_30425,Contig_182244,Contig_12753,Contig_196919,Contig_317622,Contig_46848,Contig_148326,Contig_49417,Contig_30159,Contig_126728,Contig_255750,Contig_96288,Contig_210054,Contig_167583,Contig_95078,First_Contig8937,Contig_199375,Contig_106414,Contig_73029,Contig_11948,Contig_3966,Contig_2042,Contig_263292,Contig_44276,Contig_9683,Contig_2…	1.09617831035405	0.323193145891607	1
ko05204	Chemical carcinogenesis	50	33	17	6044	249	32939	Contig_147693,Contig_177025,Contig_34009,Contig_61278,Contig_202076,Contig_53178,Contig_255624,Contig_176123,Contig_333521,First_Contig7019,Contig_147261,Contig_128742,Contig_97757,Contig_170595,Contig_115655,Contig_36002,Contig_330349,Contig_132772,Contig_3598,Contig_179691,Contig_252647,Contig_260137,Contig_292389,Contig_56828,Contig_18830,Contig_120603,Contig_1121,Contig_294440,Contig_196454,C…	Contig_147693,Contig_34009,Contig_61278,Contig_202076,Contig_53178,Contig_255624,Contig_333521,First_Contig7019,Contig_147261,Contig_128742,Contig_97757,Contig_115655,Contig_330349,Contig_132772,Contig_179691,Contig_252647,Contig_260137,Contig_292389,Contig_18830,Contig_1121,Contig_294440,Contig_196454,Contig_147170,Contig_216700,Contig_120330,Contig_9637,Contig_72585,Contig_206996,Contig_211256,…	Contig_177025,Contig_176123,Contig_170595,Contig_36002,Contig_3598,Contig_56828,Contig_120603,Contig_145910,Contig_2685,Contig_206148,Contig_6942,Contig_82054,Contig_59917,First_Contig3116,Contig_12229,Contig_305593,Contig_59463,	1.09435093119001	0.471230451219145	1
ko05034	Alcoholism	133	97	36	6044	663	32939	Second_Contig436,Contig_213488,Contig_77610,Contig_14799,Contig_113435,Contig_215652,Contig_217242,Contig_414806,Contig_155320,Contig_232797,Contig_34922,Contig_249945,Contig_69993,Contig_227907,Contig_173864,Contig_172832,Contig_233361,Contig_70202,Contig_85911,Contig_9403,Contig_252245,Contig_223297,Contig_189117,Contig_156774,Contig_385776,Contig_305060,Contig_65160,Contig_211246,Contig_196919…	Contig_213488,Contig_77610,Contig_113435,Contig_215652,Contig_217242,Contig_414806,Contig_155320,Contig_232797,Contig_34922,Contig_249945,Contig_69993,Contig_173864,Contig_172832,Contig_233361,Contig_70202,Contig_252245,Contig_223297,Contig_189117,Contig_156774,Contig_385776,Contig_211246,Contig_279391,Contig_207828,Contig_288418,Contig_227501,Contig_270627,Contig_117100,Contig_107925,Contig_3492…	Second_Contig436,Contig_14799,Contig_227907,Contig_85911,Contig_9403,Contig_305060,Contig_65160,Contig_196919,Contig_284245,Contig_59684,Contig_208212,Contig_23668,Contig_4096,Contig_65351,Contig_57585,Contig_167583,Contig_19541,Contig_95078,First_Contig6108,Contig_64945,Contig_4384,Contig_213833,Contig_16259,Contig_160848,Contig_82933,Contig_194639,Contig_179411,Contig_85224,Contig_26994,Contig_…	1.09326153207299	0.289181949598626	1
ko04115	p53 signaling pathway	36	25	11	6044	180	32939	Contig_240802,Contig_225539,Contig_101053,First_Contig861,Contig_233947,First_Contig7540,Contig_58176,Contig_269640,Contig_167169,Contig_67506,Contig_56489,Contig_242003,Contig_206003,Contig_255750,Contig_418419,First_Contig6501,Contig_30246,Contig_73061,Contig_42210,Contig_232168,Contig_190641,Contig_251598,Contig_291256,Contig_52446,First_Contig5834,Contig_235951,Contig_217549,First_Contig7296,…	Contig_240802,Contig_225539,Contig_101053,Contig_233947,Contig_269640,Contig_67506,Contig_242003,Contig_206003,Contig_418419,First_Contig6501,Contig_73061,Contig_42210,Contig_232168,Contig_251598,Contig_291256,Contig_52446,First_Contig5834,Contig_235951,First_Contig7296,Contig_170338,Contig_217876,Contig_155790,Contig_205129,Contig_227311,Contig_286645,	First_Contig861,First_Contig7540,Contig_58176,Contig_167169,Contig_56489,Contig_255750,Contig_30246,Contig_190641,Contig_217549,First_Contig291,Contig_270237,	1.08997352746525	0.535162546905971	1
ko00531	Glycosaminoglycan degradation	19	9	10	6044	95	32939	Contig_304702,Contig_252045,Contig_278738,First_Contig1027,Contig_70462,Contig_318800,Contig_377944,Contig_199031,Contig_185367,Contig_58600,Contig_225662,Contig_240150,First_Contig3053,Contig_310808,Contig_158833,First_Contig8867,Contig_78179,Contig_208343,Contig_415554,	Contig_252045,Contig_278738,Contig_377944,Contig_225662,Contig_240150,Contig_158833,Contig_78179,Contig_208343,Contig_415554,	Contig_304702,First_Contig1027,Contig_70462,Contig_318800,Contig_199031,Contig_185367,Contig_58600,First_Contig3053,Contig_310808,First_Contig8867,	1.08997352746525	0.600133192239638	1
ko00120	Primary bile acid biosynthesis	13	7	6	6044	65	32939	Contig_16244,Contig_216827,Contig_184873,Contig_212710,Contig_178404,Contig_238238,Contig_224733,Contig_112204,Contig_36754,Contig_414273,Contig_74115,Contig_414662,Contig_70272,	Contig_216827,Contig_212710,Contig_238238,Contig_224733,Contig_36754,Contig_414273,Contig_414662,	Contig_16244,Contig_184873,Contig_178404,Contig_112204,Contig_74115,Contig_70272,	1.08997352746525	0.622176927044987	1
ko05165	Human papillomavirus infection	201	145	56	6044	1009	32939	Contig_205124,Contig_199897,Contig_213488,Contig_240802,Contig_147919,Contig_87068,Contig_304747,Contig_247282,Contig_97260,Contig_50493,Contig_276865,Contig_217242,Contig_244628,Contig_253814,Contig_220936,Contig_135423,Contig_232797,Contig_249945,Contig_213266,Contig_213445,First_Contig5296,Contig_70202,Contig_216446,Contig_27276,Contig_122718,Contig_210716,Contig_252245,Contig_209086,Contig_22…	Contig_205124,Contig_199897,Contig_213488,Contig_240802,Contig_147919,Contig_87068,Contig_304747,Contig_247282,Contig_97260,Contig_276865,Contig_217242,Contig_244628,Contig_253814,Contig_135423,Contig_232797,Contig_249945,Contig_213266,Contig_213445,First_Contig5296,Contig_70202,Contig_216446,Contig_27276,Contig_122718,Contig_210716,Contig_252245,Contig_209086,Contig_223297,Contig_227387,Contig_1…	Contig_50493,Contig_220936,Contig_182244,Contig_305060,Contig_196012,First_Contig7540,Contig_83128,Contig_284245,Contig_148326,First_Contig8868,Contig_255750,First_Contig1707,Contig_30246,Contig_316334,Contig_23668,Contig_199726,Contig_42728,Contig_65351,Contig_203088,Contig_210054,Contig_89801,Contig_201458,Contig_244398,Contig_378136,Contig_48626,Contig_190641,Contig_167583,Contig_95078,First_C…	1.08565252240097	0.239092763835892	1
ko04068	FoxO signaling pathway	151	109	42	6044	759	32939	Contig_14418,Contig_213488,Contig_240802,Contig_77610,Contig_30158,Contig_293090,Contig_217242,Contig_232797,Contig_249945,Contig_213266,Contig_134336,Contig_357494,Contig_252245,Contig_223297,Contig_30425,Second_Contig856,Contig_12753,Contig_158669,Contig_129640,Contig_30335,Contig_157590,Contig_65160,Contig_233947,First_Contig7540,Contig_207828,Contig_208143,Contig_50289,Contig_227501,Contig_21…	Contig_14418,Contig_213488,Contig_240802,Contig_77610,Contig_293090,Contig_217242,Contig_232797,Contig_249945,Contig_213266,Contig_252245,Contig_223297,Second_Contig856,Contig_158669,Contig_30335,Contig_157590,Contig_233947,Contig_207828,Contig_208143,Contig_50289,Contig_227501,Contig_217699,Contig_43563,Contig_67506,Contig_87539,Contig_270627,Contig_224681,Contig_67618,Contig_37352,Contig_219608…	Contig_30158,Contig_134336,Contig_357494,Contig_30425,Contig_12753,Contig_129640,Contig_65160,First_Contig7540,Contig_284245,Contig_317622,Contig_148326,Contig_30159,Contig_126728,Contig_96288,Contig_30246,Contig_23668,Contig_293801,Contig_65351,Contig_55611,Contig_210054,Contig_66404,Contig_167583,Contig_95078,First_Contig6108,Contig_199375,Contig_4384,Contig_213833,Contig_29668,Contig_111569,Co…	1.08422926645095	0.30663800948923	1
ko05203	Viral carcinogenesis	183	134	49	6044	922	32939	Contig_270170,Contig_74767,Contig_14418,Contig_240802,Contig_304747,Contig_331353,Contig_321864,Contig_411306,Contig_276865,Contig_200960,Contig_220074,Contig_56652,Contig_217242,Contig_225539,Contig_266148,Contig_34922,Contig_45651,Contig_213445,Contig_211136,Contig_53756,Contig_238483,Contig_70202,Contig_216446,Contig_65548,Contig_237100,Contig_210716,Contig_252245,Contig_182244,Contig_189117,C…	Contig_270170,Contig_74767,Contig_14418,Contig_240802,Contig_304747,Contig_331353,Contig_321864,Contig_411306,Contig_276865,Contig_200960,Contig_220074,Contig_56652,Contig_217242,Contig_225539,Contig_266148,Contig_34922,Contig_45651,Contig_213445,Contig_211136,Contig_53756,Contig_70202,Contig_216446,Contig_65548,Contig_237100,Contig_210716,Contig_252245,Contig_189117,Contig_158669,Contig_101053,C…	Contig_238483,Contig_182244,Contig_80315,Contig_305060,Contig_130223,Contig_196012,Contig_83128,Contig_223363,Contig_44518,Contig_153228,Contig_243991,Contig_208212,First_Contig1707,Contig_30246,Contig_232940,Contig_42728,Contig_11511,Contig_65351,Contig_203088,Contig_210054,Contig_89801,Contig_28222,Contig_378136,Contig_118,Contig_167583,Contig_95078,Contig_4384,First_Contig7049,Contig_212632,Co…	1.08169824038038	0.279339390006384	1
ko04218	Cellular senescence	154	103	51	6044	777	32939	Second_Contig436,Contig_240802,Contig_304747,Contig_257991,First_Contig6024,Contig_247282,Contig_14799,Contig_50493,Contig_108248,Contig_217242,Contig_212209,Contig_220936,Contig_414806,Contig_225539,Contig_249945,Contig_213266,Contig_69993,Contig_194393,Contig_58436,Contig_227907,Contig_233361,Contig_154835,Contig_85911,Contig_9403,Contig_252245,Contig_89181,Contig_220132,Contig_230960,Contig_15…	Contig_240802,Contig_304747,Contig_257991,Contig_247282,Contig_108248,Contig_217242,Contig_212209,Contig_414806,Contig_225539,Contig_249945,Contig_213266,Contig_69993,Contig_233361,Contig_154835,Contig_252245,Contig_89181,Contig_220132,Contig_158669,Contig_156774,Contig_385776,Contig_101053,Contig_23963,Contig_233947,Contig_269640,Contig_227501,Contig_217699,Contig_353145,Contig_67506,Contig_2349…	Second_Contig436,First_Contig6024,Contig_14799,Contig_50493,Contig_220936,Contig_194393,Contig_58436,Contig_227907,Contig_85911,Contig_9403,Contig_230960,Contig_77335,First_Contig7540,Contig_58774,Contig_1766,Contig_148326,Contig_169768,Contig_255750,First_Contig1707,Contig_30246,Contig_23668,Contig_4096,Contig_65351,Contig_21692,Contig_203088,Contig_29362,Contig_210054,Contig_57585,Contig_198898…	1.08015394613674	0.32411303531144	1
ko04960	Aldosterone-regulated sodium reabsorption	41	29	12	6044	207	32939	Contig_236549,Contig_217242,Contig_74947,Contig_252245,Contig_158669,Contig_129640,Contig_236550,Contig_227501,Contig_217699,Contig_219608,Contig_225135,Contig_194197,Contig_129044,Contig_194198,Contig_249849,Contig_65351,Contig_27757,Contig_173855,Contig_210054,Contig_73110,Contig_167583,Contig_54568,Contig_95078,Contig_313042,Contig_221497,Contig_4384,Contig_90634,First_Contig387,Contig_207849,…	Contig_236549,Contig_217242,Contig_252245,Contig_158669,Contig_236550,Contig_227501,Contig_217699,Contig_219608,Contig_225135,Contig_194197,Contig_129044,Contig_249849,Contig_27757,Contig_173855,Contig_73110,Contig_54568,Contig_313042,Contig_221497,Contig_90634,Contig_207849,Contig_227412,Contig_119473,Contig_188857,Contig_196080,Contig_383377,Contig_209677,Contig_92466,Contig_295420,Contig_18883…	Contig_74947,Contig_129640,Contig_194198,Contig_65351,Contig_210054,Contig_167583,Contig_95078,Contig_4384,First_Contig387,Contig_132191,Contig_74948,Contig_195065,	1.07944238227235	0.557623202073303	1
ko04971	Gastric acid secretion	59	33	26	6044	298	32939	Second_Contig436,Contig_236549,Contig_257991,First_Contig6024,Contig_414806,Contig_155320,Contig_74947,Contig_69993,Contig_58436,Contig_227907,Contig_173864,Contig_233361,Contig_216446,Contig_9403,Contig_182244,Contig_156774,Contig_236550,Contig_44638,Contig_107925,Contig_225135,Contig_182522,Contig_223230,Contig_194197,Contig_194198,First_Contig5697,Contig_4096,Contig_331762,Contig_57585,Contig_…	Contig_236549,Contig_257991,Contig_414806,Contig_155320,Contig_69993,Contig_173864,Contig_233361,Contig_216446,Contig_156774,Contig_236550,Contig_107925,Contig_225135,Contig_182522,Contig_223230,Contig_194197,First_Contig5697,Contig_331762,Contig_162519,Contig_252696,Contig_57164,Contig_78845,Contig_335769,Contig_247570,Contig_103822,Contig_223273,Contig_262430,Contig_28224,Contig_222243,Contig_2…	Second_Contig436,First_Contig6024,Contig_74947,Contig_58436,Contig_227907,Contig_9403,Contig_182244,Contig_44638,Contig_194198,Contig_4096,Contig_57585,Contig_97166,Contig_19541,Contig_64945,Contig_47447,Contig_21636,First_Contig387,Contig_11948,Contig_3966,Contig_194639,Contig_46829,Contig_85224,Contig_74948,Contig_37153,First_Contig5781,Contig_27004,	1.07900063960487	0.508663924143124	1
ko04921	Oxytocin signaling pathway	188	118	70	6044	951	32939	Second_Contig436,Contig_257991,First_Contig6024,Contig_14799,Contig_88464,Contig_70485,Contig_101660,Contig_108248,Contig_217242,Contig_212209,Contig_34199,Contig_414806,Contig_266148,Contig_155320,Contig_103547,Contig_74947,Contig_286827,Contig_249945,Contig_69993,Contig_58436,Contig_227907,Contig_8169,Contig_173864,Contig_211136,Contig_18160,Contig_233361,Contig_154835,Contig_80951,Contig_21644…	Contig_257991,Contig_88464,Contig_70485,Contig_108248,Contig_217242,Contig_212209,Contig_414806,Contig_266148,Contig_155320,Contig_286827,Contig_249945,Contig_69993,Contig_173864,Contig_211136,Contig_18160,Contig_233361,Contig_154835,Contig_80951,Contig_216446,Contig_65548,Contig_252245,Contig_383554,Contig_156774,Contig_385776,Contig_24480,Contig_211246,Contig_279391,Contig_227501,Contig_43563,C…	Second_Contig436,First_Contig6024,Contig_14799,Contig_101660,Contig_34199,Contig_103547,Contig_74947,Contig_58436,Contig_227907,Contig_8169,Contig_85911,Contig_9403,Contig_182244,Contig_28795,Contig_196919,Contig_176624,Contig_44638,Contig_247477,Contig_317622,Contig_169768,Contig_28961,First_Contig2185,Contig_23668,Contig_4096,Contig_65351,Contig_21692,Contig_394216,Contig_57585,Contig_97166,Con…	1.07736605238416	0.297512380049274	1
ko04144	Endocytosis	216	154	62	6044	1094	32939	Contig_59085,Contig_240365,Contig_251995,Contig_217702,Contig_1487,Contig_130971,First_Contig6602,Contig_175592,Contig_13837,Contig_415676,Contig_245530,Contig_232000,Contig_40165,Contig_157333,Contig_45484,Contig_276865,Contig_166992,Contig_156109,Contig_68777,Contig_266148,Contig_301019,Contig_205424,First_Contig7517,Contig_295141,Contig_239452,First_Contig8163,Contig_144075,Contig_250703,Conti…	Contig_59085,Contig_240365,Contig_251995,Contig_217702,Contig_130971,First_Contig6602,Contig_175592,Contig_13837,Contig_415676,Contig_232000,Contig_157333,Contig_276865,Contig_166992,Contig_156109,Contig_266148,Contig_301019,Contig_205424,First_Contig7517,Contig_239452,Contig_144075,Contig_250703,Contig_127777,Contig_247181,Contig_211136,Contig_285614,Contig_225642,Contig_275119,Contig_65548,Cont…	Contig_1487,Contig_245530,Contig_40165,Contig_45484,Contig_68777,Contig_295141,First_Contig8163,Contig_98226,Contig_12240,Contig_9681,Contig_53299,Contig_36362,Contig_38538,Contig_117661,Contig_153900,Contig_128092,Contig_108943,Contig_98636,Contig_359715,Contig_135059,Contig_125265,Contig_55176,Contig_21124,Contig_254998,Contig_74053,Contig_14822,First_Contig5790,Contig_38557,Contig_21295,Contig…	1.07602505453608	0.27573444678903	1
ko04931	Insulin resistance	89	64	25	6044	452	32939	Contig_238020,Contig_31828,Contig_247282,Contig_14799,Contig_244628,Contig_213266,Contig_95452,Contig_310809,Contig_195475,Contig_296283,Contig_102886,Contig_85911,Contig_158669,Contig_129640,Contig_385776,Contig_207613,Contig_233947,Contig_94381,First_Contig7540,Contig_397140,First_Contig7062,First_Contig7269,Contig_217699,Contig_43563,Contig_7791,Contig_317622,Contig_226635,Contig_67618,Contig_…	Contig_238020,Contig_31828,Contig_247282,Contig_244628,Contig_213266,Contig_95452,Contig_195475,Contig_296283,Contig_102886,Contig_158669,Contig_385776,Contig_207613,Contig_233947,First_Contig7062,Contig_217699,Contig_43563,Contig_67618,Contig_284997,Contig_219608,Contig_224758,Contig_129044,Contig_102887,Contig_27757,Contig_130280,Contig_235515,Contig_62836,Contig_127572,Contig_342049,First_Cont…	Contig_14799,Contig_310809,Contig_85911,Contig_129640,Contig_94381,First_Contig7540,Contig_397140,First_Contig7269,Contig_7791,Contig_317622,Contig_226635,Contig_148326,First_Contig8868,First_Contig7587,Contig_210054,Contig_12309,First_Contig8937,Contig_199375,Contig_217549,Contig_2042,Contig_132191,Contig_126619,Contig_100139,Contig_224165,Contig_270237,	1.07309340646469	0.469458962134647	1
ko03030	DNA replication	71	56	15	6044	361	32939	Contig_261894,Contig_290915,Contig_96599,Contig_197120,Contig_247450,Contig_349132,Contig_345822,Contig_248760,Contig_161620,First_Contig4268,Contig_82455,First_Contig6705,Contig_262869,Contig_260449,First_Contig5169,Contig_7048,Contig_149644,Contig_413498,Contig_238094,First_Contig4818,First_Contig7443,Contig_182165,Contig_197840,Contig_97770,Contig_320957,Contig_341281,Contig_273636,Contig_3014…	Contig_261894,Contig_290915,Contig_197120,Contig_247450,Contig_349132,Contig_345822,Contig_161620,Contig_82455,First_Contig6705,Contig_262869,Contig_7048,Contig_149644,Contig_413498,Contig_238094,First_Contig4818,First_Contig7443,Contig_182165,Contig_197840,Contig_320957,Contig_341281,Contig_273636,Contig_301454,Contig_282305,Contig_307839,Contig_16709,Contig_241567,Contig_200962,Contig_282767,Fi…	Contig_96599,Contig_248760,First_Contig4268,Contig_260449,First_Contig5169,Contig_97770,Contig_10345,Contig_84397,First_Contig3996,Contig_30469,Contig_235892,Contig_50888,Contig_110305,Second_Contig144,Contig_23015,	1.07185762396168	0.513331670609566	1
ko04924	Renin secretion	71	38	33	6044	362	32939	Second_Contig436,Contig_257991,First_Contig6024,Contig_108248,Contig_212209,Contig_414806,Contig_155320,Contig_69993,Contig_58436,Contig_227907,Contig_173864,Contig_233361,Contig_154835,Contig_216446,Contig_9403,Contig_182244,Contig_3168,Contig_156774,Contig_266859,Contig_107925,Contig_169768,First_Contig888,Contig_235893,Contig_20483,Contig_182522,Contig_223230,First_Contig5697,Contig_4096,Conti…	Contig_257991,Contig_108248,Contig_212209,Contig_414806,Contig_155320,Contig_69993,Contig_173864,Contig_233361,Contig_154835,Contig_216446,Contig_156774,Contig_107925,Contig_235893,Contig_20483,Contig_182522,Contig_223230,First_Contig5697,Contig_54598,Contig_162519,Contig_252696,Contig_62786,Contig_78845,Contig_262450,Contig_335769,Contig_247570,Contig_103822,Contig_204768,Contig_223273,Contig_87…	Second_Contig436,First_Contig6024,Contig_58436,Contig_227907,Contig_9403,Contig_182244,Contig_3168,Contig_266859,Contig_169768,First_Contig888,Contig_4096,Contig_21692,Contig_8870,Contig_57585,Contig_97166,Contig_13481,Contig_19541,Contig_33973,Contig_64945,Contig_21636,First_Contig311,Contig_11948,Contig_3966,Contig_219728,Contig_8827,Contig_194639,Contig_46829,Contig_85224,Contig_28841,Contig_2…	1.0688966912988	0.528077215192754	1
ko04270	Vascular smooth muscle contraction	76	40	36	6044	388	32939	Second_Contig436,Contig_110354,Contig_77610,Contig_257991,First_Contig6024,Contig_14799,Contig_414806,Contig_74947,Contig_249945,Contig_69993,Contig_58436,Contig_227907,Contig_211136,Contig_233361,Contig_216446,Contig_85911,Contig_65548,Contig_9403,Contig_252245,Contig_36094,Contig_182244,Contig_156774,Contig_385776,Contig_65160,Contig_44638,Contig_107925,Contig_284997,First_Contig888,Contig_1825…	Contig_77610,Contig_257991,Contig_414806,Contig_249945,Contig_69993,Contig_211136,Contig_233361,Contig_216446,Contig_65548,Contig_252245,Contig_156774,Contig_385776,Contig_107925,Contig_284997,Contig_182522,Contig_223230,First_Contig5697,Contig_331762,Contig_79359,Contig_162519,Contig_252696,Contig_57164,Contig_78845,Contig_246170,Contig_335769,Contig_247570,Contig_103822,Contig_219514,Contig_207…	Second_Contig436,Contig_110354,First_Contig6024,Contig_14799,Contig_74947,Contig_58436,Contig_227907,Contig_85911,Contig_9403,Contig_36094,Contig_182244,Contig_65160,Contig_44638,First_Contig888,Contig_23668,Contig_4096,Contig_65351,Contig_57585,Contig_313961,Contig_97166,Contig_19541,Contig_64945,Contig_4384,Contig_213833,Contig_21636,Contig_294071,First_Contig311,Contig_11948,Contig_3966,Contig…	1.06749984648659	0.524778764215484	1
ko04214	Apoptosis	100	80	20	6044	511	32939	Contig_397876,First_Contig5387,Contig_77610,Contig_238360,Contig_78263,Contig_217242,Contig_86901,Contig_210484,Contig_25055,Contig_223946,Contig_252245,Contig_210121,Contig_122548,Contig_65160,Contig_226000,Contig_74780,Contig_244483,Contig_5469,Contig_227501,Contig_225832,Contig_56489,Contig_223666,Contig_12929,Contig_66968,Contig_252230,Contig_73061,Contig_112517,Contig_226521,Contig_249849,Co…	Contig_397876,First_Contig5387,Contig_77610,Contig_238360,Contig_78263,Contig_217242,Contig_210484,Contig_25055,Contig_223946,Contig_252245,Contig_210121,Contig_122548,Contig_226000,Contig_74780,Contig_244483,Contig_5469,Contig_227501,Contig_225832,Contig_223666,Contig_12929,Contig_252230,Contig_73061,Contig_112517,Contig_226521,Contig_249849,Contig_212164,Contig_73295,Contig_142385,Contig_173855…	Contig_86901,Contig_65160,Contig_56489,Contig_66968,Contig_336587,Contig_65351,Contig_167583,Contig_95078,Contig_47209,Contig_4384,Contig_3227,Contig_348746,Contig_12168,Contig_224006,Contig_78870,Contig_100917,Contig_155126,Contig_39892,Contig_195065,First_Contig291,	1.06651030084663	0.485174667423119	1
ko04391	Hippo signaling pathway	72	55	17	6044	368	32939	Contig_397876,Contig_238360,Contig_97260,Contig_220074,Contig_56652,Contig_8169,Contig_18160,Contig_80951,Contig_122718,Contig_383554,Contig_173075,Contig_28795,Contig_244483,Contig_50289,Contig_190736,Contig_412850,Contig_79924,Contig_261685,Contig_28961,Contig_35795,Contig_93152,Contig_59143,Contig_50573,Contig_243498,Contig_393469,Contig_285660,Contig_394216,Contig_264983,Contig_236394,Contig_…	Contig_397876,Contig_238360,Contig_97260,Contig_220074,Contig_56652,Contig_18160,Contig_80951,Contig_122718,Contig_383554,Contig_173075,Contig_244483,Contig_50289,Contig_190736,Contig_412850,Contig_79924,Contig_261685,Contig_35795,Contig_93152,Contig_59143,Contig_50573,Contig_243498,Contig_393469,Contig_285660,Contig_264983,Contig_236394,Contig_414414,Contig_200620,Contig_221600,Contig_387896,Con…	Contig_8169,Contig_28795,Contig_28961,Contig_394216,Contig_48626,First_Contig7571,Contig_30358,Contig_63608,Contig_224006,Contig_78870,Contig_302627,Contig_202207,Contig_9391,Contig_15657,Contig_90956,Contig_52039,Contig_77066,	1.06627845078123	0.539272596035466	1
ko00430	Taurine and hypotaurine metabolism	17	8	9	6044	87	32939	Contig_29535,Contig_235403,Contig_31439,Contig_230182,Contig_21650,Contig_57697,Contig_33734,Contig_272417,Contig_29534,Contig_21177,Contig_253434,Contig_56239,Contig_173496,Contig_87054,Contig_199489,Contig_21178,Contig_76895,	Contig_235403,Contig_230182,Contig_57697,Contig_272417,Contig_21177,Contig_87054,Contig_199489,Contig_76895,	Contig_29535,Contig_31439,Contig_21650,Contig_33734,Contig_29534,Contig_253434,Contig_56239,Contig_173496,Contig_21178,	1.0649166647649	0.675285250287913	1
ko04740	Olfactory transduction	41	22	19	6044	210	32939	Second_Contig436,Contig_110354,Contig_414806,Contig_69993,Contig_298229,Contig_227907,Contig_233361,Contig_216446,Contig_9403,Contig_36094,Contig_182244,Contig_156774,Contig_107925,Contig_210585,Contig_223230,First_Contig5697,Contig_16939,Contig_4096,Contig_229157,Contig_57585,Contig_162519,Contig_252696,Contig_78845,Contig_335769,Contig_247570,Contig_103822,Contig_19541,Contig_182788,Contig_6494…	Contig_414806,Contig_69993,Contig_233361,Contig_216446,Contig_156774,Contig_107925,Contig_210585,Contig_223230,First_Contig5697,Contig_229157,Contig_162519,Contig_252696,Contig_78845,Contig_335769,Contig_247570,Contig_103822,Contig_182788,Contig_28224,Contig_234174,Contig_414888,Contig_126920,Contig_231269,	Second_Contig436,Contig_110354,Contig_298229,Contig_227907,Contig_9403,Contig_36094,Contig_182244,Contig_16939,Contig_4096,Contig_57585,Contig_19541,Contig_64945,Contig_47447,Contig_11948,Contig_3966,Contig_194639,Contig_85224,First_Contig5781,Contig_27004,	1.06402177681132	0.619687668348057	1
ko04024	cAMP signaling pathway	172	123	49	6044	883	32939	Second_Contig436,Contig_270170,Contig_236549,First_Contig6602,Contig_236603,Contig_77610,Contig_106716,Contig_14799,Contig_15906,Contig_331353,Contig_321864,Contig_131831,Contig_97620,Contig_135778,Contig_151021,Contig_414806,Contig_155320,Contig_220799,Contig_249945,Contig_213266,Contig_45651,Contig_15056,Contig_224889,Contig_69993,Contig_227907,Contig_173864,Contig_211136,Contig_209414,Contig_2…	Contig_270170,Contig_236549,First_Contig6602,Contig_236603,Contig_77610,Contig_106716,Contig_15906,Contig_331353,Contig_321864,Contig_131831,Contig_135778,Contig_151021,Contig_414806,Contig_155320,Contig_220799,Contig_249945,Contig_213266,Contig_45651,Contig_224889,Contig_69993,Contig_173864,Contig_211136,Contig_278454,Contig_233361,Contig_216446,Contig_65548,Contig_252245,First_Contig6431,Contig…	Second_Contig436,Contig_14799,Contig_97620,Contig_15056,Contig_227907,Contig_209414,Contig_85911,Contig_196444,Contig_9403,Contig_182244,Contig_77335,Contig_65160,Contig_93317,Contig_148326,Contig_74053,Contig_194198,Contig_23668,Contig_15055,Contig_4096,Contig_11511,Contig_65351,Contig_210054,Contig_57585,Contig_19541,Contig_54152,First_Contig3979,Contig_18105,Contig_6903,Contig_64945,Contig_474…	1.06158237103071	0.415088814361284	1
ko00100	Steroid biosynthesis	46	26	20	6044	237	32939	Contig_256207,Contig_31591,Contig_193554,Contig_197902,Contig_158353,Contig_256252,Contig_134934,Contig_280323,Contig_204900,Contig_272601,Contig_286714,Contig_179696,Contig_195317,Contig_22895,Contig_196671,Contig_318967,Contig_275947,Contig_100154,Contig_28902,Contig_190123,Contig_95848,First_Contig7895,Contig_322625,Contig_104434,Contig_131130,Contig_79610,Contig_182862,Contig_181864,Contig_84…	Contig_256207,Contig_280323,Contig_204900,Contig_272601,Contig_286714,Contig_195317,Contig_22895,Contig_196671,Contig_318967,Contig_275947,Contig_100154,Contig_322625,Contig_104434,Contig_131130,Contig_79610,Contig_109233,Contig_212272,Contig_230600,Contig_229594,Contig_51679,Contig_126717,Contig_106955,Contig_197335,Contig_53719,First_Contig2279,Contig_100172,	Contig_31591,Contig_193554,Contig_197902,Contig_158353,Contig_256252,Contig_134934,Contig_179696,Contig_28902,Contig_190123,Contig_95848,First_Contig7895,Contig_182862,Contig_181864,Contig_84328,Contig_1993,Contig_23199,Contig_165721,Contig_276171,Contig_285483,Contig_48115,	1.05778021652746	0.63528839164433	1
ko04927	Cortisol synthesis and secretion	17	6	11	6044	88	32939	Contig_257991,First_Contig6024,Contig_58436,Contig_216446,Contig_182244,Contig_182522,Contig_46150,First_Contig5697,Contig_97166,Contig_230196,Contig_21636,Contig_239311,Contig_11948,Contig_3966,Contig_262430,Contig_46829,Contig_37153,	Contig_257991,Contig_216446,Contig_182522,Contig_46150,First_Contig5697,Contig_262430,	First_Contig6024,Contig_58436,Contig_182244,Contig_97166,Contig_230196,Contig_21636,Contig_239311,Contig_11948,Contig_3966,Contig_46829,Contig_37153,	1.05281533902894	0.709637491819856	1
ko03460	Fanconi anemia pathway	51	41	10	6044	264	32939	First_Contig9007,Contig_196524,Contig_236049,Contig_56870,Contig_187621,Contig_213373,Contig_243214,Contig_264831,Contig_265367,Contig_252223,First_Contig7048,First_Contig6660,Contig_305014,Contig_258625,Contig_269197,Contig_266685,Contig_230622,Contig_301454,Contig_137687,Contig_225815,Contig_265440,Contig_30464,Contig_234990,Contig_202215,Contig_266979,Contig_243476,Contig_52051,Contig_354911,F…	First_Contig9007,Contig_196524,Contig_236049,Contig_187621,Contig_213373,Contig_243214,Contig_264831,Contig_265367,Contig_252223,First_Contig6660,Contig_305014,Contig_258625,Contig_269197,Contig_266685,Contig_230622,Contig_301454,Contig_137687,Contig_225815,Contig_265440,Contig_234990,Contig_202215,Contig_266979,Contig_243476,Contig_354911,First_Contig6252,First_Contig6923,Contig_232972,Contig_20…	Contig_56870,First_Contig7048,Contig_30464,Contig_52051,Contig_265393,Contig_207268,First_Contig6839,First_Contig291,Second_Contig144,Contig_6929,	1.05281533902894	0.648359586763357	1
ko04330	Notch signaling pathway	16	9	7	6044	83	32939	Contig_162079,Contig_253814,Contig_201297,Contig_238483,Contig_70202,Contig_221858,Contig_152819,Contig_150192,Contig_29668,Contig_17723,Contig_49521,Contig_166360,Contig_254877,Contig_5210,Contig_214096,Contig_244715,	Contig_162079,Contig_253814,Contig_70202,Contig_221858,Contig_152819,Contig_49521,Contig_254877,Contig_214096,Contig_244715,	Contig_201297,Contig_238483,Contig_150192,Contig_29668,Contig_17723,Contig_166360,Contig_5210,	1.05057689394241	0.716867108705573	1
ko04390	Hippo signaling pathway	80	60	20	6044	415	32939	Contig_397876,Contig_238360,Contig_14799,Contig_97260,Contig_220074,Contig_56652,Contig_8169,Contig_18160,Contig_80951,Contig_85911,Contig_122718,Contig_383554,Contig_385776,Contig_173075,Contig_28795,Contig_244483,First_Contig7062,Contig_50289,Contig_190736,Contig_412850,Contig_79924,Contig_284997,First_Contig8868,Contig_261685,Contig_28961,Contig_35795,Contig_93152,Contig_59143,Contig_50573,Con…	Contig_397876,Contig_238360,Contig_97260,Contig_220074,Contig_56652,Contig_18160,Contig_80951,Contig_122718,Contig_383554,Contig_385776,Contig_173075,Contig_244483,First_Contig7062,Contig_50289,Contig_190736,Contig_412850,Contig_79924,Contig_284997,Contig_261685,Contig_35795,Contig_93152,Contig_59143,Contig_50573,Contig_243498,Contig_393469,Contig_130280,Contig_285660,Contig_236394,Contig_414414,…	Contig_14799,Contig_8169,Contig_85911,Contig_28795,First_Contig8868,Contig_28961,Contig_394216,Contig_48626,First_Contig7571,Contig_30358,Contig_63608,Contig_224006,Contig_78870,Contig_302627,Contig_202207,Contig_9391,Contig_15657,Contig_90956,Contig_52039,Contig_77066,	1.05057689394241	0.610942135729004	1
ko00513	Various types of N-glycan biosynthesis	42	28	14	6044	218	32939	Contig_269009,First_Contig3486,Contig_234418,Contig_231494,Contig_254083,Contig_259175,Contig_29216,Contig_34071,Contig_196024,Contig_145167,Contig_159121,Contig_193222,Contig_215030,Contig_214748,Contig_277068,Contig_259955,Contig_128085,Contig_233835,Contig_198133,Contig_231496,Contig_241541,Contig_212440,Contig_271471,Contig_250377,Contig_185367,Contig_158874,Contig_58600,Contig_46496,Contig_1…	Contig_269009,Contig_234418,Contig_231494,Contig_254083,Contig_259175,Contig_29216,Contig_145167,Contig_193222,Contig_215030,Contig_214748,Contig_277068,Contig_259955,Contig_128085,Contig_233835,Contig_231496,Contig_241541,Contig_212440,Contig_271471,Contig_250377,Contig_158874,First_Contig5192,Contig_156472,Contig_158833,Contig_260073,Contig_106795,Contig_154398,Contig_208343,Contig_415554,	First_Contig3486,Contig_34071,Contig_196024,Contig_159121,Contig_198133,Contig_185367,Contig_58600,Contig_46496,Contig_100140,Contig_29868,Contig_246676,Contig_179758,First_Contig8867,Contig_56757,	1.04997449893442	0.678020757353097	1
ko04611	Platelet activation	110	73	37	6044	571	32939	Contig_110354,Contig_109649,Contig_257991,First_Contig6024,Contig_14799,Contig_2460,Contig_135778,Contig_151021,Contig_266148,Contig_155320,Contig_18142,Contig_213266,Contig_15056,Contig_58436,Contig_8169,Contig_173864,Contig_211136,Contig_278454,Contig_18160,Contig_80951,Contig_216446,Contig_85911,Contig_65548,Contig_252245,Contig_36094,Contig_3090,Contig_182244,Contig_383554,Contig_158669,Conti…	Contig_109649,Contig_257991,Contig_135778,Contig_151021,Contig_266148,Contig_155320,Contig_18142,Contig_213266,Contig_173864,Contig_211136,Contig_278454,Contig_18160,Contig_80951,Contig_216446,Contig_65548,Contig_252245,Contig_383554,Contig_158669,Contig_385776,Contig_212294,Contig_242019,Contig_217699,Contig_412850,Contig_283961,Contig_284997,Contig_407924,Second_Contig472,Contig_261685,Contig_8…	Contig_110354,First_Contig6024,Contig_14799,Contig_2460,Contig_15056,Contig_58436,Contig_8169,Contig_85911,Contig_36094,Contig_3090,Contig_182244,Contig_28795,Contig_44638,First_Contig4714,Contig_148326,Contig_28961,Contig_15055,Contig_65351,Contig_394216,Contig_210054,Contig_97166,First_Contig3979,First_Contig7571,Contig_30358,Contig_4384,Contig_21636,Contig_294071,Contig_11948,Contig_3966,Conti…	1.04988693538685	0.572377596026406	1
ko04622	RIG-I-like receptor signaling pathway	35	27	8	6044	182	32939	First_Contig5387,Contig_78263,Contig_210484,Contig_226000,Contig_225832,Contig_243991,Contig_223666,Contig_24043,Contig_252230,Contig_226521,Contig_212164,Contig_336587,Contig_273093,Contig_226799,Contig_118,Contig_254019,Contig_73537,Contig_211613,Contig_111569,Contig_202239,Contig_309672,Contig_52275,First_Contig5164,Contig_155126,Contig_219371,First_Contig5004,Contig_211460,Contig_293605,Conti…	First_Contig5387,Contig_78263,Contig_210484,Contig_226000,Contig_225832,Contig_223666,Contig_252230,Contig_226521,Contig_212164,Contig_273093,Contig_226799,Contig_254019,Contig_73537,Contig_211613,Contig_202239,Contig_52275,First_Contig5164,Contig_219371,First_Contig5004,Contig_211460,Contig_293605,Contig_73994,Contig_72062,Contig_78047,Contig_234733,Contig_154586,Contig_63836,	Contig_243991,Contig_24043,Contig_336587,Contig_118,Contig_111569,Contig_309672,Contig_155126,Contig_146878,	1.04805146871659	0.698475269958523	1
ko03410	Base excision repair	55	44	11	6044	287	32939	Contig_261894,Contig_96599,Contig_248760,Contig_225850,Contig_223946,Contig_245641,Contig_210121,Contig_260449,Contig_234714,Contig_149644,Contig_223363,Contig_413498,Contig_112886,Contig_215555,First_Contig7443,Contig_320957,Contig_341281,Contig_273636,Contig_73295,Contig_307839,Contig_10345,Contig_258918,Contig_282767,First_Contig2994,Contig_161839,Contig_199746,Contig_337955,Contig_250209,Cont…	Contig_261894,Contig_225850,Contig_223946,Contig_245641,Contig_210121,Contig_234714,Contig_149644,Contig_413498,Contig_215555,First_Contig7443,Contig_320957,Contig_341281,Contig_273636,Contig_73295,Contig_307839,Contig_258918,Contig_282767,First_Contig2994,Contig_161839,Contig_199746,Contig_337955,Contig_250209,Contig_336799,Contig_254922,Contig_212399,Contig_242750,Contig_246163,Contig_222100,Co…	Contig_96599,Contig_248760,Contig_260449,Contig_223363,Contig_112886,Contig_10345,Contig_32256,Contig_227548,Contig_7424,Contig_51341,Contig_30469,	1.04439972143883	0.683372728348398	1
ko04962	Vasopressin-regulated water reabsorption	44	29	15	6044	230	32939	Contig_77647,Contig_226099,Contig_180978,Contig_144075,Contig_116696,Contig_216446,Contig_182244,Contig_46059,Contig_261121,Contig_293145,Contig_163919,First_Contig545,Contig_66972,Contig_13076,Contig_134070,Contig_137414,Contig_359715,Contig_159984,First_Contig5697,Contig_59416,Contig_248669,Contig_255778,Contig_329773,Contig_144764,Contig_212451,Contig_90849,Contig_193095,Contig_228765,Contig_1…	Contig_77647,Contig_226099,Contig_180978,Contig_144075,Contig_116696,Contig_216446,Contig_46059,Contig_293145,Contig_13076,Contig_134070,Contig_137414,Contig_159984,First_Contig5697,Contig_59416,Contig_248669,Contig_255778,Contig_329773,Contig_144764,Contig_212451,Contig_193095,Contig_112475,Contig_231072,Contig_193608,Contig_211121,Contig_194681,First_Contig8976,Contig_182253,Contig_85598,Contig…	Contig_182244,Contig_261121,Contig_163919,First_Contig545,Contig_66972,Contig_359715,Contig_90849,Contig_228765,Contig_162095,Contig_11948,Contig_3966,Contig_257722,Contig_89425,Contig_51077,Contig_159782,	1.0425833740972	0.708471559455454	1
ko00520	Amino sugar and nucleotide sugar metabolism	93	70	23	6044	488	32939	Contig_31828,Contig_237203,Contig_131951,Contig_242487,Contig_269466,Contig_95452,Contig_9756,Contig_224863,Contig_20941,Contig_245292,Contig_154176,Contig_296283,Contig_163772,Contig_191856,Contig_159222,Contig_238193,Contig_49818,Contig_266314,Contig_306604,Contig_27036,First_Contig6034,Contig_26348,Contig_17541,Contig_122146,Contig_83085,Contig_56953,Contig_170608,Contig_352107,Contig_71816,Co…	Contig_31828,Contig_237203,Contig_131951,Contig_242487,Contig_269466,Contig_95452,Contig_9756,Contig_224863,Contig_245292,Contig_154176,Contig_296283,Contig_163772,Contig_191856,Contig_238193,Contig_49818,Contig_266314,Contig_306604,Contig_27036,First_Contig6034,Contig_26348,Contig_17541,Contig_56953,Contig_170608,Contig_71816,Contig_279633,Contig_234,Contig_237941,Contig_168275,Contig_217533,Con…	Contig_20941,Contig_159222,Contig_122146,Contig_83085,Contig_352107,Contig_81990,Contig_154603,Contig_70103,Contig_185367,Contig_46888,Contig_90098,Contig_58600,Contig_40029,First_Contig5995,Contig_56519,Contig_90099,Contig_20940,Contig_46886,Contig_47623,First_Contig8867,Contig_126619,Contig_70165,First_Contig777,	1.03860182432652	0.668403007604333	1
ko00261	Monobactam biosynthesis	8	3	5	6044	42	32939	Contig_210938,Contig_35212,Contig_116062,Contig_58794,Contig_125350,Contig_122574,Contig_168047,Contig_58795,	Contig_210938,Contig_125350,Contig_58795,	Contig_35212,Contig_116062,Contig_58794,Contig_122574,Contig_168047,	1.03807002615739	0.733553535502036	1
ko04919	Thyroid hormone signaling pathway	116	72	44	6044	610	32939	Contig_236549,Contig_247282,Contig_50493,Contig_217242,Contig_266148,Contig_156083,Contig_74947,Contig_249945,Contig_213266,Contig_242147,Contig_8169,Contig_18160,Contig_238483,Contig_70202,Contig_80951,Contig_216446,Contig_252245,Contig_182244,Contig_211727,Contig_383554,Contig_158669,Contig_129640,Contig_28795,Contig_236550,First_Contig7062,Contig_227501,Contig_217699,First_Contig1725,Contig_41…	Contig_236549,Contig_247282,Contig_217242,Contig_266148,Contig_249945,Contig_213266,Contig_242147,Contig_18160,Contig_70202,Contig_80951,Contig_216446,Contig_252245,Contig_211727,Contig_383554,Contig_158669,Contig_236550,First_Contig7062,Contig_227501,Contig_217699,Contig_412850,Contig_261685,Contig_219608,Contig_225135,Contig_194197,Contig_129044,First_Contig5697,Contig_249849,Contig_393469,Cont…	Contig_50493,Contig_156083,Contig_74947,Contig_8169,Contig_238483,Contig_182244,Contig_129640,Contig_28795,First_Contig1725,Contig_104776,Contig_148326,First_Contig8868,Contig_28961,Contig_255750,Contig_194198,Contig_107571,Contig_23668,Contig_75567,Contig_65351,Contig_394216,Contig_210054,Contig_27514,Contig_167583,Contig_95078,First_Contig8937,First_Contig7571,Contig_30358,Contig_4384,First_Con…	1.03636827201614	0.660288654005642	1
ko01524	Platinum drug resistance	77	60	17	6044	405	32939	Contig_147693,First_Contig9007,Contig_96913,Contig_34009,Contig_56870,Contig_217371,Contig_202076,Contig_255624,Contig_187621,Contig_213266,Contig_333521,Contig_147261,Contig_128742,Contig_252245,Contig_25135,Contig_158669,Contig_129640,Contig_115655,Contig_264831,Contig_11854,Contig_3598,Contig_217699,Contig_56489,Contig_148326,Contig_292389,Contig_203650,Contig_219608,Contig_18830,Contig_269197…	Contig_147693,First_Contig9007,Contig_96913,Contig_34009,Contig_217371,Contig_202076,Contig_255624,Contig_187621,Contig_213266,Contig_333521,Contig_147261,Contig_128742,Contig_252245,Contig_25135,Contig_158669,Contig_115655,Contig_264831,Contig_217699,Contig_292389,Contig_203650,Contig_219608,Contig_18830,Contig_269197,First_Contig3106,Contig_129044,Contig_73061,Contig_230622,Contig_196454,Contig…	Contig_56870,Contig_129640,Contig_11854,Contig_3598,Contig_56489,Contig_148326,Contig_55027,Contig_65351,Contig_253180,Contig_210054,Contig_145910,Contig_2685,Contig_4384,Contig_132191,Contig_59917,Contig_100954,Contig_59463,	1.03614767425709	0.701789556144186	1
ko03430	Mismatch repair	49	40	9	6044	258	32939	Contig_261894,Contig_96913,Contig_349132,Contig_345822,Contig_248760,Contig_187621,First_Contig4268,Contig_25135,Contig_262869,First_Contig4187,First_Contig5169,Contig_7048,Contig_149644,First_Contig2462,Contig_238094,Contig_238746,Contig_203650,Contig_273636,Contig_230622,Contig_301454,Contig_282305,Contig_55027,Contig_307839,Contig_241567,Contig_243476,Contig_52051,Contig_254922,Contig_353651,C…	Contig_261894,Contig_96913,Contig_349132,Contig_345822,Contig_187621,Contig_25135,Contig_262869,First_Contig4187,Contig_7048,Contig_149644,First_Contig2462,Contig_238094,Contig_203650,Contig_273636,Contig_230622,Contig_301454,Contig_282305,Contig_307839,Contig_241567,Contig_243476,Contig_254922,Contig_353651,Contig_339929,Contig_217975,Contig_151612,Contig_184881,Contig_301674,Contig_147337,Conti…	Contig_248760,First_Contig4268,First_Contig5169,Contig_238746,Contig_55027,Contig_52051,Contig_30469,Contig_50888,Second_Contig144,	1.03505238073251	0.738746360098763	1
ko04016	MAPK signaling pathway	64	41	23	6044	337	32939	Second_Contig436,Contig_103509,Contig_217371,Contig_293090,Contig_21550,Contig_253365,Contig_414806,Contig_43944,First_Contig3081,Contig_212255,Contig_238201,Contig_69993,Contig_357494,Contig_227907,Contig_247839,Contig_233361,Contig_6383,Contig_9403,Contig_12753,Contig_156774,Contig_87539,Contig_107925,Contig_219764,Contig_126728,First_Contig3519,Contig_167147,Contig_223230,Contig_139105,Contig_…	Contig_103509,Contig_217371,Contig_293090,Contig_253365,Contig_414806,Contig_212255,Contig_238201,Contig_69993,Contig_247839,Contig_233361,Contig_156774,Contig_87539,Contig_107925,First_Contig3519,Contig_167147,Contig_223230,Contig_85195,Contig_162519,Contig_252696,Contig_78845,Contig_335769,Contig_235527,Contig_247570,Contig_103822,Contig_28036,Contig_284246,Contig_277185,Contig_224692,Contig_47…	Second_Contig436,Contig_21550,Contig_43944,First_Contig3081,Contig_357494,Contig_227907,Contig_6383,Contig_9403,Contig_12753,Contig_219764,Contig_126728,Contig_139105,Contig_4096,Contig_57585,Contig_19541,Contig_64945,Contig_194639,Contig_85224,Contig_207111,First_Contig5781,Contig_20094,Contig_251269,Contig_27004,	1.03498969967027	0.722804853445345	1
ko04114	Oocyte meiosis	139	96	43	6044	732	32939	Second_Contig436,Contig_240802,Contig_257991,First_Contig6024,Contig_14799,Contig_97260,Contig_254110,Contig_108248,Contig_220074,Contig_56652,Contig_212209,Contig_274604,Contig_45060,Contig_414806,Contig_225539,Contig_82859,Contig_217879,Contig_25557,Contig_249945,Contig_69993,Contig_310809,Contig_58436,Contig_227907,Contig_233361,Contig_154835,Contig_216446,Contig_85911,Contig_122718,Contig_940…	Contig_240802,Contig_257991,Contig_97260,Contig_254110,Contig_108248,Contig_220074,Contig_56652,Contig_212209,Contig_274604,Contig_414806,Contig_225539,Contig_82859,Contig_217879,Contig_25557,Contig_249945,Contig_69993,Contig_233361,Contig_154835,Contig_216446,Contig_122718,Contig_252245,Contig_236417,Contig_156774,Contig_385776,Contig_305831,Contig_101053,Contig_173075,Contig_301016,Contig_19073…	Second_Contig436,First_Contig6024,Contig_14799,Contig_45060,Contig_310809,Contig_58436,Contig_227907,Contig_85911,Contig_9403,Contig_182244,Contig_130223,Contig_7791,Contig_169768,Contig_30246,Contig_23668,Contig_4096,Contig_65351,Contig_21692,Contig_57585,Contig_48626,Contig_97166,First_Contig1526,Contig_19541,Contig_33973,Contig_64945,Contig_47447,Contig_4384,Contig_21636,Contig_105596,Contig_6…	1.03487923714256	0.650915795595806	1
ko00511	Other glycan degradation	30	19	11	6044	158	32939	Contig_45844,Contig_133010,Contig_53778,Contig_157340,Contig_251906,Contig_174430,Contig_266771,Contig_154307,Contig_377944,Contig_222768,Contig_160529,Contig_261478,Contig_174951,Contig_185367,Contig_196908,Contig_58600,Contig_21087,Contig_55908,Contig_269121,Contig_158833,Contig_130245,Contig_115071,Contig_138709,First_Contig8867,Contig_2785,Contig_39716,Contig_101329,Contig_208343,Contig_16713…	Contig_45844,Contig_133010,Contig_157340,Contig_251906,Contig_266771,Contig_154307,Contig_377944,Contig_222768,Contig_160529,Contig_261478,Contig_174951,Contig_21087,Contig_55908,Contig_269121,Contig_158833,Contig_115071,Contig_2785,Contig_208343,Contig_415554,	Contig_53778,Contig_174430,Contig_185367,Contig_196908,Contig_58600,Contig_130245,Contig_138709,First_Contig8867,Contig_39716,Contig_101329,Contig_167133,	1.03478499442904	0.758662169867268	1
ko00510	N-Glycan biosynthesis	52	39	13	6044	274	32939	Contig_269009,First_Contig3486,First_Contig8987,Contig_234418,Contig_231494,Contig_254083,First_Contig3471,Contig_259175,Contig_29216,Contig_244755,Contig_34071,Contig_145167,Contig_253909,Contig_159121,Contig_193222,Contig_215030,Contig_222625,Contig_214748,Contig_256937,Contig_277068,Contig_259955,First_Contig5465,Contig_128085,Contig_233835,Contig_253793,Second_Contig139,Contig_231496,Contig_2…	Contig_269009,Contig_234418,Contig_231494,Contig_254083,Contig_259175,Contig_29216,Contig_244755,Contig_145167,Contig_253909,Contig_193222,Contig_215030,Contig_222625,Contig_214748,Contig_256937,Contig_277068,Contig_259955,First_Contig5465,Contig_128085,Contig_233835,Contig_253793,Contig_231496,Contig_258880,Contig_241541,Contig_212440,Contig_271471,Second_Contig916,Contig_250377,Contig_158874,Co…	First_Contig3486,First_Contig8987,First_Contig3471,Contig_34071,Contig_159121,Second_Contig139,Contig_46496,Contig_100140,Contig_29868,Contig_246676,Contig_222702,Contig_179758,Contig_294050,	1.03428144941958	0.739497215722237	1
ko01040	Biosynthesis of unsaturated fatty acids	51	28	23	6044	269	32939	Contig_40120,First_Contig8323,Contig_297820,Contig_76278,Contig_94618,Contig_123510,Contig_199104,Contig_222632,Contig_50244,Contig_146624,Contig_225522,Contig_266177,Contig_159477,Contig_37117,Contig_219637,Contig_63554,Contig_197919,Contig_57851,Contig_235766,Contig_243400,Contig_237833,First_Contig1443,Contig_232914,Contig_117098,Contig_27350,Contig_177157,Contig_229768,Contig_174918,Contig_49…	Contig_297820,Contig_76278,Contig_199104,Contig_222632,Contig_146624,Contig_266177,Contig_159477,Contig_219637,Contig_197919,Contig_235766,Contig_243400,Contig_237833,Contig_232914,Contig_117098,Contig_177157,Contig_229768,Contig_174918,Contig_224477,Contig_414659,Contig_181539,Contig_141637,Contig_170830,Contig_59926,Contig_60134,Contig_236138,Contig_188881,Contig_166745,Contig_55873,	Contig_40120,First_Contig8323,Contig_94618,Contig_123510,Contig_50244,Contig_225522,Contig_37117,Contig_63554,Contig_57851,First_Contig1443,Contig_27350,Contig_49711,Contig_6903,Contig_7355,Contig_12314,Contig_40119,Contig_2300,Contig_23235,Contig_39755,Contig_3273,Contig_189139,Contig_84909,Contig_69295,	1.03324628068268	0.745888548400608	1
ko00220	Arginine biosynthesis	46	27	19	6044	243	32939	Contig_29535,Contig_182248,Contig_171510,Contig_84790,First_Contig1949,First_Contig8641,Contig_137688,Contig_86473,Contig_12482,Contig_7312,First_Contig5903,Contig_47540,Contig_48047,Contig_184363,Contig_162699,Contig_33734,Contig_286178,Contig_12412,Contig_272417,Contig_89525,Contig_86474,Contig_29534,Contig_304839,Contig_259867,Contig_21177,Contig_22447,Contig_148377,Contig_37357,Contig_97024,C…	Contig_171510,Contig_84790,First_Contig8641,Contig_86473,Contig_7312,Contig_47540,Contig_184363,Contig_162699,Contig_12412,Contig_272417,Contig_89525,Contig_86474,Contig_304839,Contig_259867,Contig_21177,Contig_148377,Contig_37357,Contig_97024,Contig_196921,Contig_102571,Contig_76756,Contig_199489,Contig_227498,Contig_89287,Contig_180524,Contig_199270,Contig_129737,	Contig_29535,Contig_182248,First_Contig1949,Contig_137688,Contig_12482,First_Contig5903,Contig_48047,Contig_33734,Contig_286178,Contig_29534,Contig_22447,Contig_8117,Contig_177263,First_Contig2934,Contig_142973,Contig_12481,Contig_33233,Contig_21178,First_Contig7779,	1.03166218648975	0.758655008449273	1
ko04626	Plant-pathogen interaction	59	33	26	6044	312	32939	Second_Contig436,Contig_98323,Contig_414806,Contig_212255,Contig_249945,Contig_69993,Contig_148273,Contig_10759,Contig_227907,Contig_50089,Contig_233361,Contig_9403,Contig_10760,Contig_156774,Contig_32759,Contig_66358,Contig_107925,Contig_223230,Contig_23668,Contig_4096,Contig_172752,Contig_25663,Contig_57585,Contig_162519,Contig_252696,Contig_78845,Contig_335769,Contig_301470,Contig_247570,Conti…	Contig_414806,Contig_212255,Contig_249945,Contig_69993,Contig_233361,Contig_156774,Contig_32759,Contig_66358,Contig_107925,Contig_223230,Contig_25663,Contig_162519,Contig_252696,Contig_78845,Contig_335769,Contig_301470,Contig_247570,Contig_103822,Contig_22390,Contig_284246,Contig_241078,Contig_28224,Contig_65133,Contig_243293,Contig_70016,Contig_86335,Contig_153460,Contig_414888,Contig_40921,Cont…	Second_Contig436,Contig_98323,Contig_148273,Contig_10759,Contig_227907,Contig_50089,Contig_9403,Contig_10760,Contig_23668,Contig_4096,Contig_172752,Contig_57585,Contig_142291,Contig_19541,Contig_8014,Contig_64945,Contig_37994,Contig_170146,Contig_174445,Contig_24468,Contig_81669,Contig_194639,Contig_85224,Contig_187452,First_Contig5781,Contig_27004,	1.03058394423798	0.752647411377857	1
ko04142	Lysosome	215	131	84	6044	1137	32939	Contig_67913,Contig_304702,Contig_261025,Contig_87068,Contig_253033,Contig_274823,Contig_252045,Contig_278738,Contig_160067,Contig_70404,Contig_122366,Contig_202668,Contig_411306,Contig_22261,Contig_144745,Contig_25132,Contig_45844,Contig_187768,Contig_269335,Contig_183920,Contig_133010,Contig_149225,Contig_94052,Contig_79701,Contig_19323,First_Contig4473,Contig_10506,Contig_53778,Contig_33591,Co…	Contig_67913,Contig_261025,Contig_87068,Contig_253033,Contig_274823,Contig_252045,Contig_278738,Contig_70404,Contig_202668,Contig_411306,Contig_144745,Contig_45844,Contig_187768,Contig_269335,Contig_183920,Contig_133010,Contig_94052,Contig_19323,Contig_33591,Contig_157340,Contig_12587,Contig_152154,Contig_12597,Contig_258831,Contig_75942,Contig_251906,Contig_62270,Contig_2128,Contig_67523,Contig_…	Contig_304702,Contig_160067,Contig_122366,Contig_22261,Contig_25132,Contig_149225,Contig_79701,First_Contig4473,Contig_10506,Contig_53778,Contig_27540,Contig_31007,First_Contig1027,Contig_3168,Contig_65872,Contig_56310,Contig_80315,Contig_94626,Contig_67228,Contig_266859,Contig_44592,Contig_70462,Contig_69462,First_Contig7686,Contig_47417,Contig_318800,Contig_151463,Contig_103833,Contig_174430,Fi…	1.03053785578289	0.634933226574008	1
ko00565	Ether lipid metabolism	38	22	16	6044	202	32939	First_Contig6602,Contig_143291,Contig_257113,First_Contig2792,Contig_224074,First_Contig6431,Contig_19102,Contig_216597,Contig_375700,Contig_104776,Contig_204031,Contig_250068,Contig_217039,Contig_246442,Contig_74053,Contig_107571,Contig_224556,Contig_313961,Contig_276801,Second_Contig524,Contig_77126,Contig_46118,Second_Contig909,Contig_116071,Contig_195371,Contig_116380,Contig_76128,Contig_4135…	First_Contig6602,Contig_143291,Contig_224074,First_Contig6431,Contig_19102,Contig_216597,Contig_204031,Contig_250068,Contig_217039,Contig_246442,Contig_276801,Contig_77126,Contig_46118,Contig_116071,Contig_195371,Contig_116380,Contig_76128,Contig_413568,Contig_224768,Contig_211360,First_Contig5829,Contig_146421,	Contig_257113,First_Contig2792,Contig_375700,Contig_104776,Contig_74053,Contig_107571,Contig_224556,Contig_313961,Second_Contig524,Second_Contig909,Contig_92474,Contig_304807,Contig_183737,Contig_236473,First_Contig1622,Contig_48115,	1.02522262484356	0.794871404872526	1
ko04974	Protein digestion and absorption	22	13	9	6044	117	32939	Contig_236549,Contig_294818,Contig_284141,Contig_96714,Contig_236550,Contig_27542,Contig_225135,Contig_249061,Contig_194197,Contig_194198,Contig_16939,Contig_133279,First_Contig387,First_Contig68,Contig_203769,Contig_368673,Contig_27552,Contig_292408,Contig_241346,Contig_31679,Contig_164012,Contig_295420,	Contig_236549,Contig_294818,Contig_284141,Contig_96714,Contig_236550,Contig_225135,Contig_249061,Contig_194197,Contig_133279,Contig_203769,Contig_241346,Contig_164012,Contig_295420,	Contig_27542,Contig_194198,Contig_16939,First_Contig387,First_Contig68,Contig_368673,Contig_27552,Contig_292408,Contig_31679,	1.02476143607844	0.798113320359456	1
ko00333	Prodigiosin biosynthesis	12	6	6	6044	64	32939	Contig_94618,Contig_222632,First_Contig7729,Contig_302146,Contig_225522,First_Contig1443,Contig_110956,Contig_229768,Contig_181539,Contig_39755,Contig_59926,Contig_55873,	Contig_222632,Contig_110956,Contig_229768,Contig_181539,Contig_59926,Contig_55873,	Contig_94618,First_Contig7729,Contig_302146,Contig_225522,First_Contig1443,Contig_39755,	1.02185018199868	0.78993060247695	1
ko04926	Relaxin signaling pathway	78	62	16	6044	417	32939	Contig_213488,Contig_217242,Contig_266148,Contig_155320,Contig_232797,Contig_249945,Contig_213266,Contig_173864,Contig_216446,Contig_252245,Contig_223297,Contig_182244,Contig_158669,Contig_207828,Contig_227501,Contig_217699,Contig_284245,Contig_270627,Contig_148326,Contig_37352,Contig_219608,Contig_129044,First_Contig5697,Contig_23668,Contig_90663,Contig_249849,Contig_65351,Contig_27757,Contig_17…	Contig_213488,Contig_217242,Contig_266148,Contig_155320,Contig_232797,Contig_249945,Contig_213266,Contig_173864,Contig_216446,Contig_252245,Contig_223297,Contig_158669,Contig_207828,Contig_227501,Contig_217699,Contig_270627,Contig_37352,Contig_219608,Contig_129044,First_Contig5697,Contig_90663,Contig_249849,Contig_27757,Contig_173855,Contig_265515,Contig_229157,Contig_73110,Contig_216729,Contig_6…	Contig_182244,Contig_284245,Contig_148326,Contig_23668,Contig_65351,Contig_210054,Contig_167583,Contig_95078,First_Contig6108,Contig_4384,Contig_11948,Contig_3966,Contig_160848,Contig_195065,Contig_146878,First_Contig491,	1.01939970194592	0.808490996970695	1
ko00592	alpha-Linolenic acid metabolism	25	13	12	6044	134	32939	Contig_3791,Contig_24241,Contig_76278,Contig_224074,Contig_199104,Contig_9086,Second_Contig596,Contig_141021,Contig_159477,Contig_197919,Contig_243400,Contig_174918,Contig_313961,Contig_9794,Contig_224477,Contig_5818,Contig_6903,Contig_185829,Contig_195371,Contig_116380,Contig_2300,Contig_60134,Contig_3273,Contig_189139,Contig_48115,	Contig_76278,Contig_224074,Contig_199104,Contig_9086,Contig_159477,Contig_197919,Contig_243400,Contig_174918,Contig_224477,Contig_185829,Contig_195371,Contig_116380,Contig_60134,	Contig_3791,Contig_24241,Second_Contig596,Contig_141021,Contig_313961,Contig_9794,Contig_5818,Contig_6903,Contig_2300,Contig_3273,Contig_189139,Contig_48115,	1.01676635024744	0.829441614489905	1
ko05161	Hepatitis B	71	47	24	6044	381	32939	Contig_240802,Contig_304747,Contig_217242,Contig_266148,Contig_248760,Contig_74947,Contig_249945,Contig_213266,Contig_252245,Contig_158669,Contig_180904,Contig_233947,First_Contig7540,Contig_227501,Contig_217699,Contig_224766,Contig_67506,Contig_121841,Contig_56489,Contig_148326,Contig_243991,Contig_219608,First_Contig1707,Contig_30246,Contig_129044,Contig_73061,Contig_273636,Contig_23668,Contig_…	Contig_240802,Contig_304747,Contig_217242,Contig_266148,Contig_249945,Contig_213266,Contig_252245,Contig_158669,Contig_180904,Contig_233947,Contig_227501,Contig_217699,Contig_224766,Contig_67506,Contig_121841,Contig_219608,Contig_129044,Contig_73061,Contig_273636,Contig_249849,Contig_27757,Contig_173855,Contig_106395,Contig_73110,Contig_42210,Contig_54568,Contig_252479,Contig_313042,Contig_166420…	Contig_248760,Contig_74947,First_Contig7540,Contig_56489,Contig_148326,Contig_243991,First_Contig1707,Contig_30246,Contig_23668,Contig_65351,Contig_203088,Contig_210054,Contig_118,Contig_167583,Contig_95078,Contig_4384,Contig_29668,Contig_111569,Contig_217549,Contig_74948,Contig_5210,Contig_195065,Contig_270237,Contig_151728,	1.0155921318902	0.835841841650739	1
ko04657	IL-17 signaling pathway	57	39	18	6044	307	32939	First_Contig5387,Contig_78263,Contig_130448,Contig_10759,Contig_210484,Contig_50089,Contig_25055,Contig_252245,Contig_10760,Contig_32759,Contig_226000,First_Contig7062,Contig_225832,Contig_66358,Contig_42389,First_Contig8868,Contig_223666,Contig_252230,Contig_226521,Contig_212164,Contig_336587,Contig_65351,Contig_172752,Contig_92500,Contig_130280,Contig_226799,Contig_25663,Contig_270445,Contig_30…	First_Contig5387,Contig_78263,Contig_130448,Contig_210484,Contig_25055,Contig_252245,Contig_32759,Contig_226000,First_Contig7062,Contig_225832,Contig_66358,Contig_223666,Contig_252230,Contig_226521,Contig_212164,Contig_92500,Contig_130280,Contig_226799,Contig_25663,Contig_301470,Contig_22390,Contig_254019,Contig_73537,Contig_129911,Contig_82429,Contig_207849,Contig_211613,Contig_202239,Contig_123…	Contig_10759,Contig_50089,Contig_10760,Contig_42389,First_Contig8868,Contig_336587,Contig_65351,Contig_172752,Contig_270445,Contig_8014,Contig_4384,Contig_37994,Contig_111569,Contig_81669,Contig_155126,Contig_187452,Contig_146878,Contig_98536,	1.01186467533419	0.860564559362744	1
ko00410	beta-Alanine metabolism	64	39	25	6044	346	32939	Contig_141278,Contig_31439,Contig_199286,Contig_90866,Contig_202502,Contig_173769,Contig_196306,Contig_4447,Contig_15287,Contig_27018,Contig_105996,Contig_227644,Contig_65127,Contig_21650,Contig_263013,Contig_133160,Contig_235777,Contig_57697,Contig_174155,Contig_249031,Contig_37117,Contig_133608,Contig_202773,Contig_236828,Contig_84372,Contig_157144,Contig_219317,Contig_224265,Contig_296279,Cont…	Contig_199286,Contig_90866,Contig_202502,Contig_173769,Contig_4447,Contig_15287,Contig_105996,Contig_227644,Contig_235777,Contig_57697,Contig_174155,Contig_133608,Contig_202773,Contig_236828,Contig_157144,Contig_219317,Contig_224265,Contig_296279,Contig_225994,Contig_9352,Contig_197755,First_Contig6560,Contig_330249,Contig_174945,Contig_196106,Contig_151521,Contig_20633,Contig_211375,Contig_20699…	Contig_141278,Contig_31439,Contig_196306,Contig_27018,Contig_65127,Contig_21650,Contig_263013,Contig_133160,Contig_249031,Contig_37117,Contig_84372,Contig_253434,Contig_25753,Contig_48428,Contig_73591,Contig_77139,Contig_1152,Contig_23235,Contig_24214,Contig_83513,Contig_40164,Contig_14188,Contig_35619,Contig_33736,Contig_84909,	1.00806800228	0.883960296421361	1
ko00603	Glycosphingolipid biosynthesis	12	5	7	6044	65	32939	Contig_10506,Contig_67228,Contig_56471,Contig_185367,Contig_58600,Contig_158833,Contig_238581,First_Contig8867,Contig_329151,Contig_202839,Contig_208343,Contig_415554,	Contig_158833,Contig_238581,Contig_202839,Contig_208343,Contig_415554,	Contig_10506,Contig_67228,Contig_56471,Contig_185367,Contig_58600,First_Contig8867,Contig_329151,	1.00612940996793	0.83181628194797	1
ko03008	Ribosome biogenesis in eukaryotes	133	82	51	6044	721	32939	Contig_242445,Contig_98043,Contig_58533,First_Contig8997,Contig_50617,Contig_154173,Contig_52066,Contig_118846,Contig_47935,Contig_106792,Contig_222287,Contig_152779,Contig_22026,Contig_14881,Contig_102515,Contig_188822,Contig_53238,Contig_121327,Contig_256808,Contig_220978,Contig_50486,Contig_189020,Contig_61754,Contig_19988,Contig_128386,Contig_186167,First_Contig4837,Contig_100069,Contig_23214…	Contig_242445,Contig_98043,Contig_58533,Contig_154173,Contig_47935,Contig_106792,Contig_222287,Contig_152779,Contig_102515,Contig_188822,Contig_256808,Contig_220978,Contig_189020,Contig_61754,Contig_128386,Contig_186167,First_Contig4837,Contig_100069,Contig_232146,Contig_256602,Contig_214274,Contig_40174,Contig_216311,Contig_33644,Contig_225523,Contig_96560,Contig_210439,Contig_203031,Contig_2137…	First_Contig8997,Contig_50617,Contig_52066,Contig_118846,Contig_22026,Contig_14881,Contig_53238,Contig_121327,Contig_50486,Contig_19988,Contig_34222,Contig_37797,Contig_96988,Contig_9635,Second_Contig111,Contig_18232,Contig_211453,First_Contig7434,Contig_255131,Contig_388429,Contig_102311,Contig_158803,Contig_55164,Contig_65948,Contig_144716,First_Contig2439,Contig_93542,Contig_260435,Contig_6280…	1.0053153894097	0.907343979987074	1
ko00983	Drug metabolism	74	49	25	6044	402	32939	Contig_71086,Contig_147693,Contig_177025,Contig_103509,Contig_218289,Contig_349691,Contig_104963,Contig_34009,Contig_65688,Contig_21550,Contig_199286,Contig_202076,Contig_46124,Contig_43944,Contig_255624,Contig_152581,Contig_333521,Contig_324706,Contig_247839,Contig_33370,Contig_147261,Contig_128742,Contig_87508,Contig_105996,Contig_227644,Contig_115655,First_Contig6484,Contig_36002,Contig_12586,…	Contig_147693,Contig_103509,Contig_218289,Contig_349691,Contig_104963,Contig_34009,Contig_199286,Contig_202076,Contig_255624,Contig_152581,Contig_333521,Contig_247839,Contig_147261,Contig_128742,Contig_105996,Contig_227644,Contig_115655,Contig_293055,Contig_179691,Second_Contig569,Contig_292389,Contig_18830,Contig_410782,Contig_195834,Contig_302125,Contig_193103,Contig_196454,Contig_252835,Contig…	Contig_71086,Contig_177025,Contig_65688,Contig_21550,Contig_46124,Contig_43944,Contig_324706,Contig_33370,Contig_87508,First_Contig6484,Contig_36002,Contig_12586,Contig_3287,Contig_3598,Contig_219764,Contig_203932,Contig_19841,Contig_139105,Contig_145910,Contig_2685,Contig_206148,Contig_59917,Contig_79113,Contig_60785,Contig_59463,	1.00320946557747	0.917596028315819	1
ko00260	Glycine, serine and threonine metabolism	94	53	41	6044	511	32939	Contig_397133,First_Contig1122,Contig_309946,Contig_43941,Contig_108229,Contig_115199,First_Contig1876,Contig_215652,Contig_233624,Contig_94453,Contig_67207,Contig_1298,First_Contig7364,Contig_368716,Contig_206028,Contig_876,Contig_43103,Contig_261090,Contig_98995,Contig_59392,Contig_336541,Contig_18040,Contig_94921,Contig_201919,Contig_229310,Contig_77576,Contig_27502,Contig_257197,Contig_145333…	Contig_397133,Contig_115199,Contig_215652,Contig_233624,Contig_94453,Contig_1298,Contig_368716,Contig_206028,Contig_876,Contig_43103,Contig_261090,Contig_98995,Contig_59392,Contig_336541,Contig_201919,Contig_229310,Contig_257197,Contig_145333,Contig_263054,Contig_110620,Contig_221717,Contig_283196,Contig_93485,Contig_157144,Contig_96410,Contig_240390,Contig_108285,Contig_37782,Contig_83549,Contig…	First_Contig1122,Contig_309946,Contig_43941,Contig_108229,First_Contig1876,Contig_67207,First_Contig7364,Contig_18040,Contig_94921,Contig_77576,Contig_27502,Contig_249031,Contig_172248,Contig_24220,Contig_17026,Contig_16360,Contig_9420,Contig_272610,Contig_122574,Contig_37504,Contig_94033,Contig_310897,Contig_46646,Contig_322141,Contig_183697,Contig_241037,First_Contig2161,Contig_39012,Contig_755…	1.00251968279583	0.927199982345669	1
ko04213	Longevity regulating pathway	120	75	45	6044	653	32939	Contig_122669,Contig_247282,Contig_30158,Contig_245530,Contig_157333,Contig_293090,Contig_156109,Contig_68777,Contig_217242,Contig_244628,Contig_239452,Contig_213266,Contig_357494,Contig_12240,Contig_87510,First_Contig8815,Contig_70202,Contig_216446,Contig_30425,Contig_182244,Contig_241207,Contig_12753,Contig_158669,Contig_91442,Contig_30335,First_Contig6640,Contig_108603,Contig_153900,Contig_232…	Contig_122669,Contig_247282,Contig_157333,Contig_293090,Contig_156109,Contig_217242,Contig_244628,Contig_239452,Contig_213266,First_Contig8815,Contig_70202,Contig_216446,Contig_241207,Contig_158669,Contig_91442,Contig_30335,First_Contig6640,Contig_108603,Contig_232451,Contig_227501,Contig_217699,Contig_43563,Contig_87539,Contig_67618,Contig_232372,Contig_219608,Contig_23248,Contig_124961,Contig_1…	Contig_30158,Contig_245530,Contig_68777,Contig_357494,Contig_12240,Contig_87510,Contig_30425,Contig_182244,Contig_12753,Contig_153900,Contig_733,Contig_317622,Contig_148326,Contig_30159,Contig_126728,Contig_96288,Contig_210054,Contig_105981,Contig_297200,Contig_167583,Contig_95078,Contig_52609,First_Contig8937,Contig_199375,Contig_73029,Contig_9898,Contig_33545,Contig_3042,Contig_11948,Contig_396…	1.00150706964648	0.939905834947364	1
ko00901	Indole alkaloid biosynthesis	1	1	0	6044	7	32939	Contig_172832,	Contig_172832,	-	0.778552519618039	1	1
ko00945	Stilbenoid, diarylheptanoid and gingerol biosynthesis	1	0	1	6044	2	32939	Contig_16347,	-	Contig_16347,	2.72493381866314	1	1
ko00311	Penicillin and cephalosporin biosynthesis	1	1	0	6044	7	32939	Contig_238624,	Contig_238624,	-	0.778552519618039	1	1
ko00405	Phenazine biosynthesis	1	0	1	6044	9	32939	Contig_250150,	-	Contig_250150,	0.605540848591808	1	1
ko00904	Diterpenoid biosynthesis	1	1	0	6044	3	32939	Contig_13942,	Contig_13942,	-	1.81662254577542	1	1
ko04610	Complement and coagulation cascades	1	1	0	6044	5	32939	Contig_285121,	Contig_285121,	-	1.08997352746525	1	1
ko04640	Hematopoietic cell lineage	1	1	0	6044	9	32939	Contig_207613,	Contig_207613,	-	0.605540848591808	1	1
ko00633	Nitrotoluene degradation	1	1	0	6044	8	32939	Contig_246777,	Contig_246777,	-	0.681233454665784	1	1
ko00473	D-Alanine metabolism	1	1	0	6044	2	32939	Contig_226022,	Contig_226022,	-	2.72493381866314	1	1
ko00902	Monoterpenoid biosynthesis	1	1	0	6044	1	32939	Contig_104200,	Contig_104200,	-	5.44986763732627	1	1
ko00625	Chloroalkane and chloroalkene degradation	22	12	10	6044	120	32939	Contig_141278,Contig_57401,Contig_65127,Contig_263013,Contig_376263,Contig_252647,Contig_288733,Contig_202773,Contig_84372,Contig_296279,Contig_225994,Contig_25753,Contig_11365,Contig_327592,Contig_12915,Contig_209104,Contig_77139,First_Contig6827,Contig_206895,Contig_12229,Contig_12916,Contig_132657,	Contig_57401,Contig_376263,Contig_252647,Contig_288733,Contig_202773,Contig_296279,Contig_225994,Contig_209104,First_Contig6827,Contig_206895,Contig_12916,Contig_132657,	Contig_141278,Contig_65127,Contig_263013,Contig_84372,Contig_25753,Contig_11365,Contig_327592,Contig_12915,Contig_77139,Contig_12229,	0.999142400176483	1	1
ko05230	Central carbon metabolism in cancer	79	51	28	6044	431	32939	Contig_161073,Contig_247282,Contig_217242,Contig_249945,Contig_213266,First_Contig7397,Contig_252245,Contig_242879,Contig_158669,Contig_16517,Contig_233947,Contig_196012,First_Contig7540,Contig_83128,Contig_77576,Contig_227501,Contig_217699,Contig_148326,Contig_219608,First_Contig7385,Contig_129044,Contig_144083,Contig_125463,Contig_23668,Contig_249849,Contig_146569,Contig_65351,Contig_80117,Cont…	Contig_161073,Contig_247282,Contig_217242,Contig_249945,Contig_213266,Contig_252245,Contig_242879,Contig_158669,Contig_16517,Contig_233947,Contig_227501,Contig_217699,Contig_219608,Contig_129044,Contig_144083,Contig_125463,Contig_249849,Contig_146569,Contig_80117,Contig_27757,Contig_259867,Contig_173855,Contig_126553,Contig_73110,Contig_247454,Contig_325791,Contig_54568,Contig_222807,Contig_31304…	First_Contig7397,Contig_196012,First_Contig7540,Contig_83128,Contig_77576,Contig_148326,First_Contig7385,Contig_23668,Contig_65351,Contig_210054,Contig_89801,Contig_378136,Contig_167583,Contig_95078,First_Contig8937,Contig_126893,Contig_4384,First_Contig254,Contig_29394,Contig_217549,First_Contig3261,Contig_38870,Contig_79910,Contig_297935,Contig_195065,Contig_122992,Contig_270237,Second_Contig48…	0.998931655101568	1	1
ko03050	Proteasome	89	53	36	6044	486	32939	First_Contig6776,Contig_45343,Contig_96642,Contig_295316,Contig_185547,Contig_133716,Contig_84124,Contig_134831,Contig_91828,Contig_21333,Contig_3724,Second_Contig464,Contig_14824,Contig_117572,Contig_317733,Contig_217497,Contig_92994,Contig_212044,Contig_57144,Contig_167487,Contig_211654,Contig_192319,Contig_133598,Contig_321218,Contig_99883,Contig_41643,Contig_54826,Contig_163154,Contig_42728,C…	Contig_45343,Contig_295316,Contig_185547,Contig_133716,Contig_21333,Contig_317733,Contig_217497,Contig_92994,Contig_212044,Contig_211654,Contig_192319,Contig_133598,Contig_321218,Contig_99883,Contig_41643,Contig_163154,Contig_143378,Contig_200633,Contig_181973,Contig_81118,Contig_128380,Contig_78890,Contig_28537,Contig_40422,Contig_87025,Contig_202583,Contig_47780,Contig_220637,Contig_52068,Conti…	First_Contig6776,Contig_96642,Contig_84124,Contig_134831,Contig_91828,Contig_3724,Second_Contig464,Contig_14824,Contig_117572,Contig_57144,Contig_167487,Contig_54826,Contig_42728,Contig_51928,Contig_47772,Contig_40312,Contig_87611,Contig_58069,Contig_39220,Contig_83393,Contig_75394,Contig_44147,Contig_64082,First_Contig183,Contig_43404,First_Contig6275,Contig_11927,Contig_75127,Contig_38099,First…	0.998021028234647	1	1
ko00903	Limonene and pinene degradation	13	7	6	6044	71	32939	Contig_141278,Contig_65127,Contig_263013,Contig_202773,Contig_84372,Contig_296279,Contig_225994,Contig_25753,Contig_209104,Contig_77139,First_Contig6827,Contig_206895,Contig_132657,	Contig_202773,Contig_296279,Contig_225994,Contig_209104,First_Contig6827,Contig_206895,Contig_132657,	Contig_141278,Contig_65127,Contig_263013,Contig_84372,Contig_25753,Contig_77139,	0.997863088524529	1	1
ko01212	Fatty acid metabolism	121	72	49	6044	661	32939	First_Contig7667,Contig_40120,Contig_233339,First_Contig8323,Contig_48480,Contig_174468,Contig_276710,Contig_297820,Contig_233967,Contig_90866,Contig_202502,Contig_76278,Contig_173769,Contig_94618,Contig_123510,Contig_20589,First_Contig6054,Contig_343543,Contig_64127,Contig_199104,Contig_222632,First_Contig7729,Contig_50244,Contig_225865,Contig_227952,First_Contig6373,Contig_23441,Contig_146624,C…	Contig_233339,Contig_276710,Contig_297820,Contig_233967,Contig_90866,Contig_202502,Contig_76278,Contig_173769,Contig_20589,Contig_343543,Contig_199104,Contig_222632,Contig_225865,Contig_227952,First_Contig6373,Contig_146624,Contig_235777,First_Contig67,Contig_266177,Contig_29040,Contig_159477,Contig_247309,Contig_219637,Contig_197919,Contig_235766,Contig_243400,Contig_111669,Contig_236828,Contig_…	First_Contig7667,Contig_40120,First_Contig8323,Contig_48480,Contig_174468,Contig_94618,Contig_123510,First_Contig6054,Contig_64127,First_Contig7729,Contig_50244,Contig_23441,Contig_24328,First_Contig150,Contig_131623,Contig_302146,Contig_225522,Contig_21799,First_Contig3537,Contig_37117,Contig_63554,Contig_57851,First_Contig1443,Contig_27350,Contig_165512,Contig_49711,Contig_6903,Contig_131111,Co…	0.997630838300271	1	1
ko00562	Inositol phosphate metabolism	82	55	27	6044	448	32939	Contig_175592,Contig_246410,Contig_156083,Contig_205424,Contig_295141,Contig_242147,Contig_250703,Contig_176771,Contig_158669,First_Contig7577,Contig_233855,Contig_284786,Contig_69792,Contig_233947,First_Contig7540,Contig_98187,Contig_1943,Contig_239116,Contig_254003,Contig_217699,First_Contig1725,Contig_104776,Contig_44146,Contig_286060,Contig_211598,Contig_224844,Contig_219608,Contig_58262,Cont…	Contig_175592,Contig_246410,Contig_205424,Contig_242147,Contig_250703,Contig_176771,Contig_158669,Contig_233855,Contig_284786,Contig_233947,Contig_239116,Contig_254003,Contig_217699,Contig_286060,Contig_211598,Contig_224844,Contig_219608,Contig_58262,Contig_129044,Contig_37224,Contig_289966,Contig_201736,Contig_254002,Contig_292822,Contig_27757,Contig_233249,First_Contig1290,Contig_383518,Contig_…	Contig_156083,Contig_295141,First_Contig7577,Contig_69792,First_Contig7540,Contig_98187,Contig_1943,First_Contig1725,Contig_104776,Contig_44146,Contig_107571,Contig_75567,First_Contig6505,Contig_210054,First_Contig7235,Contig_40000,Contig_284726,Contig_73591,Contig_217549,Contig_180116,Contig_231354,Contig_24214,Contig_92474,Contig_40164,Contig_105862,Contig_91340,Contig_270237,	0.997520415760613	1	1
ko00564	Glycerophospholipid metabolism	94	63	31	6044	514	32939	Contig_261025,First_Contig6602,Contig_70954,Contig_143291,Contig_13513,Contig_257113,Contig_247986,Contig_224074,Contig_69710,Contig_197242,First_Contig6431,Contig_231580,Contig_29028,Contig_395425,Contig_49833,Contig_256677,Contig_272525,Contig_214451,Contig_375700,Contig_104776,Contig_257000,Contig_200217,Contig_204031,Contig_217039,Contig_184756,Contig_28771,Second_Contig596,Contig_58262,Conti…	Contig_261025,First_Contig6602,Contig_143291,Contig_224074,Contig_197242,First_Contig6431,Contig_231580,Contig_29028,Contig_395425,Contig_256677,Contig_272525,Contig_214451,Contig_257000,Contig_200217,Contig_204031,Contig_217039,Contig_184756,Contig_58262,Contig_246442,Contig_200488,Contig_268852,Contig_133246,Contig_13512,Contig_227844,Contig_71621,Contig_211584,Contig_248741,Contig_77836,Contig…	Contig_70954,Contig_13513,Contig_257113,Contig_247986,Contig_69710,Contig_49833,Contig_375700,Contig_104776,Contig_28771,Second_Contig596,Contig_74053,Contig_145594,Contig_107571,Contig_158235,First_Contig2191,Contig_224556,Contig_19436,Contig_313961,Contig_75940,Second_Contig524,Contig_117957,Contig_75050,Contig_50760,Contig_92474,Contig_266326,Contig_304807,Contig_53112,Contig_183737,Contig_236…	0.996668400600525	1	1
ko04932	Non-alcoholic fatty liver disease (NAFLD)	119	87	32	6044	653	32939	Contig_20577,Contig_270170,Contig_71907,Contig_32381,Contig_331353,Contig_321864,Contig_85616,Contig_276865,Contig_349790,Contig_232579,Contig_185840,Contig_75880,Contig_213266,Contig_45651,Contig_340702,Contig_173312,Contig_16765,Contig_96837,Contig_158669,First_Contig654,Contig_247368,Contig_129544,Contig_102216,Contig_170193,Contig_197698,First_Contig7062,Contig_297849,Contig_217699,Contig_435…	Contig_270170,Contig_71907,Contig_331353,Contig_321864,Contig_276865,Contig_232579,Contig_185840,Contig_213266,Contig_45651,Contig_340702,Contig_173312,Contig_158669,Contig_247368,Contig_129544,Contig_102216,Contig_170193,Contig_197698,First_Contig7062,Contig_297849,Contig_217699,Contig_43563,Contig_95717,Contig_135461,Contig_121077,Contig_67618,Contig_56693,Contig_68237,Contig_219608,Contig_2167…	Contig_20577,Contig_32381,Contig_85616,Contig_349790,Contig_75880,Contig_16765,Contig_96837,First_Contig654,Contig_56489,Contig_317622,Contig_27908,Contig_148326,First_Contig8868,Contig_33897,Contig_129877,Contig_11511,Contig_210054,Contig_102500,Contig_199375,Contig_123149,Contig_256741,Contig_2042,Contig_27675,Contig_120852,Contig_4670,Second_Contig351,Contig_72386,Contig_49350,Contig_16927,Con…	0.993161177399428	1	1
ko00250	Alanine, aspartate and glutamate metabolism	75	47	28	6044	413	32939	Contig_126989,Contig_29535,First_Contig1122,Contig_31828,Contig_19363,Contig_182248,Contig_31439,Contig_171510,Contig_84790,First_Contig1949,Contig_95452,Contig_4923,Contig_296283,Contig_876,Contig_137688,Contig_86473,Contig_317236,Contig_31865,Contig_12482,Contig_7312,Contig_21650,Contig_184867,First_Contig504,First_Contig5903,Contig_47540,Contig_48047,Contig_184363,Contig_33734,Contig_128113,Co…	Contig_126989,Contig_31828,Contig_171510,Contig_84790,Contig_95452,Contig_296283,Contig_876,Contig_86473,Contig_317236,Contig_31865,Contig_7312,Contig_47540,Contig_184363,Contig_128113,Contig_12412,Contig_272417,Contig_89525,Contig_86474,Contig_304839,Contig_259867,Contig_21177,Contig_267455,Contig_148377,Contig_37357,Contig_96410,Contig_97024,Contig_196921,Contig_134521,Contig_251904,Contig_3165…	Contig_29535,First_Contig1122,Contig_19363,Contig_182248,Contig_31439,First_Contig1949,Contig_4923,Contig_137688,Contig_12482,Contig_21650,Contig_184867,First_Contig504,First_Contig5903,Contig_48047,Contig_33734,Contig_286178,Contig_65775,Contig_29534,Contig_22447,Contig_253434,First_Contig2934,First_Contig5369,Contig_4921,Contig_12481,Contig_33233,Contig_21178,First_Contig7779,Contig_126619,	0.989685406294118	1	1
ko04152	AMPK signaling pathway	149	114	35	6044	821	32939	Contig_59085,Contig_199897,First_Contig5387,Contig_304747,Contig_247282,Contig_78263,Contig_97260,Contig_50493,Contig_166992,Contig_244628,Contig_220936,Contig_286827,Contig_213266,Contig_210484,Contig_340702,Contig_23858,Contig_122718,Contig_86371,First_Contig6054,Contig_53988,Contig_242879,Contig_217381,Contig_158669,Contig_129640,Contig_24480,Contig_84504,Contig_207613,Contig_211246,Contig_196…	Contig_59085,Contig_199897,First_Contig5387,Contig_304747,Contig_247282,Contig_78263,Contig_97260,Contig_166992,Contig_244628,Contig_286827,Contig_213266,Contig_210484,Contig_340702,Contig_122718,Contig_86371,Contig_53988,Contig_242879,Contig_217381,Contig_158669,Contig_24480,Contig_84504,Contig_207613,Contig_211246,Contig_226000,Contig_177942,Contig_192943,Contig_197698,Contig_17086,Contig_29784…	Contig_50493,Contig_220936,Contig_23858,First_Contig6054,Contig_129640,Contig_196919,Contig_176624,First_Contig150,Contig_317622,Contig_148326,Contig_255750,First_Contig1707,First_Contig2185,Contig_63554,Contig_105218,Contig_336587,Contig_210054,Contig_48626,First_Contig2271,First_Contig8937,Contig_199375,Contig_73029,Contig_11348,First_Contig3631,Contig_63608,Contig_53993,Contig_2042,Contig_1321…	0.989074638199287	1	1
ko04920	Adipocytokine signaling pathway	56	44	12	6044	309	32939	Contig_247282,Contig_233967,Contig_213266,Contig_340702,Contig_225865,Contig_207613,Contig_211246,First_Contig6373,Contig_196919,Contig_197698,Contig_23441,Contig_297849,Contig_43563,Contig_24328,Contig_95717,Contig_317622,First_Contig67,Contig_67618,Contig_148326,Contig_21799,Contig_29040,Contig_111669,Contig_225550,Contig_62836,Contig_108296,Contig_127572,Contig_158991,Contig_18416,First_Contig…	Contig_247282,Contig_233967,Contig_213266,Contig_340702,Contig_225865,Contig_207613,Contig_211246,First_Contig6373,Contig_197698,Contig_297849,Contig_43563,Contig_95717,First_Contig67,Contig_67618,Contig_29040,Contig_111669,Contig_225550,Contig_62836,Contig_108296,Contig_127572,Contig_158991,Contig_18416,Contig_222807,Contig_166420,Contig_131020,Contig_237228,Contig_220950,Contig_131997,Contig_22…	Contig_196919,Contig_23441,Contig_24328,Contig_317622,Contig_148326,Contig_21799,First_Contig8937,Contig_199375,Contig_18896,Contig_111569,Contig_2042,Contig_224165,	0.987678277314794	1	1
ko04668	TNF signaling pathway	50	41	9	6044	276	32939	First_Contig5387,Contig_78263,Contig_249945,Contig_213266,Contig_210484,Contig_252245,Contig_158669,Contig_226000,Contig_74780,Contig_217699,Contig_225832,Contig_148326,Contig_223666,Contig_219608,First_Contig3106,Contig_252230,Contig_129044,Contig_23668,Contig_226521,Contig_212164,Contig_336587,Contig_65351,Contig_27757,Contig_226799,Contig_210054,Contig_114483,Contig_254019,Contig_73537,Contig_…	First_Contig5387,Contig_78263,Contig_249945,Contig_213266,Contig_210484,Contig_252245,Contig_158669,Contig_226000,Contig_74780,Contig_217699,Contig_225832,Contig_223666,Contig_219608,First_Contig3106,Contig_252230,Contig_129044,Contig_226521,Contig_212164,Contig_27757,Contig_226799,Contig_114483,Contig_254019,Contig_73537,Contig_166420,Contig_237228,Contig_207849,Contig_211613,Contig_204092,Conti…	Contig_148326,Contig_23668,Contig_336587,Contig_65351,Contig_210054,Contig_4384,Contig_111569,Contig_155126,Contig_146878,	0.98729486183447	1	1
ko00240	Pyrimidine metabolism	156	109	47	6044	863	32939	Contig_126989,Contig_103509,Contig_61681,Contig_349691,Contig_104963,Contig_63188,Contig_65688,Contig_226589,Contig_115199,Contig_96599,Contig_247450,Contig_250817,Contig_21550,Contig_199286,Contig_139794,Contig_170951,Contig_46124,Contig_226406,Contig_43944,Contig_152581,Contig_409963,Contig_248677,Contig_240246,Contig_324706,Contig_106811,Contig_57579,Contig_13467,Contig_292481,Contig_247839,Co…	Contig_126989,Contig_103509,Contig_349691,Contig_104963,Contig_226589,Contig_115199,Contig_247450,Contig_199286,Contig_139794,Contig_226406,Contig_152581,Contig_409963,Contig_248677,Contig_240246,Contig_106811,Contig_292481,Contig_247839,Contig_191094,Contig_226242,Contig_306155,Contig_105996,Contig_227644,Contig_175977,Contig_35116,Contig_31865,Contig_183469,Contig_149644,Contig_293055,Contig_41…	Contig_61681,Contig_63188,Contig_65688,Contig_96599,Contig_250817,Contig_21550,Contig_170951,Contig_46124,Contig_43944,Contig_324706,Contig_57579,Contig_13467,Contig_164598,Contig_260449,Contig_63931,First_Contig504,Contig_208336,Contig_246533,Contig_3287,Contig_219764,Contig_63189,Contig_203932,Contig_139105,Contig_293153,Contig_35188,Contig_38958,Contig_82816,Contig_82294,Contig_84397,Contig_40…	0.985144092031169	1	1
ko00514	Other types of O-glycan biosynthesis	15	7	8	6044	83	32939	Contig_14646,Contig_238020,Contig_202326,Contig_236562,First_Contig3407,Contig_94381,Contig_397140,Contig_157372,Contig_226635,First_Contig7587,Contig_342049,Second_Contig419,Contig_227119,Contig_100139,Contig_312044,	Contig_238020,Contig_202326,Contig_236562,First_Contig3407,Contig_342049,Contig_227119,Contig_312044,	Contig_14646,Contig_94381,Contig_397140,Contig_157372,Contig_226635,First_Contig7587,Second_Contig419,Contig_100139,	0.984915838071013	1	1
ko04216	Ferroptosis	37	25	12	6044	205	32939	Contig_249354,Contig_233967,Contig_89051,Contig_225865,Contig_95155,First_Contig6373,Contig_23441,Contig_24328,Contig_167169,Contig_263368,First_Contig67,Contig_21799,Contig_223514,Contig_111669,Contig_31974,Contig_54546,Contig_18416,Contig_90690,Contig_211235,Contig_73281,Contig_267922,Contig_18896,Contig_190488,Contig_414728,Contig_183716,Contig_219371,Contig_43783,Contig_230939,Contig_283091,F…	Contig_249354,Contig_233967,Contig_89051,Contig_225865,Contig_95155,First_Contig6373,Contig_263368,First_Contig67,Contig_111669,Contig_18416,Contig_211235,Contig_267922,Contig_414728,Contig_183716,Contig_219371,Contig_43783,Contig_230939,Contig_283091,First_Contig6476,Contig_269075,Contig_95156,First_Contig7203,Contig_111667,Contig_214621,Contig_252285,	Contig_23441,Contig_24328,Contig_167169,Contig_21799,Contig_223514,Contig_31974,Contig_54546,Contig_90690,Contig_73281,Contig_18896,Contig_190488,Contig_320934,	0.983634646736937	1	1
ko00910	Nitrogen metabolism	37	21	16	6044	205	32939	Contig_95152,Contig_29535,Contig_30232,First_Contig1949,Contig_4324,Contig_19400,Contig_137688,Contig_86473,Contig_7312,Contig_133,First_Contig1361,Contig_48446,Contig_47540,Contig_174965,Contig_120167,Contig_33734,Contig_12412,Contig_272417,Contig_86474,Contig_29534,Contig_304839,Contig_16035,Contig_21177,Contig_148377,Contig_37357,Contig_5376,Contig_8117,Contig_196921,Contig_40640,First_Contig2…	Contig_95152,Contig_30232,Contig_4324,Contig_86473,Contig_7312,Contig_133,Contig_47540,Contig_12412,Contig_272417,Contig_86474,Contig_304839,Contig_16035,Contig_21177,Contig_148377,Contig_37357,Contig_5376,Contig_196921,Contig_199489,Contig_297950,Contig_227498,Contig_176459,	Contig_29535,First_Contig1949,Contig_19400,Contig_137688,First_Contig1361,Contig_48446,Contig_174965,Contig_120167,Contig_33734,Contig_29534,Contig_8117,Contig_40640,First_Contig2934,Contig_21178,Contig_80110,Contig_6311,	0.983634646736937	1	1
ko03013	RNA transport	185	120	65	6044	1025	32939	Contig_68818,Contig_237744,Contig_310880,Contig_168890,Contig_207390,Contig_187409,Contig_5051,Contig_179571,Contig_182460,Contig_229136,Contig_80910,Contig_20845,Second_Contig208,Contig_57345,Contig_24494,Contig_9774,Contig_234077,Second_Contig891,Contig_134141,Contig_138812,Contig_85196,Contig_70497,Contig_95715,Contig_31190,Contig_45865,Contig_284812,Contig_102515,Contig_38070,Contig_122548,Co…	Contig_68818,Contig_237744,Contig_310880,Contig_168890,Contig_207390,Contig_187409,Contig_5051,Contig_179571,Contig_182460,Contig_229136,Contig_20845,Contig_24494,Contig_234077,Second_Contig891,Contig_134141,Contig_138812,Contig_85196,Contig_70497,Contig_95715,Contig_284812,Contig_102515,Contig_122548,Contig_158675,Contig_129544,Contig_202774,Contig_8641,Contig_123132,Contig_206519,Contig_50166,C…	Contig_80910,Second_Contig208,Contig_57345,Contig_9774,Contig_31190,Contig_45865,Contig_38070,Contig_29308,Contig_59030,Contig_20770,Contig_125177,Contig_123938,Contig_1380,Contig_166964,Contig_46848,Contig_49417,Contig_227106,Contig_48393,Contig_157895,First_Contig2156,Contig_49131,Contig_34639,Contig_76992,Contig_124529,Contig_64094,Contig_167883,Contig_29125,Contig_172593,Contig_16202,Contig_4…	0.983634646736937	1	1
ko04217	Necroptosis	93	72	21	6044	516	32939	Contig_13837,Contig_40165,Contig_113435,First_Contig1949,First_Contig7517,Contig_10759,Contig_127777,Contig_50089,Contig_102886,Contig_223946,Contig_89181,Contig_10760,Contig_230960,Contig_180904,Contig_86473,Contig_235451,Contig_210121,Contig_23963,Contig_7312,Contig_32759,Contig_95155,Contig_74780,Contig_58774,Contig_47540,Contig_224766,Contig_1766,Contig_66358,Contig_2966,Contig_121841,Contig_…	Contig_13837,Contig_113435,First_Contig7517,Contig_127777,Contig_102886,Contig_223946,Contig_89181,Contig_180904,Contig_86473,Contig_235451,Contig_210121,Contig_23963,Contig_7312,Contig_32759,Contig_95155,Contig_74780,Contig_47540,Contig_224766,Contig_66358,Contig_2966,Contig_121841,Contig_169770,First_Contig3106,Contig_12412,Contig_55723,Contig_86474,Contig_102887,Contig_304839,Contig_73295,Cont…	Contig_40165,First_Contig1949,Contig_10759,Contig_50089,Contig_10760,Contig_230960,Contig_58774,Contig_1766,Contig_135059,Contig_59684,Contig_172752,Contig_8014,Contig_47447,Contig_37994,First_Contig2934,Contig_81669,Contig_19577,Contig_271731,Contig_26994,Contig_105095,Contig_74195,	0.982243585797177	1	1
ko05164	Influenza A	109	65	44	6044	605	32939	Contig_310880,Contig_245530,Contig_157333,Contig_179571,Contig_156109,Contig_68777,Contig_5612,Contig_249945,Contig_239452,Contig_213266,Contig_8169,Contig_12240,Contig_18160,Contig_80951,Contig_252245,Contig_383554,Contig_95715,Contig_158669,Contig_91442,Contig_230198,Contig_28795,Contig_44741,Contig_129544,Contig_163959,Contig_153900,First_Contig7062,Contig_234560,Contig_217699,Contig_412850,Co…	Contig_310880,Contig_157333,Contig_179571,Contig_156109,Contig_249945,Contig_239452,Contig_213266,Contig_18160,Contig_80951,Contig_252245,Contig_383554,Contig_95715,Contig_158669,Contig_91442,Contig_129544,Contig_163959,First_Contig7062,Contig_234560,Contig_217699,Contig_412850,Contig_261685,Contig_219608,Contig_23248,Contig_129044,Contig_73061,Contig_93522,Contig_393469,Contig_27757,Contig_13028…	Contig_245530,Contig_68777,Contig_5612,Contig_8169,Contig_12240,Contig_230198,Contig_28795,Contig_44741,Contig_153900,Contig_56489,Contig_148326,First_Contig8868,Contig_28961,Contig_80873,Contig_227106,Contig_23668,Contig_65351,Contig_34639,Contig_394216,Contig_210054,Contig_167883,Contig_201458,Contig_244398,Contig_297200,Contig_52609,First_Contig7571,Contig_30358,Contig_4384,Contig_29668,Contig…	0.981876979286882	1	1
ko00010	Glycolysis / Gluconeogenesis	138	74	64	6044	768	32939	Contig_244544,Contig_141278,Contig_161073,Contig_128193,Contig_64933,Contig_134016,Contig_19062,Contig_25052,Contig_246410,Contig_57401,Contig_99824,Contig_269466,First_Contig7397,Contig_1298,Contig_23858,Contig_86371,Contig_242879,Contig_98995,Contig_415339,Contig_65127,Contig_80389,Contig_38594,Contig_188908,Contig_1309,Contig_16517,Contig_196012,Contig_83128,Contig_77576,Contig_263013,Contig_1…	Contig_244544,Contig_161073,Contig_128193,Contig_19062,Contig_25052,Contig_246410,Contig_57401,Contig_99824,Contig_269466,Contig_1298,Contig_86371,Contig_242879,Contig_98995,Contig_415339,Contig_188908,Contig_1309,Contig_16517,Contig_17086,Contig_45868,Contig_263054,Contig_376263,Contig_252647,Contig_284140,Contig_346631,Contig_144083,Contig_3072,Contig_115337,Contig_202773,Contig_310503,Contig_1…	Contig_141278,Contig_64933,Contig_134016,First_Contig7397,Contig_23858,Contig_65127,Contig_80389,Contig_38594,Contig_196012,Contig_83128,Contig_77576,Contig_263013,Contig_16629,Contig_44146,Contig_38595,Contig_131969,Contig_86086,Contig_74833,First_Contig7385,Contig_249031,Contig_17026,Contig_84372,Contig_10252,Contig_57906,Contig_89801,First_Contig7514,Contig_378136,Contig_25753,Contig_11365,Con…	0.979273091082065	1	1
ko05169	Epstein-Barr virus infection	200	137	63	6044	1118	32939	First_Contig6776,Contig_14418,Contig_240802,First_Contig5387,Contig_304747,Contig_78263,Contig_245530,Contig_157333,Contig_133716,Contig_250817,Contig_156109,Contig_68777,Contig_220074,Contig_56652,Contig_225539,Contig_170951,Contig_239452,Contig_213266,Contig_248677,Contig_106811,Contig_57579,Contig_21333,Contig_210484,Contig_12240,Contig_292481,Contig_191094,Contig_70202,Contig_216446,Contig_14…	Contig_14418,Contig_240802,First_Contig5387,Contig_304747,Contig_78263,Contig_157333,Contig_133716,Contig_156109,Contig_220074,Contig_56652,Contig_225539,Contig_239452,Contig_213266,Contig_248677,Contig_106811,Contig_21333,Contig_210484,Contig_292481,Contig_191094,Contig_70202,Contig_216446,Contig_306155,Contig_158669,Contig_91442,Contig_101053,Contig_173075,Contig_175977,Contig_102515,Contig_258…	First_Contig6776,Contig_245530,Contig_250817,Contig_68777,Contig_170951,Contig_57579,Contig_12240,Contig_14824,Contig_182244,Contig_164598,Contig_153900,Contig_208336,Contig_57144,Contig_246533,Contig_167487,Contig_148326,First_Contig8868,Contig_54826,First_Contig1707,Contig_30246,Contig_42728,Contig_336587,Contig_203088,Contig_144716,Contig_47772,Contig_210054,Contig_35188,Contig_260435,Contig_2…	0.974931598806131	1	1
ko00270	Cysteine and methionine metabolism	93	63	30	6044	521	32939	Contig_249354,Contig_208898,First_Contig1122,Contig_235403,Contig_308524,Contig_228556,Contig_18648,Contig_171510,Contig_84790,Contig_226602,Contig_351174,Contig_65720,Contig_71016,Second_Contig112,Contig_59218,Contig_4447,Contig_15287,Contig_876,Contig_14564,Contig_16923,Contig_27018,Contig_59392,First_Contig937,Contig_162122,Contig_6284,Contig_133657,Contig_161184,Contig_283196,Contig_74504,Con…	Contig_249354,Contig_208898,Contig_235403,Contig_308524,Contig_228556,Contig_171510,Contig_84790,Contig_351174,Contig_71016,Contig_59218,Contig_4447,Contig_15287,Contig_876,Contig_59392,First_Contig937,Contig_162122,Contig_133657,Contig_161184,Contig_283196,Contig_153346,Contig_219676,Contig_214057,Contig_128958,Contig_93485,Contig_232938,Contig_2276,Contig_152151,Contig_261328,Contig_65964,Conti…	First_Contig1122,Contig_18648,Contig_226602,Contig_65720,Second_Contig112,Contig_14564,Contig_16923,Contig_27018,Contig_6284,Contig_74504,Contig_33662,First_Contig4254,Contig_54899,Contig_93442,Contig_22447,Contig_149558,Contig_122574,Contig_64485,Contig_54546,Contig_315807,Contig_73281,Contig_241037,Contig_86431,Contig_39012,Contig_4581,First_Contig557,First_Contig1328,Contig_168047,Contig_32670…	0.972817063860544	1	1
ko04371	Apelin signaling pathway	124	83	41	6044	695	32939	Second_Contig436,Contig_257991,First_Contig6024,Contig_106716,Contig_247282,Contig_97620,Contig_217242,Contig_244628,Contig_414806,Contig_155320,Contig_249945,Contig_213266,Contig_69993,Contig_58436,Contig_227907,Contig_173864,Contig_233361,Contig_216446,Contig_9403,Contig_252245,Contig_182244,Contig_156774,Contig_77335,Contig_29475,Contig_279391,Contig_227501,Contig_43563,Contig_259324,Contig_44…	Contig_257991,Contig_106716,Contig_247282,Contig_217242,Contig_244628,Contig_414806,Contig_155320,Contig_249945,Contig_213266,Contig_69993,Contig_173864,Contig_233361,Contig_216446,Contig_252245,Contig_156774,Contig_29475,Contig_279391,Contig_227501,Contig_43563,Contig_259324,Contig_107925,Contig_67618,Contig_242121,Contig_182522,Contig_223230,First_Contig5697,Contig_208778,Contig_249849,Contig_3…	Second_Contig436,First_Contig6024,Contig_97620,Contig_58436,Contig_227907,Contig_9403,Contig_182244,Contig_77335,Contig_44638,Contig_317622,Contig_148326,Contig_16939,Contig_23668,Contig_4096,Contig_65351,Contig_57585,Contig_97166,Contig_167583,Contig_19541,Contig_95078,First_Contig8937,Contig_199375,Contig_64945,Contig_4384,Contig_57326,Contig_21636,Contig_220688,Contig_11948,Contig_3966,Contig_…	0.972350484933033	1	1
ko02024	Quorum sensing	49	28	21	6044	275	32939	Contig_113607,Contig_48321,Contig_31439,Contig_300841,Contig_233967,Contig_80480,Contig_207073,Contig_203531,Contig_193264,Contig_11876,Contig_225865,Contig_21650,First_Contig6373,First_Contig7367,Contig_23441,Contig_24328,Contig_104776,Contig_250150,First_Contig67,Contig_21799,Contig_218981,Contig_333085,Contig_284765,Contig_267192,Contig_107571,Contig_111669,Contig_253434,Contig_11878,Contig_18…	Contig_300841,Contig_233967,Contig_80480,Contig_207073,Contig_203531,Contig_11876,Contig_225865,First_Contig6373,First_Contig67,Contig_218981,Contig_267192,Contig_111669,Contig_11878,Contig_18416,Contig_116071,Contig_120931,Contig_48322,Contig_36195,Contig_43783,Contig_185056,First_Contig6476,First_Contig7203,First_Contig7838,Contig_111667,Contig_127211,Contig_214621,Contig_252285,Contig_55292,	Contig_113607,Contig_48321,Contig_31439,Contig_193264,Contig_21650,First_Contig7367,Contig_23441,Contig_24328,Contig_104776,Contig_250150,Contig_21799,Contig_333085,Contig_284765,Contig_107571,Contig_253434,Contig_69326,Contig_18896,Contig_313378,Contig_182576,Contig_92474,Contig_192960,	0.971067324469045	1	1
ko04022	cGMP-PKG signaling pathway	110	68	42	6044	618	32939	Second_Contig436,Contig_110354,Contig_236549,Contig_257991,First_Contig6024,Contig_14799,Contig_108248,Contig_212209,Contig_414806,Contig_155320,Contig_249945,Contig_213266,Contig_69993,Contig_298229,Contig_58436,Contig_227907,Contig_173864,Contig_211136,Contig_233361,Contig_154835,Contig_85911,Contig_65548,Contig_9403,Contig_252245,Contig_89181,Contig_36094,Contig_44557,Contig_230960,Contig_1567…	Contig_236549,Contig_257991,Contig_108248,Contig_212209,Contig_414806,Contig_155320,Contig_249945,Contig_213266,Contig_69993,Contig_173864,Contig_211136,Contig_233361,Contig_154835,Contig_65548,Contig_252245,Contig_89181,Contig_44557,Contig_156774,Contig_385776,Contig_33519,Contig_236550,Contig_242019,Contig_23963,Contig_107925,Contig_284997,Contig_235893,Contig_225135,Contig_210585,Contig_182522…	Second_Contig436,Contig_110354,First_Contig6024,Contig_14799,Contig_298229,Contig_58436,Contig_227907,Contig_85911,Contig_9403,Contig_36094,Contig_230960,Contig_58774,Contig_44638,Contig_1766,Contig_148326,Contig_169768,First_Contig888,Contig_194198,Contig_16939,Contig_23668,Contig_4096,Contig_65351,Contig_21692,Contig_57585,Contig_97166,Contig_19541,Contig_54152,Contig_33973,Contig_18105,Contig_…	0.970041165219887	1	1
ko00710	Carbon fixation in photosynthetic organisms	76	38	38	6044	427	32939	Contig_88866,Contig_134016,Contig_218753,Contig_182248,Contig_171510,Contig_84790,Contig_100065,Contig_280782,Contig_23858,Contig_86371,Contig_388,Contig_80389,Contig_12482,Contig_137908,First_Contig8784,Contig_17086,Contig_4335,Contig_161184,Contig_48047,Contig_44146,Contig_45868,Contig_184363,Contig_97753,Contig_156403,Contig_284140,Contig_74833,Contig_10918,Contig_115337,Contig_111293,Contig_8…	Contig_218753,Contig_171510,Contig_84790,Contig_280782,Contig_86371,Contig_137908,Contig_17086,Contig_4335,Contig_161184,Contig_45868,Contig_184363,Contig_156403,Contig_284140,Contig_115337,Contig_111293,Contig_89525,Contig_415779,Contig_152151,Contig_97024,Contig_254453,Contig_28174,Contig_172409,Contig_436,Contig_43633,Contig_7843,Contig_50724,Contig_152617,Contig_26581,Contig_224604,Contig_892…	Contig_88866,Contig_134016,Contig_182248,Contig_100065,Contig_23858,Contig_388,Contig_80389,Contig_12482,First_Contig8784,Contig_48047,Contig_44146,Contig_97753,Contig_74833,Contig_10918,Contig_24262,Contig_93442,Contig_22447,Contig_100067,Contig_40000,Contig_42624,First_Contig3961,Contig_53993,Contig_82499,Contig_58119,Contig_59624,Contig_101919,Contig_180116,Contig_12481,Contig_33233,Contig_176…	0.969999860507721	1	1
ko05168	Herpes simplex infection	92	69	23	6044	518	32939	Contig_211338,Contig_14418,Contig_240802,First_Contig5387,Contig_78263,Contig_14799,Contig_45060,Contig_225539,Contig_227945,Contig_217879,Contig_52879,Contig_25557,Contig_210484,Contig_145442,Contig_292481,Contig_85911,Contig_385776,Contig_101053,Contig_175977,Contig_301016,Contig_129544,Contig_226000,Contig_208143,First_Contig7994,Contig_225832,Contig_67506,Contig_56489,Contig_261289,Contig_284…	Contig_211338,Contig_14418,Contig_240802,First_Contig5387,Contig_78263,Contig_225539,Contig_227945,Contig_217879,Contig_25557,Contig_210484,Contig_145442,Contig_292481,Contig_385776,Contig_101053,Contig_175977,Contig_301016,Contig_129544,Contig_226000,Contig_208143,Contig_225832,Contig_67506,Contig_261289,Contig_284997,Contig_223666,Contig_252230,Contig_73061,Contig_225486,Contig_226521,Contig_24…	Contig_14799,Contig_45060,Contig_52879,Contig_85911,First_Contig7994,Contig_56489,Contig_146860,Contig_30246,Contig_336587,Contig_144716,Contig_260435,Contig_270445,Contig_327060,First_Contig354,Contig_29668,Contig_111569,First_Contig6926,Contig_155126,Second_Contig351,Contig_55648,Contig_104421,Contig_5210,Contig_209344,	0.96793015952513	1	1
ko00620	Pyruvate metabolism	130	76	54	6044	732	32939	Contig_244544,Contig_141278,Contig_161073,First_Contig185,Contig_128193,Contig_64933,Contig_19062,Contig_218753,Contig_110348,Contig_67830,Contig_25052,Contig_99824,Contig_251868,First_Contig7397,Contig_155884,Contig_280782,Contig_174319,Contig_1298,First_Contig6054,Contig_343543,Contig_98995,Contig_415339,Contig_172098,Contig_65127,Contig_38594,Contig_188908,Contig_16517,Contig_196012,Contig_333…	Contig_244544,Contig_161073,First_Contig185,Contig_128193,Contig_19062,Contig_218753,Contig_110348,Contig_67830,Contig_25052,Contig_99824,Contig_251868,Contig_155884,Contig_280782,Contig_174319,Contig_1298,Contig_343543,Contig_98995,Contig_415339,Contig_188908,Contig_16517,Contig_333442,Contig_382817,Contig_210272,Contig_161184,Contig_263054,Contig_225314,Contig_346631,Contig_247309,Contig_3072,C…	Contig_141278,Contig_64933,First_Contig7397,First_Contig6054,Contig_172098,Contig_65127,Contig_38594,Contig_196012,Contig_83128,First_Contig8784,Contig_263013,Contig_16629,Contig_38595,Contig_131969,First_Contig7385,Contig_249031,Contig_69236,Contig_10918,Contig_89232,Contig_17026,Contig_24262,Contig_84372,Contig_93442,Contig_10252,Contig_14866,Contig_89801,Contig_378136,Contig_25753,Contig_8455,…	0.967872667831169	1	1
ko00051	Fructose and mannose metabolism	57	36	21	6044	321	32939	Contig_131951,Contig_224863,Contig_20941,Contig_154176,Contig_23858,Contig_86371,Contig_242879,Contig_266314,Contig_17086,Contig_26348,Contig_44146,Contig_17541,Contig_45868,Contig_284140,Contig_74833,Contig_144083,Contig_111293,Contig_415779,Contig_186907,Contig_3514,Contig_234,Contig_237941,Contig_33828,First_Contig7514,Contig_296757,Contig_277901,Contig_254453,Contig_70103,Contig_46888,Contig_…	Contig_131951,Contig_224863,Contig_154176,Contig_86371,Contig_242879,Contig_266314,Contig_17086,Contig_26348,Contig_17541,Contig_45868,Contig_284140,Contig_144083,Contig_111293,Contig_415779,Contig_186907,Contig_234,Contig_237941,Contig_296757,Contig_277901,Contig_254453,Contig_5577,Contig_7057,Contig_61287,Contig_225352,Contig_146362,Contig_106153,Contig_7843,Contig_152617,Contig_2023,Contig_118…	Contig_20941,Contig_23858,Contig_44146,Contig_74833,Contig_3514,Contig_33828,First_Contig7514,Contig_70103,Contig_46888,Contig_40000,Contig_309672,Contig_53993,First_Contig5995,Contig_18594,Contig_180116,First_Contig787,Contig_20940,Contig_46886,Contig_47623,Contig_10718,Contig_70165,	0.967733505693451	1	1
ko04714	Thermogenesis	240	164	76	6044	1354	32939	Contig_20577,Contig_213488,Contig_110354,Contig_71907,Contig_100597,Contig_233339,Contig_31649,Contig_106716,Contig_247282,Contig_32381,Contig_32411,Contig_50493,Contig_85616,Contig_233967,Contig_97620,Contig_217242,Contig_244628,Contig_349790,Contig_220936,Contig_232579,Contig_185840,Contig_222398,Contig_75880,Contig_232797,Contig_138907,Contig_310809,Contig_8169,Contig_169628,Contig_18160,Conti…	Contig_213488,Contig_71907,Contig_100597,Contig_233339,Contig_106716,Contig_247282,Contig_233967,Contig_217242,Contig_244628,Contig_232579,Contig_185840,Contig_232797,Contig_138907,Contig_169628,Contig_18160,Contig_173312,Contig_80951,Contig_216446,Contig_49363,Contig_121945,Contig_223297,Contig_86425,Contig_130891,Contig_383554,Contig_201243,Contig_29475,Contig_247368,Contig_225865,Contig_227952…	Contig_20577,Contig_110354,Contig_31649,Contig_32381,Contig_32411,Contig_50493,Contig_85616,Contig_97620,Contig_349790,Contig_220936,Contig_222398,Contig_75880,Contig_310809,Contig_8169,Contig_6955,Contig_16765,Contig_36094,Contig_182244,Contig_96837,Contig_55405,First_Contig654,Contig_28795,Contig_230678,Contig_23441,Contig_284245,Contig_24328,Contig_7791,Contig_109857,Contig_317622,Contig_27908…	0.966003126261673	1	1
ko04550	Signaling pathways regulating pluripotency of stem cells	43	32	11	6044	243	32939	Contig_217242,Contig_257305,Contig_249945,Contig_213266,Contig_252245,Contig_158669,Contig_35916,First_Contig7062,Contig_227501,Contig_217699,Contig_148326,First_Contig8868,Contig_219608,Contig_129044,Contig_23668,Contig_249849,Contig_65351,Contig_27757,Contig_130280,Contig_173855,Contig_210054,Contig_12243,Contig_73110,Contig_167583,Contig_54568,Contig_95078,Contig_313042,Contig_4384,Contig_1664…	Contig_217242,Contig_257305,Contig_249945,Contig_213266,Contig_252245,Contig_158669,Contig_35916,First_Contig7062,Contig_227501,Contig_217699,Contig_219608,Contig_129044,Contig_249849,Contig_27757,Contig_130280,Contig_173855,Contig_73110,Contig_54568,Contig_313042,Contig_166420,Contig_90634,Contig_237228,Contig_207849,Contig_123451,Contig_227412,Contig_119473,Contig_188857,Contig_196080,Contig_38…	Contig_148326,First_Contig8868,Contig_23668,Contig_65351,Contig_210054,Contig_12243,Contig_167583,Contig_95078,Contig_4384,Contig_195065,Contig_146878,	0.964379869979547	1	1
ko00640	Propanoate metabolism	82	49	33	6044	464	32939	Contig_244544,Contig_54325,Contig_20836,Contig_19062,Contig_25052,Contig_90866,Contig_99824,Contig_202502,Contig_173769,Contig_1298,Contig_253047,Contig_196306,Contig_119155,First_Contig6054,Contig_343543,Contig_98995,Contig_415339,Contig_193207,Contig_38594,Second_Contig898,Contig_157950,Contig_16629,Contig_235777,Contig_38595,Contig_131969,Contig_66363,Contig_263054,Contig_279281,Contig_41948,C…	Contig_244544,Contig_54325,Contig_19062,Contig_25052,Contig_90866,Contig_99824,Contig_202502,Contig_173769,Contig_1298,Contig_253047,Contig_119155,Contig_343543,Contig_98995,Contig_415339,Contig_157950,Contig_235777,Contig_263054,Contig_279281,Contig_174155,Contig_247309,Contig_43724,Contig_172970,Contig_236828,Contig_189432,Contig_61297,Contig_224265,Contig_9352,Contig_350490,Contig_109676,Conti…	Contig_20836,Contig_196306,First_Contig6054,Contig_193207,Contig_38594,Second_Contig898,Contig_16629,Contig_38595,Contig_131969,Contig_66363,Contig_41948,Contig_37117,Contig_17026,Contig_64925,Contig_182092,Contig_183697,First_Contig2161,Contig_26837,Contig_73591,Contig_143903,First_Contig1845,Contig_174158,Contig_23235,Contig_24214,Contig_83513,Contig_40164,Contig_40401,Contig_62595,Contig_18608…	0.963123160044729	1	1
ko04066	HIF-1 signaling pathway	78	48	30	6044	442	32939	Contig_161073,Contig_247282,Contig_182460,Contig_244628,Contig_74947,Contig_249945,Contig_213266,First_Contig7397,Contig_252245,Contig_134141,Contig_158669,Contig_29475,Contig_175970,Contig_217699,Contig_180351,Contig_46848,Contig_148326,Contig_49417,Contig_219608,First_Contig7385,Contig_129044,Contig_115337,Contig_23668,Contig_146569,Contig_65351,Contig_80117,Contig_27757,Contig_126553,Contig_57…	Contig_161073,Contig_247282,Contig_182460,Contig_244628,Contig_249945,Contig_213266,Contig_252245,Contig_134141,Contig_158669,Contig_29475,Contig_217699,Contig_180351,Contig_219608,Contig_129044,Contig_115337,Contig_146569,Contig_80117,Contig_27757,Contig_126553,Contig_247454,Contig_116042,Contig_135259,Contig_165122,Contig_222807,Contig_436,Contig_166420,Contig_237228,Contig_207849,Contig_233009…	Contig_74947,First_Contig7397,Contig_175970,Contig_46848,Contig_148326,Contig_49417,First_Contig7385,Contig_23668,Contig_65351,Contig_57906,Contig_210054,First_Contig8937,Contig_47447,Contig_4384,Contig_57326,Contig_106414,Contig_42624,First_Contig254,Contig_29668,Contig_82499,Contig_146870,Contig_16776,Contig_17631,Contig_9683,Contig_42623,Contig_79910,Contig_297935,Contig_74948,Contig_5210,Firs…	0.96174134776346	1	1
ko04140	Autophagy	180	121	59	6044	1020	32939	First_Contig5387,Contig_247282,Contig_78263,Contig_50493,Contig_144745,Contig_185661,Contig_89051,Contig_217242,Contig_27297,Contig_244628,Contig_220936,Contig_249945,Contig_213266,Contig_58436,Contig_210484,Contig_216446,Contig_122718,Contig_252245,Contig_73284,Contig_155435,Contig_247209,Contig_182244,Contig_158669,Contig_3168,Contig_129640,Contig_77335,Contig_167557,Contig_233855,Contig_266859…	First_Contig5387,Contig_247282,Contig_78263,Contig_144745,Contig_89051,Contig_217242,Contig_244628,Contig_249945,Contig_213266,Contig_210484,Contig_216446,Contig_122718,Contig_252245,Contig_73284,Contig_155435,Contig_247209,Contig_158669,Contig_167557,Contig_233855,Contig_233947,Contig_211246,Contig_129544,Contig_226000,Contig_227501,Contig_217699,Contig_43563,Contig_225832,Contig_211598,Contig_2…	Contig_50493,Contig_185661,Contig_27297,Contig_220936,Contig_58436,Contig_182244,Contig_3168,Contig_129640,Contig_77335,Contig_266859,Contig_196919,First_Contig7540,Contig_317622,Contig_148326,Contig_255750,Contig_23668,Contig_336587,Contig_65351,Contig_18329,Contig_8870,Contig_210054,Contig_46,Contig_48626,Contig_31974,Contig_8000,Contig_167583,Contig_78209,Contig_90690,Contig_95078,First_Contig…	0.96174134776346	1	1
ko04071	Sphingolipid signaling pathway	139	105	34	6044	789	32939	Contig_270170,Contig_280395,Contig_199897,First_Contig6602,Contig_97260,Contig_331353,Contig_321864,Contig_101113,Contig_228482,Contig_240924,Contig_217242,Contig_155320,Contig_207708,Contig_74947,Contig_249945,Contig_213266,Contig_45651,Contig_173864,Contig_211136,Contig_122718,Contig_65548,Contig_252245,First_Contig6431,Contig_16575,Contig_158669,Contig_129640,Contig_233947,First_Contig7540,Con…	Contig_270170,Contig_280395,Contig_199897,First_Contig6602,Contig_97260,Contig_331353,Contig_321864,Contig_228482,Contig_240924,Contig_217242,Contig_155320,Contig_207708,Contig_249945,Contig_213266,Contig_45651,Contig_173864,Contig_211136,Contig_122718,Contig_65548,Contig_252245,First_Contig6431,Contig_158669,Contig_233947,Contig_102216,Contig_170193,Contig_232289,Contig_227501,Contig_217699,Cont…	Contig_101113,Contig_74947,Contig_16575,Contig_129640,First_Contig7540,First_Contig4714,Contig_148326,Contig_74053,Contig_23668,Contig_11511,Contig_65351,Contig_18329,Contig_204894,Contig_210054,Contig_48626,Contig_167583,Contig_95078,First_Contig850,Contig_4384,Contig_412,Contig_148810,Contig_289965,Contig_63608,Contig_217549,Contig_54407,Contig_132191,Contig_120852,Contig_74948,Contig_195065,Co…	0.960116098337582	1	1
ko00350	Tyrosine metabolism	46	29	17	6044	263	32939	Contig_241053,Contig_149158,Contig_215652,Contig_171510,Contig_84790,Contig_103748,Contig_57401,Contig_172832,Contig_4923,Contig_200218,Contig_37185,Contig_35625,Contig_317236,Contig_157106,Contig_35624,Contig_376263,Contig_252647,First_Contig3553,Contig_77479,Contig_232938,Contig_112388,Contig_22447,Contig_100078,Contig_56804,Contig_11365,Contig_97024,Contig_197755,Contig_315807,Contig_215113,Fi…	Contig_241053,Contig_149158,Contig_215652,Contig_171510,Contig_84790,Contig_57401,Contig_172832,Contig_200218,Contig_37185,Contig_35625,Contig_317236,Contig_35624,Contig_376263,Contig_252647,Contig_77479,Contig_232938,Contig_56804,Contig_97024,Contig_197755,Contig_215113,First_Contig2154,Contig_256870,Contig_320189,Contig_206996,Contig_89287,Contig_239343,Contig_361847,Contig_12916,Contig_100529,	Contig_103748,Contig_4923,Contig_157106,First_Contig3553,Contig_112388,Contig_22447,Contig_100078,Contig_11365,Contig_315807,Contig_83631,Contig_327592,Contig_12915,Contig_4921,Contig_1152,Contig_61072,Contig_12229,Contig_47262,	0.953208788277599	1	1
ko04612	Antigen processing and presentation	62	28	34	6044	355	32939	Contig_245530,Contig_157333,Contig_144745,Contig_156109,Contig_68777,Contig_239452,Contig_10759,Contig_50089,Contig_12240,Contig_21910,Contig_10760,Contig_34611,Contig_3168,Contig_71353,Contig_91442,Contig_55253,Contig_266859,Contig_32759,Contig_153900,Contig_66358,Contig_20483,Contig_231,Contig_23248,Contig_93522,Contig_172752,Contig_8870,Contig_123114,First_Contig7366,Contig_25663,Contig_62786,…	Contig_157333,Contig_144745,Contig_156109,Contig_239452,Contig_21910,Contig_71353,Contig_91442,Contig_32759,Contig_66358,Contig_20483,Contig_23248,Contig_93522,Contig_123114,Contig_25663,Contig_62786,Contig_221995,Contig_301470,Contig_296632,Contig_22390,Contig_40217,Contig_105372,Contig_26401,Contig_30631,Contig_11864,Contig_231364,Contig_312963,Contig_209186,Contig_288791,	Contig_245530,Contig_68777,Contig_10759,Contig_50089,Contig_12240,Contig_10760,Contig_34611,Contig_3168,Contig_55253,Contig_266859,Contig_153900,Contig_231,Contig_172752,Contig_8870,First_Contig7366,Contig_46,Contig_32240,Contig_297200,Contig_135929,Contig_8000,Contig_8014,Contig_52609,Contig_37994,Contig_45,Contig_42218,Contig_81669,Contig_33545,Contig_40565,Contig_8827,Contig_28841,Contig_9059,…	0.951807869054166	1	1
ko04011	MAPK signaling pathway	90	67	23	6044	516	32939	Contig_44207,Contig_175592,Contig_218413,Contig_131831,Contig_293090,Contig_276865,Contig_220074,Contig_56652,Contig_205424,Contig_214699,Contig_220799,Contig_295141,Contig_357494,Contig_250703,Contig_211136,Contig_209414,Contig_196444,Contig_65548,Contig_252245,Contig_12753,Contig_129640,Contig_214785,Contig_173075,Contig_280705,Contig_173446,Contig_237942,Contig_213621,Contig_56600,Contig_19073…	Contig_44207,Contig_175592,Contig_218413,Contig_131831,Contig_293090,Contig_276865,Contig_220074,Contig_56652,Contig_205424,Contig_220799,Contig_250703,Contig_211136,Contig_65548,Contig_252245,Contig_214785,Contig_173075,Contig_280705,Contig_173446,Contig_237942,Contig_213621,Contig_56600,Contig_190736,Contig_254283,Contig_87539,Contig_79924,Contig_35795,Contig_124039,Contig_50573,Contig_201736,C…	Contig_214699,Contig_295141,Contig_357494,Contig_209414,Contig_196444,Contig_12753,Contig_129640,Contig_93317,Contig_81720,Contig_126728,Contig_145594,Contig_68033,Contig_65351,Contig_4384,Contig_117957,Contig_123149,Contig_103407,Contig_101154,Contig_240971,Contig_132191,Contig_91410,Contig_231354,Contig_146878,	0.950558308835978	1	1
ko00480	Glutathione metabolism	83	54	29	6044	477	32939	Contig_68524,Contig_147693,Contig_249354,Contig_34720,Contig_34009,Contig_65688,Contig_45890,Contig_230182,Contig_61278,Contig_202076,Contig_319056,Contig_53178,Contig_255624,Contig_333521,Contig_147261,Contig_128742,Contig_4447,Contig_15287,Contig_83921,Contig_97757,Contig_27018,Contig_170630,Contig_115655,Contig_23284,Contig_130017,Contig_2158,First_Contig1056,Contig_3598,Contig_228456,Second_C…	Contig_68524,Contig_147693,Contig_249354,Contig_34720,Contig_34009,Contig_230182,Contig_61278,Contig_202076,Contig_319056,Contig_53178,Contig_255624,Contig_333521,Contig_147261,Contig_128742,Contig_4447,Contig_15287,Contig_97757,Contig_170630,Contig_115655,Contig_23284,Contig_228456,Second_Contig569,Contig_27194,Contig_165488,Contig_292389,Contig_18830,Contig_325904,Contig_134927,Contig_302125,Co…	Contig_65688,Contig_45890,Contig_83921,Contig_27018,Contig_130017,Contig_2158,First_Contig1056,Contig_3598,Contig_57901,Contig_90874,Contig_117089,Contig_65272,Contig_242886,Contig_13582,Contig_56239,Contig_183491,Contig_145910,Contig_2685,Contig_114402,Contig_54546,Contig_57900,Contig_126893,Contig_73281,Contig_39979,Contig_59917,Contig_116013,Contig_299079,Contig_114400,Contig_59463,	0.948299819492832	1	1
ko00626	Naphthalene degradation	8	4	4	6044	46	32939	Contig_57401,Contig_376263,Contig_252647,Contig_11365,Contig_327592,Contig_12915,Contig_12229,Contig_12916,	Contig_57401,Contig_376263,Contig_252647,Contig_12916,	Contig_11365,Contig_327592,Contig_12915,Contig_12229,	0.947803067361091	1	1
ko04621	NOD-like receptor signaling pathway	97	60	37	6044	558	32939	Second_Contig517,Contig_71262,First_Contig5387,Contig_257991,First_Contig6024,Contig_78263,Contig_249151,Contig_34015,Contig_37773,Contig_10759,Contig_58436,Contig_210484,Contig_211136,Contig_50089,Contig_65548,Contig_252245,Contig_35246,Contig_10760,Contig_3168,Contig_266859,Contig_32759,Contig_68592,Contig_226000,Contig_74780,Contig_142963,Contig_225832,Contig_66358,Contig_223666,Contig_20483,C…	First_Contig5387,Contig_257991,Contig_78263,Contig_210484,Contig_211136,Contig_65548,Contig_252245,Contig_35246,Contig_32759,Contig_226000,Contig_74780,Contig_142963,Contig_225832,Contig_66358,Contig_223666,Contig_20483,Contig_182522,First_Contig3106,Contig_252230,Contig_226521,Contig_212164,Contig_226799,Contig_25663,Contig_62786,First_Contig6389,Contig_188986,Contig_274778,Contig_301470,Contig_…	Second_Contig517,Contig_71262,First_Contig6024,Contig_249151,Contig_34015,Contig_37773,Contig_10759,Contig_58436,Contig_50089,Contig_10760,Contig_3168,Contig_266859,Contig_68592,Contig_336587,Contig_65351,Contig_172752,Contig_8870,Contig_29362,Contig_149901,Contig_97166,Contig_8014,Contig_4384,Contig_37994,Contig_21636,Contig_24468,Contig_111569,Contig_34658,Contig_81669,Contig_24416,Contig_15512…	0.947378424409764	1	1
ko00071	Fatty acid degradation	87	53	34	6044	501	32939	Contig_141278,Contig_233339,Contig_233967,Contig_90866,Contig_57401,Contig_202502,Contig_173769,Contig_20589,Contig_10869,Contig_64127,Contig_199104,Contig_65127,Contig_225865,Contig_227952,First_Contig6373,Contig_23441,Contig_263013,Contig_24328,Contig_235777,Contig_376263,Contig_252647,First_Contig67,Contig_21799,Contig_29040,Contig_249031,Contig_159477,Contig_37117,Contig_247309,Contig_197919,…	Contig_233339,Contig_233967,Contig_90866,Contig_57401,Contig_202502,Contig_173769,Contig_20589,Contig_199104,Contig_225865,Contig_227952,First_Contig6373,Contig_235777,Contig_376263,Contig_252647,First_Contig67,Contig_29040,Contig_159477,Contig_247309,Contig_197919,Contig_202773,Contig_243400,Contig_111669,Contig_236828,Contig_189432,Contig_33420,Contig_157144,Contig_296279,Contig_225994,Contig_9…	Contig_141278,Contig_10869,Contig_64127,Contig_65127,Contig_23441,Contig_263013,Contig_24328,Contig_21799,Contig_249031,Contig_37117,Contig_84372,Contig_245871,Contig_25753,Contig_11365,Contig_6903,Contig_131111,Contig_327592,Contig_18896,Contig_12915,Contig_77139,First_Contig1845,Contig_128343,Contig_2300,Contig_23235,Contig_83513,Contig_12229,Contig_3273,Contig_33419,Contig_35619,Contig_189139,…	0.946384200493784	1	1
ko04728	Dopaminergic synapse	96	64	32	6044	553	32939	Second_Contig436,Contig_199897,Contig_257991,First_Contig6024,Contig_14799,Contig_97260,Contig_108248,Contig_215652,Contig_212209,Contig_414806,Contig_155320,Contig_74947,Contig_213266,Contig_69993,Contig_58436,Contig_227907,Contig_173864,Contig_172832,Contig_233361,Contig_216446,Contig_85911,Contig_122718,Contig_9403,Contig_182244,Contig_156774,Contig_385776,Contig_35625,Contig_247433,Contig_100…	Contig_199897,Contig_257991,Contig_97260,Contig_108248,Contig_215652,Contig_212209,Contig_414806,Contig_155320,Contig_213266,Contig_69993,Contig_173864,Contig_172832,Contig_233361,Contig_216446,Contig_122718,Contig_156774,Contig_385776,Contig_35625,Contig_247433,Contig_100125,First_Contig7062,Contig_35624,Contig_107925,Contig_284997,Contig_93152,Contig_59143,Contig_223784,Contig_182522,Contig_223…	Second_Contig436,First_Contig6024,Contig_14799,Contig_74947,Contig_58436,Contig_227907,Contig_85911,Contig_9403,Contig_182244,Contig_148326,First_Contig8868,First_Contig3553,Contig_4096,Contig_57585,Contig_48626,Contig_97166,Contig_19541,Contig_64945,Contig_47447,Contig_21636,Contig_63608,Contig_11948,Contig_3966,Contig_194639,Contig_61072,Contig_46829,Contig_85224,Contig_74948,Contig_146878,Cont…	0.946089137763693	1	1
ko04977	Vitamin digestion and absorption	17	14	3	6044	98	32939	Contig_240924,Contig_207708,Contig_224074,Contig_232289,Contig_204894,Contig_140631,Contig_11853,First_Contig3884,Contig_34574,First_Contig23,First_Contig850,First_Contig1887,Contig_54407,Contig_51511,Contig_345808,Second_Contig813,Contig_184408,	Contig_240924,Contig_207708,Contig_224074,Contig_232289,Contig_140631,Contig_11853,First_Contig3884,Contig_34574,First_Contig23,First_Contig1887,Contig_51511,Contig_345808,Second_Contig813,Contig_184408,	Contig_204894,First_Contig850,Contig_54407,	0.945385202393333	1	1
ko04080	Neuroactive ligand-receptor interaction	9	8	1	6044	52	32939	Contig_109649,Second_Contig856,Second_Contig472,Contig_204752,Contig_107163,Contig_122321,Contig_39892,Contig_107147,Contig_231317,	Contig_109649,Second_Contig856,Second_Contig472,Contig_204752,Contig_107163,Contig_122321,Contig_107147,Contig_231317,	Contig_39892,	0.943246321844932	1	1
ko00053	Ascorbate and aldarate metabolism	37	20	17	6044	214	32939	Contig_177025,Contig_141278,Contig_195536,Contig_163772,Contig_65127,Contig_238193,Contig_36002,Contig_263013,Contig_179691,Contig_83085,Contig_56953,Contig_4458,Contig_249031,Contig_5887,Contig_202773,Contig_240674,Contig_84372,Contig_157144,Contig_296279,Contig_225994,Contig_25753,Contig_202406,Contig_39979,Contig_206148,Contig_72585,Contig_229176,Contig_15746,Contig_209104,Contig_211256,Contig…	Contig_195536,Contig_163772,Contig_238193,Contig_179691,Contig_56953,Contig_202773,Contig_240674,Contig_157144,Contig_296279,Contig_225994,Contig_202406,Contig_72585,Contig_229176,Contig_15746,Contig_209104,Contig_211256,First_Contig6827,Contig_206895,Contig_326508,Contig_132657,	Contig_177025,Contig_141278,Contig_65127,Contig_36002,Contig_263013,Contig_83085,Contig_4458,Contig_249031,Contig_5887,Contig_84372,Contig_25753,Contig_39979,Contig_206148,Contig_77139,Contig_50925,Contig_299079,Contig_35619,	0.942266834490991	1	1
ko00940	Phenylpropanoid biosynthesis	14	8	6	6044	81	32939	Contig_7204,Contig_25793,Contig_200970,Contig_253739,Contig_72913,Contig_160851,Contig_16347,Contig_85816,Second_Contig89,Contig_13626,Contig_256006,Contig_220155,Contig_192537,Contig_183811,	Contig_7204,Contig_200970,Contig_85816,Contig_13626,Contig_256006,Contig_220155,Contig_192537,Contig_183811,	Contig_25793,Contig_253739,Contig_72913,Contig_160851,Contig_16347,Second_Contig89,	0.941952431142813	1	1
ko04130	SNARE interactions in vesicular transport	24	20	4	6044	139	32939	Contig_229911,Contig_109728,Contig_167857,Contig_225166,Contig_207761,First_Contig7078,Contig_62892,Contig_239768,Contig_27778,Contig_174102,Contig_33010,Contig_14071,Contig_133089,Contig_113445,Contig_144814,Contig_286796,Contig_126172,Contig_237154,Contig_269736,Contig_264707,Second_Contig899,Contig_168800,Contig_98267,Contig_210267,	Contig_229911,Contig_109728,Contig_167857,Contig_225166,First_Contig7078,Contig_239768,Contig_27778,Contig_174102,Contig_33010,Contig_133089,Contig_113445,Contig_144814,Contig_286796,Contig_126172,Contig_237154,Contig_264707,Second_Contig899,Contig_168800,Contig_98267,Contig_210267,	Contig_207761,Contig_62892,Contig_14071,Contig_269736,	0.940984340257774	1	1
ko00900	Terpenoid backbone biosynthesis	39	21	18	6044	226	32939	First_Contig7055,Contig_5612,Contig_58202,Contig_78970,Contig_234675,Contig_83113,Contig_233427,Contig_217381,Contig_246133,Contig_223321,Contig_79619,Contig_71076,Contig_59435,Contig_226566,Contig_234560,Contig_21837,Contig_28376,Contig_247309,Contig_302316,Second_Contig734,Contig_189432,Contig_264306,Contig_251087,Contig_209035,Contig_88442,First_Contig8602,Contig_69619,Contig_84448,Contig_2340…	First_Contig7055,Contig_234675,Contig_233427,Contig_217381,Contig_246133,Contig_79619,Contig_226566,Contig_234560,Contig_247309,Contig_189432,Contig_264306,Contig_251087,Contig_209035,Contig_69619,Contig_234096,Contig_246365,Contig_74046,Contig_117052,Contig_241955,Contig_77115,Contig_247344,	Contig_5612,Contig_58202,Contig_78970,Contig_83113,Contig_223321,Contig_71076,Contig_59435,Contig_21837,Contig_28376,Contig_302316,Second_Contig734,Contig_88442,First_Contig8602,Contig_84448,Contig_168821,First_Contig1845,Contig_113873,Contig_29622,	0.940463884317366	1	1
ko04916	Melanogenesis	69	43	26	6044	400	32939	Second_Contig436,Contig_217242,Contig_414806,Contig_155320,Contig_74947,Contig_249945,Contig_69993,Contig_227907,Contig_173864,Contig_233361,Contig_216446,Contig_9403,Contig_252245,Contig_182244,Contig_156774,First_Contig7062,Contig_227501,Contig_107925,First_Contig8868,Contig_223230,First_Contig5697,Contig_23668,Contig_4096,Contig_249849,Contig_65351,Contig_130280,Contig_173855,Contig_57585,Cont…	Contig_217242,Contig_414806,Contig_155320,Contig_249945,Contig_69993,Contig_173864,Contig_233361,Contig_216446,Contig_252245,Contig_156774,First_Contig7062,Contig_227501,Contig_107925,Contig_223230,First_Contig5697,Contig_249849,Contig_130280,Contig_173855,Contig_162519,Contig_73110,Contig_252696,Contig_78845,Contig_335769,Contig_247570,Contig_103822,Contig_54568,Contig_313042,Contig_90634,Contig…	Second_Contig436,Contig_74947,Contig_227907,Contig_9403,Contig_182244,First_Contig8868,Contig_23668,Contig_4096,Contig_65351,Contig_57585,Contig_167583,Contig_19541,Contig_95078,Contig_64945,Contig_47447,Contig_4384,Contig_29668,Contig_11948,Contig_3966,Contig_194639,Contig_85224,Contig_74948,Contig_5210,Contig_195065,First_Contig5781,Contig_27004,	0.940102167438782	1	1
ko05134	Legionellosis	90	60	30	6044	522	32939	Contig_93660,Contig_245530,Contig_157333,Contig_156109,Contig_68777,Contig_236897,Contig_293910,Contig_239452,Contig_407374,Contig_12240,Contig_53299,Contig_174737,Contig_369814,Contig_240668,Contig_211297,Contig_91442,Contig_223722,Contig_275726,Contig_97372,Contig_170148,Contig_153900,Contig_8641,Contig_108943,Contig_98636,Contig_27221,Contig_129344,Contig_56489,Contig_247983,Contig_47763,Conti…	Contig_93660,Contig_157333,Contig_156109,Contig_236897,Contig_293910,Contig_239452,Contig_407374,Contig_174737,Contig_369814,Contig_211297,Contig_91442,Contig_223722,Contig_275726,Contig_97372,Contig_8641,Contig_27221,Contig_129344,Contig_247983,Contig_47763,Contig_327454,Contig_23248,Contig_73061,Contig_12457,Contig_59454,Contig_160825,Contig_93522,Contig_361813,Contig_52377,First_Contig7159,Con…	Contig_245530,Contig_68777,Contig_12240,Contig_53299,Contig_240668,Contig_170148,Contig_153900,Contig_108943,Contig_98636,Contig_56489,Contig_49767,Contig_72226,Contig_89556,Contig_297200,Contig_4946,Contig_52609,Contig_4484,First_Contig6671,First_Contig1518,Contig_138019,Contig_47007,Contig_33545,Contig_213294,Contig_52151,Contig_4147,Contig_591,First_Contig6136,Contig_49266,First_Contig1222,Con…	0.939632351263151	1	1
ko04350	TGF-beta signaling pathway	41	32	9	6044	238	32939	Contig_97260,Contig_244628,Contig_45060,Contig_217879,Contig_25557,Contig_211136,Contig_122718,Contig_65548,Contig_252245,Contig_301016,Contig_180351,Contig_261289,Contig_113888,Contig_93152,First_Contig6501,Contig_65351,Contig_65525,Contig_236394,Contig_54271,Contig_48626,Contig_135259,Contig_190641,Contig_165122,Contig_4384,Contig_207849,Contig_29668,Contig_63608,Contig_204050,Contig_146870,Con…	Contig_97260,Contig_244628,Contig_217879,Contig_25557,Contig_211136,Contig_122718,Contig_65548,Contig_252245,Contig_301016,Contig_180351,Contig_261289,Contig_113888,Contig_93152,First_Contig6501,Contig_65525,Contig_236394,Contig_54271,Contig_135259,Contig_165122,Contig_207849,Contig_204050,Contig_183698,Contig_120590,Contig_92466,Contig_70138,Contig_71251,Contig_62140,Contig_286645,Contig_362703,…	Contig_45060,Contig_65351,Contig_48626,Contig_190641,Contig_4384,Contig_29668,Contig_63608,Contig_146870,Contig_5210,	0.938842744245283	1	1
ko04137	Mitophagy	41	30	11	6044	238	32939	Contig_217242,Contig_266148,Contig_301019,Contig_221870,Contig_73284,Contig_77335,Contig_167557,Contig_227501,Contig_249849,Contig_173855,Contig_227430,Contig_144716,Contig_73110,Contig_260435,Contig_134590,Contig_327060,Contig_167583,Contig_78209,Contig_54568,Contig_204284,Contig_95078,Contig_168114,Contig_313042,Contig_255662,Contig_90634,Contig_220688,Contig_160308,Contig_15048,Contig_241187,C…	Contig_217242,Contig_266148,Contig_301019,Contig_221870,Contig_73284,Contig_167557,Contig_227501,Contig_249849,Contig_173855,Contig_227430,Contig_73110,Contig_134590,Contig_54568,Contig_204284,Contig_168114,Contig_313042,Contig_255662,Contig_90634,Contig_15048,Contig_241187,Contig_297050,Contig_119473,Contig_188857,Contig_83909,Contig_219371,Contig_196080,Contig_232111,Contig_223069,Contig_383377…	Contig_77335,Contig_144716,Contig_260435,Contig_327060,Contig_167583,Contig_78209,Contig_95078,Contig_220688,Contig_160308,Contig_17867,Contig_195065,	0.938842744245283	1	1
ko00670	One carbon pool by folate	31	19	12	6044	180	32939	Contig_223493,Contig_43941,Contig_308524,Contig_233624,Contig_202558,Contig_94453,Contig_275838,Contig_206028,Contig_63931,Contig_94921,Contig_126902,Contig_201919,Contig_44842,Contig_217628,Contig_19136,Contig_54899,Contig_214057,Contig_2871,Contig_261490,First_Contig8740,Contig_49392,Contig_203520,Contig_357932,Contig_151487,Contig_86344,Contig_109485,Contig_29985,Contig_340328,Contig_154545,Co…	Contig_223493,Contig_308524,Contig_233624,Contig_202558,Contig_94453,Contig_275838,Contig_206028,Contig_201919,Contig_44842,Contig_217628,Contig_214057,Contig_2871,Contig_261490,First_Contig8740,Contig_203520,Contig_357932,Contig_151487,Contig_86344,Contig_340328,	Contig_43941,Contig_63931,Contig_94921,Contig_126902,Contig_19136,Contig_54899,Contig_49392,Contig_109485,Contig_29985,Contig_154545,Contig_18178,Contig_84274,	0.938588315317303	1	1
ko04914	Progesterone-mediated oocyte maturation	99	71	28	6044	576	32939	Contig_240802,Contig_304747,Contig_77610,Contig_254110,Contig_217242,Contig_225539,Contig_155320,Contig_249945,Contig_213266,Contig_10759,Contig_310809,Contig_173864,Contig_50089,Contig_216446,Contig_252245,Contig_182244,Contig_10760,Contig_158669,Contig_305831,Contig_101053,Contig_32759,Contig_65160,Contig_91006,Contig_227501,Contig_217699,Contig_7791,Contig_67506,Contig_66358,Contig_219662,Cont…	Contig_240802,Contig_304747,Contig_77610,Contig_254110,Contig_217242,Contig_225539,Contig_155320,Contig_249945,Contig_213266,Contig_173864,Contig_216446,Contig_252245,Contig_158669,Contig_305831,Contig_101053,Contig_32759,Contig_91006,Contig_227501,Contig_217699,Contig_67506,Contig_66358,Contig_219662,Contig_219608,Contig_224758,Contig_129044,First_Contig5697,Contig_249849,Contig_59315,Contig_277…	Contig_10759,Contig_310809,Contig_50089,Contig_182244,Contig_10760,Contig_65160,Contig_7791,Contig_148326,First_Contig1707,Contig_30246,Contig_23668,Contig_65351,Contig_172752,Contig_210054,Contig_167583,Contig_95078,Contig_8014,Contig_4384,Contig_213833,Contig_37994,Contig_105596,Contig_81669,Contig_11948,Contig_3966,Contig_118742,Contig_195065,Contig_146878,Contig_206550,	0.936696000165453	1	1
ko04725	Cholinergic synapse	66	44	22	6044	385	32939	Contig_257991,First_Contig6024,Contig_217242,Contig_155320,Contig_74947,Contig_249945,Contig_213266,Contig_58436,Contig_173864,Contig_216446,Contig_252245,Contig_182244,Contig_158669,Contig_279391,Contig_227501,Contig_217699,First_Contig4714,Contig_148326,Contig_219608,Contig_182522,Contig_129044,First_Contig5697,Contig_23668,Contig_249849,Contig_65351,Contig_27757,Contig_173855,Contig_229157,Con…	Contig_257991,Contig_217242,Contig_155320,Contig_249945,Contig_213266,Contig_173864,Contig_216446,Contig_252245,Contig_158669,Contig_279391,Contig_227501,Contig_217699,Contig_219608,Contig_182522,Contig_129044,First_Contig5697,Contig_249849,Contig_27757,Contig_173855,Contig_229157,Contig_73110,Contig_248741,Contig_54568,Contig_182788,Contig_313042,Contig_166420,Contig_90634,Contig_50361,Contig_23…	First_Contig6024,Contig_74947,Contig_58436,Contig_182244,First_Contig4714,Contig_148326,Contig_23668,Contig_65351,Contig_210054,Contig_97166,Contig_167583,Contig_95078,Contig_47447,Contig_4384,Contig_21636,Contig_11948,Contig_3966,Contig_46829,Contig_74948,Contig_195065,Contig_37153,Contig_81445,	0.934263023541647	1	1
ko00600	Sphingolipid metabolism	45	30	15	6044	264	32939	Contig_280395,Contig_101113,Contig_250135,Contig_143291,Contig_10506,Contig_157340,Contig_16575,Contig_199997,Contig_174430,Contig_351351,Contig_266771,Contig_240646,Contig_56471,Contig_119376,Contig_377944,Contig_160529,Contig_202678,Contig_261478,Contig_161308,Contig_199648,Contig_162897,Contig_230294,First_Contig5769,Contig_148810,Contig_48075,Contig_76254,Contig_169785,Contig_58218,Contig_269…	Contig_280395,Contig_250135,Contig_143291,Contig_157340,Contig_199997,Contig_351351,Contig_266771,Contig_240646,Contig_119376,Contig_377944,Contig_160529,Contig_202678,Contig_261478,Contig_199648,Contig_162897,Contig_230294,First_Contig5769,Contig_48075,Contig_169785,Contig_58218,Contig_269121,Contig_131615,Contig_73297,Contig_275504,Contig_87217,Contig_210326,Contig_144949,Contig_202839,Contig_3…	Contig_101113,Contig_10506,Contig_16575,Contig_174430,Contig_56471,Contig_161308,Contig_148810,Contig_76254,Contig_130245,Contig_44347,Contig_125744,Contig_152433,Contig_16576,Contig_101329,Contig_167133,	0.928954710907888	1	1
ko00650	Butanoate metabolism	40	20	20	6044	235	32939	Contig_12809,Contig_31439,Contig_118165,Contig_90866,Contig_173769,Contig_309175,Contig_4923,Contig_83113,Contig_317236,Contig_21650,Contig_235777,Contig_74770,Contig_37117,Contig_247309,Contig_189432,Contig_254394,Contig_253434,Contig_9352,Contig_264306,Contig_74771,Contig_159061,First_Contig6560,Contig_183339,Contig_174945,Contig_69619,Contig_4921,Contig_74028,Contig_29161,First_Contig1845,Cont…	Contig_90866,Contig_173769,Contig_309175,Contig_317236,Contig_235777,Contig_247309,Contig_189432,Contig_254394,Contig_9352,Contig_264306,Contig_159061,First_Contig6560,Contig_183339,Contig_174945,Contig_69619,Contig_74028,Contig_260498,Contig_74046,Contig_241955,Contig_214279,	Contig_12809,Contig_31439,Contig_118165,Contig_4923,Contig_83113,Contig_21650,Contig_74770,Contig_37117,Contig_253434,Contig_74771,Contig_4921,Contig_29161,First_Contig1845,Contig_128343,Contig_23235,Contig_83513,Contig_40401,Contig_84909,Contig_29973,Contig_29622,	0.927637044651281	1	1
ko00230	Purine metabolism	225	132	93	6044	1323	32939	Contig_71086,Contig_103509,Contig_218289,Contig_122669,Contig_273962,Contig_106716,Contig_44220,Contig_63188,Contig_19363,Contig_65688,Contig_226589,Contig_96599,Contig_29340,Contig_238948,Contig_247450,Contig_250817,Contig_21550,Contig_97620,Contig_210938,Contig_170951,Contig_35212,Contig_43944,Contig_269466,Contig_248677,Contig_298229,Contig_240246,Contig_106811,Contig_114018,Contig_57579,Conti…	Contig_103509,Contig_218289,Contig_122669,Contig_273962,Contig_106716,Contig_226589,Contig_238948,Contig_247450,Contig_210938,Contig_269466,Contig_248677,Contig_240246,Contig_106811,Contig_292481,Contig_247839,First_Contig8815,Contig_191094,Contig_82207,Contig_306155,Contig_108603,Contig_175977,Contig_16517,Contig_166006,Contig_183469,Contig_229470,Contig_149644,Contig_232451,Contig_272525,Contig…	Contig_71086,Contig_44220,Contig_63188,Contig_19363,Contig_65688,Contig_96599,Contig_29340,Contig_250817,Contig_21550,Contig_97620,Contig_170951,Contig_35212,Contig_43944,Contig_298229,Contig_114018,Contig_57579,Contig_186250,Contig_13467,Contig_87510,First_Contig709,Contig_33370,Contig_116677,Contig_87508,Contig_86861,Contig_58794,Contig_164598,First_Contig6484,Contig_260449,Contig_12186,First_C…	0.926848237640523	1	1
ko04215	Apoptosis	9	4	5	6044	53	32939	Contig_56489,First_Contig3106,Contig_73061,Contig_227430,Contig_220688,Contig_348746,Contig_100917,Contig_155790,Contig_17867,	First_Contig3106,Contig_73061,Contig_227430,Contig_155790,	Contig_56489,Contig_220688,Contig_348746,Contig_100917,Contig_17867,	0.925449221432764	1	1
ko00920	Sulfur metabolism	29	15	14	6044	171	32939	Contig_210938,Contig_226602,Contig_351174,Contig_35212,Contig_142132,Contig_58794,First_Contig937,Contig_61151,Contig_2605,Contig_181656,Contig_56489,Contig_164844,Contig_73061,Contig_33662,Contig_50928,Contig_173496,Contig_240295,Contig_180698,Contig_4581,First_Contig557,Contig_180666,Contig_226105,Contig_155790,Contig_240294,Contig_76895,Contig_58795,Contig_306315,Contig_254937,Contig_28857,	Contig_210938,Contig_351174,First_Contig937,Contig_61151,Contig_181656,Contig_164844,Contig_73061,Contig_180698,Contig_180666,Contig_226105,Contig_155790,Contig_76895,Contig_58795,Contig_306315,Contig_254937,	Contig_226602,Contig_35212,Contig_142132,Contig_58794,Contig_2605,Contig_56489,Contig_33662,Contig_50928,Contig_173496,Contig_240295,Contig_4581,First_Contig557,Contig_240294,Contig_28857,	0.92424655837697	1	1
ko03060	Protein export	34	22	12	6044	201	32939	Contig_26768,Contig_187240,Contig_329438,Contig_80480,Contig_207073,Contig_203531,Contig_193264,Contig_207979,Contig_159987,First_Contig7367,Contig_17558,Contig_78215,Contig_98629,Contig_74719,Contig_218981,First_Contig7851,Contig_333085,Contig_51677,Contig_284765,Contig_34865,Contig_40868,Contig_196237,Contig_157514,Contig_121649,Contig_138412,Contig_53168,Contig_240415,Contig_313378,Contig_2195…	Contig_187240,Contig_329438,Contig_80480,Contig_207073,Contig_203531,Contig_207979,Contig_159987,Contig_17558,Contig_78215,Contig_74719,Contig_218981,First_Contig7851,Contig_51677,Contig_34865,Contig_40868,Contig_196237,Contig_121649,Contig_53168,Contig_240415,Contig_219522,Contig_185056,Contig_45936,	Contig_26768,Contig_193264,First_Contig7367,Contig_98629,Contig_333085,Contig_284765,Contig_157514,Contig_138412,Contig_313378,Contig_192960,Contig_50410,Contig_90545,	0.921868157557678	1	1
ko01200	Carbon metabolism	319	176	143	6044	1891	32939	Contig_244544,Contig_68524,Contig_88866,Contig_161073,Contig_61232,Contig_43941,Contig_128193,Contig_20836,Contig_134016,Contig_108229,Contig_19062,Contig_218753,Contig_110348,Contig_80902,Contig_182248,First_Contig1876,Contig_293090,Contig_25052,Contig_171510,Contig_84790,Contig_233624,Contig_185840,Contig_90866,Contig_226602,Contig_351174,Contig_202558,Contig_16618,Contig_99824,Contig_202502,Co…	Contig_244544,Contig_68524,Contig_161073,Contig_61232,Contig_128193,Contig_19062,Contig_218753,Contig_110348,Contig_80902,Contig_293090,Contig_25052,Contig_171510,Contig_84790,Contig_233624,Contig_185840,Contig_90866,Contig_351174,Contig_202558,Contig_99824,Contig_202502,Contig_94453,Contig_173769,Contig_280782,Contig_1298,Contig_253047,Contig_368716,Contig_206028,Contig_86371,Contig_242879,Conti…	Contig_88866,Contig_43941,Contig_20836,Contig_134016,Contig_108229,Contig_182248,First_Contig1876,Contig_226602,Contig_16618,Contig_100065,First_Contig7397,Contig_357494,Contig_55762,Contig_196306,Contig_23858,Contig_388,Contig_12753,First_Contig654,Contig_193207,Contig_137688,Contig_388453,Contig_80389,Contig_38594,Contig_12482,First_Contig3711,Contig_196012,Contig_94921,Contig_126902,Contig_831…	0.919358950982063	1	1
ko04713	Circadian entrainment	61	35	26	6044	362	32939	Second_Contig436,Contig_110354,Contig_106716,Contig_97620,Contig_414806,Contig_155320,Contig_74947,Contig_69993,Contig_58436,Contig_227907,Contig_173864,Contig_233361,Contig_216446,Contig_9403,Contig_252245,Contig_36094,Contig_182244,Contig_156774,Contig_107925,Contig_182522,Contig_223230,Contig_204752,First_Contig5697,Contig_4096,Contig_65351,Contig_229157,Contig_57585,Contig_162519,Contig_25269…	Contig_106716,Contig_414806,Contig_155320,Contig_69993,Contig_173864,Contig_233361,Contig_216446,Contig_252245,Contig_156774,Contig_107925,Contig_182522,Contig_223230,Contig_204752,First_Contig5697,Contig_229157,Contig_162519,Contig_252696,Contig_78845,Contig_335769,Contig_247570,Contig_103822,Contig_182788,Contig_50361,Contig_207849,Contig_223273,Contig_262430,Contig_171754,Contig_28224,Contig_2…	Second_Contig436,Contig_110354,Contig_97620,Contig_74947,Contig_58436,Contig_227907,Contig_9403,Contig_36094,Contig_182244,Contig_4096,Contig_65351,Contig_57585,Contig_19541,Contig_64945,Contig_47447,Contig_4384,Contig_21636,Contig_11948,Contig_3966,Contig_194639,Contig_46829,Contig_85224,Contig_74948,Contig_37153,First_Contig5781,Contig_27004,	0.918347861538405	1	1
ko01110	Biosynthesis of secondary metabolites	759	425	334	6044	4508	32939	Contig_244544,Contig_397133,Contig_3791,Contig_256207,Contig_68524,Contig_177025,Contig_141278,Contig_7204,Contig_231199,Contig_25793,Contig_103509,Contig_218289,First_Contig6602,First_Contig1122,Contig_161073,Contig_61232,First_Contig8323,Contig_34720,Contig_36819,Contig_43941,Contig_128193,Contig_44220,First_Contig8264,Contig_19363,Contig_20836,Contig_219495,Contig_64933,Contig_134016,Contig_10…	Contig_244544,Contig_397133,Contig_256207,Contig_68524,Contig_7204,Contig_231199,Contig_103509,Contig_218289,First_Contig6602,Contig_161073,Contig_61232,Contig_34720,Contig_36819,Contig_128193,Contig_219495,Contig_308524,Contig_19062,Contig_53773,Contig_226589,Contig_206867,Contig_306529,Contig_80902,Contig_219122,Contig_293090,Contig_25052,Contig_28561,Contig_215652,Contig_171510,Contig_84790,Co…	Contig_3791,Contig_177025,Contig_141278,Contig_25793,First_Contig1122,First_Contig8323,Contig_43941,Contig_44220,First_Contig8264,Contig_19363,Contig_20836,Contig_64933,Contig_134016,Contig_108229,Contig_31591,Contig_18648,Contig_28836,Contig_29340,First_Contig1876,Contig_280652,Contig_73428,Contig_31439,Contig_139195,Contig_21550,Contig_193554,Contig_197902,Contig_24241,Contig_159075,Contig_7095…	0.917579755264118	1	1
ko01055	Biosynthesis of vancomycin group antibiotics	3	1	2	6044	18	32939	Contig_228627,Contig_67704,Contig_1306,	Contig_1306,	Contig_228627,Contig_67704,	0.908311272887712	1	1
ko00525	Acarbose and validamycin biosynthesis	3	1	2	6044	18	32939	Contig_228627,Contig_67704,Contig_1306,	Contig_1306,	Contig_228627,Contig_67704,	0.908311272887712	1	1
ko00604	Glycosphingolipid biosynthesis	8	5	3	6044	48	32939	Contig_218573,Contig_377944,Contig_185367,Contig_58600,Contig_158833,First_Contig8867,Contig_208343,Contig_415554,	Contig_218573,Contig_377944,Contig_158833,Contig_208343,Contig_415554,	Contig_185367,Contig_58600,First_Contig8867,	0.908311272887712	1	1
ko03320	PPAR signaling pathway	63	45	18	6044	379	32939	Contig_98323,Contig_233339,Contig_233967,Contig_202502,Contig_76278,Contig_195475,Contig_283075,Contig_129640,Contig_199104,Contig_8935,Contig_225865,Contig_227952,Contig_207613,First_Contig6373,Contig_212710,Contig_23441,Contig_24328,Contig_235777,First_Contig67,Contig_21799,Contig_178404,Contig_238238,Contig_29040,Contig_159477,Contig_63554,Contig_197919,Contig_243400,Contig_111669,Contig_23682…	Contig_233339,Contig_233967,Contig_202502,Contig_76278,Contig_195475,Contig_199104,Contig_8935,Contig_225865,Contig_227952,Contig_207613,First_Contig6373,Contig_212710,Contig_235777,First_Contig67,Contig_238238,Contig_29040,Contig_159477,Contig_197919,Contig_243400,Contig_111669,Contig_236828,Contig_127572,Contig_174918,Contig_224477,Contig_18416,Contig_226991,Contig_221497,Contig_196106,Contig_2…	Contig_98323,Contig_283075,Contig_129640,Contig_23441,Contig_24328,Contig_21799,Contig_178404,Contig_63554,Contig_12309,Contig_6903,Contig_18896,Contig_144388,Contig_132191,Contig_2300,Contig_140931,Contig_186738,Contig_3273,Contig_189139,	0.905914673223101	1	1
ko01130	Biosynthesis of antibiotics	524	298	226	6044	3154	32939	Contig_244544,Contig_397133,Contig_256207,Contig_68524,Contig_141278,Contig_103509,Contig_161073,Contig_61232,Contig_34720,Contig_31828,Contig_36819,Contig_43941,Contig_128193,Contig_19363,Contig_20836,Contig_134016,Contig_108229,Contig_19062,Contig_31591,Contig_206867,Contig_80902,Contig_29340,First_Contig1876,Contig_73428,Contig_293090,Contig_25052,Contig_139195,Contig_21550,Contig_171510,Conti…	Contig_244544,Contig_397133,Contig_256207,Contig_68524,Contig_103509,Contig_161073,Contig_61232,Contig_34720,Contig_31828,Contig_36819,Contig_128193,Contig_19062,Contig_206867,Contig_80902,Contig_293090,Contig_25052,Contig_171510,Contig_84790,Contig_233624,Contig_210938,Contig_185840,Contig_90866,First_Contig7055,Contig_57401,Contig_351174,Contig_99824,Contig_202502,Contig_94453,Contig_269466,Con…	Contig_141278,Contig_43941,Contig_19363,Contig_20836,Contig_134016,Contig_108229,Contig_31591,Contig_29340,First_Contig1876,Contig_73428,Contig_139195,Contig_21550,Contig_5612,Contig_35212,Contig_43944,Contig_16618,Contig_142132,Contig_67207,Contig_100065,Contig_78970,First_Contig7397,Contig_357494,Contig_256252,Contig_116062,Second_Contig112,Contig_94618,First_Contig709,Contig_134934,Contig_2385…	0.90543140201616	1	1
ko00590	Arachidonic acid metabolism	35	20	15	6044	211	32939	Contig_234293,Contig_2460,Contig_230182,Contig_61278,Contig_53178,Contig_91130,Contig_176123,Contig_224074,Contig_3090,Contig_83921,Contig_170595,Contig_170630,Contig_2158,Contig_134927,Contig_117089,Contig_288733,Contig_242886,Contig_294440,Contig_217360,Contig_13582,Contig_242032,Contig_141408,Contig_313961,Contig_170612,Contig_19350,Contig_147229,Contig_237874,Contig_257871,Contig_6096,Contig_…	Contig_234293,Contig_230182,Contig_61278,Contig_53178,Contig_224074,Contig_170630,Contig_134927,Contig_288733,Contig_294440,Contig_217360,Contig_242032,Contig_141408,Contig_170612,Contig_147229,Contig_237874,Contig_257871,Contig_195371,Contig_116380,Contig_230894,Contig_218560,	Contig_2460,Contig_91130,Contig_176123,Contig_3090,Contig_83921,Contig_170595,Contig_2158,Contig_117089,Contig_242886,Contig_13582,Contig_313961,Contig_19350,Contig_6096,Contig_305593,Contig_48115,	0.904006480125211	1	1
ko00680	Methane metabolism	61	32	29	6044	369	32939	Contig_244544,Contig_155736,Contig_43941,Contig_19062,Contig_25052,Contig_99824,Contig_94453,Contig_55762,Contig_23858,Contig_206028,Contig_86371,Contig_242879,Contig_43103,Contig_415339,Contig_38594,Contig_382817,Contig_201919,First_Contig8784,Contig_77576,Contig_17086,Contig_16629,Contig_27502,Contig_45868,Contig_38595,Contig_131969,Contig_252647,Contig_284140,Contig_74833,Contig_144083,Contig_…	Contig_244544,Contig_19062,Contig_25052,Contig_99824,Contig_94453,Contig_206028,Contig_86371,Contig_242879,Contig_43103,Contig_415339,Contig_382817,Contig_201919,Contig_17086,Contig_45868,Contig_252647,Contig_284140,Contig_144083,Contig_111293,Contig_415779,First_Contig7030,Contig_116042,Contig_37782,First_Contig8740,Contig_263767,Contig_301771,Contig_211449,Contig_7843,Contig_152617,Contig_29710…	Contig_155736,Contig_43941,Contig_55762,Contig_23858,Contig_38594,First_Contig8784,Contig_77576,Contig_16629,Contig_27502,Contig_38595,Contig_131969,Contig_74833,Contig_9420,Contig_57906,Contig_37504,Contig_10415,Contig_26837,Contig_309672,Contig_53993,Contig_109485,Contig_17508,First_Contig787,Contig_62595,Contig_154545,Contig_12229,Contig_18178,Contig_91206,First_Contig360,Second_Contig483,	0.90092662839269	1	1
ko01100	Metabolic pathways	1711	1038	673	6044	10352	32939	Contig_244544,Contig_397133,Contig_3791,Contig_20577,Contig_256207,Contig_71086,Contig_68524,Contig_126989,Contig_280395,Contig_29535,Contig_249354,First_Contig7667,Contig_7079,Contig_177025,Contig_304702,Contig_141278,Contig_7204,Contig_269009,Contig_231199,Contig_139440,Contig_98323,Contig_329796,Contig_25793,Contig_103509,Contig_54325,Contig_218289,Contig_208898,Contig_87068,Contig_234293,Firs…	Contig_244544,Contig_397133,Contig_256207,Contig_68524,Contig_126989,Contig_280395,Contig_249354,Contig_7079,Contig_7204,Contig_269009,Contig_231199,Contig_329796,Contig_103509,Contig_54325,Contig_218289,Contig_208898,Contig_87068,Contig_234293,First_Contig6602,Contig_71907,Contig_241053,First_Contig9007,Contig_100597,Contig_175592,Contig_161073,Contig_61232,Contig_34720,Contig_217192,First_Conti…	Contig_3791,Contig_20577,Contig_71086,Contig_29535,First_Contig7667,Contig_177025,Contig_304702,Contig_141278,Contig_139440,Contig_98323,Contig_25793,First_Contig1122,First_Contig3486,Contig_26049,Contig_88866,Contig_61681,First_Contig8323,First_Contig8987,Contig_309946,Contig_43941,Contig_48480,Contig_44220,Contig_32381,First_Contig8264,Contig_63188,Contig_19363,Contig_20836,Contig_32411,Contig_…	0.900765410303831	1	1
ko04212	Longevity regulating pathway	93	58	35	6044	563	32939	Contig_24606,Contig_247282,Contig_30158,Contig_3549,Contig_293090,Contig_244628,Contig_213266,Contig_357494,Contig_223946,Contig_52173,Contig_30425,First_Contig1389,Contig_240668,Contig_12753,Contig_158669,Contig_30335,Contig_223722,Contig_210121,Contig_97372,Contig_233947,First_Contig7540,Contig_238735,Contig_217699,Contig_87539,Contig_114242,Contig_874,Contig_148326,Contig_30159,Contig_126728,C…	Contig_24606,Contig_247282,Contig_3549,Contig_293090,Contig_244628,Contig_213266,Contig_223946,Contig_158669,Contig_30335,Contig_223722,Contig_210121,Contig_97372,Contig_233947,Contig_238735,Contig_217699,Contig_87539,Contig_114242,Contig_874,Contig_219608,Contig_307229,Contig_129044,Contig_27757,Contig_73295,Contig_375195,Contig_216295,Contig_256527,Contig_199746,Contig_118331,Contig_165122,Cont…	Contig_30158,Contig_357494,Contig_52173,Contig_30425,First_Contig1389,Contig_240668,Contig_12753,First_Contig7540,Contig_148326,Contig_30159,Contig_126728,Contig_52767,Contig_96288,Contig_146860,Contig_41711,Contig_63554,Contig_45934,Contig_210054,Contig_244335,First_Contig354,First_Contig8937,Contig_11430,Contig_73281,First_Contig1518,Contig_47007,First_Contig6926,Contig_217549,Contig_213294,Con…	0.900244565313221	1	1
ko04141	Protein processing in endoplasmic reticulum	219	148	71	6044	1328	32939	Contig_26768,Contig_269009,Contig_109407,Contig_180066,First_Contig3486,Contig_303103,Contig_245530,Contig_158453,Contig_157333,Contig_142196,Contig_249653,Contig_25954,Contig_146286,Contig_156109,Contig_68777,Contig_225387,Contig_142255,Contig_45060,Contig_141285,Contig_231494,Contig_217879,Contig_137327,Contig_131701,Contig_25557,Contig_26127,Contig_254083,Contig_239452,Contig_10759,Contig_5008…	Contig_269009,Contig_180066,Contig_303103,Contig_158453,Contig_157333,Contig_249653,Contig_146286,Contig_156109,Contig_225387,Contig_142255,Contig_141285,Contig_231494,Contig_217879,Contig_131701,Contig_25557,Contig_26127,Contig_254083,Contig_239452,Contig_259175,Contig_174737,Contig_21910,Contig_113509,Contig_225659,Contig_211297,Contig_145167,Contig_33995,Contig_71353,Contig_91442,Contig_193222…	Contig_26768,Contig_109407,First_Contig3486,Contig_245530,Contig_142196,Contig_25954,Contig_68777,Contig_45060,Contig_137327,Contig_10759,Contig_50089,Contig_12240,Contig_43719,Contig_96358,Contig_299360,Contig_289935,Contig_34071,Contig_10760,Contig_130987,Contig_19334,Contig_153900,Contig_103527,Contig_98629,Contig_2588,Contig_15031,First_Contig7776,Contig_72226,Contig_60929,Contig_89556,Contig…	0.8987357022398	1	1
ko00860	Porphyrin and chlorophyll metabolism	58	29	29	6044	352	32939	Contig_177025,First_Contig8264,Contig_159075,Contig_123863,Contig_96773,Contig_58202,Contig_366934,Contig_218382,Contig_39238,Contig_36002,Contig_295501,Contig_84659,Contig_150090,Contig_13499,Contig_179691,Contig_11356,Contig_1748,Contig_166456,Contig_243591,Contig_231406,Contig_75661,Contig_230325,Contig_8276,Contig_93787,Contig_99545,Contig_47370,Contig_57814,Contig_53513,Contig_25460,Contig_5…	Contig_96773,Contig_366934,Contig_218382,Contig_150090,Contig_179691,Contig_11356,Contig_1748,Contig_166456,Contig_243591,Contig_231406,Contig_230325,Contig_93787,Contig_47370,Contig_42548,Contig_211235,Contig_252236,Contig_185543,Contig_96857,Contig_72585,Contig_81692,Contig_211256,Contig_227575,Contig_210636,Contig_240587,Contig_240067,Contig_266122,Contig_137128,Contig_246015,Contig_265719,	Contig_177025,First_Contig8264,Contig_159075,Contig_123863,Contig_58202,Contig_39238,Contig_36002,Contig_295501,Contig_84659,Contig_13499,Contig_75661,Contig_8276,Contig_99545,Contig_57814,Contig_53513,Contig_25460,Contig_5799,Contig_78301,Contig_79923,Contig_145634,Contig_206148,Contig_29224,Contig_17763,First_Contig7754,Contig_68873,Contig_241436,First_Contig4136,Contig_47000,Contig_160329,	0.897989553877625	1	1
ko00330	Arginine and proline metabolism	72	47	25	6044	438	32939	Contig_141278,Contig_208898,Contig_34720,Contig_215652,Contig_171510,Contig_84790,Contig_41536,Contig_4447,Contig_15287,Contig_27018,Contig_65127,Contig_49898,Contig_18040,Contig_263013,Contig_49856,Contig_133160,Contig_124827,Contig_238785,Contig_263368,Contig_113161,Contig_27194,Contig_249031,Contig_133608,Contig_202773,Contig_296516,Contig_4673,Contig_128958,Contig_84372,Contig_4916,Contig_157…	Contig_208898,Contig_34720,Contig_215652,Contig_171510,Contig_84790,Contig_4447,Contig_15287,Contig_49856,Contig_238785,Contig_263368,Contig_113161,Contig_27194,Contig_133608,Contig_202773,Contig_296516,Contig_128958,Contig_157144,First_Contig7560,Contig_296279,Contig_252476,Contig_225994,Contig_97024,Contig_135474,Contig_176270,Contig_49910,Contig_56023,Contig_65534,Contig_251904,Contig_102571,C…	Contig_141278,Contig_41536,Contig_27018,Contig_65127,Contig_49898,Contig_18040,Contig_263013,Contig_133160,Contig_124827,Contig_249031,Contig_4673,Contig_84372,Contig_4916,Contig_22447,Contig_100274,Contig_25753,Contig_48428,Contig_119610,Contig_92784,Contig_77139,Contig_23392,Contig_55807,Contig_35619,Contig_33736,Contig_70248,	0.895868652711168	1	1
ko04712	Circadian rhythm	11	7	4	6044	67	32939	Contig_60517,Contig_242003,Contig_2812,Contig_144716,Contig_260435,Contig_327060,Contig_204284,Contig_34047,Contig_15048,Contig_217876,Contig_205129,	Contig_60517,Contig_242003,Contig_2812,Contig_204284,Contig_15048,Contig_217876,Contig_205129,	Contig_144716,Contig_260435,Contig_327060,Contig_34047,	0.894754388217747	1	1
ko00340	Histidine metabolism	33	19	14	6044	201	32939	Contig_141278,Contig_91502,Contig_215652,Contig_250953,Contig_65127,Contig_263013,Contig_249031,Contig_133608,Contig_202773,Contig_8396,Contig_230186,Contig_84372,Contig_157144,Contig_296279,Contig_225994,Contig_266784,Contig_25753,Second_Contig114,Contig_203136,Contig_52147,Contig_104156,Contig_121364,Contig_249676,Contig_206996,Contig_209104,Contig_77139,First_Contig6827,Contig_180735,Contig_20…	Contig_215652,Contig_133608,Contig_202773,Contig_230186,Contig_157144,Contig_296279,Contig_225994,Contig_266784,Contig_203136,Contig_52147,Contig_104156,Contig_121364,Contig_249676,Contig_206996,Contig_209104,First_Contig6827,Contig_180735,Contig_206895,Contig_132657,	Contig_141278,Contig_91502,Contig_250953,Contig_65127,Contig_263013,Contig_249031,Contig_8396,Contig_84372,Contig_25753,Second_Contig114,Contig_77139,Contig_30366,Contig_35619,Contig_33736,	0.894754388217747	1	1
ko00196	Photosynthesis	18	7	11	6044	110	32939	Contig_57383,Contig_18102,Contig_34307,Contig_33740,Contig_7651,Contig_73536,Contig_57382,Contig_83756,Contig_34364,Contig_143212,Contig_76818,Contig_253597,Contig_50595,Contig_67634,Contig_50993,Contig_120509,Contig_52582,Contig_50994,	Contig_34307,Contig_73536,Contig_34364,Contig_143212,Contig_253597,Contig_67634,Contig_52582,	Contig_57383,Contig_18102,Contig_33740,Contig_7651,Contig_57382,Contig_83756,Contig_76818,Contig_50595,Contig_50993,Contig_120509,Contig_50994,	0.891796522471572	1	1
ko04146	Peroxisome	124	82	42	6044	758	32939	Contig_68524,Contig_218289,Contig_30158,Contig_237251,Contig_299247,Contig_3549,Contig_217787,Contig_293090,Contig_233967,Contig_238923,Contig_139529,Contig_357494,Contig_228888,Contig_209779,First_Contig2792,Contig_30425,Contig_97757,First_Contig1389,Contig_12753,Contig_199104,Contig_30335,Contig_395425,Contig_216827,Contig_215192,Contig_225865,First_Contig6373,Contig_246133,Contig_184867,Contig…	Contig_68524,Contig_218289,Contig_237251,Contig_3549,Contig_217787,Contig_293090,Contig_233967,Contig_238923,Contig_209779,Contig_97757,Contig_199104,Contig_30335,Contig_395425,Contig_216827,Contig_225865,First_Contig6373,Contig_246133,Contig_212710,Contig_135583,Contig_224431,Contig_83258,Contig_235777,Contig_87539,Contig_224902,Contig_250068,First_Contig67,Contig_874,Contig_251952,Contig_238238…	Contig_30158,Contig_299247,Contig_139529,Contig_357494,Contig_228888,First_Contig2792,Contig_30425,First_Contig1389,Contig_12753,Contig_215192,Contig_184867,First_Contig1056,Contig_23441,Contig_24328,Contig_230847,Contig_30159,Contig_126728,Contig_21799,Contig_178404,Contig_19841,Contig_96288,Contig_57901,Contig_65272,Contig_137900,First_Contig2500,Contig_183491,Contig_139607,Contig_6903,Contig_5…	0.891535075235433	1	1
ko04724	Glutamatergic synapse	63	41	22	6044	386	32939	First_Contig6602,Contig_257991,First_Contig6024,Contig_108248,Contig_212209,First_Contig1949,Contig_155320,Contig_74947,Contig_58436,Contig_173864,Contig_154835,Contig_216446,Contig_252245,Contig_182244,First_Contig6431,Second_Contig856,Contig_7312,Contig_47540,Contig_217039,Contig_169768,Contig_235893,Contig_246442,Contig_74053,Contig_182522,Contig_204752,Contig_12412,First_Contig5697,Contig_653…	First_Contig6602,Contig_257991,Contig_108248,Contig_212209,Contig_155320,Contig_173864,Contig_154835,Contig_216446,Contig_252245,First_Contig6431,Second_Contig856,Contig_7312,Contig_47540,Contig_217039,Contig_235893,Contig_246442,Contig_182522,Contig_204752,Contig_12412,First_Contig5697,Contig_304839,Contig_259867,Contig_229157,Contig_54598,Contig_262450,Contig_196921,Contig_182788,Contig_50361,C…	First_Contig6024,First_Contig1949,Contig_74947,Contig_58436,Contig_182244,Contig_169768,Contig_74053,Contig_65351,Contig_21692,Contig_97166,Contig_33973,Contig_4384,Contig_21636,Contig_11948,Contig_3966,Contig_46829,Contig_180848,Contig_74948,Contig_21742,Contig_37153,Contig_236473,First_Contig1622,	0.889486168786413	1	1
ko04978	Mineral absorption	20	14	6	6044	123	32939	Contig_236549,Contig_236550,Contig_95155,Contig_225135,Contig_223514,Contig_194197,Contig_194198,Contig_61605,Contig_267922,First_Contig387,Contig_190488,Contig_414728,Contig_230939,Contig_269075,Contig_100954,Contig_95156,Contig_95399,Contig_295420,Contig_102276,Contig_320934,	Contig_236549,Contig_236550,Contig_95155,Contig_225135,Contig_194197,Contig_61605,Contig_267922,Contig_414728,Contig_230939,Contig_269075,Contig_95156,Contig_95399,Contig_295420,Contig_102276,	Contig_223514,Contig_194198,First_Contig387,Contig_190488,Contig_100954,Contig_320934,	0.886157339402646	1	1
ko00310	Lysine degradation	65	40	25	6044	400	32939	Contig_141278,Contig_80902,Contig_349450,Contig_413855,Contig_90866,Contig_303312,Contig_16618,Contig_173769,Contig_130048,Contig_4923,Contig_10869,Contig_247315,Contig_131432,Contig_220185,Contig_65127,Contig_388453,Contig_317236,Contig_263013,Contig_220080,Contig_235777,Contig_231697,Contig_255929,Contig_249031,Contig_75820,Contig_37117,Contig_247309,Contig_295607,Contig_202773,Contig_226607,Co…	Contig_80902,Contig_349450,Contig_413855,Contig_90866,Contig_173769,Contig_130048,Contig_247315,Contig_131432,Contig_220185,Contig_317236,Contig_220080,Contig_235777,Contig_231697,Contig_75820,Contig_247309,Contig_202773,Contig_226607,Contig_52544,Contig_189432,Contig_157144,Contig_296279,Contig_225994,Contig_9352,Contig_201464,First_Contig6560,Contig_214172,Contig_174945,Contig_209104,Contig_230…	Contig_141278,Contig_303312,Contig_16618,Contig_4923,Contig_10869,Contig_65127,Contig_388453,Contig_263013,Contig_255929,Contig_249031,Contig_37117,Contig_295607,Contig_84372,Contig_245871,Contig_25753,Contig_126748,Contig_77139,Contig_4921,First_Contig1845,Contig_128343,Contig_23235,Contig_83513,Contig_35619,Contig_84909,Contig_29622,	0.88560349106552	1	1
ko01120	Microbial metabolism in diverse environments	419	233	186	6044	2580	32939	Contig_244544,Contig_397133,Contig_68524,Contig_155736,Contig_141278,Contig_218289,Contig_241053,Contig_88866,Contig_161073,Contig_61232,First_Contig185,Contig_36819,Contig_43941,Contig_128193,Contig_20836,Contig_64933,Contig_134016,Contig_19062,Contig_218753,Contig_67830,Contig_149158,Contig_206867,Contig_80902,Contig_182248,Contig_31439,Contig_25052,Contig_171510,Contig_84790,Contig_210938,Cont…	Contig_244544,Contig_397133,Contig_68524,Contig_218289,Contig_241053,Contig_161073,Contig_61232,First_Contig185,Contig_36819,Contig_128193,Contig_19062,Contig_218753,Contig_67830,Contig_149158,Contig_206867,Contig_80902,Contig_25052,Contig_171510,Contig_84790,Contig_210938,Contig_185840,Contig_90866,Contig_57401,Contig_351174,Contig_202558,Contig_99824,Contig_94453,Contig_269466,Contig_173769,Con…	Contig_155736,Contig_141278,Contig_88866,Contig_43941,Contig_20836,Contig_64933,Contig_134016,Contig_182248,Contig_31439,Contig_123863,First_Contig1949,Contig_103748,Contig_226602,Contig_35212,Contig_16618,Contig_142132,Contig_100065,First_Contig7397,Contig_55762,Contig_116062,Contig_23858,Contig_4923,Contig_10869,Contig_116677,Contig_388,Contig_58794,First_Contig654,Contig_193207,Contig_137688,C…	0.885075403116166	1	1
ko00380	Tryptophan metabolism	68	42	26	6044	419	32939	Contig_141278,Contig_293090,Contig_215652,Contig_90866,Contig_173769,Contig_357494,Contig_172832,Contig_200218,Contig_10869,Contig_144562,Contig_131432,Contig_12753,Contig_65127,Contig_388453,Contig_263013,Contig_220080,Contig_235777,Contig_87539,Contig_260137,Contig_126728,Contig_249031,Contig_120603,Contig_212800,Contig_37117,Contig_247309,Contig_202773,Contig_283789,Contig_3065,Contig_17895,Co…	Contig_293090,Contig_215652,Contig_90866,Contig_173769,Contig_172832,Contig_200218,Contig_144562,Contig_131432,Contig_220080,Contig_235777,Contig_87539,Contig_260137,Contig_212800,Contig_247309,Contig_202773,Contig_3065,Contig_17895,Contig_243087,Contig_189432,Contig_157144,Contig_296279,First_Contig4445,Contig_225994,Contig_235224,Contig_9352,First_Contig6560,Contig_216700,Contig_174945,First_Co…	Contig_141278,Contig_357494,Contig_10869,Contig_12753,Contig_65127,Contig_388453,Contig_263013,Contig_126728,Contig_249031,Contig_120603,Contig_37117,Contig_283789,Contig_84372,Contig_245871,Contig_202509,Contig_25753,Contig_196378,Contig_77139,Contig_82054,First_Contig1845,Contig_128343,Contig_23235,Contig_83513,Contig_35619,Contig_84909,Contig_29622,	0.884465392215243	1	1
ko03020	RNA polymerase	49	30	19	6044	302	32939	Contig_63188,Contig_170951,Contig_248677,Contig_106811,Contig_57579,Contig_292481,Contig_191094,Contig_164598,Contig_306155,Contig_175977,Contig_183469,Contig_208336,Contig_246533,Contig_225249,Contig_63189,Contig_193475,Contig_414860,First_Contig3345,Contig_358646,Contig_165996,Contig_137570,Contig_35188,Contig_98334,First_Contig8310,Contig_113991,Contig_173335,Contig_38958,Contig_82816,Contig_8…	Contig_248677,Contig_106811,Contig_292481,Contig_191094,Contig_306155,Contig_175977,Contig_183469,Contig_225249,Contig_193475,Contig_414860,First_Contig3345,Contig_358646,Contig_165996,Contig_137570,Contig_98334,First_Contig8310,Contig_113991,Contig_173335,Contig_111549,Contig_203014,Contig_297158,Contig_226246,Contig_292698,Contig_341292,Contig_220202,Contig_292632,Contig_19658,Contig_99745,Cont…	Contig_63188,Contig_170951,Contig_57579,Contig_164598,Contig_208336,Contig_246533,Contig_63189,Contig_35188,Contig_38958,Contig_82816,Contig_82294,Contig_40534,Contig_71619,Contig_14662,Contig_7907,Contig_78897,Contig_121917,Contig_119004,Contig_45685,	0.884250047115852	1	1
ko04911	Insulin secretion	21	11	10	6044	130	32939	Contig_236549,Contig_236603,Contig_74947,Contig_216446,Contig_182244,Contig_236550,First_Contig7078,First_Contig888,Contig_225135,Contig_194197,Contig_194198,First_Contig5697,Contig_113445,Contig_47447,First_Contig387,First_Contig311,Contig_11948,Contig_3966,Contig_74948,Contig_234174,Contig_295420,	Contig_236549,Contig_236603,Contig_216446,Contig_236550,First_Contig7078,Contig_225135,Contig_194197,First_Contig5697,Contig_113445,Contig_234174,Contig_295420,	Contig_74947,Contig_182244,First_Contig888,Contig_194198,Contig_47447,First_Contig387,First_Contig311,Contig_11948,Contig_3966,Contig_74948,	0.880363233721937	1	1
ko01230	Biosynthesis of amino acids	213	114	99	6044	1321	32939	Contig_397133,Contig_68524,Contig_61232,Contig_43941,Contig_134016,Contig_108229,Contig_308524,Contig_18648,Contig_182248,First_Contig1876,Contig_73428,Contig_139195,Contig_171510,Contig_84790,First_Contig1949,Contig_226602,Contig_351174,Contig_94453,Contig_67207,Contig_100065,Contig_301414,Contig_155884,Contig_116062,Contig_98508,Contig_368716,Contig_206028,First_Contig8641,Contig_242879,Contig_…	Contig_397133,Contig_68524,Contig_61232,Contig_308524,Contig_171510,Contig_84790,Contig_351174,Contig_94453,Contig_155884,Contig_98508,Contig_368716,Contig_206028,First_Contig8641,Contig_242879,Contig_43103,Contig_261090,Second_Contig748,Contig_59392,First_Contig937,Contig_16517,Contig_11876,Contig_7312,Contig_201919,Contig_137908,Contig_229310,Contig_47540,Contig_133657,Contig_371507,Contig_1843…	Contig_43941,Contig_134016,Contig_108229,Contig_18648,Contig_182248,First_Contig1876,Contig_73428,Contig_139195,First_Contig1949,Contig_226602,Contig_67207,Contig_100065,Contig_301414,Contig_116062,Contig_388,Contig_137688,Contig_80389,Contig_49898,Contig_12482,First_Contig3711,Contig_196012,Contig_83128,First_Contig1056,First_Contig5903,Contig_77576,Contig_27502,Contig_48047,Contig_250150,Contig…	0.878744743944358	1	1
ko00790	Folate biosynthesis	34	20	14	6044	211	32939	Contig_26049,Contig_252779,Contig_28836,Contig_226496,Contig_176123,Contig_301414,Contig_126240,First_Contig6251,Contig_170595,Contig_8182,Contig_38972,Contig_225649,Contig_98501,Contig_174948,Contig_229780,Contig_43232,Contig_294440,Contig_282644,Contig_61287,Contig_163422,Contig_400011,Contig_86344,Contig_220959,Contig_268024,Contig_167692,Contig_124990,Contig_264411,Contig_253674,Contig_90165,…	Contig_252779,Contig_226496,Contig_126240,First_Contig6251,Contig_225649,Contig_229780,Contig_294440,Contig_282644,Contig_61287,Contig_163422,Contig_400011,Contig_86344,Contig_220959,Contig_268024,Contig_167692,Contig_124990,Contig_264411,Contig_90165,Contig_61288,Contig_94031,	Contig_26049,Contig_28836,Contig_176123,Contig_301414,Contig_170595,Contig_8182,Contig_38972,Contig_98501,Contig_174948,Contig_43232,Contig_253674,Contig_57700,Contig_305593,Contig_131679,	0.878177723550205	1	1
ko04659	Th17 cell differentiation	41	25	16	6044	255	32939	Contig_247282,Contig_108248,Contig_212209,Contig_10759,Contig_50089,Contig_154835,Contig_252245,Contig_10760,Contig_180904,Contig_5934,Contig_32759,Contig_224766,Contig_66358,Contig_121841,Contig_169768,Contig_235893,Contig_65351,Contig_172752,Contig_21692,Contig_25663,Contig_54598,Contig_262450,Contig_301470,Contig_22390,Contig_8014,Contig_33973,First_Contig8937,Contig_222807,Contig_4384,Contig_…	Contig_247282,Contig_108248,Contig_212209,Contig_154835,Contig_252245,Contig_180904,Contig_5934,Contig_32759,Contig_224766,Contig_66358,Contig_121841,Contig_235893,Contig_25663,Contig_54598,Contig_262450,Contig_301470,Contig_22390,Contig_222807,Contig_204768,Contig_207849,Contig_87659,Contig_70516,Contig_201254,Contig_217410,Contig_92466,	Contig_10759,Contig_50089,Contig_10760,Contig_169768,Contig_65351,Contig_172752,Contig_21692,Contig_8014,Contig_33973,First_Contig8937,Contig_4384,Contig_37994,Contig_111569,Contig_81669,Contig_146878,Contig_21742,	0.876253227962264	1	1
ko00780	Biotin metabolism	18	10	8	6044	112	32939	Contig_276710,Contig_94618,Contig_222632,First_Contig7729,Contig_219906,Contig_225522,First_Contig1443,Contig_1027,Contig_165512,Contig_229768,Contig_51511,Contig_95880,Contig_181539,Contig_52774,Contig_39755,Contig_59926,Contig_228869,Contig_55873,	Contig_276710,Contig_222632,Contig_219906,Contig_1027,Contig_229768,Contig_51511,Contig_181539,Contig_59926,Contig_228869,Contig_55873,	Contig_94618,First_Contig7729,Contig_225522,First_Contig1443,Contig_165512,Contig_95880,Contig_52774,Contig_39755,	0.875871584570294	1	1
ko04658	Th1 and Th2 cell differentiation	25	17	8	6044	156	32939	Contig_108248,Contig_212209,Contig_154835,Contig_252245,Contig_180904,Contig_5934,Contig_224766,Contig_121841,Contig_169768,Contig_235893,Contig_65351,Contig_21692,Contig_54598,Contig_262450,Contig_33973,Contig_4384,Contig_204768,Contig_207849,Contig_111569,Contig_87659,Contig_70516,Contig_201254,Contig_146878,Contig_21742,Contig_92466,	Contig_108248,Contig_212209,Contig_154835,Contig_252245,Contig_180904,Contig_5934,Contig_224766,Contig_121841,Contig_235893,Contig_54598,Contig_262450,Contig_204768,Contig_207849,Contig_87659,Contig_70516,Contig_201254,Contig_92466,	Contig_169768,Contig_65351,Contig_21692,Contig_33973,Contig_4384,Contig_111569,Contig_146878,Contig_21742,	0.873376223930493	1	1
ko00360	Phenylalanine metabolism	29	22	7	6044	181	32939	Contig_215652,Contig_171510,Contig_84790,Contig_301414,Contig_172832,Contig_200970,Contig_186228,Contig_232938,Contig_22447,Contig_100078,Contig_56804,Contig_97024,Contig_197755,Contig_16347,Contig_315807,Contig_215113,Contig_83631,First_Contig2292,Contig_206996,Contig_1152,Contig_167692,Contig_124990,Contig_89287,Contig_239343,Contig_361847,Contig_94031,Contig_256006,Contig_100529,Contig_214279,	Contig_215652,Contig_171510,Contig_84790,Contig_172832,Contig_200970,Contig_186228,Contig_232938,Contig_56804,Contig_97024,Contig_197755,Contig_215113,First_Contig2292,Contig_206996,Contig_167692,Contig_124990,Contig_89287,Contig_239343,Contig_361847,Contig_94031,Contig_256006,Contig_100529,Contig_214279,	Contig_301414,Contig_22447,Contig_100078,Contig_16347,Contig_315807,Contig_83631,Contig_1152,	0.873183212610287	1	1
ko00785	Lipoic acid metabolism	4	2	2	6044	25	32939	Contig_130774,Contig_114011,Contig_41036,Contig_221318,	Contig_41036,Contig_221318,	Contig_130774,Contig_114011,	0.871978821972204	1	1
ko04138	Autophagy	127	86	41	6044	795	32939	Contig_12757,Contig_247282,Contig_281554,Contig_229911,Contig_201683,Contig_344120,Contig_185661,Contig_89051,Contig_217242,Contig_27297,Contig_308897,Contig_167857,Contig_216446,Contig_122718,Contig_73284,Contig_155435,Contig_182244,Contig_167557,Contig_179803,First_Contig8593,Contig_69792,Contig_256697,Contig_129544,Contig_186742,Contig_209176,Contig_227501,Contig_2290,Contig_199997,Contig_3723…	Contig_12757,Contig_247282,Contig_229911,Contig_201683,Contig_344120,Contig_89051,Contig_217242,Contig_308897,Contig_167857,Contig_216446,Contig_122718,Contig_73284,Contig_155435,Contig_167557,Contig_179803,Contig_129544,Contig_186742,Contig_227501,Contig_199997,Contig_372328,Contig_261271,Contig_387453,Contig_276884,Contig_302635,Contig_243663,Contig_351351,Contig_235800,Contig_148342,Contig_242…	Contig_281554,Contig_185661,Contig_27297,Contig_182244,First_Contig8593,Contig_69792,Contig_256697,Contig_209176,Contig_2290,Contig_156978,Contig_107854,Contig_222260,Contig_66459,Contig_48626,Contig_16689,Contig_31974,Contig_71538,Contig_167583,Contig_78209,Contig_90690,Contig_95078,Contig_2289,First_Contig8937,Contig_73029,Contig_220688,Contig_160308,Contig_140042,Contig_182667,Contig_396194,Co…	0.8706077860886	1	1
ko00460	Cyanoamino acid metabolism	19	10	9	6044	119	32939	Contig_7204,Contig_25793,Contig_43941,Contig_230182,Contig_94453,Contig_206028,Contig_201919,Contig_72913,Contig_56239,Contig_160851,First_Contig8740,Contig_85816,Second_Contig89,Contig_109485,Contig_154545,Contig_18178,Contig_220155,Contig_192537,Contig_183811,	Contig_7204,Contig_230182,Contig_94453,Contig_206028,Contig_201919,First_Contig8740,Contig_85816,Contig_220155,Contig_192537,Contig_183811,	Contig_25793,Contig_43941,Contig_72913,Contig_56239,Contig_160851,Second_Contig89,Contig_109485,Contig_154545,Contig_18178,	0.87014693369075	1	1
ko03420	Nucleotide excision repair	67	47	20	6044	420	32939	Contig_261894,Contig_96599,Contig_349132,Contig_66965,Contig_345822,Contig_248760,First_Contig4268,Contig_113862,Contig_262869,Contig_260449,First_Contig5169,Contig_149644,Contig_413498,First_Contig7048,Contig_238094,Contig_180351,Contig_223872,Contig_153228,First_Contig7443,Contig_68960,Contig_273636,Contig_209268,Contig_301454,Contig_282305,Contig_307839,Contig_241567,Contig_282767,First_Contig…	Contig_261894,Contig_349132,Contig_345822,Contig_113862,Contig_262869,Contig_149644,Contig_413498,Contig_238094,Contig_180351,Contig_223872,First_Contig7443,Contig_68960,Contig_273636,Contig_301454,Contig_282305,Contig_307839,Contig_241567,Contig_282767,First_Contig2994,Contig_135259,Contig_333523,Contig_336799,Contig_243476,Contig_247016,Contig_354911,Contig_229368,Contig_324427,Contig_261670,Co…	Contig_96599,Contig_66965,Contig_248760,First_Contig4268,Contig_260449,First_Contig5169,First_Contig7048,Contig_153228,Contig_209268,Contig_212632,Contig_51569,Contig_146870,Contig_10695,Contig_262319,Contig_235286,Contig_30469,Contig_151728,Contig_50888,Contig_110243,Second_Contig144,	0.86938364690681	1	1
ko03450	Non-homologous end-joining	11	8	3	6044	69	32939	Contig_185240,Contig_241470,Contig_22738,Contig_234998,Contig_320957,Contig_341281,Contig_10345,Contig_261880,Contig_262931,Contig_225469,Contig_203894,	Contig_241470,Contig_22738,Contig_234998,Contig_320957,Contig_341281,Contig_262931,Contig_225469,Contig_203894,	Contig_185240,Contig_10345,Contig_261880,	0.868819478414333	1	1
ko00830	Retinol metabolism	39	18	21	6044	245	32939	Contig_177025,Contig_1784,Contig_27339,Contig_57401,First_Contig1357,Contig_107305,Contig_35323,Contig_200218,Second_Contig875,Contig_36002,Contig_330349,Contig_132772,Contig_98136,Contig_26989,Contig_101699,Contig_179691,Contig_376263,Contig_252647,Contig_56828,Contig_1121,Contig_214841,Contig_11365,Contig_268958,Contig_9637,Contig_206148,Contig_105685,Contig_327592,Contig_6942,Contig_72585,Cont…	Contig_57401,Contig_107305,Contig_200218,Contig_330349,Contig_132772,Contig_101699,Contig_179691,Contig_376263,Contig_252647,Contig_1121,Contig_214841,Contig_268958,Contig_9637,Contig_72585,Contig_211256,Contig_55240,Contig_12916,Contig_224136,	Contig_177025,Contig_1784,Contig_27339,First_Contig1357,Contig_35323,Second_Contig875,Contig_36002,Contig_98136,Contig_26989,Contig_56828,Contig_11365,Contig_206148,Contig_105685,Contig_327592,Contig_6942,Contig_12915,Contig_990,Contig_83288,First_Contig7790,Contig_12229,Contig_61641,	0.867529950431529	1	1
ko01210	2-Oxocarboxylic acid metabolism	57	33	24	6044	359	32939	Contig_68524,Contig_61232,Contig_182248,Contig_73428,Contig_171510,Contig_84790,Contig_155884,First_Contig8641,Second_Contig748,Contig_12482,First_Contig1056,Contig_133657,Contig_220080,Contig_371507,Contig_48047,Contig_184363,Contig_162699,Contig_74504,Contig_57901,Contig_89232,Contig_5178,Contig_90727,Contig_65272,Contig_89525,Contig_22447,First_Contig5779,Contig_149558,Contig_183491,Contig_122…	Contig_68524,Contig_61232,Contig_171510,Contig_84790,Contig_155884,First_Contig8641,Second_Contig748,Contig_133657,Contig_220080,Contig_371507,Contig_184363,Contig_162699,Contig_5178,Contig_90727,Contig_89525,First_Contig5779,Contig_97024,Contig_416135,Contig_214982,Contig_3210,Contig_124825,Contig_89287,Contig_27735,Contig_223095,Contig_66901,Contig_77307,Contig_260498,Contig_180524,Contig_11389…	Contig_182248,Contig_73428,Contig_12482,First_Contig1056,Contig_48047,Contig_74504,Contig_57901,Contig_89232,Contig_65272,Contig_22447,Contig_149558,Contig_183491,Contig_122574,Contig_177263,Contig_77852,Contig_57900,Contig_106798,Contig_259516,Contig_168047,Contig_12481,Contig_16314,Contig_33233,Contig_18608,First_Contig7779,	0.865299318461275	1	1
ko05133	Pertussis	46	30	16	6044	290	32939	Second_Contig436,Second_Contig517,Contig_414806,Contig_155320,Contig_69993,Contig_227907,Contig_173864,Contig_211136,Contig_233361,Contig_65548,Contig_9403,Contig_252245,Contig_156774,Contig_107925,Contig_223230,Contig_4096,Contig_65351,Contig_57585,Contig_162519,Contig_252696,Contig_78845,Contig_335769,Contig_247570,Contig_103822,Contig_167543,Contig_19541,Contig_64945,Contig_4384,Contig_207849,…	Contig_414806,Contig_155320,Contig_69993,Contig_173864,Contig_211136,Contig_233361,Contig_65548,Contig_252245,Contig_156774,Contig_107925,Contig_223230,Contig_162519,Contig_252696,Contig_78845,Contig_335769,Contig_247570,Contig_103822,Contig_167543,Contig_207849,Contig_223273,Contig_25684,First_Contig5004,Contig_28224,Contig_222243,Contig_414888,Contig_126920,Contig_92466,Contig_231269,Contig_111…	Second_Contig436,Second_Contig517,Contig_227907,Contig_9403,Contig_4096,Contig_65351,Contig_57585,Contig_19541,Contig_64945,Contig_4384,Contig_23231,Contig_194639,Contig_85224,Contig_146878,First_Contig5781,Contig_27004,	0.864461763162099	1	1
ko00930	Caprolactam degradation	13	8	5	6044	82	32939	Contig_90866,Contig_173769,Contig_235777,Contig_37117,Contig_9352,Contig_71445,First_Contig6560,Contig_174945,Contig_74028,Contig_128343,Contig_23235,Contig_83513,Contig_84909,	Contig_90866,Contig_173769,Contig_235777,Contig_9352,Contig_71445,First_Contig6560,Contig_174945,Contig_74028,	Contig_37117,Contig_128343,Contig_23235,Contig_83513,Contig_84909,	0.86400340591758	1	1
ko00061	Fatty acid biosynthesis	44	27	17	6044	279	32939	First_Contig7667,Contig_276710,Contig_233967,Contig_94618,First_Contig6054,Contig_343543,Contig_222632,First_Contig7729,Contig_225865,First_Contig6373,Contig_23441,Contig_24328,First_Contig150,Contig_302146,First_Contig67,Contig_225522,Contig_21799,Contig_29040,Contig_111669,First_Contig1443,Contig_110956,Contig_165512,Contig_229768,Contig_18416,Contig_348867,Contig_18896,Contig_239745,Contig_384…	Contig_276710,Contig_233967,Contig_343543,Contig_222632,Contig_225865,First_Contig6373,First_Contig67,Contig_29040,Contig_111669,Contig_110956,Contig_229768,Contig_18416,Contig_348867,Contig_239745,Contig_3847,Contig_43783,Contig_181539,First_Contig6476,Contig_59926,Contig_344402,Contig_218402,First_Contig7203,Contig_135732,Contig_111667,Contig_214621,Contig_55873,Contig_252285,	First_Contig7667,Contig_94618,First_Contig6054,First_Contig7729,Contig_23441,Contig_24328,First_Contig150,Contig_302146,Contig_225522,Contig_21799,First_Contig1443,Contig_165512,Contig_18896,Contig_95880,Contig_52774,Contig_39755,Contig_47310,	0.859477333485147	1	1
ko03015	mRNA surveillance pathway	103	75	28	6044	654	32939	Contig_297143,Contig_199897,Contig_65367,Contig_202455,Contig_14799,Contig_97260,Contig_5051,Second_Contig208,Contig_57345,Contig_9774,Contig_245045,Contig_85911,Contig_122718,Contig_208852,Contig_85196,Contig_125174,Contig_119553,Contig_183166,Contig_95715,Contig_196562,Contig_385776,Contig_135121,First_Contig2397,Contig_163959,Contig_202774,Contig_895,Contig_50166,Contig_125177,Contig_215271,Co…	Contig_297143,Contig_199897,Contig_202455,Contig_97260,Contig_5051,Contig_245045,Contig_122718,Contig_208852,Contig_85196,Contig_125174,Contig_119553,Contig_183166,Contig_95715,Contig_196562,Contig_385776,Contig_135121,First_Contig2397,Contig_163959,Contig_202774,Contig_50166,Contig_215271,Contig_325913,Contig_284997,Contig_215667,Contig_93152,Contig_59143,Contig_240951,Contig_327454,Contig_22116…	Contig_65367,Contig_14799,Second_Contig208,Contig_57345,Contig_9774,Contig_85911,Contig_895,Contig_125177,Contig_159384,Contig_171820,First_Contig1155,Contig_157895,Contig_34639,Contig_57981,Contig_64094,Contig_294499,Contig_29125,Contig_199626,Contig_172593,Contig_48626,Contig_21201,First_Contig3159,Contig_63608,Contig_67287,Contig_4707,Contig_45001,Contig_271847,Contig_31628,	0.858312487224169	1	1
ko04614	Renin-angiotensin system	17	9	8	6044	108	32939	Contig_25132,Contig_27540,Contig_31007,Contig_2128,Contig_29098,Contig_133528,Contig_220288,Contig_232254,Contig_104377,Contig_69206,Contig_159409,First_Contig68,Contig_166902,Contig_203769,Contig_201985,Contig_219728,Contig_194089,	Contig_2128,Contig_133528,Contig_220288,Contig_232254,Contig_159409,Contig_166902,Contig_203769,Contig_201985,Contig_194089,	Contig_25132,Contig_27540,Contig_31007,Contig_29098,Contig_104377,Contig_69206,First_Contig68,Contig_219728,	0.857849535505062	1	1
ko00720	Carbon fixation pathways in prokaryotes	52	29	23	6044	332	32939	Contig_244544,Contig_68524,Contig_19062,Contig_206867,Contig_25052,Contig_202558,Contig_99824,Contig_253047,Contig_343543,Contig_415339,Contig_38594,Contig_126902,Contig_382817,First_Contig1056,Contig_66922,First_Contig8784,Contig_157950,Contig_16629,Contig_44842,Contig_38595,Contig_131969,Contig_41948,Contig_10918,Contig_57901,Contig_247309,Contig_65272,Contig_24262,Contig_189432,First_Contig703…	Contig_244544,Contig_68524,Contig_19062,Contig_206867,Contig_25052,Contig_202558,Contig_99824,Contig_253047,Contig_343543,Contig_415339,Contig_382817,Contig_66922,Contig_157950,Contig_44842,Contig_247309,Contig_189432,First_Contig7030,Contig_416135,Contig_214982,Contig_192556,Contig_297104,Contig_91708,Contig_340328,Contig_77307,Contig_74046,Contig_54437,First_Contig5686,Contig_57630,Contig_72814,	Contig_38594,Contig_126902,First_Contig1056,First_Contig8784,Contig_16629,Contig_38595,Contig_131969,Contig_41948,Contig_10918,Contig_57901,Contig_65272,Contig_24262,Contig_183491,First_Contig2591,Contig_57900,Contig_26837,Contig_101919,First_Contig1845,Contig_89500,Contig_62595,Contig_18608,First_Contig360,Contig_29622,	0.853593726328212	1	1
ko00020	Citrate cycle (TCA cycle)	89	59	30	6044	571	32939	Contig_68524,Contig_161073,Contig_61232,Contig_128193,Contig_20836,Contig_206867,Contig_80902,Contig_185840,Contig_16618,First_Contig7397,Contig_1298,Contig_131432,Contig_98995,Second_Contig748,First_Contig654,Contig_193207,Contig_388453,First_Contig1056,Contig_66922,Contig_161184,Contig_263054,Contig_346631,First_Contig7385,Contig_57901,Contig_3072,Contig_90727,Contig_310503,Contig_65272,Contig_…	Contig_68524,Contig_161073,Contig_61232,Contig_128193,Contig_206867,Contig_80902,Contig_185840,Contig_1298,Contig_131432,Contig_98995,Second_Contig748,Contig_66922,Contig_161184,Contig_263054,Contig_346631,Contig_3072,Contig_90727,Contig_310503,Contig_146569,Contig_80117,Contig_61297,Contig_127572,Contig_152151,Contig_126553,Contig_247454,Contig_207632,Contig_109676,Contig_108285,Contig_208124,Co…	Contig_20836,Contig_16618,First_Contig7397,First_Contig654,Contig_193207,Contig_388453,First_Contig1056,First_Contig7385,Contig_57901,Contig_65272,Contig_17026,Contig_93442,Contig_10252,Contig_183491,Contig_182092,First_Contig2591,Contig_129815,Contig_57900,Contig_106798,Contig_183697,First_Contig2161,First_Contig254,Contig_16314,Contig_72386,Contig_89500,Contig_19742,Contig_79910,Contig_297935,C…	0.849453974994813	1	1
ko03018	RNA degradation	104	69	35	6044	672	32939	Contig_24606,Contig_221023,Contig_172093,Contig_5051,First_Contig8997,Contig_264969,Second_Contig208,Contig_57345,Contig_116590,Contig_369998,Contig_190894,Contig_54400,Contig_9774,Contig_209806,Contig_248110,Contig_239158,Contig_215464,Contig_242879,Contig_85196,Contig_101981,Contig_240668,Contig_192290,Contig_223722,Contig_137636,Contig_232756,Contig_97372,Contig_206981,Contig_28979,Contig_2473…	Contig_24606,Contig_221023,Contig_172093,Contig_5051,Contig_264969,Contig_116590,Contig_369998,Contig_190894,Contig_248110,Contig_239158,Contig_215464,Contig_242879,Contig_85196,Contig_223722,Contig_137636,Contig_232756,Contig_97372,Contig_206981,Contig_201350,Contig_73703,Contig_178011,Contig_144083,Contig_186244,Contig_96560,Contig_233777,Contig_191499,Contig_212412,Contig_224584,Contig_408601,…	First_Contig8997,Second_Contig208,Contig_57345,Contig_54400,Contig_9774,Contig_209806,Contig_101981,Contig_240668,Contig_192290,Contig_28979,Contig_247381,Contig_125177,Contig_166210,First_Contig7434,Contig_45934,Contig_255131,Contig_43716,Contig_57906,Contig_29125,Contig_11430,Contig_163837,Contig_159893,Contig_85797,Contig_47007,Contig_213294,Contig_33482,Contig_175695,Contig_4707,Contig_308943…	0.843431896252876	1	1
ko04122	Sulfur relay system	12	10	2	6044	78	32939	Contig_252779,Contig_146603,Contig_215229,Contig_217006,First_Contig6480,Contig_159570,Contig_40158,Contig_282644,Contig_180698,Contig_4581,Contig_66135,First_Contig5856,	Contig_252779,Contig_146603,Contig_215229,Contig_217006,First_Contig6480,Contig_159570,Contig_40158,Contig_282644,Contig_180698,First_Contig5856,	Contig_4581,Contig_66135,	0.838441174973273	1	1
ko04120	Ubiquitin mediated proteolysis	154	123	31	6044	1006	32939	Contig_48104,Contig_149712,Contig_303103,Contig_247285,Contig_241310,Contig_56870,Contig_191738,Contig_121151,Contig_254110,Contig_408793,Contig_25954,Contig_146286,Contig_22501,Contig_129705,Contig_149372,Contig_45060,First_Contig541,Contig_217879,Contig_227829,Contig_25557,Contig_215838,Contig_1450,Contig_247181,Contig_292849,Contig_274950,Contig_85781,First_Contig7275,Contig_113509,Contig_1975…	Contig_149712,Contig_303103,Contig_247285,Contig_241310,Contig_191738,Contig_121151,Contig_254110,Contig_408793,Contig_146286,Contig_129705,Contig_149372,Contig_217879,Contig_25557,Contig_215838,Contig_247181,Contig_292849,Contig_274950,Contig_85781,Contig_113509,Contig_197539,Contig_295513,Contig_33995,Contig_86226,Contig_203649,Contig_301016,Contig_151331,Second_Contig884,Contig_237180,Contig_2…	Contig_48104,Contig_56870,Contig_25954,Contig_22501,Contig_45060,First_Contig541,Contig_227829,Contig_1450,First_Contig7275,Contig_175970,Contig_106590,Contig_130223,Contig_136607,First_Contig6282,First_Contig1195,Contig_154837,Contig_14458,Contig_237006,Contig_42079,Contig_105596,Contig_55965,First_Contig299,Contig_348746,Contig_146870,Contig_100917,Contig_104523,Contig_285107,Contig_206550,Cont…	0.83427397231436	1	1
ko04966	Collecting duct acid secretion	24	19	5	6044	157	32939	Contig_87068,Contig_411306,Contig_110607,Contig_123199,Contig_80315,Contig_18585,Contig_84782,Contig_28489,Contig_11670,Contig_129251,Contig_125464,Contig_78154,Contig_126907,Contig_70432,Contig_32135,Contig_86239,Contig_63492,Contig_134978,Contig_208495,Contig_66814,Contig_158278,Contig_63052,Contig_404662,Contig_115173,	Contig_87068,Contig_411306,Contig_110607,Contig_123199,Contig_18585,Contig_84782,Contig_28489,Contig_129251,Contig_125464,Contig_126907,Contig_70432,Contig_86239,Contig_63492,Contig_134978,Contig_208495,Contig_66814,Contig_158278,Contig_404662,Contig_115173,	Contig_80315,Contig_11670,Contig_78154,Contig_32135,Contig_63052,	0.833100785323762	1	1
ko04730	Long-term depression	56	36	20	6044	368	32939	Contig_110354,Contig_77610,Contig_257991,First_Contig6024,Contig_97260,Contig_217242,Contig_155320,Contig_74947,Contig_249945,Contig_58436,Contig_173864,Contig_122718,Contig_252245,Contig_36094,Second_Contig856,Contig_65160,Contig_227501,Contig_93152,Contig_182522,Contig_23668,Contig_249849,Contig_65351,Contig_173855,Contig_236394,Contig_73110,Contig_246170,Contig_48626,Contig_97166,Contig_167583…	Contig_77610,Contig_257991,Contig_97260,Contig_217242,Contig_155320,Contig_249945,Contig_173864,Contig_122718,Contig_252245,Second_Contig856,Contig_227501,Contig_93152,Contig_182522,Contig_249849,Contig_173855,Contig_236394,Contig_73110,Contig_246170,Contig_54568,Contig_313042,Contig_90634,Contig_50361,Contig_207849,Contig_204050,Contig_223273,Contig_119473,Contig_188857,Contig_195371,Contig_2624…	Contig_110354,First_Contig6024,Contig_74947,Contig_58436,Contig_36094,Contig_65160,Contig_23668,Contig_65351,Contig_48626,Contig_97166,Contig_167583,Contig_95078,Contig_4384,Contig_213833,Contig_21636,Contig_63608,Contig_46829,Contig_74948,Contig_195065,Contig_37153,	0.829327683940955	1	1
ko04961	Endocrine and other factor-regulated calcium reabsorption	31	16	15	6044	206	32939	Contig_130971,Contig_236549,Contig_74947,Contig_144075,Contig_216446,Contig_182244,Contig_236550,Contig_128092,Contig_359715,Contig_125265,Contig_225135,Contig_194197,Contig_194198,First_Contig5697,Contig_20065,First_Contig5790,Contig_21295,Contig_60810,Contig_115028,Contig_52092,Contig_193095,First_Contig387,Contig_141337,Contig_11948,Contig_3966,Contig_112475,Contig_102288,Contig_51077,Contig_7…	Contig_130971,Contig_236549,Contig_144075,Contig_216446,Contig_236550,Contig_225135,Contig_194197,First_Contig5697,Contig_20065,Contig_115028,Contig_52092,Contig_193095,Contig_141337,Contig_112475,Contig_102288,Contig_295420,	Contig_74947,Contig_182244,Contig_128092,Contig_359715,Contig_125265,Contig_194198,First_Contig5790,Contig_21295,Contig_60810,First_Contig387,Contig_11948,Contig_3966,Contig_51077,Contig_74948,Contig_77560,	0.820125712413177	1	1
ko00591	Linoleic acid metabolism	17	11	6	6044	113	32939	Contig_208910,Contig_224074,Contig_228529,Contig_330349,Contig_132772,Contig_9086,Contig_56828,Contig_1121,Contig_313961,Contig_9794,Contig_185829,Contig_9637,Contig_6942,Contig_195371,Contig_116380,Contig_8210,Contig_48115,	Contig_208910,Contig_224074,Contig_228529,Contig_330349,Contig_132772,Contig_9086,Contig_1121,Contig_185829,Contig_9637,Contig_195371,Contig_116380,	Contig_56828,Contig_313961,Contig_9794,Contig_6942,Contig_8210,Contig_48115,	0.819891591456165	1	1
ko00909	Sesquiterpenoid and triterpenoid biosynthesis	3	2	1	6044	20	32939	First_Contig7895,Contig_230600,Contig_197335,	Contig_230600,Contig_197335,	First_Contig7895,	0.817480145598941	1	1
ko04726	Serotonergic synapse	55	34	21	6044	367	32939	Contig_77610,Contig_257991,First_Contig6024,Contig_215652,Contig_217242,Contig_155320,Contig_74947,Contig_249945,Contig_58436,Contig_173864,Contig_172832,Contig_216446,Contig_252245,Contig_182244,Contig_65160,Contig_227501,Contig_182522,First_Contig5697,Contig_23668,Contig_249849,First_Contig1035,Contig_65351,Contig_173855,Contig_229157,Contig_73110,Contig_141408,Contig_246170,Contig_97166,Contig…	Contig_77610,Contig_257991,Contig_215652,Contig_217242,Contig_155320,Contig_249945,Contig_173864,Contig_172832,Contig_216446,Contig_252245,Contig_227501,Contig_182522,First_Contig5697,Contig_249849,Contig_173855,Contig_229157,Contig_73110,Contig_141408,Contig_246170,Contig_54568,Contig_182788,Contig_313042,Contig_90634,Contig_50361,Contig_207849,Contig_223273,Contig_119473,Contig_188857,Contig_19…	First_Contig6024,Contig_74947,Contig_58436,Contig_182244,Contig_65160,Contig_23668,First_Contig1035,Contig_65351,Contig_97166,Contig_167583,Contig_299469,Contig_95078,Contig_4384,Contig_213833,Contig_21636,Contig_11948,Contig_3966,Contig_46829,Contig_74948,Contig_195065,Contig_37153,	0.816737656820014	1	1
ko03040	Spliceosome	172	107	65	6044	1150	32939	Contig_44980,Contig_195,Contig_201340,Contig_216849,Contig_245530,Contig_243265,Contig_221023,Contig_157333,Contig_156109,Contig_68777,Contig_58404,Contig_83165,Contig_181830,Contig_264969,Contig_300743,Contig_365197,Contig_225819,Contig_154257,Contig_52879,Contig_207361,Contig_54101,Contig_239452,Contig_54400,Contig_219665,Contig_230135,Contig_63142,Contig_145442,Contig_12240,Contig_139018,Conti…	Contig_216849,Contig_243265,Contig_221023,Contig_157333,Contig_156109,Contig_58404,Contig_181830,Contig_264969,Contig_300743,Contig_365197,Contig_225819,Contig_154257,Contig_207361,Contig_54101,Contig_239452,Contig_219665,Contig_230135,Contig_145442,Contig_139018,Contig_240774,Contig_239158,Contig_85160,Contig_125637,Contig_95715,Contig_91442,Contig_202487,Contig_151331,Contig_92669,Contig_114888…	Contig_44980,Contig_195,Contig_201340,Contig_245530,Contig_68777,Contig_83165,Contig_52879,Contig_54400,Contig_63142,Contig_12240,Contig_49470,Contig_73418,Contig_155081,Contig_38070,Contig_167496,Contig_153900,Contig_27478,Contig_189628,Contig_27243,First_Contig7994,Contig_5303,Contig_75699,Contig_180832,Contig_231988,Contig_79712,Contig_133443,Contig_225255,Contig_157895,Contig_120818,Contig_32…	0.815110637930538	1	1
ko04923	Regulation of lipolysis in adipocytes	31	22	9	6044	208	32939	Contig_110354,Contig_32411,Contig_155320,Contig_213266,Contig_173864,Contig_216446,Contig_36094,Contig_182244,Contig_158669,Contig_217699,Contig_259324,Contig_148326,Contig_219608,Contig_129044,First_Contig5697,Contig_208778,Contig_27757,Contig_293753,Contig_210054,Contig_196402,Contig_166420,Contig_237228,Contig_223273,Contig_11948,Contig_227412,Contig_3966,Contig_124063,Contig_222243,Contig_352…	Contig_155320,Contig_213266,Contig_173864,Contig_216446,Contig_158669,Contig_217699,Contig_259324,Contig_219608,Contig_129044,First_Contig5697,Contig_208778,Contig_27757,Contig_196402,Contig_166420,Contig_237228,Contig_223273,Contig_227412,Contig_124063,Contig_222243,Contig_352100,Contig_77104,Contig_188835,	Contig_110354,Contig_32411,Contig_36094,Contig_182244,Contig_148326,Contig_293753,Contig_210054,Contig_11948,Contig_3966,	0.812239888255358	1	1
ko04721	Synaptic vesicle cycle	52	37	15	6044	350	32939	Contig_130971,Contig_87068,Contig_122366,Contig_411306,Contig_176156,Contig_110607,Contig_123199,Contig_80315,Contig_152154,First_Contig7078,Contig_128092,Contig_18585,Contig_84782,Contig_167713,Contig_125265,Contig_169579,Contig_28489,Contig_61358,Contig_20065,Contig_59416,Contig_11670,First_Contig5790,Contig_220519,Contig_21295,Contig_187707,Contig_60810,Contig_113445,Contig_129251,Contig_12546…	Contig_130971,Contig_87068,Contig_411306,Contig_110607,Contig_123199,Contig_152154,First_Contig7078,Contig_18585,Contig_84782,Contig_167713,Contig_169579,Contig_28489,Contig_61358,Contig_20065,Contig_59416,Contig_220519,Contig_187707,Contig_113445,Contig_129251,Contig_125464,Contig_115028,Contig_52092,Contig_126907,Contig_70432,Contig_141337,Contig_86239,Contig_63492,Contig_102288,Contig_134978,C…	Contig_122366,Contig_176156,Contig_80315,Contig_128092,Contig_125265,Contig_11670,First_Contig5790,Contig_21295,Contig_60810,Contig_78154,Contig_32135,Contig_180848,Contig_63052,Contig_77560,Contig_159782,	0.809694620402761	1	1
ko04261	Adrenergic signaling in cardiomyocytes	79	52	27	6044	532	32939	Second_Contig436,Contig_199897,Contig_236549,Contig_236603,Contig_14799,Contig_97260,Contig_414806,Contig_155320,Contig_213266,Contig_69993,Contig_227907,Contig_173864,Contig_233361,Contig_216446,Contig_85911,Contig_122718,Contig_9403,Contig_252245,Contig_182244,Contig_156774,Contig_385776,Contig_33519,Contig_236550,Contig_107925,Contig_284997,Contig_148326,Contig_225135,Contig_93152,Contig_59143…	Contig_199897,Contig_236549,Contig_236603,Contig_97260,Contig_414806,Contig_155320,Contig_213266,Contig_69993,Contig_173864,Contig_233361,Contig_216446,Contig_122718,Contig_252245,Contig_156774,Contig_385776,Contig_33519,Contig_236550,Contig_107925,Contig_284997,Contig_225135,Contig_93152,Contig_59143,Contig_223230,Contig_194197,First_Contig5697,Contig_44318,Contig_236394,Contig_162519,Contig_252…	Second_Contig436,Contig_14799,Contig_227907,Contig_85911,Contig_9403,Contig_182244,Contig_148326,Contig_194198,Contig_4096,Contig_65351,Contig_57585,Contig_48626,Contig_19541,Contig_54152,Contig_18105,Contig_64945,Contig_47447,Contig_4384,First_Contig387,Contig_63608,Contig_11948,Contig_3966,Contig_194639,Contig_85224,Contig_146878,First_Contig5781,Contig_27004,	0.809284855918751	1	1
ko00030	Pentose phosphate pathway	49	28	21	6044	330	32939	Contig_269466,Contig_100065,Contig_294691,Contig_23858,Contig_86371,Contig_242879,Contig_388,Contig_23284,First_Contig3711,Contig_137908,First_Contig6362,Contig_17086,Contig_45868,Contig_97753,Contig_156403,Contig_284140,Contig_248365,Contig_74833,Contig_144083,Contig_170126,Contig_111293,Contig_415779,Contig_311549,Contig_23285,First_Contig7514,Contig_340111,Contig_112011,Contig_100067,Contig_12…	Contig_269466,Contig_86371,Contig_242879,Contig_23284,Contig_137908,First_Contig6362,Contig_17086,Contig_45868,Contig_156403,Contig_284140,Contig_248365,Contig_144083,Contig_111293,Contig_415779,Contig_311549,Contig_23285,Contig_340111,Contig_112011,Contig_173967,Contig_7843,Contig_50724,Contig_152617,Contig_88116,Contig_224604,Contig_107630,Contig_415413,Contig_230940,Contig_196555,	Contig_100065,Contig_294691,Contig_23858,Contig_388,First_Contig3711,Contig_97753,Contig_74833,Contig_170126,First_Contig7514,Contig_100067,Contig_126893,Contig_40029,Contig_53993,Contig_5624,Contig_58119,Contig_59624,First_Contig787,Contig_111543,Contig_36789,First_Contig777,Contig_51314,	0.809222770390871	1	1
ko01523	Antifolate resistance	54	36	18	6044	364	32939	Contig_43941,Contig_226496,Contig_240924,Contig_207708,Contig_202558,Contig_94453,Contig_224889,Contig_206028,Contig_236727,Contig_11854,Contig_126902,Contig_201919,Contig_232289,Contig_44842,Contig_7392,Contig_231561,Contig_217628,Contig_237624,Contig_227504,Contig_253180,Contig_204894,Contig_127613,Contig_11853,Contig_34574,Contig_360475,Contig_219529,First_Contig8740,Contig_81952,First_Contig2…	Contig_226496,Contig_240924,Contig_207708,Contig_202558,Contig_94453,Contig_224889,Contig_206028,Contig_236727,Contig_201919,Contig_232289,Contig_44842,Contig_7392,Contig_231561,Contig_217628,Contig_227504,Contig_127613,Contig_11853,Contig_34574,Contig_360475,Contig_219529,First_Contig8740,First_Contig23,Contig_163422,Contig_264207,Contig_86344,Contig_264411,Contig_349381,Contig_345808,Contig_340…	Contig_43941,Contig_11854,Contig_126902,Contig_237624,Contig_253180,Contig_204894,Contig_81952,First_Contig850,Contig_49392,Contig_111569,Contig_54407,Contig_109485,Contig_90025,Contig_55074,Contig_154545,Contig_32931,Contig_18178,Contig_84274,	0.808496847295656	1	1
ko01051	Biosynthesis of ansamycins	4	3	1	6044	27	32939	Contig_137908,Contig_156403,Contig_58119,Contig_50724,	Contig_137908,Contig_156403,Contig_50724,	Contig_58119,	0.807387798122411	1	1
ko00760	Nicotinate and nicotinamide metabolism	32	22	10	6044	217	32939	Contig_226589,Contig_346371,Contig_253389,Contig_409963,Contig_240246,Contig_13467,Contig_4923,Contig_200218,First_Contig6640,Contig_35116,Contig_317236,Contig_93502,Contig_69494,Contig_240350,Contig_242711,Contig_22510,Contig_119721,Contig_256593,Contig_136991,Contig_221846,Contig_188880,Contig_215872,Contig_243777,Contig_4921,First_Contig6159,Contig_84784,Contig_250500,Contig_167567,First_Conti…	Contig_226589,Contig_346371,Contig_253389,Contig_409963,Contig_240246,Contig_200218,First_Contig6640,Contig_35116,Contig_317236,Contig_240350,Contig_242711,Contig_22510,Contig_136991,Contig_221846,Contig_188880,Contig_215872,Contig_243777,First_Contig6159,Contig_84784,Contig_250500,Contig_167567,Contig_128535,	Contig_13467,Contig_4923,Contig_93502,Contig_69494,Contig_119721,Contig_256593,Contig_4921,First_Contig3501,Contig_30203,Contig_95119,	0.803667117025073	1	1
ko00561	Glycerolipid metabolism	61	34	27	6044	415	32939	Contig_141278,Contig_98323,Contig_32411,Contig_143291,Contig_10506,Contig_247986,Second_Contig875,Contig_231580,Contig_65127,Contig_336541,Contig_263013,Contig_257000,Contig_204031,Contig_249031,Contig_56471,Contig_352107,Contig_172248,Contig_133246,Contig_202773,First_Contig2191,Contig_84372,Contig_293753,Contig_157144,Contig_211584,Contig_296279,Contig_272610,Contig_196402,Contig_225994,Contig_…	Contig_143291,Contig_231580,Contig_336541,Contig_257000,Contig_204031,Contig_133246,Contig_202773,Contig_157144,Contig_211584,Contig_296279,Contig_196402,Contig_225994,Contig_71445,Contig_248421,Contig_155795,Contig_298095,Contig_61287,First_Contig6623,Contig_237247,Contig_209104,First_Contig6827,Contig_247117,Contig_76128,Contig_124063,Contig_206895,Contig_153460,Contig_244572,Contig_211360,Cont…	Contig_141278,Contig_98323,Contig_32411,Contig_10506,Contig_247986,Second_Contig875,Contig_65127,Contig_263013,Contig_249031,Contig_56471,Contig_352107,Contig_172248,First_Contig2191,Contig_84372,Contig_293753,Contig_272610,Contig_25753,Second_Contig524,Contig_309672,Contig_77139,Contig_275176,Contig_18819,Contig_134238,Contig_4966,Contig_82947,Contig_35619,Contig_48115,	0.801064881631091	1	1
ko03022	Basal transcription factors	29	19	10	6044	198	32939	Contig_211338,Contig_66965,Contig_113862,Contig_237100,Contig_258316,Contig_153228,Contig_68960,Contig_252655,Contig_225486,Contig_209268,Contig_231926,Contig_112935,Contig_333523,Contig_247016,Contig_229368,Contig_224033,Contig_234734,Contig_212632,Contig_264373,Contig_229957,Contig_344550,Contig_262319,Contig_235286,Contig_233126,Contig_238913,Contig_104421,Contig_239817,Contig_110243,Contig_20…	Contig_211338,Contig_113862,Contig_237100,Contig_258316,Contig_68960,Contig_252655,Contig_225486,Contig_231926,Contig_333523,Contig_247016,Contig_229368,Contig_224033,Contig_234734,Contig_264373,Contig_229957,Contig_344550,Contig_233126,Contig_238913,Contig_239817,	Contig_66965,Contig_153228,Contig_209268,Contig_112935,Contig_212632,Contig_262319,Contig_235286,Contig_104421,Contig_110243,Contig_209344,	0.798212936780111	1	1
ko00052	Galactose metabolism	43	26	17	6044	296	32939	Contig_7079,Contig_115111,Contig_237203,Contig_269466,Contig_10506,Contig_242879,First_Contig949,Contig_1309,Contig_306604,Contig_27036,First_Contig1159,Contig_155238,Contig_41592,Contig_184106,Contig_144083,Contig_56471,Contig_377944,Contig_231205,First_Contig3704,Contig_37769,Contig_274424,Contig_237325,Contig_54095,Contig_90098,Contig_40029,Contig_61287,Contig_173967,Contig_244608,Contig_37590…	Contig_7079,Contig_115111,Contig_237203,Contig_269466,Contig_242879,Contig_1309,Contig_306604,Contig_27036,First_Contig1159,Contig_155238,Contig_184106,Contig_144083,Contig_377944,Contig_231205,First_Contig3704,Contig_237325,Contig_61287,Contig_173967,Contig_375902,Contig_243637,Contig_269121,Contig_96311,Contig_248183,Contig_61288,Contig_196555,Contig_202839,	Contig_10506,First_Contig949,Contig_41592,Contig_56471,Contig_37769,Contig_274424,Contig_54095,Contig_90098,Contig_40029,Contig_244608,Contig_56519,Contig_90099,Contig_130245,Contig_225378,First_Contig4233,First_Contig777,Contig_89569,	0.791703744611587	1	1
ko00970	Aminoacyl-tRNA biosynthesis	89	58	31	6044	613	32939	Contig_217192,Contig_107972,Contig_213826,Contig_306268,Contig_177848,Contig_253312,Contig_269774,Second_Contig895,Contig_137181,Contig_218382,Contig_168824,Contig_248344,Contig_29490,First_Contig7949,Contig_45810,First_Contig6934,Contig_80401,Contig_295501,Contig_228784,Contig_7427,First_Contig7464,Contig_228614,Contig_231249,Contig_150090,Contig_225326,First_Contig380,Contig_279731,Contig_19764…	Contig_217192,Contig_213826,Contig_177848,Contig_253312,Contig_269774,Second_Contig895,Contig_218382,Contig_248344,First_Contig7949,First_Contig6934,Contig_80401,Contig_228784,First_Contig7464,Contig_228614,Contig_231249,Contig_150090,Contig_225326,Contig_197646,Contig_205194,Contig_197467,Contig_317540,Contig_237047,Contig_110858,Contig_197348,Contig_63140,Contig_138829,Contig_212457,Contig_2038…	Contig_107972,Contig_306268,Contig_137181,Contig_168824,Contig_29490,Contig_45810,Contig_295501,Contig_7427,First_Contig380,Contig_279731,Contig_115117,Contig_36444,Contig_263973,Contig_25460,Contig_16503,Contig_19099,Contig_283399,Contig_183570,Contig_31127,First_Contig2785,Contig_33481,Contig_208617,Contig_23120,Contig_100559,First_Contig4267,Contig_89324,Contig_51344,First_Contig8396,Contig_63…	0.791253213249655	1	1
ko00130	Ubiquinone and other terpenoid-quinone biosynthesis	19	12	7	6044	131	32939	Contig_306529,Contig_280652,First_Contig1790,Contig_256197,Contig_226465,Contig_200970,Contig_285680,Contig_228404,Contig_206928,Contig_227201,Contig_232938,Contig_95244,Contig_56804,Contig_315807,Contig_83631,Contig_133662,Contig_263758,Contig_256006,Contig_100529,	Contig_306529,Contig_256197,Contig_226465,Contig_200970,Contig_285680,Contig_228404,Contig_206928,Contig_232938,Contig_56804,Contig_263758,Contig_256006,Contig_100529,	Contig_280652,First_Contig1790,Contig_227201,Contig_95244,Contig_315807,Contig_83631,Contig_133662,	0.790438817627475	1	1
ko04723	Retrograde endocannabinoid signaling	72	44	28	6044	497	32939	Contig_71907,Contig_257991,First_Contig6024,Contig_32381,Contig_32411,Contig_349790,Contig_232579,Contig_155320,Contig_74947,Contig_58436,Contig_173864,Contig_173312,Contig_216446,Contig_252245,Contig_182244,Second_Contig856,Contig_96837,Contig_135461,Contig_27908,Contig_56693,Contig_33897,Contig_169579,Contig_182522,First_Contig5697,Contig_406218,Contig_129877,Contig_197162,Contig_65351,Contig_2…	Contig_71907,Contig_257991,Contig_232579,Contig_155320,Contig_173864,Contig_173312,Contig_216446,Contig_252245,Second_Contig856,Contig_135461,Contig_56693,Contig_169579,Contig_182522,First_Contig5697,Contig_406218,Contig_197162,Contig_229157,Contig_221657,Contig_219504,Contig_196402,Contig_239167,Contig_182788,Contig_50361,Contig_36958,Contig_207849,Contig_312309,Contig_55844,Contig_223273,Contig…	First_Contig6024,Contig_32381,Contig_32411,Contig_349790,Contig_74947,Contig_58436,Contig_182244,Contig_96837,Contig_27908,Contig_33897,Contig_129877,Contig_65351,Contig_293753,Contig_97166,Contig_102500,Contig_253468,Contig_4384,Contig_21636,Contig_11948,Contig_3966,Contig_46829,Contig_180848,Contig_49350,Contig_16927,Contig_74948,Contig_146878,Contig_8587,Contig_37153,	0.789518048063364	1	1
ko00190	Oxidative phosphorylation	112	71	41	6044	774	32939	Contig_20577,Contig_87068,Contig_71907,Contig_100597,Contig_32381,Contig_122366,Contig_85616,Contig_411306,Contig_46353,Contig_349790,Contig_232579,Contig_52324,Contig_185840,Contig_75880,Contig_110607,Contig_173312,Contig_123199,Contig_6955,Contig_16765,Contig_121945,Contig_86425,Contig_130891,Contig_96837,First_Contig654,Contig_80315,Contig_152154,Contig_247368,Contig_18585,Contig_45589,Contig_…	Contig_87068,Contig_71907,Contig_100597,Contig_411306,Contig_232579,Contig_185840,Contig_110607,Contig_173312,Contig_123199,Contig_121945,Contig_86425,Contig_130891,Contig_152154,Contig_247368,Contig_18585,Contig_45589,Contig_84782,Contig_135461,Contig_167713,First_Contig1040,Contig_56693,Contig_28489,Contig_61358,Contig_231406,Contig_406218,Contig_197162,Contig_35493,Contig_49981,Contig_47370,Co…	Contig_20577,Contig_32381,Contig_122366,Contig_85616,Contig_46353,Contig_349790,Contig_52324,Contig_75880,Contig_6955,Contig_16765,Contig_96837,First_Contig654,Contig_80315,Contig_27908,Contig_33897,Contig_34089,Contig_8710,First_Contig8251,Contig_129877,Contig_11670,Contig_34055,Contig_88482,Contig_102500,Contig_122625,Contig_78154,Contig_51338,Contig_32135,Contig_129340,Contig_27675,Contig_4670…	0.788611337700959	1	1
ko00630	Glyoxylate and dicarboxylate metabolism	83	50	33	6044	574	32939	Contig_43941,Contig_293090,Contig_233624,First_Contig1949,Contig_94453,Contig_357494,Contig_55762,Contig_1298,Contig_253047,Contig_206028,Contig_12753,Contig_98995,Second_Contig748,Contig_336541,Contig_7312,Contig_94921,Contig_201919,Contig_48446,Contig_47540,Contig_157950,Contig_161184,Contig_87539,Contig_263054,Contig_74770,Contig_110620,Contig_279281,Contig_41948,Contig_126728,Contig_247309,Co…	Contig_293090,Contig_233624,Contig_94453,Contig_1298,Contig_253047,Contig_206028,Contig_98995,Second_Contig748,Contig_336541,Contig_7312,Contig_201919,Contig_47540,Contig_157950,Contig_161184,Contig_87539,Contig_263054,Contig_110620,Contig_279281,Contig_247309,Contig_12412,Contig_43724,Contig_172970,Contig_90727,Contig_189432,Contig_304839,Contig_59279,Contig_152151,Contig_108285,Contig_391946,Co…	Contig_43941,First_Contig1949,Contig_357494,Contig_55762,Contig_12753,Contig_94921,Contig_48446,Contig_74770,Contig_41948,Contig_126728,Contig_172248,Contig_17026,Contig_64925,Contig_93442,Contig_272610,Contig_75561,Contig_74771,Contig_865,Contig_183697,First_Contig2161,Contig_90432,First_Contig1845,Contig_16314,Contig_109485,Contig_65248,Contig_19742,Contig_18608,Contig_154545,Contig_77271,Conti…	0.78804706254021	1	1
ko00730	Thiamine metabolism	22	12	10	6044	154	32939	Contig_369708,Contig_382,Contig_29340,Contig_126240,Contig_166006,Contig_12186,Contig_225649,Contig_213551,Contig_29341,Contig_217006,First_Contig6480,Contig_78327,Contig_43634,Contig_248658,Contig_53734,Contig_246145,Contig_40158,Contig_310833,Contig_90278,Contig_66135,First_Contig3522,Contig_229264,	Contig_369708,Contig_382,Contig_126240,Contig_166006,Contig_225649,Contig_213551,Contig_217006,First_Contig6480,Contig_248658,Contig_53734,Contig_246145,Contig_40158,	Contig_29340,Contig_12186,Contig_29341,Contig_78327,Contig_43634,Contig_310833,Contig_90278,Contig_66135,First_Contig3522,Contig_229264,	0.778552519618039	1	1
ko04975	Fat digestion and absorption	17	10	7	6044	119	32939	Contig_84790,Contig_143291,Second_Contig875,Contig_344866,Contig_207613,Contig_133246,First_Contig2191,Contig_97024,Contig_298095,Contig_214842,Contig_47664,Contig_275176,Contig_18819,Contig_89287,Contig_4966,Contig_244572,Contig_82947,	Contig_84790,Contig_143291,Contig_344866,Contig_207613,Contig_133246,Contig_97024,Contig_298095,Contig_214842,Contig_89287,Contig_244572,	Second_Contig875,First_Contig2191,Contig_47664,Contig_275176,Contig_18819,Contig_4966,Contig_82947,	0.778552519618039	1	1
ko00906	Carotenoid biosynthesis	12	3	9	6044	85	32939	Contig_237700,First_Contig2078,Contig_29833,Contig_217466,First_Contig8032,Contig_75651,Contig_369510,Contig_32534,First_Contig8398,Contig_236671,Contig_141858,Contig_6230,	Contig_237700,Contig_29833,Contig_369510,	First_Contig2078,Contig_217466,First_Contig8032,Contig_75651,Contig_32534,First_Contig8398,Contig_236671,Contig_141858,Contig_6230,	0.769393078210768	1	1
ko00400	Phenylalanine, tyrosine and tryptophan biosynthesis	22	12	10	6044	156	32939	Contig_139195,Contig_171510,Contig_84790,Contig_67207,Contig_301414,Contig_11876,Contig_250150,Contig_232938,Contig_22447,Contig_240390,Contig_11878,Contig_97024,Contig_315807,Contig_6001,First_Contig8018,Contig_167692,Contig_124990,Contig_272244,Contig_89287,Contig_83826,Contig_276872,Contig_94031,	Contig_171510,Contig_84790,Contig_11876,Contig_232938,Contig_240390,Contig_11878,Contig_97024,Contig_167692,Contig_124990,Contig_272244,Contig_89287,Contig_94031,	Contig_139195,Contig_67207,Contig_301414,Contig_250150,Contig_22447,Contig_315807,Contig_6001,First_Contig8018,Contig_83826,Contig_276872,	0.768571077058834	1	1
ko00362	Benzoate degradation	9	5	4	6044	64	32939	Contig_10869,Contig_247309,Contig_189432,Contig_245871,Contig_106307,First_Contig1845,Contig_74046,Contig_29622,Contig_214279,	Contig_247309,Contig_189432,Contig_106307,Contig_74046,Contig_214279,	Contig_10869,Contig_245871,First_Contig1845,Contig_29622,	0.766387636499007	1	1
ko04710	Circadian rhythm	28	22	6	6044	202	32939	Contig_45060,Contig_217879,Contig_25557,Contig_301016,Contig_50289,Contig_43563,Contig_180351,Contig_317622,Contig_261289,Contig_67618,Contig_62836,Contig_65525,Contig_54271,Contig_135259,Contig_199375,Contig_131997,Contig_111779,Contig_2042,Contig_146870,Contig_227856,Contig_333487,Contig_227658,Contig_129818,Contig_224165,Contig_216937,Contig_62140,Contig_247197,Contig_229592,	Contig_217879,Contig_25557,Contig_301016,Contig_50289,Contig_43563,Contig_180351,Contig_261289,Contig_67618,Contig_62836,Contig_65525,Contig_54271,Contig_135259,Contig_131997,Contig_111779,Contig_227856,Contig_333487,Contig_227658,Contig_129818,Contig_216937,Contig_62140,Contig_247197,Contig_229592,	Contig_45060,Contig_317622,Contig_199375,Contig_2042,Contig_146870,Contig_224165,	0.755427197253147	1	1
ko04112	Cell cycle	9	5	4	6044	65	32939	Contig_202057,Contig_104933,Contig_114242,Contig_80767,Contig_52767,Contig_196059,Contig_248983,Contig_228333,Contig_156729,	Contig_202057,Contig_104933,Contig_114242,Contig_248983,Contig_228333,	Contig_80767,Contig_52767,Contig_196059,Contig_156729,	0.754597057475946	1	1
ko03440	Homologous recombination	44	36	8	6044	318	32939	Contig_196524,Contig_236049,Contig_56870,Contig_96599,Contig_277297,Contig_213373,Contig_7048,Contig_149644,Contig_198347,Contig_234998,First_Contig6660,First_Contig7443,Contig_305014,Contig_235378,Contig_266685,Contig_301454,Contig_225815,Contig_233157,Contig_185844,Contig_282767,Contig_234990,Contig_35024,Contig_261880,Contig_243476,Contig_276489,First_Contig5834,Contig_232972,Contig_254922,Con…	Contig_196524,Contig_236049,Contig_277297,Contig_213373,Contig_7048,Contig_149644,Contig_198347,Contig_234998,First_Contig6660,First_Contig7443,Contig_305014,Contig_235378,Contig_266685,Contig_301454,Contig_225815,Contig_233157,Contig_185844,Contig_282767,Contig_234990,Contig_243476,Contig_276489,First_Contig5834,Contig_232972,Contig_254922,Contig_331422,Contig_209355,Contig_151612,Contig_184881,…	Contig_56870,Contig_96599,Contig_35024,Contig_261880,Contig_207268,First_Contig6839,Second_Contig144,Contig_6929,	0.754069735982252	1	1
ko03070	Bacterial secretion system	10	5	5	6044	73	32939	Contig_80480,Contig_207073,Contig_203531,Contig_193264,First_Contig7367,Contig_218981,Contig_333085,Contig_284765,Contig_313378,Contig_185056,	Contig_80480,Contig_207073,Contig_203531,Contig_218981,Contig_185056,	Contig_193264,First_Contig7367,Contig_333085,Contig_284765,Contig_313378,	0.74655721059264	1	1
ko04260	Cardiac muscle contraction	19	11	8	6044	139	32939	Contig_20577,Contig_236549,Contig_85616,Contig_75880,Contig_16765,Contig_236550,Contig_247368,Contig_225135,Contig_194197,Contig_194198,Contig_35493,Contig_198939,First_Contig387,Contig_63888,Contig_277206,Contig_27675,Contig_4670,Contig_295420,Contig_14782,	Contig_236549,Contig_236550,Contig_247368,Contig_225135,Contig_194197,Contig_35493,Contig_198939,Contig_63888,Contig_277206,Contig_295420,Contig_14782,	Contig_20577,Contig_85616,Contig_75880,Contig_16765,Contig_194198,First_Contig387,Contig_27675,Contig_4670,	0.744945936037404	1	1
ko04341	Hedgehog signaling pathway	30	22	8	6044	221	32939	Contig_45060,Contig_217879,Contig_25557,Contig_216446,Contig_182244,Contig_295513,Contig_301016,First_Contig7062,Contig_50289,Contig_180351,Contig_261289,Contig_132977,First_Contig8868,Contig_43216,First_Contig5697,Contig_130280,Contig_65525,Contig_54271,Contig_135259,Contig_111779,Contig_123451,Contig_11948,Contig_3966,Contig_146870,Contig_227658,First_Contig6864,First_Contig1718,Contig_62140,Co…	Contig_217879,Contig_25557,Contig_216446,Contig_295513,Contig_301016,First_Contig7062,Contig_50289,Contig_180351,Contig_261289,Contig_132977,Contig_43216,First_Contig5697,Contig_130280,Contig_65525,Contig_54271,Contig_135259,Contig_111779,Contig_123451,Contig_227658,First_Contig6864,Contig_62140,Contig_229592,	Contig_45060,Contig_182244,First_Contig8868,Contig_11948,Contig_3966,Contig_146870,First_Contig1718,Contig_18070,	0.739801036741123	1	1
ko00500	Starch and sucrose metabolism	69	37	32	6044	514	32939	Contig_7204,Contig_25793,Contig_219495,Contig_115111,First_Contig4848,Contig_219254,Contig_28207,Contig_269466,Contig_217342,Contig_102886,Contig_75065,First_Contig949,Contig_128778,Contig_236881,Contig_22873,Contig_15341,Contig_25128,Contig_163795,Contig_155238,Contig_41592,Contig_280497,Contig_184106,Contig_74,Contig_157319,Contig_128076,Contig_213955,Contig_116832,Contig_64192,First_Contig678,…	Contig_7204,Contig_219495,Contig_115111,Contig_219254,Contig_28207,Contig_269466,Contig_217342,Contig_102886,Contig_128778,Contig_236881,Contig_22873,Contig_163795,Contig_155238,Contig_280497,Contig_184106,Contig_157319,Contig_213955,Contig_102887,Contig_231205,First_Contig3704,Contig_277901,Contig_215255,Contig_173967,Contig_85816,Contig_206255,Contig_221780,Contig_96311,Contig_33080,Contig_1647…	Contig_25793,First_Contig4848,Contig_75065,First_Contig949,Contig_15341,Contig_25128,Contig_41592,Contig_74,Contig_128076,Contig_116832,Contig_64192,First_Contig678,Contig_72913,First_Contig1350,Contig_37769,Contig_274424,Contig_70103,Contig_160851,Contig_54095,Contig_90098,Contig_40029,Second_Contig89,Contig_244608,First_Contig4197,Contig_56519,Contig_90099,Contig_4570,First_Contig4233,Contig_61…	0.731597017462087	1	1
ko04976	Bile secretion	47	29	18	6044	351	32939	Contig_236549,Contig_224889,Contig_216446,Contig_236727,Contig_182244,Contig_344866,Contig_217381,Contig_236550,Contig_11854,Contig_13076,Contig_7392,Contig_231561,Contig_176862,First_Contig1133,Contig_225135,Contig_194197,Contig_237624,Contig_194198,First_Contig5697,Contig_227504,Contig_48412,Contig_253180,Contig_127613,Contig_360475,Contig_219529,Contig_13481,Contig_81952,Contig_230196,Contig_2…	Contig_236549,Contig_224889,Contig_216446,Contig_236727,Contig_344866,Contig_217381,Contig_236550,Contig_13076,Contig_7392,Contig_231561,Contig_176862,Contig_225135,Contig_194197,First_Contig5697,Contig_227504,Contig_127613,Contig_360475,Contig_219529,Contig_214842,Contig_264207,Contig_231072,Contig_349381,Contig_268625,Contig_218471,Contig_194799,Contig_226360,Contig_295420,Contig_224388,Contig_…	Contig_182244,Contig_11854,First_Contig1133,Contig_237624,Contig_194198,Contig_48412,Contig_253180,Contig_13481,Contig_81952,Contig_230196,First_Contig387,Contig_47664,Contig_11948,Contig_3966,Contig_90025,First_Contig3116,Contig_55074,Contig_32931,	0.729754355995256	1	1
ko04979	Cholesterol metabolism	17	11	6	6044	127	32939	Contig_67913,Contig_344866,Contig_207613,Contig_256677,Contig_22895,Contig_181864,Contig_230196,Contig_109233,Contig_214842,Contig_47664,Contig_196229,Contig_243672,Contig_75050,Contig_23199,Contig_39892,Contig_100172,Contig_41907,	Contig_67913,Contig_344866,Contig_207613,Contig_256677,Contig_22895,Contig_109233,Contig_214842,Contig_196229,Contig_243672,Contig_100172,Contig_41907,	Contig_181864,Contig_230196,Contig_47664,Contig_75050,Contig_23199,Contig_39892,	0.729509841216903	1	1
ko00521	Streptomycin biosynthesis	13	6	7	6044	98	32939	Contig_269466,Contig_228627,Contig_1943,Contig_37224,Contig_67704,Contig_90098,Contig_40029,Contig_173967,Contig_56519,Contig_90099,Contig_187830,Contig_1306,Contig_196555,	Contig_269466,Contig_37224,Contig_173967,Contig_187830,Contig_1306,Contig_196555,	Contig_228627,Contig_1943,Contig_67704,Contig_90098,Contig_40029,Contig_56519,Contig_90099,	0.722941625359608	1	1
ko00040	Pentose and glucuronate interconversions	23	16	7	6044	174	32939	Contig_177025,Contig_243567,Contig_163772,Contig_388,Contig_238193,Contig_36002,Contig_179691,Contig_56953,First_Contig1708,Contig_71445,Contig_202406,Contig_61287,Contig_206148,Contig_72585,Contig_15746,Contig_211256,Contig_59624,Contig_224604,Contig_248183,Contig_61288,Contig_36789,Contig_194189,Contig_326508,	Contig_243567,Contig_163772,Contig_238193,Contig_179691,Contig_56953,First_Contig1708,Contig_71445,Contig_202406,Contig_61287,Contig_72585,Contig_15746,Contig_211256,Contig_224604,Contig_248183,Contig_61288,Contig_326508,	Contig_177025,Contig_388,Contig_36002,Contig_206148,Contig_59624,Contig_36789,Contig_194189,	0.720384802635082	1	1
ko00523	Polyketide sugar unit biosynthesis	3	1	2	6044	23	32939	Contig_228627,Contig_67704,Contig_1306,	Contig_1306,	Contig_228627,Contig_67704,	0.710852300520818	1	1
ko04742	Taste transduction	10	7	3	6044	77	32939	Contig_15906,Contig_216446,Contig_182244,Second_Contig856,First_Contig5697,Contig_107163,Contig_122321,Contig_11948,Contig_3966,Contig_107147,	Contig_15906,Contig_216446,Second_Contig856,First_Contig5697,Contig_107163,Contig_122321,Contig_107147,	Contig_182244,Contig_11948,Contig_3966,	0.707775017834581	1	1
ko04711	Circadian rhythm	7	6	1	6044	54	32939	First_Contig7062,Contig_50289,First_Contig8868,Contig_130280,Contig_111779,Contig_123451,Contig_227658,	First_Contig7062,Contig_50289,Contig_130280,Contig_111779,Contig_123451,Contig_227658,	First_Contig8868,	0.70646432335711	1	1
ko04340	Hedgehog signaling pathway	26	18	8	6044	201	32939	Contig_217879,Contig_251232,Contig_216446,Contig_182244,Contig_11531,Contig_295513,First_Contig7062,Contig_50289,Contig_261289,Contig_132977,First_Contig8868,Contig_43216,First_Contig5697,Contig_290239,Contig_130280,First_Contig902,Contig_111779,Contig_123451,Contig_11948,Contig_3966,Contig_227658,First_Contig2454,First_Contig6864,First_Contig1718,Contig_62140,Contig_135527,	Contig_217879,Contig_251232,Contig_216446,Contig_11531,Contig_295513,First_Contig7062,Contig_50289,Contig_261289,Contig_132977,Contig_43216,First_Contig5697,Contig_290239,Contig_130280,Contig_111779,Contig_123451,Contig_227658,First_Contig6864,Contig_62140,	Contig_182244,First_Contig8868,First_Contig902,Contig_11948,Contig_3966,First_Contig2454,First_Contig1718,Contig_135527,	0.704958002838225	1	1
ko00770	Pantothenate and CoA biosynthesis	20	13	7	6044	155	32939	Contig_73428,Contig_199286,Contig_105996,Contig_227644,Contig_133657,Contig_232104,Contig_57697,Contig_74504,Contig_5178,Contig_184304,Contig_178889,Contig_219317,Contig_149558,Contig_77852,Contig_256080,Contig_230093,Contig_66901,Contig_14188,Contig_260498,Contig_406211,	Contig_199286,Contig_105996,Contig_227644,Contig_133657,Contig_232104,Contig_57697,Contig_5178,Contig_219317,Contig_256080,Contig_230093,Contig_66901,Contig_260498,Contig_406211,	Contig_73428,Contig_74504,Contig_184304,Contig_178889,Contig_149558,Contig_77852,Contig_14188,	0.703208727396939	1	1
ko04075	Plant hormone signal transduction	12	10	2	6044	94	32939	Contig_17136,Contig_6062,Contig_52836,Contig_204482,Contig_85195,Contig_25846,Contig_227615,Contig_64616,Contig_144473,Contig_115597,First_Contig5851,Contig_141193,	Contig_17136,Contig_6062,Contig_204482,Contig_85195,Contig_227615,Contig_64616,Contig_144473,Contig_115597,First_Contig5851,Contig_141193,	Contig_52836,Contig_25846,	0.695727783488461	1	1
ko05033	Nicotine addiction	3	2	1	6044	24	32939	Contig_169579,Contig_204752,Contig_180848,	Contig_169579,Contig_204752,	Contig_180848,	0.681233454665784	1	1
ko01220	Degradation of aromatic compounds	10	6	4	6044	80	32939	Contig_57401,Contig_186228,Contig_376263,Contig_252647,Contig_11365,Contig_71445,Contig_327592,Contig_12915,Contig_12229,Contig_12916,	Contig_57401,Contig_186228,Contig_376263,Contig_252647,Contig_71445,Contig_12916,	Contig_11365,Contig_327592,Contig_12915,Contig_12229,	0.681233454665784	1	1
ko05030	Cocaine addiction	16	13	3	6044	128	32939	Contig_215652,Contig_155320,Contig_173864,Contig_172832,Contig_216446,Contig_182244,Contig_270197,Contig_204752,First_Contig5697,Contig_201261,Contig_416183,Contig_223273,Contig_11948,Contig_3966,Contig_222243,Contig_231317,	Contig_215652,Contig_155320,Contig_173864,Contig_172832,Contig_216446,Contig_270197,Contig_204752,First_Contig5697,Contig_201261,Contig_416183,Contig_223273,Contig_222243,Contig_231317,	Contig_182244,Contig_11948,Contig_3966,	0.681233454665784	1	1
ko00300	Lysine biosynthesis	13	8	5	6044	105	32939	Contig_116062,Contig_98508,Contig_220080,Contig_371507,Contig_283196,Contig_16257,Contig_125350,Contig_99951,Contig_122574,Contig_269919,Contig_259516,Contig_168047,Contig_238526,	Contig_98508,Contig_220080,Contig_371507,Contig_283196,Contig_125350,Contig_99951,Contig_269919,Contig_238526,	Contig_116062,Contig_16257,Contig_122574,Contig_259516,Contig_168047,	0.674745517002301	1	1
ko04727	GABAergic synapse	35	24	11	6044	285	32939	Contig_31439,First_Contig1949,Contig_266148,Contig_155320,Contig_74947,Contig_173864,Contig_216446,Contig_182244,Contig_7312,Contig_21650,Contig_47540,Contig_229780,Contig_169579,Contig_12412,First_Contig5697,Contig_59416,Contig_107163,Contig_304839,Contig_259867,Contig_229157,Contig_253434,Contig_122321,Contig_196921,Contig_182788,Contig_50361,Contig_223273,Contig_11948,Contig_3966,Contig_268024…	Contig_266148,Contig_155320,Contig_173864,Contig_216446,Contig_7312,Contig_47540,Contig_229780,Contig_169579,Contig_12412,First_Contig5697,Contig_59416,Contig_107163,Contig_304839,Contig_259867,Contig_229157,Contig_122321,Contig_196921,Contig_182788,Contig_50361,Contig_223273,Contig_268024,Contig_227498,Contig_222243,Contig_107147,	Contig_31439,First_Contig1949,Contig_74947,Contig_182244,Contig_21650,Contig_253434,Contig_11948,Contig_3966,Contig_74948,Contig_131679,Contig_159782,	0.669281990548841	1	1
ko00950	Isoquinoline alkaloid biosynthesis	11	8	3	6044	91	32939	Contig_215652,Contig_171510,Contig_84790,Contig_172832,Contig_232938,Contig_22447,Contig_97024,Contig_197755,Contig_315807,Contig_1152,Contig_89287,	Contig_215652,Contig_171510,Contig_84790,Contig_172832,Contig_232938,Contig_97024,Contig_197755,Contig_89287,	Contig_22447,Contig_315807,Contig_1152,	0.658775208907572	1	1
ko02020	Two-component system	42	28	14	6044	349	32939	Contig_20577,Contig_26049,Contig_110348,Contig_210282,First_Contig1949,Contig_75880,Contig_1957,Contig_126240,First_Contig5929,Contig_7312,Contig_210272,Contig_225649,Contig_47540,Contig_56489,Contig_225314,Contig_247309,Contig_12412,Contig_73061,Contig_387,Contig_219119,First_Contig5813,Contig_11028,Contig_189432,Contig_218366,Contig_304839,Contig_223647,Contig_8455,Contig_196921,Contig_63888,Co…	Contig_110348,Contig_210282,Contig_126240,First_Contig5929,Contig_7312,Contig_210272,Contig_225649,Contig_47540,Contig_225314,Contig_247309,Contig_12412,Contig_73061,Contig_387,Contig_219119,First_Contig5813,Contig_189432,Contig_218366,Contig_304839,Contig_223647,Contig_196921,Contig_63888,Contig_277206,Contig_106349,Contig_227498,Contig_155790,Contig_240067,Contig_74046,Contig_14782,	Contig_20577,Contig_26049,First_Contig1949,Contig_75880,Contig_1957,Contig_56489,Contig_11028,Contig_8455,Contig_240971,Contig_200072,Contig_4670,First_Contig1845,Contig_57700,Contig_29622,	0.655857996469065	1	1
ko00232	Caffeine metabolism	5	2	3	6044	42	32939	Contig_218289,Contig_116677,Contig_19841,Contig_246777,Contig_79113,	Contig_218289,Contig_246777,	Contig_116677,Contig_19841,Contig_79113,	0.648793766348366	1	1
ko00195	Photosynthesis	19	7	12	6044	160	32939	Contig_52324,Contig_19548,Contig_36871,Contig_92081,Contig_198,Contig_36644,Contig_188954,Contig_235450,Contig_62124,Contig_793,Contig_54695,Contig_64334,Contig_33089,Contig_33787,Contig_311921,First_Contig1904,Contig_11868,Contig_21645,Contig_5248,	Contig_92081,Contig_198,Contig_188954,Contig_235450,Contig_62124,Contig_793,Contig_33089,	Contig_52324,Contig_19548,Contig_36871,Contig_36644,Contig_54695,Contig_64334,Contig_33787,Contig_311921,First_Contig1904,Contig_11868,Contig_21645,Contig_5248,	0.647171781932495	1	1
ko00740	Riboflavin metabolism	11	6	5	6044	94	32939	Contig_28836,Contig_219122,Contig_96773,Contig_149225,Contig_75547,Contig_137098,Contig_320004,First_Contig4007,Contig_247495,Contig_36599,Contig_263696,	Contig_219122,Contig_96773,Contig_75547,Contig_320004,Contig_247495,Contig_36599,	Contig_28836,Contig_149225,Contig_137098,First_Contig4007,Contig_263696,	0.637750468197755	1	1
ko04136	Autophagy	33	20	13	6044	285	32939	Contig_247282,Contig_185661,Contig_89051,Contig_27297,Contig_122718,Contig_155435,Contig_167557,Contig_235800,Contig_242121,Contig_93152,Contig_262173,Contig_227430,Contig_236394,Contig_375195,Contig_227285,Contig_48626,Contig_31974,Contig_90690,First_Contig8937,Contig_222807,Contig_73029,Contig_220688,Contig_140042,Contig_219371,Contig_258418,Contig_105862,Contig_54342,Contig_17867,Contig_161911…	Contig_247282,Contig_89051,Contig_122718,Contig_155435,Contig_167557,Contig_235800,Contig_242121,Contig_93152,Contig_262173,Contig_227430,Contig_236394,Contig_375195,Contig_227285,Contig_222807,Contig_219371,Contig_258418,Contig_54342,Contig_120590,Contig_217410,Contig_164382,	Contig_185661,Contig_27297,Contig_48626,Contig_31974,Contig_90690,First_Contig8937,Contig_73029,Contig_220688,Contig_140042,Contig_105862,Contig_17867,Contig_161911,Contig_66213,	0.631037305374621	1	1
ko02010	ABC transporters	74	52	22	6044	652	32939	Contig_237251,Contig_240924,Contig_207708,Contig_167942,Contig_224889,Contig_20874,Contig_18066,Contig_228888,Contig_116988,Contig_236727,First_Contig1223,Contig_344866,First_Contig5929,Contig_11854,Contig_268100,Contig_232289,Contig_224431,Contig_7392,Contig_231561,Contig_176862,First_Contig1133,Contig_387618,Contig_237624,Contig_225432,Contig_46438,Contig_219119,Contig_227504,Contig_48412,Conti…	Contig_237251,Contig_240924,Contig_207708,Contig_167942,Contig_224889,Contig_116988,Contig_236727,First_Contig1223,Contig_344866,First_Contig5929,Contig_268100,Contig_232289,Contig_224431,Contig_7392,Contig_231561,Contig_176862,Contig_387618,Contig_219119,Contig_227504,Contig_127613,Contig_11853,Contig_34574,Contig_360475,Contig_181486,Contig_219529,Contig_61786,Contig_161070,First_Contig23,Conti…	Contig_20874,Contig_18066,Contig_228888,Contig_11854,First_Contig1133,Contig_237624,Contig_225432,Contig_46438,Contig_48412,Contig_253180,Contig_204894,First_Contig8311,Contig_31295,Contig_81952,First_Contig850,Contig_47664,Contig_54407,Contig_222413,Contig_90025,Contig_55074,Contig_32931,Contig_18846,	0.618543259451142	1	1
ko05032	Morphine addiction	22	14	8	6044	196	32939	Contig_155320,Contig_74947,Contig_298229,Contig_173864,Contig_216446,Contig_182244,Contig_169579,Contig_210585,First_Contig5697,Contig_107163,Contig_229157,Contig_122321,Contig_182788,Contig_50361,Contig_63881,Contig_223273,Contig_11948,Contig_3966,Contig_222243,Contig_74948,Contig_53994,Contig_107147,	Contig_155320,Contig_173864,Contig_216446,Contig_169579,Contig_210585,First_Contig5697,Contig_107163,Contig_229157,Contig_122321,Contig_182788,Contig_50361,Contig_223273,Contig_222243,Contig_107147,	Contig_74947,Contig_298229,Contig_182244,Contig_63881,Contig_11948,Contig_3966,Contig_74948,Contig_53994,	0.611719836842745	1	1
ko05202	Transcriptional misregulation in cancer	22	18	4	6044	200	32939	Contig_139018,Contig_70202,Contig_211727,Contig_259011,Contig_250943,Contig_288418,Contig_114133,Contig_117100,Contig_40358,Contig_46150,Contig_27514,Contig_60860,First_Contig5834,Contig_49521,Contig_198107,Second_Contig110,Contig_239311,Contig_254877,Contig_60213,Contig_320182,Contig_166120,Contig_141513,	Contig_139018,Contig_70202,Contig_211727,Contig_259011,Contig_250943,Contig_288418,Contig_114133,Contig_117100,Contig_40358,Contig_46150,Contig_60860,First_Contig5834,Contig_49521,Contig_198107,Second_Contig110,Contig_254877,Contig_166120,Contig_141513,	Contig_27514,Contig_239311,Contig_60213,Contig_320182,	0.59948544010589	1	1
ko00960	Tropane, piperidine and pyridine alkaloid biosynthesis	9	6	3	6044	88	32939	Contig_171510,Contig_84790,Contig_232938,Contig_22447,Contig_97024,Contig_197755,Contig_315807,Contig_1152,Contig_89287,	Contig_171510,Contig_84790,Contig_232938,Contig_97024,Contig_197755,Contig_89287,	Contig_22447,Contig_315807,Contig_1152,	0.557372826544733	1	1
ko00401	Novobiocin biosynthesis	2	1	1	6044	20	32939	Contig_232938,Contig_315807,	Contig_232938,	Contig_315807,	0.544986763732627	1	1
ko04139	Mitophagy	34	24	10	6044	348	32939	Contig_175592,Contig_247282,Contig_205870,Contig_205424,Contig_295141,Contig_250703,Contig_168142,Contig_74780,Contig_92500,Contig_144716,Contig_27514,Contig_375195,Contig_223647,Contig_260435,Contig_252734,Contig_246234,Contig_327060,Contig_114483,Contig_204284,Contig_297763,First_Contig8937,Contig_222807,Contig_223132,Contig_60860,Contig_217249,Contig_243178,Contig_204092,Contig_15048,Contig_24…	Contig_175592,Contig_247282,Contig_205870,Contig_205424,Contig_250703,Contig_168142,Contig_74780,Contig_92500,Contig_375195,Contig_223647,Contig_252734,Contig_246234,Contig_114483,Contig_204284,Contig_222807,Contig_223132,Contig_60860,Contig_217249,Contig_243178,Contig_204092,Contig_15048,Contig_95812,Contig_30926,Contig_217410,	Contig_295141,Contig_144716,Contig_27514,Contig_260435,Contig_327060,Contig_297763,First_Contig8937,Contig_240971,Contig_231354,Contig_146878,	0.532458332382452	1	1
ko02026	Biofilm formation	8	7	1	6044	82	32939	Contig_217342,Contig_102886,Contig_128778,Contig_236881,Contig_102887,Contig_206255,First_Contig4197,Contig_33080,	Contig_217342,Contig_102886,Contig_128778,Contig_236881,Contig_102887,Contig_206255,Contig_33080,	First_Contig4197,	0.531694403641588	1	1
ko04913	Ovarian steroidogenesis	6	3	3	6044	64	32939	Contig_216446,Contig_182244,First_Contig5697,Contig_11948,Contig_3966,Contig_195371,	Contig_216446,First_Contig5697,Contig_195371,	Contig_182244,Contig_11948,Contig_3966,	0.510925090999338	1	1
ko04514	Cell adhesion molecules (CAMs)	2	2	0	6044	22	32939	Contig_235515,Contig_264956,	Contig_235515,Contig_264956,	-	0.495442512484207	1	1
ko00281	Geraniol degradation	2	1	1	6044	24	32939	Contig_254394,Contig_128343,	Contig_254394,	Contig_128343,	0.454155636443856	1	1
ko00660	C5-Branched dibasic acid metabolism	2	2	0	6044	28	32939	First_Contig5779,Contig_260498,	First_Contig5779,Contig_260498,	-	0.38927625980902	1	1
ko00750	Vitamin B6 metabolism	4	4	0	6044	63	32939	Contig_200218,Contig_6808,Contig_102306,Contig_231276,	Contig_200218,Contig_6808,Contig_102306,Contig_231276,	-	0.346023342052462	1	1
