# Supplementary material for: Comparative transcriptome analyses of oleaginous Botryococcus braunii race A reveal significant differences in gene expression upon cobalt enrichment
Source: Biotechnol Biofuels. 2018 Dec 18;11:333. doi: 10.1186/s13068-018-1331-5 (PMC6297975; doi:10.1186/s13068-018-1331-5)
Supplement: Supplementary file 11 — Additional file 11: Dataset S10. List of unigenes that differentially expressed upon high cobalt treatment (2 days). [file 13068_2018_1331_MOESM11_ESM.xls]

Unigene_id	Unigene_length	protein_ID:protein_description	KO ID	pathway ID	G-2d-1_count	G-2d-2_count	Z-2d-1_count	Z-2d-2_count	G-2d-1_FPKM	G-2d-2_FPKM	Z-2d-1_FPKM	Z-2d-2_FPKM	G-2d	Z-2d	log2FC	Pvalue	Qvalue	updown
First_Contig5071	1248	-	#N/A	#N/A	5084	5377	0	5	247.339	323.411	0	0.271	285.375	0.1355	11.04035039	1.09E-43	1.60E-38	UP
First_Contig5072	1600	-	#N/A	#N/A	5212	3956	0	6	197.787	185.606	0	0.253	191.6965	0.1265	10.5654709	1.17E-40	8.62E-36	UP
Contig_109875	650	-	#N/A	#N/A	29	20	5689	4906	2.702	2.326	499.088	538.426	2.514	518.757	-7.688930439	7.82E-38	3.84E-33	DOWN
Contig_96857	1324	-	K04035	ko01100:Metabolic pathways,ko01110:Biosynthesis of secondary metabolites,ko00860:Porphyrin and chlorophyll metabolism,	2273	1824	4	4	104.241	103.392	0.167	0.202	103.8165	0.1845	9.136199224	1.11E-37	4.08E-33	UP
Contig_54407	5208	-	K05665	ko02010:ABC transporters,ko05206:MicroRNAs in cancer,ko04071:Sphingolipid signaling pathway,ko01523:Antifolate resistance,ko04977:Vitamin digestion and absorption,	54	49	13753	20479	0.625	0.707	150.583	280.534	0.666	215.5585	-8.33834156	1.05E-36	3.09E-32	DOWN
Contig_3739	1008	-	#N/A	#N/A	608	764	0	0	36.6	56.864	0	0	46.732	0	Inf	1.38E-29	3.38E-25	UP
Contig_23875	1254	-	#N/A	#N/A	9	5	1435	1908	0.439	0.277	65.268	108.54	0.358	86.904	-7.923319185	3.35E-29	7.03E-25	DOWN
Contig_196352	1498	-	#N/A	#N/A	259	255	18627	24656	10.506	12.758	709.048	1174.225	11.632	941.6365	-6.338999164	4.33E-28	7.97E-24	DOWN
Contig_8779	465	-	#N/A	#N/A	17	20	1845	1684	2.277	3.278	226.258	258.328	2.7775	242.293	-6.446822003	9.56E-28	1.56E-23	DOWN
Contig_54144	3306	-	K05673	ko02010:ABC transporters,ko04024:cAMP signaling pathway,ko04976:Bile secretion,ko01523:Antifolate resistance,	84	100	5104	4378	1.54	2.282	88.031	94.477	1.911	91.254	-5.577488115	1.52E-25	2.24E-21	DOWN
Contig_16034	2232	-	K05601	ko00910:Nitrogen metabolism,	1155	908	14	12	31.423	30.532	0.354	0.37	30.9775	0.362	6.41908721	1.57E-24	2.11E-20	UP
Contig_205969	1401	-	#N/A	#N/A	58	77	3626	4238	2.513	4.123	147.576	215.812	3.318	181.694	-5.775053082	7.31E-24	8.96E-20	DOWN
Contig_72203	1806	-	#N/A	#N/A	10	7	2258	688	0.324	0.281	71.308	27.162	0.3025	49.235	-7.346605306	3.46E-23	3.91E-19	DOWN
Contig_56249	3826	-	#N/A	#N/A	6218	7618	131	168	98.69	149.464	1.947	3.14	124.077	2.5435	5.608276805	5.14E-22	5.39E-18	UP
Contig_54172	3085	-	K05666	ko02010:ABC transporters,ko01524:Platinum drug resistance,ko04976:Bile secretion,ko01523:Antifolate resistance,	140	171	5200	5148	2.75	4.171	96.117	119.055	3.4605	107.586	-4.958366039	3.34E-21	3.27E-17	DOWN
Contig_53178	623	-	K04097	ko01100:Metabolic pathways,ko00480:Glutathione metabolism,ko00590:Arachidonic acid metabolism,ko00980:Metabolism of xenobiotics by cytochrome P450,ko05204:Chemical carcinogenesis,ko00982:Drug metabolism - cytochrome P450,	309	214	0	0	30.156	25.841	0	0	27.9985	0	Inf	9.70E-20	8.92E-16	UP
Contig_4975	3027	-	#N/A	#N/A	7914	3986	232	188	158.747	98.856	4.366	4.425	128.8015	4.3955	4.8729783	1.10E-18	9.47E-15	UP
Contig_100671	1827	-	#N/A	#N/A	13	15	647	546	0.448	0.626	20.194	21.323	0.537	20.7585	-5.272636301	3.43E-18	2.80E-14	DOWN
Contig_9905	5718	-	#N/A	#N/A	296	337	2	3	3.143	4.424	0.016	0.043	3.7835	0.0295	7.00286268	6.03E-18	4.67E-14	UP
Contig_12679	1970	-	#N/A	#N/A	4	0	316	522	0.113	0	9.155	18.893	0.0565	14.024	-7.955431318	1.07E-17	7.87E-14	DOWN
Contig_85943	2916	-	#N/A	#N/A	138	108	2744	2134	2.869	2.784	53.661	52.201	2.8265	52.931	-4.227024308	1.50E-17	1.05E-13	DOWN
Contig_16033	472	-	K05601	ko00910:Nitrogen metabolism,	199	194	0	0	25.651	30.89	0	0	28.2705	0	Inf	2.05E-17	1.37E-13	UP
First_Contig4107	2220	-	#N/A	#N/A	32	53	2248	7216	0.88	1.777	57.741	231.894	1.3285	144.8175	-6.768293913	4.20E-17	2.68E-13	DOWN
Contig_28800	3631	-	#N/A	#N/A	1395	587	7	17	23.322	12.137	0.104	0.341	17.7295	0.2225	6.316202704	5.10E-17	3.12E-13	UP
Contig_11288	2642	-	#N/A	#N/A	3434	3102	180	173	78.913	88.143	3.878	4.661	83.528	4.2695	4.290120863	8.03E-17	4.72E-13	UP
Contig_81326	794	-	#N/A	#N/A	423	410	12	3	32.37	38.777	0.859	0.285	35.5735	0.572	5.958643968	1.39E-16	7.86E-13	UP
Contig_11483	5170	-	K14640	#N/A	603	497	10935	20838	7.079	7.212	120.613	287.551	7.1455	204.082	-4.835970166	2.71E-16	1.48E-12	DOWN
Contig_8411	2398	-	#N/A	#N/A	817	466	0	9	20.68	14.584	0	0.273	17.632	0.1365	7.013151368	3.27E-16	1.72E-12	UP
Contig_26547	7587	-	#N/A	#N/A	1740	913	47	54	13.928	9.033	0.351	0.506	11.4805	0.4285	4.743746461	1.58E-15	7.99E-12	UP
Contig_100672	1322	-	#N/A	#N/A	7	1	345	271	0.336	0.079	14.901	14.61	0.2075	14.7555	-6.151997662	2.26E-15	1.11E-11	DOWN
Contig_20710	1827	-	#N/A	#N/A	809	655	42	18	26.883	26.92	1.317	0.687	26.9015	1.002	4.746732205	2.35E-15	1.11E-11	UP
Contig_22911	1962	-	#N/A	#N/A	698	752	11149	8606	21.593	28.784	324.03	312.937	25.1885	318.4835	-3.660381515	5.27E-15	2.42E-11	DOWN
Contig_16035	1847	-	K05601	ko00910:Nitrogen metabolism,	3085	2423	216	76	101.413	98.473	6.671	2.952	99.943	4.8115	4.37654689	1.23E-14	5.39E-11	UP
Contig_55092	3986	-	#N/A	#N/A	455	485	12260	4907	6.937	9.138	175.392	87.832	8.0375	131.612	-4.033400393	1.25E-14	5.39E-11	DOWN
First_Contig2916	1978	-	#N/A	#N/A	2028	1463	30	75	62.264	55.506	0.861	2.705	58.885	1.783	5.04552157	6.88E-14	2.89E-10	UP
Contig_29015	994	-	#N/A	#N/A	103	135	2074	1446	6.272	10.198	118.961	103.789	8.235	111.375	-3.757512972	8.53E-14	3.49E-10	DOWN
Contig_3017	3784	-	#N/A	#N/A	2147	1099	68	88	34.447	21.809	1.023	1.658	28.128	1.3405	4.391163851	1.04E-13	4.12E-10	UP
Contig_30232	1626	-	K05601	ko00910:Nitrogen metabolism,	1524	1231	10	42	56.906	56.835	0.361	1.825	56.8705	1.093	5.701315182	1.25E-13	4.85E-10	UP
Contig_27990	2015	-	K20495	#N/A	422	289	8	12	12.711	10.76	0.232	0.413	11.7355	0.3225	5.18543634	1.34E-13	5.03E-10	UP
Contig_30231	611	-	K05601	ko00910:Nitrogen metabolism,	140	126	0	0	13.914	15.476	0	0	14.695	0	Inf	1.52E-13	5.59E-10	UP
First_Contig4419	1080	-	#N/A	#N/A	6	5	223	341	0.32	0.361	11.773	22.535	0.3405	17.154	-5.654746417	1.69E-13	6.08E-10	DOWN
Contig_39276	986	-	K13993	ko04141:Protein processing in endoplasmic reticulum,	166	105	0	0	10.209	7.963	0	0	9.086	0	Inf	2.39E-13	8.38E-10	UP
Contig_68330	639	-	#N/A	#N/A	187	97	0	0	17.739	11.443	0	0	14.591	0	Inf	2.52E-13	8.62E-10	UP
Contig_165371	1332	-	K13948	#N/A	213	123	0	2	9.698	6.955	0	0.1	8.3265	0.05	7.379638289	2.85E-13	9.54E-10	UP
Contig_172537	746	-	#N/A	#N/A	228	87	0	0	18.552	8.74	0	0	13.646	0	Inf	2.98E-13	9.74E-10	UP
Contig_129508	666	-	#N/A	#N/A	0	0	200	86	0	0	17.161	9.253	0	13.207	#NAME?	4.04E-13	1.29E-09	DOWN
Contig_49468	481	-	#N/A	#N/A	5	5	510	142	0.69	0.766	60.485	21.049	0.728	40.767	-5.807319534	8.67E-13	2.71E-09	DOWN
Contig_5317	2609	-	K06445	ko01100:Metabolic pathways,ko01212:Fatty acid metabolism,ko00071:Fatty acid degradation,	795	551	37	41	18.511	15.845	0.818	1.109	17.178	0.9635	4.156133599	1.11E-12	3.41E-09	UP
Contig_23090	1057	-	K07118	#N/A	124	118	0	0	7.142	8.403	0	0	7.7725	0	Inf	1.26E-12	3.79E-09	UP
Contig_5857	2201	-	#N/A	#N/A	215	156	3	4	5.941	5.318	0.08	0.139	5.6295	0.1095	5.684004016	1.72E-12	5.07E-09	UP
Contig_116066	899	-	K05666	ko02010:ABC transporters,ko01524:Platinum drug resistance,ko04976:Bile secretion,ko01523:Antifolate resistance,	10	9	241	587	0.643	0.755	15.264	46.573	0.699	30.9185	-5.467034063	2.56E-12	7.38E-09	DOWN
Contig_95058	1048	-	#N/A	#N/A	95	154	0	0	5.478	10.999	0	0	8.2385	0	Inf	3.21E-12	9.07E-09	UP
Contig_21600	2219	-	#N/A	#N/A	600	682	6441	8282	16.415	23.069	165.518	266.283	19.742	215.9005	-3.451026527	4.76E-12	1.32E-08	DOWN
Contig_28836	2221	-	K14652	ko01100:Metabolic pathways,ko01110:Biosynthesis of secondary metabolites,ko00790:Folate biosynthesis,ko00740:Riboflavin metabolism,	118	109	0	0	3.237	3.689	0	0	3.463	0	Inf	5.11E-12	1.39E-08	UP
Contig_49445	1596	-	#N/A	#N/A	51	64	1117	579	1.956	3.021	39.919	25.879	2.4885	32.899	-3.72469544	5.96E-12	1.59E-08	DOWN
Contig_46963	418	-	#N/A	#N/A	2	4	148	229	0.316	0.691	20.176	39.092	0.5035	29.634	-5.879117786	6.89E-12	1.81E-08	DOWN
Contig_27708	2347	-	#N/A	#N/A	463	273	20	4	11.992	8.745	0.493	0.114	10.3685	0.3035	5.094366869	7.46E-12	1.92E-08	UP
First_Contig1540	4890	tr|A0A0D2LRN3|A0A0D2LRN3_9CHLO:SubName: Full=Uncharacterized protein {ECO:0000313|EMBL:KIY94339.1}; GN=MNEG_13623 OS=Unreviewed; 298 AA.	#N/A	#N/A	30	15	382	741	0.373	0.228	4.451	10.816	0.3005	7.6335	-4.666907796	1.25E-11	3.17E-08	DOWN
Contig_74120	473	-	#N/A	#N/A	1169	1078	15348	7417	150.01	171.163	1850.355	1118.689	160.5865	1484.522	-3.208575953	1.42E-11	3.53E-08	DOWN
Contig_129490	1968	-	#N/A	#N/A	346	344	0	10	10.683	13.136	0	0.369	11.9095	0.1845	6.012348219	1.52E-11	3.73E-08	UP
First_Contig1949	1878	tr|B2ZYT6|B2ZYT6_9STRA:SubName: Full=Glutamine synthetase type III {ECO:0000313|EMBL:BAG39455.1}; GN=dGSIII OS=Chaetoceros compressus.	K01915	ko01100:Metabolic pathways,ko01120:Microbial metabolism in diverse environments,ko01230:Biosynthesis of amino acids,ko02020:Two-component system,ko00630:Glyoxylate and dicarboxylate metabolism,ko00250:Alanine, aspartate and glutamate metabolism,ko04217:Necroptosis,ko04724:Glutamatergic synapse,ko00220:Arginine biosynthesis,ko04727:GABAergic synapse,ko00910:Nitrogen metabolism,	195	108	2	2	6.311	4.305	0.068	0.087	5.308	0.0775	6.09782825	1.58E-11	3.80E-08	UP
Contig_77139	1716	-	K00128	ko01100:Metabolic pathways,ko01110:Biosynthesis of secondary metabolites,ko01130:Biosynthesis of antibiotics,ko01120:Microbial metabolism in diverse environments,ko00620:Pyruvate metabolism,ko00010:Glycolysis / Gluconeogenesis,ko00280:Valine, leucine and isoleucine degradation,ko00310:Lysine degradation,ko00330:Arginine and proline metabolism,ko00561:Glycerolipid metabolism,ko00380:Tryptophan met…	477	334	28	22	16.893	14.609	0.918	0.902	15.751	0.91	4.11343307	1.62E-11	3.85E-08	UP
Contig_166721	867	-	K14189	#N/A	172	73	0	0	12.043	6.312	0	0	9.1775	0	Inf	1.72E-11	4.02E-08	UP
Contig_36754	1595	-	K12405	ko01100:Metabolic pathways,ko04146:Peroxisome,ko00120:Primary bile acid biosynthesis,	252	140	1	5	9.611	6.576	0.049	0.206	8.0935	0.1275	5.988194573	2.05E-11	4.70E-08	UP
Contig_41915	889	-	#N/A	#N/A	448	421	3969	3686	30.616	35.534	254.561	295.822	33.075	275.1915	-3.056622848	2.96E-11	6.71E-08	DOWN
Contig_80851	1200	-	#N/A	#N/A	276	109	2	4	13.942	6.832	0.117	0.209	10.387	0.163	5.993763257	3.10E-11	6.90E-08	UP
Contig_53	1530	-	#N/A	#N/A	244	150	2930	1426	9.691	7.344	109.206	66.492	8.5175	87.849	-3.366523916	3.48E-11	7.63E-08	DOWN
Contig_16355	1721	-	#N/A	#N/A	191	303	12	3	6.724	13.228	0.399	0.143	9.976	0.271	5.202096708	3.70E-11	8.01E-08	UP
Contig_12416	2102	-	#N/A	#N/A	64	53	9860	717	1.843	1.909	267.496	24.319	1.876	145.9075	-6.281250405	4.21E-11	8.97E-08	DOWN
Contig_40599	2436	-	#N/A	#N/A	256	324	15	14	6.392	9.98	0.359	0.409	8.186	0.384	4.413980451	4.35E-11	9.01E-08	UP
Contig_56248	3058	-	#N/A	#N/A	2229	1989	124	200	44.251	48.816	2.318	4.668	46.5335	3.493	3.735731155	4.29E-11	9.01E-08	UP
Contig_17188	2462	-	K20628	#N/A	1520	1623	33442	10219	37.478	49.49	774.566	296.113	43.484	535.3395	-3.621897544	4.85E-11	9.90E-08	DOWN
Contig_29883	1828	-	K18065	#N/A	99	142	1987	962	3.302	5.851	61.997	37.553	4.5765	49.775	-3.44310473	6.32E-11	1.27E-07	DOWN
Contig_20343	1823	-	#N/A	#N/A	83	124	1430	936	2.768	5.122	44.732	36.634	3.945	40.683	-3.366328863	6.69E-11	1.32E-07	DOWN
Contig_41914	408	-	#N/A	#N/A	535	552	6827	3406	79.679	101.604	954.192	595.61	90.6415	774.901	-3.095768365	6.72E-11	1.32E-07	DOWN
Contig_44336	5327	-	K00454	ko01100:Metabolic pathways,ko01110:Biosynthesis of secondary metabolites,ko00592:alpha-Linolenic acid metabolism,ko00591:Linoleic acid metabolism,	51	31	487	820	0.577	0.43	5.211	10.978	0.5035	8.0945	-4.006878284	9.84E-11	1.90E-07	DOWN
Contig_72610	1004	-	#N/A	#N/A	223	417	16	13	13.505	31.191	0.892	0.942	22.348	0.917	4.607080181	1.04E-10	1.98E-07	UP
Contig_136761	837	-	#N/A	#N/A	34	29	465	358	2.478	2.623	31.665	30.5	2.5505	31.0825	-3.60725054	1.13E-10	2.12E-07	DOWN
Contig_139	4600	-	#N/A	#N/A	3042	2044	275	277	40.15	33.361	3.411	4.293	36.7555	3.852	3.254280539	1.37E-10	2.55E-07	UP
Contig_60309	483	-	K00799	ko05225:Hepatocellular carcinoma,ko05418:Fluid shear stress and atherosclerosis,ko00480:Glutathione metabolism,ko00983:Drug metabolism - other enzymes,ko01524:Platinum drug resistance,ko00980:Metabolism of xenobiotics by cytochrome P450,ko05204:Chemical carcinogenesis,ko00982:Drug metabolism - cytochrome P450,	259	106	0	4	32.57	16.398	0	0.565	24.484	0.2825	6.437444596	1.51E-10	2.77E-07	UP
Contig_34051	1072	-	#N/A	#N/A	135	103	0	2	7.673	7.231	0	0.142	7.452	0.071	6.713664839	1.72E-10	3.12E-07	UP
Contig_87491	1692	-	#N/A	#N/A	220	181	6	9	7.886	8.026	0.209	0.395	7.956	0.302	4.719422822	1.82E-10	3.27E-07	UP
Contig_138410	516	-	K00128	ko01100:Metabolic pathways,ko01110:Biosynthesis of secondary metabolites,ko01130:Biosynthesis of antibiotics,ko01120:Microbial metabolism in diverse environments,ko00620:Pyruvate metabolism,ko00010:Glycolysis / Gluconeogenesis,ko00280:Valine, leucine and isoleucine degradation,ko00310:Lysine degradation,ko00330:Arginine and proline metabolism,ko00561:Glycerolipid metabolism,ko00380:Tryptophan met…	119	76	0	0	14.001	11.042	0	0	12.5215	0	Inf	2.06E-10	3.65E-07	UP
First_Contig5477	906	-	#N/A	#N/A	289	336	25	17	19.398	27.864	1.591	1.314	23.631	1.4525	4.024070613	2.22E-10	3.89E-07	UP
Contig_2414	5015	-	#N/A	#N/A	86	64	738	819	1.047	0.963	8.389	11.655	1.005	10.022	-3.317903036	2.33E-10	4.03E-07	DOWN
Contig_48083	2929	-	#N/A	#N/A	74	72	689	1190	1.525	1.844	13.421	28.973	1.6845	21.197	-3.653467762	2.57E-10	4.40E-07	DOWN
Contig_2306	2210	-	#N/A	#N/A	475	304	8960	2400	13.046	10.334	231.203	77.485	11.69	154.344	-3.722802565	2.67E-10	4.52E-07	DOWN
Contig_45588	424	-	#N/A	#N/A	9	4	280	122	1.349	0.767	37.679	20.584	1.058	29.1315	-4.783168456	3.05E-10	5.10E-07	DOWN
Contig_109876	563	-	#N/A	#N/A	0	6	221	121	0	0.742	22.338	15.335	0.371	18.8365	-5.665967926	3.34E-10	5.51E-07	DOWN
Contig_16000	729	-	#N/A	#N/A	146	146	2914	900	12.2	15.084	227.91	88.101	13.642	158.0055	-3.533847705	3.63E-10	5.94E-07	DOWN
Contig_67763	413	-	#N/A	#N/A	182	234	2538	1369	26.784	42.582	350.389	236.418	34.683	293.4035	-3.080585482	3.76E-10	6.08E-07	DOWN
Contig_145770	3068	-	K01371	ko04142:Lysosome,ko04210:Apoptosis,ko04380:Osteoclast differentiation,ko04620:Toll-like receptor signaling pathway,	4	10	178	234	0.073	0.245	3.309	5.433	0.159	4.371	-4.780864708	3.94E-10	6.31E-07	DOWN
Contig_66576	977	-	#N/A	#N/A	146	140	0	4	9.099	10.751	0	0.295	9.925	0.1475	6.072280243	4.48E-10	7.08E-07	UP
Contig_204788	3370	-	#N/A	#N/A	102	79	0	0	1.831	1.771	0	0	1.801	0	Inf	5.10E-10	7.98E-07	UP
Contig_38447	2330	-	#N/A	#N/A	14	12	239	212	0.374	0.39	5.861	6.493	0.382	6.177	-4.015261787	5.24E-10	8.01E-07	DOWN
Contig_41913	478	-	#N/A	#N/A	119	222	4861	1310	15.07	34.864	579.901	195.531	24.967	387.716	-3.956905888	5.34E-10	8.01E-07	DOWN
Contig_4458	3154	-	K00103	ko01100:Metabolic pathways,ko00053:Ascorbate and aldarate metabolism,	224	226	3717	1291	4.319	5.376	67.196	29.2	4.8475	48.198	-3.313660479	5.33E-10	8.01E-07	DOWN
Contig_63554	1168	-	K00507	ko04152:AMPK signaling pathway,ko01212:Fatty acid metabolism,ko03320:PPAR signaling pathway,ko04212:Longevity regulating pathway - worm,ko01040:Biosynthesis of unsaturated fatty acids,	270	247	22	10	14.02	15.865	1.094	0.616	14.9425	0.855	4.127353313	5.18E-10	8.01E-07	UP
First_Contig4120	1186	-	#N/A	#N/A	776	811	53	79	39.743	51.364	2.565	4.744	45.5535	3.6545	3.639815966	5.49E-10	8.16E-07	UP
Contig_192709	2164	-	#N/A	#N/A	74	111	0	0	2.074	3.861	0	0	2.9675	0	Inf	6.03E-10	8.86E-07	UP
Contig_2222	5836	-	K16601	#N/A	682	635	31633	4274	7.096	8.165	309.087	52.247	7.6305	180.667	-4.565411608	7.21E-10	1.05E-06	DOWN
First_Contig212	1553	tr|K8Z9A4|K8Z9A4_9STRA:SubName: Full=Adipocyte plasma membrane-associated {ECO:0000313|EMBL:EKU22301.1}; GN=NGA_0486300 OS=Nannochloropsis gaditana CCMP526.	K21407	#N/A	281	138	9	9	10.977	6.694	0.345	0.418	8.8355	0.3815	4.533556817	8.60E-10	1.24E-06	UP
Contig_25313	612	-	#N/A	#N/A	61	89	906	619	6.01	10.936	84.432	72.212	8.473	78.322	-3.208472831	1.07E-09	1.51E-06	DOWN
Contig_85804	3716	-	K05681	ko02010:ABC transporters,ko04976:Bile secretion,ko01523:Antifolate resistance,	67	117	0	0	1.097	2.365	0	0	1.731	0	Inf	1.07E-09	1.51E-06	UP
First_Contig235	1787	tr|W7T9W9|W7T9W9_9STRA:SubName: Full=Cytochrome p450 {ECO:0000313|EMBL:EWM23162.1}; GN=Naga_100043g23 OS=Nannochloropsis gaditana.	K20495	#N/A	374	315	5	20	12.721	13.251	0.145	0.796	12.986	0.4705	4.786618581	1.11E-09	1.55E-06	UP
Contig_200554	2366	-	#N/A	#N/A	7	7	135	264	0.188	0.22	3.246	7.975	0.204	5.6105	-4.78148829	1.27E-09	1.77E-06	DOWN
Contig_154654	2434	-	#N/A	#N/A	10	19	245	304	0.237	0.6	5.75	8.907	0.4185	7.3285	-4.130218409	1.29E-09	1.77E-06	DOWN
Contig_16074	1420	-	#N/A	#N/A	88	110	835	1473	3.782	5.838	33.533	73.991	4.81	53.762	-3.48247801	1.30E-09	1.77E-06	DOWN
Contig_80868	1145	-	#N/A	#N/A	173	155	7	8	9.16	10.191	0.325	0.489	9.6755	0.407	4.571235518	1.53E-09	2.06E-06	UP
Contig_10357	5107	-	#N/A	#N/A	585	497	68	48	6.952	7.31	0.755	0.671	7.131	0.713	3.322130422	1.63E-09	2.18E-06	UP
Contig_97451	1241	-	K11154	ko01100:Metabolic pathways,ko00830:Retinol metabolism,	195	156	0	7	9.536	9.426	0	0.42	9.481	0.21	5.496578001	1.83E-09	2.42E-06	UP
Contig_21914	1791	-	#N/A	#N/A	136	135	2004	754	4.594	5.651	63.819	30.044	5.1225	46.9315	-3.195636587	1.90E-09	2.49E-06	DOWN
Contig_102762	1097	-	#N/A	#N/A	78	115	0	1	4.303	7.839	0	0.068	6.071	0.034	7.480255617	2.19E-09	2.85E-06	UP
Contig_15288	1809	-	#N/A	#N/A	1770	1817	19641	8786	59.399	75.392	619.14	346.497	67.3955	482.8185	-2.840756785	2.30E-09	2.96E-06	DOWN
Contig_209099	511	-	#N/A	#N/A	211	177	15	9	25.078	25.941	1.667	1.249	25.5095	1.458	4.128971997	2.36E-09	3.02E-06	UP
Contig_49330	993	-	#N/A	#N/A	2	0	199	58	0.15	0	11.434	4.202	0.075	7.818	-6.703765179	2.51E-09	3.18E-06	DOWN
Contig_73650	995	-	#N/A	#N/A	115	136	2	4	7.021	10.271	0.107	0.293	8.646	0.2	5.433960931	2.58E-09	3.24E-06	UP
Contig_14015	1308	-	#N/A	#N/A	289	140	13	9	13.429	8.014	0.582	0.474	10.7215	0.528	4.343825022	2.69E-09	3.35E-06	UP
Contig_13262	1425	-	#N/A	#N/A	74	66	687	523	3.14	3.5	27.473	26.2	3.32	26.8365	-3.014941382	2.75E-09	3.40E-06	DOWN
Contig_3171	702	-	#N/A	#N/A	90	80	946	537	7.756	8.599	76.874	54.576	8.1775	65.725	-3.006710477	2.98E-09	3.65E-06	DOWN
Contig_61922	3602	-	#N/A	#N/A	170	205	1405	1568	2.87	4.268	22.238	31.064	3.569	26.651	-2.90059786	3.85E-09	4.68E-06	DOWN
Contig_65127	1295	-	K00128	ko01100:Metabolic pathways,ko01110:Biosynthesis of secondary metabolites,ko01130:Biosynthesis of antibiotics,ko01120:Microbial metabolism in diverse environments,ko00620:Pyruvate metabolism,ko00010:Glycolysis / Gluconeogenesis,ko00280:Valine, leucine and isoleucine degradation,ko00310:Lysine degradation,ko00330:Arginine and proline metabolism,ko00561:Glycerolipid metabolism,ko00380:Tryptophan met…	125	53	0	0	5.867	3.054	0	0	4.4605	0	Inf	4.05E-09	4.88E-06	UP
Contig_84909	1451	-	K07515	ko01100:Metabolic pathways,ko01110:Biosynthesis of secondary metabolites,ko01130:Biosynthesis of antibiotics,ko01120:Microbial metabolism in diverse environments,ko01200:Carbon metabolism,ko01212:Fatty acid metabolism,ko00280:Valine, leucine and isoleucine degradation,ko00310:Lysine degradation,ko00640:Propanoate metabolism,ko00380:Tryptophan metabolism,ko00071:Fatty acid degradation,ko00650:Buta…	107	93	0	2	4.477	4.788	0	0.088	4.6325	0.044	6.718143642	4.11E-09	4.91E-06	UP
Contig_20309	1556	-	#N/A	#N/A	189	358	2520	2525	7.383	17.271	92.343	115.787	12.327	104.065	-3.07759129	4.42E-09	5.25E-06	DOWN
Contig_82536	495	-	K22182	ko05225:Hepatocellular carcinoma,ko00450:Selenocompound metabolism,	90	69	0	0	11.054	10.48	0	0	10.767	0	Inf	4.50E-09	5.29E-06	UP
Contig_15125	2051	-	#N/A	#N/A	680	351	20	42	20.119	12.851	0.561	1.474	16.485	1.0175	4.018053187	4.58E-09	5.35E-06	UP
Contig_15978	3225	-	#N/A	#N/A	217	119	3	8	4.088	2.76	0.053	0.184	3.424	0.1185	4.852723738	5.23E-09	6.05E-06	UP
Contig_99159	2477	-	#N/A	#N/A	109	110	880	816	2.681	3.326	20.257	23.491	3.0035	21.874	-2.864500495	5.68E-09	6.52E-06	DOWN
Contig_24955	2191	-	#N/A	#N/A	34	43	368	526	0.951	1.46	9.583	17.132	1.2055	13.3575	-3.469946461	6.09E-09	6.92E-06	DOWN
Contig_42978	7518	-	K18669	ko04111:Cell cycle - yeast,	406	470	4258	2207	3.283	4.692	32.294	20.945	3.9875	26.6195	-2.738927049	6.12E-09	6.92E-06	DOWN
Contig_90311	2142	-	#N/A	#N/A	43	46	680	296	1.208	1.598	18.104	9.847	1.403	13.9755	-3.316312985	6.99E-09	7.85E-06	DOWN
Contig_82596	1387	-	K14350	#N/A	186	139	11	8	8.156	7.548	0.453	0.413	7.852	0.433	4.180621243	9.24E-09	1.03E-05	UP
Contig_48225	2818	-	#N/A	#N/A	983	1155	9519	5190	21.179	30.779	192.617	131.392	25.979	162.0045	-2.640616084	9.41E-09	1.04E-05	DOWN
Contig_159515	1298	-	#N/A	#N/A	91	62	0	0	4.27	3.582	0	0	3.926	0	Inf	9.89E-09	1.09E-05	UP
Contig_63819	503	-	#N/A	#N/A	229	252	1797	1446	27.62	37.669	203.709	205.035	32.6445	204.372	-2.646285704	1.04E-08	1.13E-05	DOWN
Contig_71260	4977	-	#N/A	#N/A	3463	2953	22020	16197	42.256	44.537	252.293	232.17	43.3965	242.2315	-2.48073589	1.05E-08	1.13E-05	DOWN
Contig_46784	1183	-	K11173	#N/A	154	97	0	4	7.911	6.141	0	0.249	7.026	0.1245	5.818485929	1.19E-08	1.27E-05	UP
Contig_87661	2218	-	#N/A	#N/A	17	9	219	160	0.457	0.315	5.627	5.149	0.386	5.388	-3.803077098	1.28E-08	1.36E-05	DOWN
Contig_72802	419	-	#N/A	#N/A	4	0	183	71	0.515	0	24.864	12.074	0.2575	18.469	-6.164389512	1.30E-08	1.38E-05	DOWN
Contig_28164	1126	-	K01897	ko01100:Metabolic pathways,ko04714:Thermogenesis,ko04146:Peroxisome,ko01212:Fatty acid metabolism,ko00071:Fatty acid degradation,ko03320:PPAR signaling pathway,ko02024:Quorum sensing,ko04920:Adipocytokine signaling pathway,ko04216:Ferroptosis,ko00061:Fatty acid biosynthesis,	546	299	16	36	29.431	19.933	0.798	2.283	24.682	1.5405	4.001988714	1.32E-08	1.39E-05	UP
Contig_112248	790	-	#N/A	#N/A	62	56	734	353	4.784	5.292	52.991	31.915	5.038	42.453	-3.07494348	1.41E-08	1.48E-05	DOWN
Contig_129595	1467	-	#N/A	#N/A	95	91	0	2	3.916	4.644	0	0.112	4.28	0.056	6.256040159	1.43E-08	1.48E-05	UP
Contig_9989	2725	-	K00454	ko01100:Metabolic pathways,ko01110:Biosynthesis of secondary metabolites,ko00592:alpha-Linolenic acid metabolism,ko00591:Linoleic acid metabolism,	359	256	1877	2612	8.001	7.064	39.268	68.386	7.5325	53.827	-2.837129347	1.49E-08	1.53E-05	DOWN
Contig_163970	1033	-	#N/A	#N/A	0	5	138	107	0	0.373	7.631	7.374	0.1865	7.5025	-5.330123878	1.52E-08	1.55E-05	DOWN
Contig_11484	3177	-	K14640	#N/A	278	301	1830	2150	5.322	7.122	32.845	48.289	6.222	40.567	-2.704856317	1.72E-08	1.73E-05	DOWN
Contig_55516	1300	-	K03247	ko03013:RNA transport,	68	77	0	0	3.181	4.427	0	0	3.804	0	Inf	1.71E-08	1.73E-05	UP
Contig_11049	1362	-	#N/A	#N/A	65	114	934	656	2.901	6.279	39.103	34.367	4.59	36.735	-3.000589216	1.92E-08	1.92E-05	DOWN
Contig_27610	1923	-	#N/A	#N/A	66	66	627	428	2.07	2.592	18.578	15.89	2.331	17.234	-2.886236679	2.05E-08	2.03E-05	DOWN
Contig_5767	815	-	K00354	#N/A	174	97	0	5	12.95	8.955	0	0.452	10.9525	0.226	5.598793632	2.06E-08	2.03E-05	UP
Contig_23803	3296	-	#N/A	#N/A	1440	1193	196	193	26.522	27.161	3.396	4.185	26.8415	3.7905	2.824005227	2.08E-08	2.04E-05	UP
Contig_14784	1783	-	#N/A	#N/A	404	320	2807	1737	13.754	13.489	89.783	69.489	13.6215	79.636	-2.547535177	2.10E-08	2.04E-05	DOWN
Contig_69369	1687	-	#N/A	#N/A	331	188	24	19	11.921	8.344	0.822	0.795	10.1325	0.8085	3.647598591	2.16E-08	2.09E-05	UP
Contig_19237	3594	-	#N/A	#N/A	605	466	69	64	10.227	9.742	1.09	1.266	9.9845	1.178	3.083350644	2.24E-08	2.15E-05	UP
Contig_99171	2591	-	#N/A	#N/A	0	1	301	28	0	0.028	6.616	0.778	0.014	3.697	-8.044784406	2.29E-08	2.19E-05	DOWN
Contig_1136	5790	-	#N/A	#N/A	2237	1223	197	237	23.458	15.859	1.938	2.925	19.6585	2.4315	3.015234747	2.52E-08	2.39E-05	UP
Contig_16303	1531	-	#N/A	#N/A	143	198	5	11	5.662	9.689	0.194	0.496	7.6755	0.345	4.475592467	2.55E-08	2.41E-05	UP
Contig_124996	540	-	#N/A	#N/A	14	39	380	364	1.54	5.423	40.156	48.062	3.4815	44.109	-3.663292125	2.65E-08	2.48E-05	DOWN
Contig_5207	5798	-	#N/A	#N/A	145	118	1789	603	1.523	1.534	17.593	7.42	1.5285	12.5065	-3.032489644	2.79E-08	2.60E-05	DOWN
Contig_15628	1839	-	#N/A	#N/A	89	55	0	0	2.932	2.241	0	0	2.5865	0	Inf	2.90E-08	2.68E-05	UP
Contig_55448	1751	-	#N/A	#N/A	264	263	34	17	9.141	11.268	1.097	0.697	10.2045	0.897	3.5079537	3.05E-08	2.80E-05	UP
Contig_160212	1077	-	K08133	ko04974:Protein digestion and absorption,	327	354	24	36	18.451	24.653	1.287	2.354	21.552	1.8205	3.56541511	3.26E-08	2.98E-05	UP
Contig_20589	741	-	K07509	ko01100:Metabolic pathways,ko01110:Biosynthesis of secondary metabolites,ko01130:Biosynthesis of antibiotics,ko01212:Fatty acid metabolism,ko00280:Valine, leucine and isoleucine degradation,ko00071:Fatty acid degradation,ko00062:Fatty acid elongation,	639	442	60	8	52.394	44.823	4.605	0.756	48.6085	2.6805	4.180634575	3.33E-08	3.02E-05	UP
Contig_12150	2096	-	#N/A	#N/A	0	0	319	18	0	0	8.682	0.614	0	4.648	#NAME?	3.51E-08	3.15E-05	DOWN
Contig_24112	3696	-	#N/A	#N/A	1131	878	83	139	18.576	17.825	1.28	2.68	18.2005	1.98	3.200405749	3.51E-08	3.15E-05	UP
Contig_213049	419	-	#N/A	#N/A	0	0	115	42	0	0	15.61	7.179	0	11.3945	#NAME?	3.57E-08	3.18E-05	DOWN
Contig_2855	2134	-	#N/A	#N/A	294	131	0	9	8.374	4.603	0	0.305	6.4885	0.1525	5.411003849	3.64E-08	3.23E-05	UP
Contig_131310	1014	-	#N/A	#N/A	34	14	411	198	2.042	1.066	23.117	13.963	1.554	18.54	-3.576582835	3.86E-08	3.37E-05	DOWN
Contig_1576	6179	-	#N/A	#N/A	36655	36989	8208	2993	360.207	449.39	75.746	34.56	404.7985	55.153	2.875692677	3.89E-08	3.37E-05	UP
Contig_180346	2377	-	#N/A	#N/A	200	89	9	2	5.104	2.822	0.212	0.05	3.963	0.131	4.91895425	3.87E-08	3.37E-05	UP
Contig_41463	1347	-	#N/A	#N/A	155	158	2653	687	6.977	8.821	112.297	36.387	7.899	74.342	-3.234435574	3.86E-08	3.37E-05	DOWN
Contig_72204	2403	-	#N/A	#N/A	1	1	157	47	0.03	0.035	3.721	1.405	0.0325	2.563	-6.30124995	4.00E-08	3.44E-05	DOWN
Contig_59917	570	-	K00799	ko05225:Hepatocellular carcinoma,ko05418:Fluid shear stress and atherosclerosis,ko00480:Glutathione metabolism,ko00983:Drug metabolism - other enzymes,ko01524:Platinum drug resistance,ko00980:Metabolism of xenobiotics by cytochrome P450,ko05204:Chemical carcinogenesis,ko00982:Drug metabolism - cytochrome P450,	56	84	0	0	5.951	11.028	0	0	8.4895	0	Inf	4.20E-08	3.59E-05	UP
Contig_120216	6336	-	#N/A	#N/A	43	114	0	0	0.413	1.347	0	0	0.88	0	Inf	4.56E-08	3.85E-05	UP
Contig_15012	6892	-	K05849	ko04022:cGMP-PKG signaling pathway,ko04371:Apelin signaling pathway,ko04020:Calcium signaling pathway,ko04974:Protein digestion and absorption,ko04740:Olfactory transduction,	161	151	931	1347	1.419	1.643	7.7	13.946	1.531	10.823	-2.821554264	4.56E-08	3.85E-05	DOWN
Contig_4742	2624	-	K15397	ko01110:Biosynthesis of secondary metabolites,ko00062:Fatty acid elongation,	963	899	43	110	22.274	25.708	0.927	2.981	23.991	1.954	3.617990921	4.65E-08	3.91E-05	UP
Contig_11050	619	-	#N/A	#N/A	10	28	540	175	1.024	3.34	49.728	20.218	2.182	34.973	-4.00251855	4.99E-08	4.17E-05	DOWN
Contig_57097	2436	-	#N/A	#N/A	12	9	876	74	0.298	0.281	20.513	2.175	0.2895	11.344	-5.292222279	5.50E-08	4.57E-05	DOWN
Contig_115040	866	-	#N/A	#N/A	91	80	0	2	6.382	6.94	0	0.182	6.661	0.091	6.193728426	5.69E-08	4.70E-05	UP
Contig_231694	1116	-	#N/A	#N/A	2	2	57	178	0.122	0.145	2.888	11.393	0.1335	7.1405	-5.741113453	5.78E-08	4.75E-05	DOWN
Contig_67412	6520	-	#N/A	#N/A	256	276	1892	1322	2.384	3.176	16.547	14.462	2.78	15.5045	-2.479530214	5.84E-08	4.77E-05	DOWN
Contig_2499	9775	-	K02689	ko01100:Metabolic pathways,ko00195:Photosynthesis,	731	525	15354	2523	4.541	4.034	89.568	18.41	4.2875	53.989	-3.654456919	5.97E-08	4.85E-05	DOWN
Contig_1470	1246	-	K17756	#N/A	187	83	0	5	9.115	5.029	0	0.265	7.072	0.1325	5.73805401	6.02E-08	4.86E-05	UP
Contig_292760	850	-	#N/A	#N/A	72	61	0	0	5.112	5.347	0	0	5.2295	0	Inf	6.17E-08	4.96E-05	UP
Contig_2223	1007	-	#N/A	#N/A	122	110	1471	514	7.357	8.2	83.3	36.383	7.7785	59.8415	-2.94358246	6.35E-08	5.07E-05	DOWN
Contig_161700	1042	-	#N/A	#N/A	122	87	2	4	7.121	6.263	0.095	0.272	6.692	0.1835	5.188585477	6.78E-08	5.39E-05	UP
Contig_104254	737	-	#N/A	#N/A	21	18	227	192	1.713	1.807	17.528	18.565	1.76	18.0465	-3.358071729	6.88E-08	5.44E-05	DOWN
Contig_34050	1233	-	#N/A	#N/A	109	95	5	0	5.359	5.809	0.227	0	5.584	0.1135	5.620534739	7.56E-08	5.94E-05	UP
First_Contig49	2044	tr|A0A0D2NLK9|A0A0D2NLK9_9CHLO:SubName: Full=Sulfate transmembrane transporter {ECO:0000313|EMBL:KIZ05591.1}; GN=MNEG_2367 OS=Unreviewed; 700 AA.	K18059	#N/A	131	117	933	656	3.882	4.313	26.017	22.889	4.0975	24.453	-2.577195618	7.82E-08	6.11E-05	DOWN
Contig_116744	1193	-	#N/A	#N/A	318	326	2191	1526	16.172	20.491	104.719	91.276	18.3315	97.9975	-2.418420104	8.50E-08	6.61E-05	DOWN
Contig_55131	2312	-	K11165	#N/A	132	124	10	2	3.459	4.029	0.251	0.062	3.744	0.1565	4.580345873	8.95E-08	6.92E-05	UP
Contig_40790	422	-	#N/A	#N/A	13	20	210	183	1.855	3.504	28.336	30.913	2.6795	29.6245	-3.466755083	8.99E-08	6.92E-05	DOWN
Contig_5882	2010	-	#N/A	#N/A	285	243	26	28	8.605	9.065	0.739	1.009	8.835	0.874	3.33752495	9.24E-08	7.08E-05	UP
Contig_24279	1538	-	#N/A	#N/A	4162	4233	44978	15530	164.337	206.592	1667.629	720.374	185.4645	1194.0015	-2.686589679	9.78E-08	7.45E-05	DOWN
Contig_126997	404	-	#N/A	#N/A	11	5	268	80	1.603	0.922	37.853	14.16	1.2625	26.0065	-4.364516959	1.08E-07	8.19E-05	DOWN
Contig_115969	670	-	#N/A	#N/A	56	72	0	0	5.057	8.105	0	0	6.581	0	Inf	1.14E-07	8.63E-05	UP
Contig_19223	4082	-	#N/A	#N/A	105	137	742	1060	1.562	2.523	10.37	18.527	2.0425	14.4485	-2.822511741	1.26E-07	9.43E-05	DOWN
Contig_28049	2039	-	K00219	#N/A	266	130	21	6	7.929	4.788	0.578	0.194	6.3585	0.386	4.042013715	1.30E-07	9.67E-05	UP
Contig_57853	1395	-	#N/A	#N/A	143	180	1702	707	6.22	9.677	69.581	36.143	7.9485	52.862	-2.733476476	1.30E-07	9.67E-05	DOWN
Contig_54153	5173	-	#N/A	#N/A	56	67	1177	287	0.659	0.976	12.979	3.952	0.8175	8.4655	-3.372304645	1.33E-07	9.81E-05	DOWN
First_Contig6457	771	tr|K3WF10|K3WF10_PYTUL:RecName: Full=NADH-cytochrome b5 reductase {ECO:0000256|RuleBase:RU361226}; GN=PYU1_G003541 OS=Pythium ultimum DAOM BR144.	K00326	ko00520:Amino sugar and nucleotide sugar metabolism,	83	47	0	0	6.55	4.54	0	0	5.545	0	Inf	1.39E-07	0.000102312	UP
Contig_100959	3318	-	#N/A	#N/A	14	7	154	143	0.256	0.155	2.645	3.084	0.2055	2.8645	-3.801073039	1.42E-07	0.000104098	DOWN
Contig_16301	890	-	#N/A	#N/A	120	145	2557	545	8.193	12.204	163.799	43.659	10.1985	103.729	-3.346390411	1.46E-07	0.000106436	DOWN
Contig_3769	2680	-	#N/A	#N/A	851	639	4963	3056	19.278	17.902	105.605	81.349	18.59	93.477	-2.330084664	1.48E-07	0.000107407	DOWN
First_Contig116	2437	tr|A3QQQ0|A3QQQ0_ACUOB:SubName: Full=Chloroplast LI818 protein {ECO:0000313|EMBL:ABD58893.1}; GN=LGFDPLGLGP OS=Acutodesmus obliquus	K08913	ko01100:Metabolic pathways,ko00196:Photosynthesis - antenna proteins,	5823	6509	33563	31485	145.097	200.495	785.344	921.705	172.796	853.5245	-2.304362744	1.56E-07	0.000112638	DOWN
Contig_114386	1435	-	#N/A	#N/A	69	43	339	1053	2.907	2.264	13.468	52.337	2.5855	32.9025	-3.669681997	1.57E-07	0.000112641	DOWN
Contig_197882	1595	-	#N/A	#N/A	1	3	247	38	0.047	0.163	8.839	1.699	0.105	5.269	-5.649067947	1.59E-07	0.000113583	DOWN
Contig_37117	468	-	K07515	ko01100:Metabolic pathways,ko01110:Biosynthesis of secondary metabolites,ko01130:Biosynthesis of antibiotics,ko01120:Microbial metabolism in diverse environments,ko01200:Carbon metabolism,ko01212:Fatty acid metabolism,ko00280:Valine, leucine and isoleucine degradation,ko00310:Lysine degradation,ko00640:Propanoate metabolism,ko00380:Tryptophan metabolism,ko00071:Fatty acid degradation,ko00650:Buta…	448	306	49	46	58.182	49.103	5.959	6.959	53.6425	6.459	3.05399375	1.60E-07	0.000113944	UP
Contig_351913	855	-	#N/A	#N/A	0	0	201	20	0	0	13.375	1.674	0	7.5245	#NAME?	1.61E-07	0.000114158	DOWN
Contig_56435	1027	-	#N/A	#N/A	79	48	0	0	4.699	3.539	0	0	4.119	0	Inf	1.66E-07	0.000116837	UP
Contig_16106	6926	-	#N/A	#N/A	55	66	408	569	0.486	0.715	3.36	5.862	0.6005	4.611	-2.940843515	1.67E-07	0.000116842	DOWN
Contig_86699	1400	-	#N/A	#N/A	77	49	0	0	3.321	2.601	0	0	2.961	0	Inf	1.74E-07	0.000121024	UP
Contig_157333	2105	-	K03283	ko03040:Spliceosome,ko04144:Endocytosis,ko04141:Protein processing in endoplasmic reticulum,ko05169:Epstein-Barr virus infection,ko04010:MAPK signaling pathway,ko05164:Influenza A,ko04915:Estrogen signaling pathway,ko04213:Longevity regulating pathway - multiple species,ko04612:Antigen processing and presentation,ko05134:Legionellosis,	153	130	13	2	4.425	4.631	0.36	0.071	4.528	0.2155	4.393114184	1.83E-07	0.000125338	UP
Contig_46721	994	-	#N/A	#N/A	55	68	0	0	3.384	5.109	0	0	4.2465	0	Inf	1.83E-07	0.000125338	UP
Contig_49880	1120	-	K00507	ko04152:AMPK signaling pathway,ko01212:Fatty acid metabolism,ko03320:PPAR signaling pathway,ko04212:Longevity regulating pathway - worm,ko01040:Biosynthesis of unsaturated fatty acids,	314	233	11	28	17.022	15.62	0.563	1.802	16.321	1.1825	3.786817366	1.82E-07	0.000125338	UP
First_Contig440	3601	-	#N/A	#N/A	44	36	524	214	0.748	0.75	8.299	4.234	0.749	6.2665	-3.064622262	1.81E-07	0.000125338	DOWN
Contig_15159	2806	-	#N/A	#N/A	781	461	98	82	16.895	12.329	2.001	2.079	14.612	2.04	2.840512602	1.91E-07	0.000130337	UP
Contig_10414	864	-	#N/A	#N/A	56	52	472	315	3.942	4.531	31.182	25.971	4.2365	28.5765	-2.753884454	1.96E-07	0.000133122	DOWN
Contig_34052	662	-	#N/A	#N/A	93	40	0	0	8.566	4.491	0	0	6.5285	0	Inf	2.04E-07	0.000137755	UP
Contig_693	4435	-	#N/A	#N/A	1319	783	127	165	18.066	13.255	1.634	2.658	15.6605	2.146	2.867408294	2.11E-07	0.000141467	UP
Contig_11116	4178	-	K09490	ko04141:Protein processing in endoplasmic reticulum,ko03060:Protein export,ko04918:Thyroid hormone synthesis,	308	196	20	27	4.471	3.521	0.268	0.456	3.996	0.362	3.464494981	2.13E-07	0.000141766	UP
Contig_38449	2968	-	#N/A	#N/A	2	5	89	118	0.033	0.118	1.701	2.839	0.0755	2.27	-4.910071843	2.13E-07	0.000141766	DOWN
Contig_63183	1573	-	#N/A	#N/A	163	111	924	716	6.292	5.28	33.487	32.487	5.786	32.987	-2.51125935	2.16E-07	0.000142776	DOWN
Contig_62194	975	-	#N/A	#N/A	81	45	0	0	5.038	3.443	0	0	4.2405	0	Inf	2.18E-07	0.000143561	UP
Contig_62837	3584	-	#N/A	#N/A	2250	2916	17732	10926	38.119	61.086	282.118	217.488	49.6025	249.803	-2.332306063	2.22E-07	0.000145748	DOWN
Contig_57103	641	-	#N/A	#N/A	148	175	18	11	13.985	20.498	1.645	1.193	17.2415	1.419	3.602938799	2.41E-07	0.000157376	UP
Contig_52991	6532	-	K20289	#N/A	304	280	1835	1292	2.825	3.219	16.021	14.116	3.022	15.0685	-2.317960245	2.52E-07	0.000164242	DOWN
Contig_3031	2704	-	#N/A	#N/A	576	311	72	45	12.928	8.625	1.524	1.197	10.7765	1.3605	2.985679833	2.58E-07	0.000167083	UP
Contig_49144	1367	-	#N/A	#N/A	14	15	225	118	0.628	0.813	9.399	6.159	0.7205	7.779	-3.432514371	2.68E-07	0.000173181	DOWN
Contig_65832	1302	-	#N/A	#N/A	263	155	28	13	12.261	8.921	1.247	0.726	10.591	0.9865	3.424375954	3.06E-07	0.000195617	UP
Contig_86819	997	-	#N/A	#N/A	535	436	3271	1879	32.591	32.841	187.095	134.46	32.716	160.7775	-2.296997249	3.06E-07	0.000195617	DOWN
Contig_15272	4088	-	#N/A	#N/A	203	89	3	9	3.019	1.643	0.046	0.163	2.331	0.1045	4.479374157	3.11E-07	0.000198109	UP
Contig_25449	2093	-	#N/A	#N/A	17	12	171	146	0.495	0.427	4.659	4.991	0.461	4.825	-3.387690287	3.48E-07	0.000220795	DOWN
Contig_7718	4131	-	K14640	#N/A	2724	2888	12846	20561	40.044	52.488	177.318	355.086	46.266	266.202	-2.524497131	3.63E-07	0.000228656	DOWN
First_Contig6413	2727	tr|A0A0D2JDS3|A0A0D2JDS3_9CHLO:SubName: Full=Uncharacterized protein {ECO:0000313|EMBL:KIY97667.1}; GN=MNEG_10297 OS=Unreviewed; 335 AA.	#N/A	#N/A	14	12	2159	55	0.316	0.326	45.147	1.438	0.321	23.2925	-6.181148386	3.64E-07	0.000228656	DOWN
Contig_30021	623	-	#N/A	#N/A	22	12	183	169	2.114	1.424	16.714	19.35	1.769	18.032	-3.349553467	3.69E-07	0.000230722	DOWN
Contig_297061	1310	-	#N/A	#N/A	56	60	0	0	2.574	3.453	0	0	3.0135	0	Inf	3.77E-07	0.000234792	UP
Second_Contig155	2621	-	#N/A	#N/A	176	128	772	1230	4.074	3.677	16.789	33.472	3.8755	25.1305	-2.696985018	3.91E-07	0.000242343	DOWN
Contig_24262	1408	-	K01006	ko01100:Metabolic pathways,ko01120:Microbial metabolism in diverse environments,ko01200:Carbon metabolism,ko00620:Pyruvate metabolism,ko00710:Carbon fixation in photosynthetic organisms,ko00720:Carbon fixation pathways in prokaryotes,	12	3	215	81	0.497	0.157	8.703	4.128	0.327	6.4155	-4.294199167	4.37E-07	0.000270304	DOWN
Contig_157987	2564	-	K07001	#N/A	102	92	489	1217	2.405	2.682	10.882	33.849	2.5435	22.3655	-3.136388012	4.41E-07	0.000271291	DOWN
Contig_42760	2353	-	#N/A	#N/A	52	54	1044	220	1.351	1.709	25.295	6.657	1.53	15.976	-3.38430268	4.46E-07	0.000273318	DOWN
Contig_128199	422	-	K05673	ko02010:ABC transporters,ko04024:cAMP signaling pathway,ko04976:Bile secretion,ko01523:Antifolate resistance,	0	0	67	48	0	0	9.022	8.112	0	8.567	#NAME?	4.56E-07	0.000278546	DOWN
Contig_49699	662	-	K03147	ko01100:Metabolic pathways,ko00730:Thiamine metabolism,	341	407	2745	1467	31.248	46.117	236.45	158.114	38.6825	197.282	-2.350506388	4.66E-07	0.00028335	DOWN
Contig_22688	5366	-	K19009	#N/A	108	120	8	6	1.222	1.677	0.081	0.08	1.4495	0.0805	4.17042274	4.94E-07	0.000298952	UP
Contig_78897	412	-	K03007	ko01100:Metabolic pathways,ko00230:Purine metabolism,ko00240:Pyrimidine metabolism,ko05169:Epstein-Barr virus infection,ko03020:RNA polymerase,ko04623:Cytosolic DNA-sensing pathway,	70	46	0	0	10.28	8.36	0	0	9.32	0	Inf	4.98E-07	0.000300202	UP
Contig_27848	3658	-	K16506	#N/A	206	151	1266	734	3.418	3.108	19.74	14.306	3.263	17.023	-2.383214416	5.34E-07	0.000319173	DOWN
Contig_77723	7336	-	#N/A	#N/A	152	112	661	1104	1.258	1.147	5.139	10.736	1.2025	7.9375	-2.722647793	5.33E-07	0.000319173	DOWN
Contig_992	1517	-	#N/A	#N/A	1429	1734	9123	6664	57.216	85.794	342.939	313.414	71.505	328.1765	-2.198355903	5.57E-07	0.000331377	DOWN
Contig_26469	2576	-	#N/A	#N/A	343	325	2335	1251	8.096	9.466	51.688	34.642	8.781	43.165	-2.297404837	5.71E-07	0.000338504	DOWN
Contig_73485	1182	-	K09510	#N/A	0	5	186	55	0	0.322	8.966	3.341	0.161	6.1535	-5.256274629	5.83E-07	0.000344615	DOWN
Contig_1545	3338	-	#N/A	#N/A	713	390	86	77	12.969	8.769	1.469	1.636	10.869	1.5525	2.807554038	5.93E-07	0.000348986	UP
Contig_39225	2678	-	#N/A	#N/A	240	290	3942	910	5.442	8.133	83.947	24.256	6.7875	54.1015	-2.994716396	6.05E-07	0.000354262	DOWN
Contig_139574	407	-	#N/A	#N/A	13	0	508	87	1.909	0	71.119	15.28	0.9545	43.1995	-5.500125607	6.09E-07	0.00035519	DOWN
Contig_79258	3188	-	#N/A	#N/A	0	8	121	141	0	0.192	2.156	3.166	0.096	2.661	-4.792790294	6.22E-07	0.000361654	DOWN
Contig_21247	611	-	#N/A	#N/A	5	11	875	45	0.521	1.318	81.627	5.243	0.9195	43.435	-5.561864653	6.30E-07	0.000364702	DOWN
Contig_197334	2811	-	#N/A	#N/A	99	72	434	959	2.128	1.933	8.801	24.328	2.0305	16.5645	-3.028187724	6.38E-07	0.000367775	DOWN
Contig_77548	1201	-	K11165	#N/A	204	86	6	10	10.299	5.348	0.3	0.608	7.8235	0.454	4.107049968	6.62E-07	0.000380026	UP
Contig_194457	758	-	#N/A	#N/A	4	0	680	21	0.333	0	51.153	1.997	0.1665	26.575	-7.318403704	7.03E-07	0.000402387	DOWN
Contig_15599	716	-	K17756	#N/A	269	174	34	18	22.812	18.286	2.686	1.823	20.549	2.2545	3.188188773	7.19E-07	0.000409879	UP
Contig_64380	612	-	#N/A	#N/A	167	215	1435	793	16.574	26.341	133.728	92.41	21.4575	113.069	-2.397649538	7.51E-07	0.000426397	DOWN
Contig_49448	1168	-	#N/A	#N/A	784	872	4704	3301	40.783	56.027	229.665	201.648	48.405	215.6565	-2.155507217	7.85E-07	0.000444268	DOWN
Contig_29916	2085	-	#N/A	#N/A	310	247	41	35	9.032	8.906	1.127	1.196	8.969	1.1615	2.948957986	7.91E-07	0.000445903	UP
Contig_23891	411	-	K11187	ko04146:Peroxisome,	450	412	0	23	66.461	75.24	0	3.984	70.8505	1.992	5.152488482	7.98E-07	0.000448174	UP
Contig_123510	811	-	K10244	ko01110:Biosynthesis of secondary metabolites,ko01212:Fatty acid metabolism,ko00062:Fatty acid elongation,ko01040:Biosynthesis of unsaturated fatty acids,	70	42	0	0	5.208	3.857	0	0	4.5325	0	Inf	8.70E-07	0.000486439	UP
Contig_9472	2236	-	#N/A	#N/A	1976	1483	306	339	53.674	49.799	7.812	10.828	51.7365	9.32	2.472780598	8.79E-07	0.00048782	UP
First_Contig536	1869	-	#N/A	#N/A	134	114	1821	423	4.361	4.577	55.558	16.139	4.469	35.8485	-3.003888804	8.78E-07	0.00048782	DOWN
Contig_59162	4134	-	#N/A	#N/A	251	333	9509	917	3.693	6.043	131.162	15.818	4.868	73.49	-3.916146878	9.05E-07	0.000500365	DOWN
First_Contig5378	2063	tr|A0A0D2NHQ7|A0A0D2NHQ7_9CHLO:SubName: Full=Uncharacterized protein {ECO:0000313|EMBL:KIZ04521.1}; GN=MNEG_3430 OS=Unreviewed; 303 AA.	#N/A	#N/A	56	48	316	403	1.655	1.757	8.73	13.947	1.706	11.3385	-2.732540243	9.16E-07	0.000504411	DOWN
Contig_863	2809	-	#N/A	#N/A	14	13	137	152	0.308	0.352	2.784	3.86	0.33	3.322	-3.331514144	9.36E-07	0.000513497	DOWN
Contig_45182	2546	-	#N/A	#N/A	53	56	762	224	1.253	1.665	17.056	6.278	1.459	11.667	-2.999381852	9.57E-07	0.000523359	DOWN
Contig_92818	557	-	#N/A	#N/A	91	46	505	393	9.913	6.206	51.668	50.364	8.0595	51.016	-2.662187542	9.62E-07	0.000524086	DOWN
Contig_140865	2137	-	#N/A	#N/A	22	10	289	104	0.611	0.366	7.712	3.463	0.4885	5.5875	-3.515772459	9.74E-07	0.0005284	DOWN
Contig_21087	5032	-	K01192	ko04142:Lysosome,ko00511:Other glycan degradation,	952	861	6019	3052	11.483	12.851	68.204	43.267	12.167	55.7355	-2.195623038	1.01E-06	0.000544684	DOWN
Contig_283041	2167	-	#N/A	#N/A	5	0	84	103	0.151	0	2.221	3.378	0.0755	2.7995	-5.212548725	1.01E-06	0.000544684	DOWN
Contig_51126	434	-	#N/A	#N/A	84	34	0	0	11.758	5.831	0	0	8.7945	0	Inf	1.01E-06	0.000544684	UP
Contig_757	1906	-	#N/A	#N/A	78	92	808	355	2.476	3.613	24.184	13.273	3.0445	18.7285	-2.620958138	1.02E-06	0.000545396	DOWN
Contig_23210	2063	-	#N/A	#N/A	932	1124	6413	3825	27.446	40.9	177.26	132.266	34.173	154.763	-2.179131789	1.02E-06	0.000545645	DOWN
Contig_16039	1153	-	#N/A	#N/A	224	225	1647	822	11.782	14.657	81.453	50.856	13.2195	66.1545	-2.323171685	1.05E-06	0.000558894	DOWN
Contig_18896	2549	-	K01897	ko01100:Metabolic pathways,ko04714:Thermogenesis,ko04146:Peroxisome,ko01212:Fatty acid metabolism,ko00071:Fatty acid degradation,ko03320:PPAR signaling pathway,ko02024:Quorum sensing,ko04920:Adipocytokine signaling pathway,ko04216:Ferroptosis,ko00061:Fatty acid biosynthesis,	205	103	0	9	4.879	3.041	0	0.242	3.96	0.121	5.032421478	1.09E-06	0.000578754	UP
Contig_4427	585	-	#N/A	#N/A	448	196	21	38	46.464	25.12	2.082	4.67	35.792	3.376	3.406250352	1.14E-06	0.000602074	UP
Contig_12948	1377	-	#N/A	#N/A	221	306	44	26	9.756	16.669	1.814	1.328	13.2125	1.571	3.072148386	1.17E-06	0.000610437	UP
Contig_50691	784	-	#N/A	#N/A	93	100	1085	358	7.174	9.531	78.951	32.605	8.3525	55.778	-2.739416223	1.17E-06	0.000610437	DOWN
Contig_18469	2656	-	#N/A	#N/A	23	12	337	100	0.524	0.326	7.235	2.698	0.425	4.9665	-3.546694765	1.18E-06	0.000613492	DOWN
First_Contig7312	2415	-	#N/A	#N/A	75	37	0	0	1.876	1.147	0	0	1.5115	0	Inf	1.18E-06	0.000613492	UP
Contig_45234	1429	-	K09510	#N/A	8	0	287	51	0.347	0	11.443	2.546	0.1735	6.9945	-5.333213362	1.19E-06	0.000614468	DOWN
Contig_27080	1041	-	#N/A	#N/A	223	205	2224	700	13.01	14.805	121.813	47.947	13.9075	84.88	-2.609561551	1.19E-06	0.000615218	DOWN
Contig_55292	4861	-	K01999	ko02010:ABC transporters,ko02024:Quorum sensing,	159	222	942	1440	1.982	3.425	11.051	21.134	2.7035	16.0925	-2.573488207	1.20E-06	0.00061633	DOWN
Contig_175748	1589	-	#N/A	#N/A	3	5	564	24	0.107	0.256	20.224	1.079	0.1815	10.6515	-5.874943254	1.20E-06	0.000617006	DOWN
Contig_310471	446	-	#N/A	#N/A	60	46	0	0	8.214	7.82	0	0	8.017	0	Inf	1.23E-06	0.000627028	UP
Contig_110429	723	-	#N/A	#N/A	196	128	6	16	16.42	13.241	0.436	1.599	14.8305	1.0175	3.865466538	1.24E-06	0.000632985	UP
Contig_42014	8574	-	K10380	ko05205:Proteoglycans in cancer,ko04624:Toll and Imd signaling pathway,	737	660	3958	2533	5.222	5.781	26.321	21.08	5.5015	23.7005	-2.107020563	1.26E-06	0.00063827	DOWN
Contig_51621	1947	-	#N/A	#N/A	18	27	382	126	0.576	1.027	11.192	4.611	0.8015	7.9015	-3.301352131	1.26E-06	0.00063827	DOWN
Contig_10528	6284	-	#N/A	#N/A	11730	9620	44095	62294	113.345	114.917	400.131	707.218	114.131	553.6745	-2.278347372	1.27E-06	0.000639908	DOWN
Contig_107718	518	-	#N/A	#N/A	24	35	378	164	2.793	5.044	41.65	22.629	3.9185	32.1395	-3.035974083	1.29E-06	0.000647091	DOWN
Contig_284836	421	-	#N/A	#N/A	45	61	0	0	6.523	10.794	0	0	8.6585	0	Inf	1.31E-06	0.000653325	UP
Contig_233556	2701	-	#N/A	#N/A	47	58	0	0	1.046	1.602	0	0	1.324	0	Inf	1.31E-06	0.000654606	UP
Contig_30319	5529	-	#N/A	#N/A	268	189	2020	766	2.947	2.568	20.836	9.889	2.7575	15.3625	-2.47798022	1.35E-06	0.000668285	DOWN
Contig_61839	820	-	#N/A	#N/A	28	18	282	133	2.072	1.634	19.616	11.552	1.853	15.584	-3.072130796	1.43E-06	0.000709132	DOWN
Contig_80894	578	-	#N/A	#N/A	91	81	1933	274	9.513	10.581	190.697	33.77	10.047	112.2335	-3.481666676	1.44E-06	0.000710478	DOWN
First_Contig1894	10905	tr|A0A0D2NUW3|A0A0D2NUW3_9CHLO:SubName: Full=Uncharacterized protein {ECO:0000313|EMBL:KIZ07876.1}; GN=MNEG_0092 OS=Unreviewed; 1106 AA.	#N/A	#N/A	257	178	1003	1350	1.43	1.223	5.243	8.829	1.3265	7.036	-2.407130807	1.44E-06	0.000710478	DOWN
Contig_6311	3352	-	K01673	ko00910:Nitrogen metabolism,	2134	1922	12380	6718	38.665	43.043	210.601	142.976	40.854	176.7885	-2.113475187	1.46E-06	0.000714075	DOWN
Contig_28272	7609	-	#N/A	#N/A	441	210	23	41	3.519	2.068	0.175	0.383	2.7935	0.279	3.323736793	1.50E-06	0.000731893	UP
Contig_14295	625	-	#N/A	#N/A	545	606	2511	3409	52.927	72.796	229.12	389.166	62.8615	309.143	-2.298025735	1.51E-06	0.000734145	DOWN
Second_Contig246	1005	-	#N/A	#N/A	111	72	901	347	6.692	5.395	51.133	24.622	6.0435	37.8775	-2.647884902	1.53E-06	0.000741662	DOWN
Contig_95520	511	-	#N/A	#N/A	6	10	138	94	0.756	1.466	15.368	13.086	1.111	14.227	-3.678700756	1.63E-06	0.000790924	DOWN
Contig_7397	2541	-	#N/A	#N/A	618	560	10028	1673	14.777	16.55	225.033	46.97	15.6635	136.0015	-3.11814404	1.67E-06	0.000804049	DOWN
Contig_48322	3392	-	K01342	ko02024:Quorum sensing,	93	95	580	463	1.669	2.099	9.758	9.746	1.884	9.752	-2.371899161	1.69E-06	0.000813762	DOWN
Contig_12802	1199	-	#N/A	#N/A	56	44	343	291	2.845	2.761	16.299	17.341	2.803	16.82	-2.585134056	1.72E-06	0.000822618	DOWN
Contig_62910	686	-	#N/A	#N/A	2037	2137	11368	7460	180.279	233.829	944.933	775.793	207.054	860.363	-2.054938409	1.75E-06	0.000837387	DOWN
Contig_35686	1941	-	#N/A	#N/A	373	397	1826	1811	11.67	15.346	53.643	66.555	13.508	60.099	-2.153526901	1.94E-06	0.000923353	DOWN
Contig_2685	1899	-	K00799	ko05225:Hepatocellular carcinoma,ko05418:Fluid shear stress and atherosclerosis,ko00480:Glutathione metabolism,ko00983:Drug metabolism - other enzymes,ko01524:Platinum drug resistance,ko00980:Metabolism of xenobiotics by cytochrome P450,ko05204:Chemical carcinogenesis,ko00982:Drug metabolism - cytochrome P450,	1991	2273	604	307	63.65	89.846	18.142	11.532	76.748	14.837	2.370929743	1.98E-06	0.000941534	UP
Contig_23235	947	-	K07515	ko01100:Metabolic pathways,ko01110:Biosynthesis of secondary metabolites,ko01130:Biosynthesis of antibiotics,ko01120:Microbial metabolism in diverse environments,ko01200:Carbon metabolism,ko01212:Fatty acid metabolism,ko00280:Valine, leucine and isoleucine degradation,ko00310:Lysine degradation,ko00640:Propanoate metabolism,ko00380:Tryptophan metabolism,ko00071:Fatty acid degradation,ko00650:Buta…	343	271	37	47	21.995	21.501	2.223	3.569	21.748	2.896	2.908749226	2.01E-06	0.000949091	UP
Contig_44276	1138	-	K04564	ko04146:Peroxisome,ko04068:FoxO signaling pathway,ko04013:MAPK signaling pathway - fly,ko04211:Longevity regulating pathway,ko04213:Longevity regulating pathway - multiple species,ko04212:Longevity regulating pathway - worm,	77	77	2018	234	4.097	5.052	101.132	14.697	4.5745	57.9145	-3.662238631	2.01E-06	0.000949628	DOWN
First_Contig3114	945	tr|I0Z5B6|I0Z5B6_9CHLO:RecName: Full=Peptidyl-prolyl cis-trans isomerase {ECO:0000256|RuleBase:RU004231}; GN=COCSUDRAFT_32393 OS=Unreviewed; 107 AA.	K09571	ko04915:Estrogen signaling pathway,	65	39	0	0	4.171	3.106	0	0	3.6385	0	Inf	2.05E-06	0.000963038	UP
Contig_79225	1863	-	#N/A	#N/A	5	2	113	63	0.168	0.074	3.471	2.419	0.121	2.945	-4.605188681	2.08E-06	0.000976232	DOWN
Contig_68842	831	-	#N/A	#N/A	284	341	62	36	20.754	30.829	4.228	3.072	25.7915	3.65	2.820927312	2.10E-06	0.000980777	UP
Contig_83921	581	-	K00432	ko00480:Glutathione metabolism,ko00590:Arachidonic acid metabolism,ko04918:Thyroid hormone synthesis,	109	99	9	5	11.401	12.841	0.911	0.582	12.121	0.7465	4.021222658	2.12E-06	0.000984491	UP
Contig_895	7149	-	K14400	ko03015:mRNA surveillance pathway,	4525	3319	31666	11507	38.431	34.847	252.581	114.83	36.639	183.7055	-2.325942787	2.14E-06	0.000994944	DOWN
First_Contig150	7931	tr|I0YXM1|I0YXM1_9CHLO:SubName: Full=Uncharacterized protein {ECO:0000313|EMBL:EIE23140.1}; GN=COCSUDRAFT_47508 OS=Unreviewed; 3255 AA.	K00665	ko01100:Metabolic pathways,ko04152:AMPK signaling pathway,ko01212:Fatty acid metabolism,ko04910:Insulin signaling pathway,ko00061:Fatty acid biosynthesis,	125	114	14	6	0.956	1.077	0.102	0.05	1.0165	0.076	3.741466986	2.15E-06	0.000995956	UP
Contig_24999	1445	-	#N/A	#N/A	93	81	0	4	3.889	4.184	0	0.202	4.0365	0.101	5.320677694	2.25E-06	0.001036443	UP
Contig_292859	471	-	#N/A	#N/A	35	71	0	0	4.554	11.296	0	0	7.925	0	Inf	2.26E-06	0.001037693	UP
Contig_151548	1743	-	#N/A	#N/A	163	256	0	14	5.662	11.047	0	0.574	8.3545	0.287	4.863430846	2.30E-06	0.001052755	UP
Contig_53927	1702	-	#N/A	#N/A	38	40	531	163	1.363	1.767	17.783	6.812	1.565	12.2975	-2.974130493	2.35E-06	0.001072314	DOWN
First_Contig376	4729	tr|D8QX69|D8QX69_SELML:SubName: Full=Putative uncharacterized protein {ECO:0000313|EMBL:EFJ35357.1}; GN=SELMODRAFT_79855 OS=Selaginella moellendorffii	K01187	ko01100:Metabolic pathways,ko00500:Starch and sucrose metabolism,ko00052:Galactose metabolism,	132	145	601	1249	1.696	2.304	7.241	18.839	2	13.04	-2.704871964	2.36E-06	0.001072314	DOWN
Contig_120203	1448	-	K06660	ko04111:Cell cycle - yeast,ko04113:Meiosis - yeast,	14	17	135	162	0.579	0.893	5.308	8.005	0.736	6.6565	-3.176986134	2.39E-06	0.001084452	DOWN
Contig_49397	1913	-	K14457	ko00561:Glycerolipid metabolism,ko04975:Fat digestion and absorption,	126	77	8	4	3.992	3.015	0.242	0.159	3.5035	0.2005	4.127122754	2.41E-06	0.001091605	UP
Contig_75772	2247	-	#N/A	#N/A	8	6	161	67	0.214	0.206	4.087	2.141	0.21	3.114	-3.890307711	2.45E-06	0.001104574	DOWN
Contig_217520	1051	-	#N/A	#N/A	107	83	0	5	6.191	5.944	0	0.322	6.0675	0.161	5.23596961	2.57E-06	0.001153647	UP
Contig_11987	407	-	#N/A	#N/A	22	23	199	158	3.236	4.189	27.885	27.692	3.7125	27.7885	-2.90402503	2.62E-06	0.001173737	DOWN
Contig_68856	1877	-	#N/A	#N/A	31	39	608	144	0.987	1.568	18.477	5.486	1.2775	11.9815	-3.229413338	2.67E-06	0.001193621	DOWN
Contig_45181	1143	-	#N/A	#N/A	28	30	360	139	1.504	1.986	17.938	8.702	1.745	13.32	-2.932295141	2.70E-06	0.001201653	DOWN
Contig_15587	756	-	K17756	#N/A	404	279	66	14	32.46	27.685	4.96	1.338	30.0725	3.149	3.255479145	2.72E-06	0.001208647	UP
Contig_8790	1081	-	#N/A	#N/A	789	788	4432	2659	44.298	54.751	233.793	175.461	49.5245	204.627	-2.046782203	2.73E-06	0.001211261	DOWN
Contig_34089	2586	-	K01507	ko00190:Oxidative phosphorylation,	113	80	3	6	2.661	2.325	0.067	0.157	2.493	0.112	4.476312245	2.86E-06	0.00126157	UP
Contig_221115	578	-	#N/A	#N/A	72	83	3	3	7.559	10.716	0.257	0.379	9.1375	0.318	4.84470083	2.91E-06	0.001281364	UP
Contig_13387	9332	-	#N/A	#N/A	359	263	2344	976	2.338	2.112	14.323	7.464	2.225	10.8935	-2.291590314	2.96E-06	0.001299194	DOWN
Contig_18309	3561	-	#N/A	#N/A	309	233	40	40	5.267	4.918	0.644	0.797	5.0925	0.7205	2.82130374	3.03E-06	0.001324155	UP
Contig_204291	513	-	#N/A	#N/A	82	102	857	342	9.693	14.954	95.209	47.516	12.3235	71.3625	-2.533754103	3.11E-06	0.001355512	DOWN
First_Contig7339	1325	tr|A0A0D2MIF1|A0A0D2MIF1_9CHLO:SubName: Full=Uncharacterized protein {ECO:0000313|EMBL:KIZ02815.1}; GN=MNEG_5151 OS=Unreviewed; 55 AA.	#N/A	#N/A	114	80	580	446	5.24	4.535	24.974	24.017	4.8875	24.4955	-2.325348133	3.17E-06	0.001380696	DOWN
Contig_37743	669	-	#N/A	#N/A	250	300	3112	822	22.721	33.683	265.257	87.606	28.202	176.4315	-2.645238779	3.20E-06	0.0013896	DOWN
Contig_102287	882	-	#N/A	#N/A	174	149	2615	453	11.961	12.654	169.087	36.612	12.3075	102.8495	-3.062925136	3.44E-06	0.001488261	DOWN
Contig_50446	457	-	#N/A	#N/A	77	78	1082	253	10.223	12.857	134.966	39.554	11.54	87.26	-2.91867725	3.45E-06	0.001488261	DOWN
Contig_24838	1569	-	#N/A	#N/A	69	48	379	306	2.672	2.312	13.772	13.935	2.492	13.8535	-2.474874537	3.50E-06	0.00150348	DOWN
Contig_94291	441	-	#N/A	#N/A	0	0	78	29	0	0	10.115	4.709	0	7.412	#NAME?	3.51E-06	0.00150348	DOWN
Second_Contig203	4699	tr|I0YX63|I0YX63_9CHLO:SubName: Full=Flavodoxin IsiB {ECO:0000313|EMBL:EIE22982.1}; GN=COCSUDRAFT_53474 OS=Unreviewed; 173 AA.	K03839	#N/A	361	434	16994	935	4.662	6.937	206.223	14.2	5.7995	110.2115	-4.248202435	3.55E-06	0.001519294	DOWN
Contig_78712	1155	-	#N/A	#N/A	268	164	0	15	14.081	10.684	0	0.934	12.3825	0.467	4.728736261	3.79E-06	0.001613878	UP
Contig_14314	891	-	#N/A	#N/A	44	37	285	230	2.979	3.086	18.259	18.386	3.0325	18.3225	-2.595036814	3.90E-06	0.001639897	DOWN
Contig_292682	689	-	#N/A	#N/A	82	70	0	3	7.201	7.616	0	0.348	7.4085	0.174	5.412022258	3.88E-06	0.001639897	UP
Contig_42136	727	-	#N/A	#N/A	20	36	200	272	1.673	3.693	15.7	26.672	2.683	21.186	-2.981192267	3.90E-06	0.001639897	DOWN
Contig_8619	3945	-	#N/A	#N/A	327	248	2727	830	5.029	4.727	39.412	15.019	4.878	27.2155	-2.480066878	3.90E-06	0.001639897	DOWN
First_Contig1573	3061	-	#N/A	#N/A	90	109	1390	315	1.777	2.668	25.889	7.346	2.2225	16.6175	-2.90244803	3.90E-06	0.001639897	DOWN
Contig_220853	599	-	#N/A	#N/A	48	47	0	0	4.835	5.841	0	0	5.338	0	Inf	3.96E-06	0.001657807	UP
Contig_154683	4742	-	#N/A	#N/A	46	60	1583	156	0.584	0.957	19.039	2.352	0.7705	10.6955	-3.795065161	4.13E-06	0.001724272	DOWN
First_Contig1221	8282	tr|A0A0D2JIN8|A0A0D2JIN8_9CHLO:SubName: Full=Protein 5NUC {ECO:0000313|EMBL:KIY99167.1}; GN=MNEG_8797 OS=Unreviewed; 480 AA.	K19970	ko01100:Metabolic pathways,ko01110:Biosynthesis of secondary metabolites,ko00230:Purine metabolism,ko00240:Pyrimidine metabolism,ko00760:Nicotinate and nicotinamide metabolism,	368	305	2342	1029	2.698	2.768	16.127	8.866	2.733	12.4965	-2.192966719	4.27E-06	0.001780368	DOWN
Contig_1641	3277	-	#N/A	#N/A	752	586	139	128	13.936	13.427	2.414	2.778	13.6815	2.596	2.397864123	4.30E-06	0.001785102	UP
Contig_88987	2641	-	#N/A	#N/A	48	46	0	0	1.1	1.319	0	0	1.2095	0	Inf	4.47E-06	0.00185119	UP
Contig_5880	683	-	#N/A	#N/A	295	278	30	47	26.221	30.58	2.465	4.925	28.4005	3.695	2.94227006	4.79E-06	0.001980558	UP
Contig_305764	540	-	K10859	#N/A	38	57	0	0	4.259	7.99	0	0	6.1245	0	Inf	4.84E-06	0.0019944	UP
Contig_3468	911	-	#N/A	#N/A	7	14	238	69	0.496	1.185	14.873	5.405	0.8405	10.139	-3.592523738	4.86E-06	0.001995383	DOWN
Contig_138008	593	-	#N/A	#N/A	51	64	309	417	5.252	8.055	29.707	50.189	6.6535	39.948	-2.585937917	4.95E-06	0.002019144	DOWN
Contig_66278	1111	-	K00432	ko00480:Glutathione metabolism,ko00590:Arachidonic acid metabolism,ko04918:Thyroid hormone synthesis,	313	352	2407	1029	17.132	23.809	123.542	66.056	20.4705	94.799	-2.2113255	4.94E-06	0.002019144	DOWN
Contig_9252	2048	-	#N/A	#N/A	1561	980	223	268	46.268	35.934	6.21	9.334	41.101	7.772	2.40281569	4.96E-06	0.002019144	UP
Contig_51361	768	-	#N/A	#N/A	76	88	0	4	6.017	8.579	0	0.387	7.298	0.1935	5.237095679	5.10E-06	0.002072053	UP
Contig_11399	1867	-	#N/A	#N/A	20	17	156	141	0.65	0.691	4.764	5.4	0.6705	5.082	-2.922087138	5.31E-06	0.002152673	DOWN
First_Contig1265	1156	tr|A0A0D2KVM1|A0A0D2KVM1_9CHLO:SubName: Full=Uncharacterized protein {ECO:0000313|EMBL:KIY99428.1}; GN=MNEG_8532 OS=Unreviewed; 388 AA.	#N/A	#N/A	156	115	918	474	8.176	7.443	45.304	29.263	7.8095	37.2835	-2.255235211	5.49E-06	0.002218159	DOWN
Contig_25360	932	-	K00059	ko01100:Metabolic pathways,ko01130:Biosynthesis of antibiotics,ko01212:Fatty acid metabolism,ko01040:Biosynthesis of unsaturated fatty acids,ko00061:Fatty acid biosynthesis,ko00780:Biotin metabolism,ko00333:Prodigiosin biosynthesis,	56	51	0	1	3.645	4.12	0	0.072	3.8825	0.036	6.752845208	5.61E-06	0.002246891	UP
Contig_32161	670	-	#N/A	#N/A	37	57	0	0	3.321	6.404	0	0	4.8625	0	Inf	5.61E-06	0.002246891	UP
Contig_71469	1154	-	#N/A	#N/A	188	154	11	23	9.907	10.043	0.533	1.405	9.975	0.969	3.363748271	5.58E-06	0.002246891	UP
Contig_31262	965	-	#N/A	#N/A	1116	1080	5675	3523	70.211	84.037	335.336	260.479	77.124	297.9075	-1.949612661	5.78E-06	0.002308803	DOWN
Contig_204708	401	-	#N/A	#N/A	0	0	14	120	0	0	1.934	21.27	0	11.602	#NAME?	5.84E-06	0.002329085	DOWN
Contig_25187	1171	-	#N/A	#N/A	0	12	751	56	0	0.741	36.592	3.388	0.3705	19.99	-5.753661119	5.87E-06	0.002333706	DOWN
Contig_298030	513	-	#N/A	#N/A	16	9	124	126	1.88	1.257	13.821	17.524	1.5685	15.6725	-3.320777895	5.95E-06	0.002357191	DOWN
Contig_56729	656	-	#N/A	#N/A	0	16	192	186	0	1.883	16.682	20.226	0.9415	18.454	-4.292828657	5.97E-06	0.002359951	DOWN
Contig_113655	875	-	#N/A	#N/A	0	0	116	16	0	0	7.551	1.298	0	4.4245	#NAME?	6.01E-06	0.002371027	DOWN
Contig_197668	1530	-	#N/A	#N/A	14	16	170	104	0.561	0.802	6.326	4.867	0.6815	5.5965	-3.037739299	6.10E-06	0.002400136	DOWN
Contig_293109	1264	-	#N/A	#N/A	369	387	30	65	17.723	22.98	1.367	3.667	20.3515	2.517	3.01535801	6.33E-06	0.002483085	UP
Contig_166497	462	-	#N/A	#N/A	64	49	377	263	8.376	7.893	46.583	40.56	8.1345	43.5715	-2.421259204	6.37E-06	0.00248983	DOWN
Contig_270033	918	-	#N/A	#N/A	119	194	25	7	7.879	15.887	1.533	0.567	11.883	1.05	3.500437874	6.47E-06	0.002522754	UP
Contig_123	4613	-	#N/A	#N/A	7857	5397	1721	1465	103.428	87.832	21.27	22.664	95.63	21.967	2.122125419	6.57E-06	0.002557644	UP
Contig_2123	671	-	#N/A	#N/A	60	121	806	399	5.444	13.488	68.479	42.433	9.466	55.456	-2.550516732	6.61E-06	0.002559182	DOWN
Contig_23920	1377	-	#N/A	#N/A	1	2	182	21	0.045	0.102	7.529	1.082	0.0735	4.3055	-5.872292728	6.60E-06	0.002559182	DOWN
Contig_16669	4118	-	K03234	ko04921:Oxytocin signaling pathway,ko04152:AMPK signaling pathway,	356	242	50	48	5.247	4.415	0.696	0.828	4.831	0.762	2.66445895	6.64E-06	0.002562604	UP
Contig_34621	739	-	#N/A	#N/A	11	22	270	96	0.912	2.251	20.827	9.28	1.5815	15.0535	-3.250733497	6.81E-06	0.00262056	DOWN
Contig_16189	1581	-	#N/A	#N/A	6	34	653	129	0.229	1.626	23.539	5.825	0.9275	14.682	-3.984557415	6.84E-06	0.002626273	DOWN
Contig_17099	609	-	#N/A	#N/A	190	123	22	2	18.965	15.157	2.075	0.239	17.061	1.157	3.882241441	6.88E-06	0.002626273	UP
Contig_28561	2823	-	K15397	ko01110:Biosynthesis of secondary metabolites,ko00062:Fatty acid elongation,	287	221	45	38	6.163	5.876	0.918	0.953	6.0195	0.9355	2.685834098	6.87E-06	0.002626273	UP
Contig_40612	1614	-	#N/A	#N/A	662	669	2641	3069	24.916	31.139	93.296	135.666	28.0275	114.481	-2.03019321	6.89E-06	0.002626273	DOWN
Contig_134535	4198	-	#N/A	#N/A	183	111	962	521	2.648	1.98	13.071	8.857	2.314	10.964	-2.244313464	7.02E-06	0.002666639	DOWN
Contig_7168	3857	-	#N/A	#N/A	17	77	462	486	0.261	1.505	6.833	8.981	0.883	7.907	-3.162645082	7.10E-06	0.00269043	DOWN
Contig_78713	1153	-	#N/A	#N/A	162	123	0	11	8.536	7.996	0	0.702	8.266	0.351	4.557646428	7.35E-06	0.002777312	UP
First_Contig1497	1656	-	#N/A	#N/A	24	28	739	83	0.876	1.264	25.441	3.581	1.07	14.511	-3.761464242	7.37E-06	0.002779869	DOWN
Contig_174625	1335	-	K00592	#N/A	216	171	921	795	9.834	9.643	39.326	42.46	9.7385	40.893	-2.070082427	7.42E-06	0.002790971	DOWN
Contig_7578	1464	-	#N/A	#N/A	283	383	73	18	11.73	19.648	2.86	0.883	15.689	1.8715	3.067486446	7.47E-06	0.002803421	UP
Contig_12240	1973	-	K03283	ko03040:Spliceosome,ko04144:Endocytosis,ko04141:Protein processing in endoplasmic reticulum,ko05169:Epstein-Barr virus infection,ko04010:MAPK signaling pathway,ko05164:Influenza A,ko04915:Estrogen signaling pathway,ko04213:Longevity regulating pathway - multiple species,ko04612:Antigen processing and presentation,ko05134:Legionellosis,	129	70	10	4	3.965	2.659	0.296	0.154	3.312	0.225	3.879705766	7.50E-06	0.002805215	UP
Contig_181493	3628	-	#N/A	#N/A	53	51	0	1	0.887	1.058	0	0.022	0.9725	0.011	6.466122821	7.52E-06	0.002805215	UP
Contig_67692	816	-	#N/A	#N/A	23	12	215	98	1.741	1.083	15.038	8.553	1.412	11.7955	-3.062424581	7.81E-06	0.002907458	DOWN
Contig_24465	636	-	#N/A	#N/A	65	70	604	241	6.226	8.3	54.17	27.045	7.263	40.6075	-2.483108725	7.92E-06	0.00293431	DOWN
Contig_70478	1070	-	#N/A	#N/A	48	41	0	0	2.727	2.842	0	0	2.7845	0	Inf	7.91E-06	0.00293431	UP
Contig_3738	1144	-	#N/A	#N/A	1243	1381	373	249	65.96	90.602	18.593	15.51	78.281	17.0515	2.198763529	7.97E-06	0.002939013	UP
Contig_68569	590	-	#N/A	#N/A	326	234	64	23	33.596	29.811	6.226	2.769	31.7035	4.4975	2.817446933	7.96E-06	0.002939013	UP
Contig_6034	2213	-	#N/A	#N/A	81	58	410	324	2.225	1.962	10.57	10.439	2.0935	10.5045	-2.32701867	8.03E-06	0.002950076	DOWN
Contig_79727	2121	-	#N/A	#N/A	4	6	347	24	0.114	0.196	9.324	0.814	0.155	5.069	-5.031361043	8.04E-06	0.002950076	DOWN
Contig_1111	2847	-	#N/A	#N/A	555	413	97	92	11.847	10.899	1.945	2.307	11.373	2.126	2.41939936	8.30E-06	0.003038098	UP
Contig_8620	622	-	#N/A	#N/A	23	3	736	63	2.212	0.398	67.511	7.178	1.305	37.3445	-4.83877407	8.34E-06	0.003044364	DOWN
Contig_8683	593	-	#N/A	#N/A	247	330	1969	928	25.332	41.788	189.354	111.61	33.56	150.482	-2.164776308	8.39E-06	0.003053959	DOWN
Contig_16498	578	-	K20520	#N/A	121	43	0	3	12.666	5.534	0	0.394	9.1	0.197	5.529599011	8.45E-06	0.003067595	UP
Contig_11018	2160	-	#N/A	#N/A	218	161	1308	584	6.119	5.606	34.537	19.303	5.8625	26.92	-2.199090487	8.53E-06	0.003073968	DOWN
Contig_142401	919	-	#N/A	#N/A	86	59	4	2	5.675	4.783	0.229	0.178	5.229	0.2035	4.683434371	8.52E-06	0.003073968	UP
Contig_41411	2368	-	#N/A	#N/A	89	103	1381	274	2.277	3.259	33.247	8.244	2.768	20.7455	-2.905882581	8.49E-06	0.003073968	DOWN
Contig_113671	1364	-	#N/A	#N/A	43	61	1	0	1.922	3.33	0.056	0	2.626	0.028	6.551296279	8.69E-06	0.003124621	UP
Contig_152515	1854	-	#N/A	#N/A	57	60	0	2	1.86	2.411	0	0.073	2.1355	0.0365	5.870533624	8.93E-06	0.003204786	UP
Contig_8640	691	-	#N/A	#N/A	115	145	4723	278	10.062	15.724	389.774	28.703	12.893	209.2385	-4.020488432	8.97E-06	0.003209148	DOWN
Contig_50073	401	-	#N/A	#N/A	180	123	27	7	27.317	23.002	3.797	1.16	25.1595	2.4785	3.343564088	9.04E-06	0.003225488	UP
Contig_17483	668	-	#N/A	#N/A	62	71	404	312	5.626	7.943	34.446	33.296	6.7845	33.871	-2.319736179	9.10E-06	0.003232891	DOWN
Contig_34363	1036	-	#N/A	#N/A	467	456	2238	1560	27.399	33.065	123.201	107.46	30.232	115.3305	-1.931625766	9.12E-06	0.003232891	DOWN
Contig_75546	989	-	K00219	#N/A	148	100	0	9	9.073	7.589	0	0.615	8.331	0.3075	4.759831362	9.12E-06	0.003232891	UP
Contig_53224	1632	-	#N/A	#N/A	61	45	547	187	2.28	2.065	19.129	8.172	2.1725	13.6505	-2.651525714	9.20E-06	0.00323908	DOWN
Contig_5334	7401	-	#N/A	#N/A	1317	891	6894	3106	10.801	9.038	53.119	29.945	9.9195	41.532	-2.06588404	9.18E-06	0.00323908	DOWN
Contig_7172	3358	-	#N/A	#N/A	323	461	4136	1092	5.837	10.317	70.24	23.199	8.077	46.7195	-2.53213339	9.21E-06	0.00323908	DOWN
Contig_53299	454	-	K07937	ko04144:Endocytosis,ko04072:Phospholipase D signaling pathway,ko05134:Legionellosis,	15	28	136	275	2.004	4.607	17.099	43.248	3.3055	30.1735	-3.190341633	9.29E-06	0.003259897	DOWN
Contig_162351	408	-	#N/A	#N/A	65	29	0	0	9.642	5.253	0	0	7.4475	0	Inf	9.34E-06	0.003271838	UP
Contig_124995	1970	-	#N/A	#N/A	327	442	1416	3059	10.071	16.854	40.986	110.777	13.4625	75.8815	-2.494801853	9.41E-06	0.00328563	DOWN
Contig_75419	1097	-	#N/A	#N/A	0	0	62	30	0	0	3.201	1.921	0	2.561	#NAME?	9.72E-06	0.003387104	DOWN
Contig_103154	2512	-	#N/A	#N/A	14	14	143	106	0.345	0.405	3.256	3.023	0.375	3.1395	-3.065572312	9.91E-06	0.003447181	DOWN
Contig_3779	1633	-	K13963	#N/A	201	187	1174	624	7.476	8.601	41.003	27.269	8.0385	34.136	-2.086295794	1.01E-05	0.003469159	DOWN
Contig_7805	2617	-	#N/A	#N/A	145	183	1853	459	3.376	5.238	40.373	12.526	4.307	26.4495	-2.618485221	1.01E-05	0.003469159	DOWN
First_Contig1203	889	-	#N/A	#N/A	47	40	0	0	3.236	3.351	0	0	3.2935	0	Inf	1.01E-05	0.003469159	UP
First_Contig2196	924	-	#N/A	#N/A	14	19	484	60	0.937	1.508	29.863	4.654	1.2225	17.2585	-3.81940071	1.00E-05	0.003469159	DOWN
Contig_153609	702	-	#N/A	#N/A	53	63	0	2	4.551	6.7	0	0.206	5.6255	0.103	5.771265088	1.01E-05	0.003482278	UP
Contig_22895	1580	-	K01052	ko04142:Lysosome,ko00100:Steroid biosynthesis,ko04979:Cholesterol metabolism,	683	390	72	104	26.267	18.525	2.591	4.694	22.396	3.6425	2.620240208	1.02E-05	0.003482278	UP
Contig_233580	636	-	#N/A	#N/A	62	30	0	0	5.881	3.509	0	0	4.695	0	Inf	1.02E-05	0.003482278	UP
Contig_29085	1036	-	#N/A	#N/A	116	73	10	4	6.812	5.3	0.552	0.272	6.056	0.412	3.877648963	1.06E-05	0.003622743	UP
Contig_2215	1335	-	#N/A	#N/A	114	109	1091	327	5.194	6.117	46.6	17.484	5.6555	32.042	-2.502237718	1.07E-05	0.003639679	DOWN
First_Contig8547	2197	tr|T0PQK7|T0PQK7_9STRA:SubName: Full=Uncharacterized protein {ECO:0000313|EMBL:EQC27794.1}; GN=SDRG_14378 OS=Saprolegnia diclina VS20.	#N/A	#N/A	53	35	0	0	1.455	1.192	0	0	1.3235	0	Inf	1.07E-05	0.003639679	UP
Contig_110254	1621	-	#N/A	#N/A	6	0	77	92	0.211	0	2.7	4.054	0.1055	3.377	-5.000427275	1.08E-05	0.0036756	DOWN
Contig_25001	1333	-	#N/A	#N/A	57	84	5	1	2.608	4.718	0.216	0.071	3.663	0.1435	4.673903059	1.09E-05	0.003694606	UP
Contig_8095	2134	-	#N/A	#N/A	750	661	9610	1632	21.336	23.243	256.788	54.557	22.2895	155.6725	-2.804077951	1.10E-05	0.003721959	DOWN
Contig_30739	2246	-	K08794	ko04921:Oxytocin signaling pathway,ko04925:Aldosterone synthesis and secretion,	8	7	107	81	0.226	0.246	2.71	2.558	0.236	2.634	-3.480396581	1.15E-05	0.003877793	DOWN
Contig_27379	1135	-	#N/A	#N/A	66	58	580	208	3.537	3.846	29.127	13.056	3.6915	21.0915	-2.514382638	1.19E-05	0.003979614	DOWN
Contig_120511	1125	-	K00327	#N/A	78	53	440	262	4.217	3.504	22.3	16.631	3.8605	19.4655	-2.334059785	1.20E-05	0.00403189	DOWN
Contig_80091	2273	-	#N/A	#N/A	60	48	356	235	1.616	1.576	8.925	7.361	1.596	8.143	-2.351099751	1.21E-05	0.004055944	DOWN
Contig_5061	726	-	K02989	ko03010:Ribosome,	125	112	18	7	10.463	11.537	1.424	0.705	11	1.0645	3.369255669	1.23E-05	0.004112242	UP
Contig_150777	3702	-	#N/A	#N/A	124	111	1440	313	2.031	2.248	22.188	6.039	2.1395	14.1135	-2.721730221	1.24E-05	0.004113992	DOWN
Contig_12131	422	-	#N/A	#N/A	213	118	6	20	30.699	20.907	0.753	3.302	25.803	2.0275	3.669764992	1.24E-05	0.004118021	UP
Contig_36350	6263	-	K11967	#N/A	158	117	12	18	1.534	1.403	0.11	0.2	1.4685	0.155	3.244003145	1.24E-05	0.004118021	UP
Contig_128951	819	-	#N/A	#N/A	97	118	14	3	7.189	10.799	1.008	0.264	8.994	0.636	3.821864213	1.25E-05	0.004125841	UP
Contig_167363	405	-	#N/A	#N/A	143	78	1017	342	21.383	14.544	143.246	60.301	17.9635	101.7735	-2.502221582	1.26E-05	0.004170358	DOWN
Contig_19	3452	-	#N/A	#N/A	13801	8977	2732	2747	242.769	195.22	45.135	56.767	218.9945	50.951	2.10371227	1.28E-05	0.004212163	UP
Contig_1674	3113	-	#N/A	#N/A	4598	3615	25227	10796	89.697	87.183	462.098	247.408	88.44	354.753	-2.004043954	1.30E-05	0.004252516	DOWN
Contig_12697	622	-	#N/A	#N/A	2	12	532	36	0.227	1.392	48.733	4.166	0.8095	26.4495	-5.030065559	1.30E-05	0.00425673	DOWN
Contig_2435	1824	-	#N/A	#N/A	212	118	1573	467	7.049	4.843	49.174	18.274	5.946	33.724	-2.503784296	1.30E-05	0.00425673	DOWN
Contig_10663	2254	-	K06911	#N/A	708	738	142	162	19.062	24.574	3.601	5.127	21.818	4.364	2.321795853	1.34E-05	0.004379231	UP
Contig_3012	3445	-	#N/A	#N/A	890	1035	237	209	15.693	22.561	3.923	4.322	19.127	4.1225	2.214019211	1.36E-05	0.004436211	UP
Contig_11991	2878	-	#N/A	#N/A	31	25	212	151	0.644	0.646	4.198	3.743	0.645	3.9705	-2.62194963	1.37E-05	0.004444984	DOWN
Contig_26748	576	-	#N/A	#N/A	236	294	2182	740	24.891	38.363	215.984	91.677	31.627	153.8305	-2.282112955	1.38E-05	0.004483249	DOWN
Contig_96742	7993	-	#N/A	#N/A	1856	1485	5670	8902	14.101	13.946	40.448	79.451	14.0235	59.9495	-2.095901257	1.39E-05	0.004504145	DOWN
Contig_181259	2831	-	#N/A	#N/A	131	110	594	496	2.81	2.926	11.97	12.51	2.868	12.24	-2.093486629	1.40E-05	0.004507866	DOWN
Contig_2485	5848	-	#N/A	#N/A	377	271	57	59	3.914	3.476	0.555	0.725	3.695	0.64	2.529430554	1.41E-05	0.004522051	UP
Contig_283591	401	-	#N/A	#N/A	21	77	0	0	3.115	14.352	0	0	8.7335	0	Inf	1.43E-05	0.004601673	UP
Contig_303145	603	-	#N/A	#N/A	25	67	0	0	2.55	8.368	0	0	5.459	0	Inf	1.44E-05	0.004601673	UP
First_Contig5056	1374	-	#N/A	#N/A	56	89	475	329	2.485	4.872	19.694	17.083	3.6785	18.3885	-2.321614304	1.44E-05	0.004603803	DOWN
Contig_150935	438	-	#N/A	#N/A	82	133	575	537	11.385	22.832	74.914	87.522	17.1085	81.218	-2.247086225	1.47E-05	0.004679917	DOWN
Contig_62277	2094	-	#N/A	#N/A	64	59	913	172	1.847	2.101	24.857	5.872	1.974	15.3645	-2.960406924	1.47E-05	0.004684383	DOWN
Contig_42638	908	-	K05668	ko02010:ABC transporters,ko01523:Antifolate resistance,	1369	1419	346	327	91.555	117.304	21.699	25.704	104.4295	23.7015	2.139479041	1.48E-05	0.004695415	UP
Contig_154976	2280	-	#N/A	#N/A	85	85	1	6	2.269	2.812	0.024	0.182	2.5405	0.103	4.624396222	1.50E-05	0.004746317	UP
Contig_2221	826	-	#N/A	#N/A	68	76	592	247	5.013	6.942	40.861	21.293	5.9775	31.077	-2.378233111	1.50E-05	0.004746317	DOWN
Contig_374	3241	-	#N/A	#N/A	4799	3832	27319	11043	89.908	88.75	480.669	243.091	89.329	361.88	-2.01831086	1.51E-05	0.004762143	DOWN
Contig_38031	1911	-	#N/A	#N/A	852	984	3093	5955	27.084	38.648	92.292	222.295	32.866	157.2935	-2.258791267	1.51E-05	0.00476434	DOWN
Contig_23386	534	-	#N/A	#N/A	7	4	143	49	0.805	0.616	15.28	6.584	0.7105	10.932	-3.943578905	1.53E-05	0.004812136	DOWN
Contig_29009	485	-	#N/A	#N/A	29	13	430	78	3.638	1.99	50.555	11.432	2.814	30.9935	-3.46127145	1.57E-05	0.004936011	DOWN
Contig_5102	1266	-	#N/A	#N/A	256	172	1900	564	12.28	10.215	85.581	31.759	11.2475	58.67	-2.383018625	1.59E-05	0.004966482	DOWN
Contig_61092	1001	-	#N/A	#N/A	5	3	172	33	0.323	0.252	9.808	2.323	0.2875	6.0655	-4.398992715	1.59E-05	0.004966482	DOWN
Contig_573	2464	-	#N/A	#N/A	489	323	65	81	12.045	9.851	1.511	2.354	10.948	1.9325	2.502127021	1.61E-05	0.005024708	UP
Contig_16090	802	-	#N/A	#N/A	376	475	1657	2052	28.468	44.446	117.807	182.521	36.457	150.164	-2.042271232	1.62E-05	0.005035463	DOWN
Contig_66952	1865	-	#N/A	#N/A	142	101	725	415	4.623	4.048	22.159	15.893	4.3355	19.026	-2.133701993	1.62E-05	0.005035463	DOWN
Contig_351932	867	-	#N/A	#N/A	0	0	1150	0	0	0	75.634	0	0	37.817	#NAME?	1.63E-05	0.005038648	DOWN
Contig_32409	2358	-	#N/A	#N/A	1535	1529	8045	4309	39.515	48.684	194.55	130.372	44.0995	162.461	-1.881259226	1.63E-05	0.005048544	DOWN
Contig_11007	2741	-	#N/A	#N/A	426	292	6088	769	9.439	8.003	126.66	20.018	8.721	73.339	-3.072015117	1.64E-05	0.005070645	DOWN
Contig_56434	826	-	#N/A	#N/A	50	34	0	0	3.687	3.07	0	0	3.3785	0	Inf	1.65E-05	0.005083356	UP
Contig_202722	1440	-	K10380	ko05205:Proteoglycans in cancer,ko04624:Toll and Imd signaling pathway,	69	56	4	0	2.893	2.927	0.167	0	2.91	0.0835	5.123099145	1.69E-05	0.005178235	UP
First_Contig6093	651	-	#N/A	#N/A	81	72	6	3	7.576	8.263	0.548	0.285	7.9195	0.4165	4.249020947	1.69E-05	0.005181191	UP
Contig_9712	1048	-	#N/A	#N/A	12	6	286	41	0.669	0.449	15.586	2.757	0.559	9.1715	-4.036237518	1.70E-05	0.005207108	DOWN
First_Contig957	2109	-	#N/A	#N/A	316	352	1793	1037	9.096	12.538	48.478	35.062	10.817	41.77	-1.949166708	1.72E-05	0.005255818	DOWN
Contig_72822	1214	-	K14457	ko00561:Glycerolipid metabolism,ko04975:Fat digestion and absorption,	84	36	0	2	4.213	2.228	0	0.116	3.2205	0.058	5.795087981	1.73E-05	0.00528013	UP
Contig_3509	1093	-	#N/A	#N/A	83	124	10	9	4.621	8.533	0.528	0.58	6.577	0.554	3.569471789	1.75E-05	0.005301519	UP
Contig_76620	1688	-	K13645	ko00310:Lysine degradation,	52	87	0	3	1.862	3.874	0	0.124	2.868	0.062	5.531632998	1.75E-05	0.005301519	UP
Contig_13018	2080	-	#N/A	#N/A	232	126	27	24	6.779	4.546	0.736	0.812	5.6625	0.774	2.871033674	1.81E-05	0.005466128	UP
Contig_21999	2297	-	#N/A	#N/A	381	282	5962	687	10.078	9.218	148.001	21.341	9.648	84.671	-3.133566116	1.81E-05	0.005473748	DOWN
Contig_213344	1976	-	#N/A	#N/A	78	179	0	9	2.388	6.804	0	0.339	4.596	0.1695	4.76102162	1.87E-05	0.005627218	UP
First_Contig2984	453	-	#N/A	#N/A	190	305	2006	743	25.475	50.562	252.493	117.031	38.0185	184.762	-2.280894551	1.89E-05	0.005683647	DOWN
Contig_34382	1379	-	#N/A	#N/A	256	425	60	59	11.283	23.158	2.5	3.052	17.2205	2.776	2.633047559	1.90E-05	0.00571609	UP
Contig_39621	1027	-	#N/A	#N/A	378	329	97	43	22.333	24.074	5.395	2.998	23.2035	4.1965	2.467083951	1.91E-05	0.005723089	UP
Contig_45358	2069	-	#N/A	#N/A	484	557	2304	1805	14.193	20.193	63.502	62.253	17.193	62.8775	-1.870722555	1.92E-05	0.005741453	DOWN
Contig_756	1085	-	#N/A	#N/A	27	63	892	150	1.514	4.372	46.9	9.894	2.943	28.397	-3.270379077	1.97E-05	0.005851863	DOWN
Contig_9303	505	-	#N/A	#N/A	278	213	26	44	33.44	31.614	2.917	6.281	32.527	4.599	2.822245664	1.97E-05	0.005851863	UP
Contig_94795	444	-	#N/A	#N/A	187	235	1600	598	25.612	39.739	205.49	96.144	32.6755	150.817	-2.20651784	1.97E-05	0.005851863	DOWN
Contig_69534	1016	-	#N/A	#N/A	256	172	0	18	15.31	12.709	0	1.243	14.0095	0.6215	4.494507265	2.02E-05	0.005997774	UP
Contig_12803	959	-	#N/A	#N/A	17	15	120	133	1.108	1.176	7.124	9.893	1.142	8.5085	-2.897342165	2.03E-05	0.006000486	DOWN
First_Contig4967	461	-	#N/A	#N/A	29	15	178	129	3.756	2.401	22.031	19.891	3.0785	20.961	-2.767408072	2.06E-05	0.006097064	DOWN
Contig_138293	493	-	#N/A	#N/A	63	25	0	0	7.749	3.824	0	0	5.7865	0	Inf	2.07E-05	0.006101876	UP
Contig_6048	6462	-	#N/A	#N/A	932	1057	7322	2482	8.755	12.275	64.612	27.396	10.515	46.004	-2.129310457	2.09E-05	0.006156488	DOWN
Contig_11205	5490	-	#N/A	#N/A	222	279	1187	924	2.452	3.809	12.325	12.007	3.1305	12.166	-1.958389903	2.11E-05	0.006179486	DOWN
Contig_20628	570	-	#N/A	#N/A	222	213	1429	605	23.653	28.042	142.973	75.672	25.8475	109.3225	-2.080493704	2.19E-05	0.006398268	DOWN
First_Contig470	8445	tr|A0A0D2MGI8|A0A0D2MGI8_9CHLO:SubName: Full=Ribosomal large subunit pseudouridine synthase D {ECO:0000313|EMBL:KIY99851.1}; GN=MNEG_8107 OS=Unreviewed; 603 AA.	K06180	#N/A	497	435	3201	1175	3.572	3.868	21.617	9.924	3.72	15.7705	-2.083853875	2.19E-05	0.006398268	DOWN
Contig_133731	8512	-	#N/A	#N/A	442	462	133	56	3.154	4.078	0.892	0.472	3.616	0.682	2.406551033	2.21E-05	0.006448701	UP
Contig_89757	584	-	#N/A	#N/A	54	45	251	277	5.593	5.756	24.528	33.813	5.6745	29.1705	-2.361944933	2.26E-05	0.006580644	DOWN
Contig_61043	604	-	#N/A	#N/A	56	28	0	0	5.609	3.498	0	0	4.5535	0	Inf	2.32E-05	0.006744196	UP
Contig_35622	8291	-	#N/A	#N/A	164	164	747	632	1.204	1.489	5.14	5.434	1.3465	5.287	-1.973235097	2.33E-05	0.006744369	DOWN
Contig_10776	1570	-	#N/A	#N/A	104	83	1161	237	4.022	3.953	42.167	10.785	3.9875	26.476	-2.731128752	2.35E-05	0.00680187	DOWN
Contig_50812	1391	-	#N/A	#N/A	72	40	0	2	3.122	2.157	0	0.117	2.6395	0.0585	5.495684231	2.36E-05	0.006825623	UP
Contig_15243	1397	-	#N/A	#N/A	861	946	4341	2670	37.431	50.855	177.205	136.326	44.143	156.7655	-1.82835151	2.38E-05	0.006861082	DOWN
Contig_93116	665	-	#N/A	#N/A	118	134	585	534	10.755	15.143	50.14	57.255	12.949	53.6975	-2.052014233	2.39E-05	0.006875082	DOWN
First_Contig1839	2889	tr|A0A0D2LAP7|A0A0D2LAP7_9CHLO:SubName: Full=Uncharacterized protein {ECO:0000313|EMBL:KIZ03864.1}; GN=MNEG_4092 OS=Unreviewed; 589 AA.	#N/A	#N/A	138	112	731	404	2.903	2.907	14.421	9.976	2.905	12.1985	-2.070093688	2.42E-05	0.006944596	DOWN
First_Contig2980	1697	-	#N/A	#N/A	62	74	443	261	2.223	3.285	14.89	10.983	2.754	12.9365	-2.231846881	2.42E-05	0.006944596	DOWN
Contig_37933	1326	-	#N/A	#N/A	53	64	268	385	2.444	3.627	11.508	20.713	3.0355	16.1105	-2.407995191	2.43E-05	0.006965804	DOWN
Contig_182038	835	-	#N/A	#N/A	3	0	166	20	0.211	0	11.322	1.715	0.1055	6.5185	-5.949225114	2.50E-05	0.007148452	DOWN
Contig_31180	532	-	#N/A	#N/A	702	1058	8353	2210	80.136	149.301	895.362	296.387	114.7185	595.8745	-2.376910444	2.52E-05	0.007171277	DOWN
First_Contig7387	626	tr|A0A0B5Z2J4|A0A0B5Z2J4_CICAR:SubName: Full=22.7 kDa class IV heat shock protein {ECO:0000313|EMBL:AJI02569.1}; GN=sHSP22.7 OS=Cicer arietinum	#N/A	#N/A	108	104	16	7	10.511	12.487	1.436	0.76	11.499	1.098	3.388558445	2.52E-05	0.007171277	UP
Contig_197393	6387	-	#N/A	#N/A	340	381	31	71	3.235	4.484	0.278	0.795	3.8595	0.5365	2.846763882	2.60E-05	0.007387617	UP
Contig_36686	1279	-	#N/A	#N/A	113	84	627	321	5.365	4.946	27.943	17.88	5.1555	22.9115	-2.151887656	2.61E-05	0.007391828	DOWN
Contig_11674	4040	-	K00558	ko01100:Metabolic pathways,ko00270:Cysteine and methionine metabolism,ko05206:MicroRNAs in cancer,	189	139	30	22	2.84	2.582	0.424	0.39	2.711	0.407	2.735724414	2.68E-05	0.007552343	UP
Contig_136251	572	-	#N/A	#N/A	132	116	1419	302	14.059	15.201	141.442	37.609	14.63	89.5255	-2.613368902	2.68E-05	0.007552343	DOWN
Contig_179309	2296	-	#N/A	#N/A	118	139	1591	314	3.112	4.539	39.503	9.751	3.8255	24.627	-2.686520665	2.69E-05	0.007552343	DOWN
Contig_40463	1100	-	#N/A	#N/A	769	739	2827	2796	42.435	50.446	146.537	181.309	46.4405	163.923	-1.819562883	2.67E-05	0.007552343	DOWN
Contig_29388	4636	-	#N/A	#N/A	526	261	63	74	6.89	4.22	0.781	1.142	5.555	0.9615	2.530428149	2.69E-05	0.007560515	UP
Contig_199900	2214	-	K18121	ko01100:Metabolic pathways,ko01120:Microbial metabolism in diverse environments,ko01200:Carbon metabolism,ko00630:Glyoxylate and dicarboxylate metabolism,ko00650:Butanoate metabolism,	68	85	437	313	1.867	2.893	11.257	10.097	2.38	10.677	-2.16547286	2.70E-05	0.00757426	DOWN
Contig_128343	657	-	K00022	ko01100:Metabolic pathways,ko01110:Biosynthesis of secondary metabolites,ko01130:Biosynthesis of antibiotics,ko01120:Microbial metabolism in diverse environments,ko01212:Fatty acid metabolism,ko00280:Valine, leucine and isoleucine degradation,ko00310:Lysine degradation,ko00380:Tryptophan metabolism,ko00071:Fatty acid degradation,ko00650:Butanoate metabolism,ko00062:Fatty acid elongation,ko00930:C…	120	82	0	8	11.121	9.356	0	0.839	10.2385	0.4195	4.609189747	2.74E-05	0.007662789	UP
Contig_69491	497	-	K11251	ko04217:Necroptosis,ko05034:Alcoholism,	68	41	0	2	8.357	6.268	0	0.334	7.3125	0.167	5.452444712	2.80E-05	0.007800039	UP
First_Contig3119	668	tr|K3WTW7|K3WTW7_PYTUL:SubName: Full=Uncharacterized protein {ECO:0000313|EnsemblProtists:PYU1_T008413}; GN=PYU1_G008397 OS=Pythium ultimum DAOM BR144.	K11294	#N/A	42	36	0	0	3.844	4.055	0	0	3.9495	0	Inf	2.87E-05	0.007996441	UP
Contig_47367	1966	-	#N/A	#N/A	156	157	635	696	4.811	5.987	18.406	25.269	5.399	21.8375	-2.016043581	2.97E-05	0.0082576	DOWN
Contig_6718	2050	-	#N/A	#N/A	224	181	1254	560	6.632	6.635	34.887	19.481	6.6335	27.184	-2.034915579	3.01E-05	0.008358799	DOWN
Contig_25782	1873	-	#N/A	#N/A	267	191	7	33	8.669	7.644	0.212	1.26	8.1565	0.736	3.470172545	3.05E-05	0.008434266	UP
Contig_48538	1369	-	#N/A	#N/A	31	41	228	192	1.364	2.276	9.478	10.015	1.82	9.7465	-2.420945785	3.12E-05	0.008596	DOWN
Contig_802	3054	-	#N/A	#N/A	261	361	1633	1004	5.198	8.863	30.482	23.45	7.0305	26.966	-1.939442335	3.11E-05	0.008596	DOWN
Contig_88773	581	-	K00537	#N/A	30	49	0	0	3.098	6.334	0	0	4.716	0	Inf	3.13E-05	0.008629591	UP
Contig_131451	912	-	#N/A	#N/A	25	25	277	98	1.666	2.087	17.329	7.654	1.8765	12.4915	-2.734830533	3.17E-05	0.008719647	DOWN
Contig_54957	1186	-	#N/A	#N/A	38	39	0	0	1.959	2.493	0	0	2.226	0	Inf	3.20E-05	0.008736307	UP
Contig_7993	2619	-	#N/A	#N/A	1102	897	11938	2046	25.544	25.715	259.924	55.74	25.6295	157.832	-2.622512499	3.19E-05	0.008736307	DOWN
First_Contig6947	1301	tr|A0A072TDI0|A0A072TDI0_MEDTR:SubName: Full=Cation diffusion facilitator family transporter {ECO:0000313|EMBL:KEH15442.1}; GN=MTR_1040s0010 OS=Medicago truncatula	#N/A	#N/A	45	33	0	0	2.085	1.91	0	0	1.9975	0	Inf	3.18E-05	0.008736307	UP
Contig_16517	2371	-	K00873	ko01100:Metabolic pathways,ko01110:Biosynthesis of secondary metabolites,ko01130:Biosynthesis of antibiotics,ko01120:Microbial metabolism in diverse environments,ko00230:Purine metabolism,ko01230:Biosynthesis of amino acids,ko01200:Carbon metabolism,ko05165:Human papillomavirus infection,ko05203:Viral carcinogenesis,ko00620:Pyruvate metabolism,ko00010:Glycolysis / Gluconeogenesis,ko04922:Glucagon…	42	32	335	134	1.063	1.004	8.046	4.023	1.0335	6.0345	-2.54569585	3.21E-05	0.008758072	DOWN
Contig_35350	15635	-	K10408	#N/A	402	246	1912	894	1.562	1.181	6.973	4.079	1.3715	5.526	-2.01048094	3.22E-05	0.008758072	DOWN
Contig_212299	1678	-	#N/A	#N/A	18	68	633	203	0.646	3.042	21.503	8.624	1.844	15.0635	-3.030146458	3.24E-05	0.008817172	DOWN
Contig_39608	571	-	#N/A	#N/A	15	22	357	65	1.584	2.944	35.609	8.099	2.264	21.854	-3.270951501	3.27E-05	0.008866519	DOWN
First_Contig8625	2249	-	#N/A	#N/A	14	24	270	83	0.366	0.785	6.844	2.642	0.5755	4.743	-3.042912035	3.37E-05	0.009135334	DOWN
Contig_35264	659	-	#N/A	#N/A	17	8	335	43	1.595	0.935	28.981	4.631	1.265	16.806	-3.731767099	3.38E-05	0.009136851	DOWN
Contig_68764	1934	-	#N/A	#N/A	6	14	166	71	0.194	0.533	4.88	2.622	0.3635	3.751	-3.367247994	3.39E-05	0.009139375	DOWN
Contig_63026	749	-	#N/A	#N/A	57	25	0	0	4.646	2.462	0	0	3.554	0	Inf	3.42E-05	0.009201784	UP
Contig_107922	449	-	#N/A	#N/A	0	0	72	19	0	0	9.171	3.026	0	6.0985	#NAME?	3.43E-05	0.009216669	DOWN
Contig_2566	945	-	#N/A	#N/A	1425	817	286	251	91.566	64.903	17.233	18.93	78.2345	18.0815	2.113290585	3.45E-05	0.009260421	UP
Contig_53571	1606	-	#N/A	#N/A	16	26	94	328	0.62	1.205	3.352	14.584	0.9125	8.968	-3.296889814	3.51E-05	0.009412562	DOWN
Contig_16097	447	-	#N/A	#N/A	31	46	0	0	4.254	7.801	0	0	6.0275	0	Inf	3.58E-05	0.009582916	UP
Contig_56324	1188	-	K11161	#N/A	148	71	9	11	7.586	4.464	0.418	0.674	6.025	0.546	3.463988385	3.61E-05	0.009624446	UP
First_Contig1045	2361	tr|A0A0D2MQV1|A0A0D2MQV1_9CHLO:SubName: Full=Uncharacterized protein {ECO:0000313|EMBL:KIZ02792.1}; GN=MNEG_5161 OS=Unreviewed; 213 AA.	#N/A	#N/A	52	60	295	270	1.34	1.912	7.115	8.16	1.626	7.6375	-2.231773218	3.67E-05	0.009768416	DOWN
Contig_16099	430	-	#N/A	#N/A	154	149	4623	238	21.811	26.025	613.065	39.453	23.918	326.259	-3.769849037	3.75E-05	0.009983443	DOWN
Contig_144	2575	-	#N/A	#N/A	244	243	2630	537	5.759	7.089	58.249	14.881	6.424	36.565	-2.508919564	3.79E-05	0.010048761	DOWN
Contig_55066	1059	-	#N/A	#N/A	84	94	581	290	4.828	6.635	31.298	19.524	5.7315	25.411	-2.148468487	3.81E-05	0.010083042	DOWN
First_Contig6276	1576	tr|A0A0D2MXJ1|A0A0D2MXJ1_9CHLO:SubName: Full=Uncharacterized protein {ECO:0000313|EMBL:KIZ07190.1}; GN=MNEG_0764 OS=Unreviewed; 308 AA.	#N/A	#N/A	28	38	187	209	1.071	1.793	6.775	9.481	1.432	8.128	-2.50486891	3.85E-05	0.010187726	DOWN
Contig_197167	471	-	#N/A	#N/A	26	29	201	134	3.402	4.6	24.376	20.363	4.001	22.3695	-2.483100476	3.86E-05	0.010194959	DOWN
Contig_66528	2286	-	#N/A	#N/A	29	28	303	104	0.783	0.926	7.561	3.251	0.8545	5.406	-2.661409115	3.87E-05	0.010194959	DOWN
Contig_108433	2797	-	K00044	ko01100:Metabolic pathways,ko00140:Steroid hormone biosynthesis,ko04913:Ovarian steroidogenesis,	743	879	4201	2217	16.122	23.6	85.645	56.539	19.861	71.092	-1.839748958	3.90E-05	0.01022667	DOWN
Contig_123187	1260	-	#N/A	#N/A	158	120	1068	365	7.628	7.167	48.341	20.642	7.3975	34.4915	-2.221131175	3.90E-05	0.01022667	DOWN
Contig_6284	3514	-	K01251	ko01100:Metabolic pathways,ko00270:Cysteine and methionine metabolism,	1330	734	306	197	22.99	15.688	4.964	3.998	19.339	4.481	2.109620565	3.89E-05	0.01022667	UP
Contig_455	2667	-	#N/A	#N/A	597	464	2260	1609	13.6	13.074	48.317	43.049	13.337	45.683	-1.77622321	3.95E-05	0.010315605	DOWN
Contig_5568	3769	-	#N/A	#N/A	1313	1079	8249	2719	21.161	21.499	124.805	51.472	21.33	88.1385	-2.046888378	3.94E-05	0.010315605	DOWN
Contig_30686	1723	-	#N/A	#N/A	51	30	604	112	1.797	1.312	20.003	4.635	1.5545	12.319	-2.986362628	3.98E-05	0.010380222	DOWN
Contig_12695	546	-	#N/A	#N/A	3	15	492	35	0.318	2.126	51.408	4.58	1.222	27.994	-4.517801455	4.00E-05	0.010412381	DOWN
Contig_377565	401	-	#N/A	#N/A	0	0	27	50	0	0	3.795	8.884	0	6.3395	#NAME?	4.02E-05	0.010444881	DOWN
Contig_18520	2258	-	#N/A	#N/A	148	150	29	4	3.968	4.971	0.736	0.129	4.4695	0.4325	3.369341409	4.04E-05	0.010490349	UP
Contig_34697	573	-	#N/A	#N/A	33	18	132	213	3.469	2.312	13.176	26.561	2.8905	19.8685	-2.781091981	4.07E-05	0.01054839	DOWN
Contig_296457	649	-	K03671	ko04621:NOD-like receptor signaling pathway,ko05418:Fluid shear stress and atherosclerosis,	38	37	0	0	3.594	4.227	0	0	3.9105	0	Inf	4.09E-05	0.010579842	UP
Contig_60777	1148	-	#N/A	#N/A	40	35	0	0	2.11	2.317	0	0	2.2135	0	Inf	4.12E-05	0.01063189	UP
Contig_59742	1979	-	#N/A	#N/A	0	0	48	29	0	0	1.395	1.036	0	1.2155	#NAME?	4.15E-05	0.010680435	DOWN
Contig_65330	2200	-	K01188	ko01100:Metabolic pathways,ko01110:Biosynthesis of secondary metabolites,ko00500:Starch and sucrose metabolism,ko00940:Phenylpropanoid biosynthesis,ko00460:Cyanoamino acid metabolism,	176	203	1421	489	4.871	6.932	36.832	15.849	5.9015	26.3405	-2.158129132	4.15E-05	0.010680435	DOWN
Contig_238195	412	-	#N/A	#N/A	74	17	0	0	10.933	3.026	0	0	6.9795	0	Inf	4.19E-05	0.010750019	UP
Contig_138232	1537	-	#N/A	#N/A	406	233	45	64	16.058	11.396	1.665	2.966	13.727	2.3155	2.567620701	4.22E-05	0.010812494	UP
Contig_40770	800	-	#N/A	#N/A	40	47	269	192	3.056	4.448	19.153	17.155	3.752	18.154	-2.27455573	4.23E-05	0.010813626	DOWN
Contig_2181	4040	-	#N/A	#N/A	1273	945	256	284	19.134	17.564	3.618	5.013	18.349	4.3155	2.088101813	4.27E-05	0.010904085	UP
Contig_27947	1144	-	K00616	ko01100:Metabolic pathways,ko01110:Biosynthesis of secondary metabolites,ko01130:Biosynthesis of antibiotics,ko01120:Microbial metabolism in diverse environments,ko01230:Biosynthesis of amino acids,ko01200:Carbon metabolism,ko00030:Pentose phosphate pathway,	154	141	30	19	8.149	9.237	1.474	1.214	8.693	1.344	2.693321006	4.38E-05	0.011165775	UP
First_Contig1172	3381	tr|L1JXG4|L1JXG4_GUITH:SubName: Full=Uncharacterized protein {ECO:0000313|EMBL:EKX53034.1, ECO:0000313|EnsemblProtists:EKX53034}; GN=GUITHDRAFT_101477 OS=Guillardia theta CCMP2712.	#N/A	#N/A	51	53	256	266	0.92	1.184	4.314	5.608	1.052	4.961	-2.237496253	4.45E-05	0.011316597	DOWN
Contig_93406	484	-	#N/A	#N/A	50	27	0	0	6.247	4.113	0	0	5.18	0	Inf	4.50E-05	0.011420408	UP
Contig_68115	1048	-	K08360	#N/A	103	62	8	5	5.988	4.421	0.462	0.357	5.2045	0.4095	3.667824212	4.52E-05	0.011453376	UP
Contig_33188	490	-	K02891	ko03010:Ribosome,	107	61	8	0	13.274	9.382	0.895	0	11.328	0.4475	4.661861678	4.54E-05	0.011504321	UP
Contig_67684	760	-	#N/A	#N/A	0	3	89	35	0	0.262	6.678	3.269	0.131	4.9735	-5.24662276	4.57E-05	0.011550069	DOWN
Contig_173014	1954	-	#N/A	#N/A	45	38	249	185	1.399	1.472	7.264	6.755	1.4355	7.0095	-2.287758207	4.61E-05	0.01163976	DOWN
Contig_72609	1003	-	#N/A	#N/A	186	234	50	28	11.247	17.519	2.833	2.003	14.383	2.418	2.572478474	4.62E-05	0.011643083	UP
Contig_30065	855	-	K02938	ko03010:Ribosome,	205	100	24	20	14.532	8.791	1.575	1.656	11.6615	1.6155	2.851700716	4.70E-05	0.011823389	UP
Contig_23097	1081	-	#N/A	#N/A	514	517	106	123	28.884	35.911	5.593	8.102	32.3975	6.8475	2.242233224	4.72E-05	0.011846783	UP
Contig_48425	917	-	#N/A	#N/A	180	217	49	14	11.939	17.732	3.068	1.088	14.8355	2.078	2.835785991	4.74E-05	0.011869287	UP
Contig_109078	549	-	#N/A	#N/A	1044	1103	3294	5567	115.453	150.782	342.179	723.439	133.1175	532.809	-2.000918208	4.77E-05	0.01192598	DOWN
Contig_74793	1905	-	#N/A	#N/A	14	42	189	248	0.448	1.638	5.659	9.273	1.043	7.466	-2.839596351	4.82E-05	0.012032134	DOWN
First_Contig1467	1080	tr|A0A0D2NN73|A0A0D2NN73_9CHLO:RecName: Full=Nitrate reductase {ECO:0000256|PIRNR:PIRNR000233}; GN=MNEG_1964 OS=Unreviewed; 868 AA.	K00326	ko00520:Amino sugar and nucleotide sugar metabolism,	712	923	223	186	40.009	64.158	11.791	12.261	52.0835	12.026	2.114669537	4.86E-05	0.01212632	UP
Contig_105511	1041	-	#N/A	#N/A	6	20	225	75	0.341	1.459	12.33	5.12	0.9	8.725	-3.277158225	4.91E-05	0.012175623	DOWN
Contig_26541	582	-	#N/A	#N/A	55	20	212	247	5.753	2.584	20.804	30.312	4.1685	25.558	-2.616174705	4.92E-05	0.012175623	DOWN
Contig_42546	1530	-	#N/A	#N/A	685	816	4802	1820	27.193	40.033	178.959	84.853	33.613	131.906	-1.972418974	4.90E-05	0.012175623	DOWN
Contig_64323	4750	-	#N/A	#N/A	1712	1724	9748	4116	21.879	27.246	117.02	61.816	24.5625	89.418	-1.86410787	4.93E-05	0.012175623	DOWN
Contig_67859	490	-	#N/A	#N/A	6	9	131	56	0.741	1.313	15.267	8.202	1.027	11.7345	-3.514248284	4.92E-05	0.012175623	DOWN
Contig_15860	909	-	#N/A	#N/A	248	457	1609	1475	16.576	37.713	100.919	115.789	27.1445	108.354	-1.997020598	4.96E-05	0.012215663	DOWN
Contig_52419	1515	-	#N/A	#N/A	115	77	0	8	4.615	3.826	0	0.36	4.2205	0.18	4.551345113	4.95E-05	0.012215663	UP
Contig_86163	1385	-	#N/A	#N/A	44	41	308	158	1.912	2.199	12.694	8.139	2.0555	10.4165	-2.341309329	4.97E-05	0.012222139	DOWN
Contig_65539	2163	-	#N/A	#N/A	15	22	191	90	0.411	0.771	5.03	2.954	0.591	3.992	-2.755881685	4.99E-05	0.012255495	DOWN
Contig_12766	4992	-	#N/A	#N/A	999	906	255	240	12.146	13.627	2.908	3.437	12.8865	3.1725	2.022168409	5.04E-05	0.012350756	UP
First_Contig2729	892	-	#N/A	#N/A	118	174	25	20	8.023	14.647	1.583	1.602	11.335	1.5925	2.831419113	5.07E-05	0.012402215	UP
Contig_33909	1578	-	K01693	ko01100:Metabolic pathways,ko01110:Biosynthesis of secondary metabolites,ko01230:Biosynthesis of amino acids,ko00340:Histidine metabolism,	56	33	0	1	2.169	1.548	0	0.065	1.8585	0.0325	5.83755516	5.09E-05	0.012445428	UP
Contig_3910	560	-	#N/A	#N/A	657	602	74	151	71.212	80.643	7.486	19.295	75.9275	13.3905	2.503412675	5.12E-05	0.012498721	UP
Contig_145958	428	-	#N/A	#N/A	0	0	82	14	0	0	10.868	2.406	0	6.637	#NAME?	5.16E-05	0.012545761	DOWN
Contig_49944	2367	-	#N/A	#N/A	58	44	2	1	1.492	1.384	0.053	0.043	1.438	0.048	4.90488546	5.16E-05	0.012545761	UP
Contig_51615	836	-	#N/A	#N/A	30	12	305	79	2.166	1.07	20.802	6.754	1.618	13.778	-3.09008297	5.21E-05	0.012639241	DOWN
Contig_22873	1376	-	K01176	ko01100:Metabolic pathways,ko00500:Starch and sucrose metabolism,ko04973:Carbohydrate digestion and absorption,	34	19	162	155	1.502	1.057	6.722	8.045	1.2795	7.3835	-2.528724712	5.24E-05	0.01270105	DOWN
Second_Contig631	1580	tr|A0A0D2LNS4|A0A0D2LNS4_9CHLO:SubName: Full=5-methyltetrahydropteroyltriglutamate--homocysteine S-methyltransferase {ECO:0000313|EMBL:KIZ07934.1}; GN=MNEG_0007 OS=Unreviewed; 770 AA.	K00549	ko01100:Metabolic pathways,ko01110:Biosynthesis of secondary metabolites,ko01230:Biosynthesis of amino acids,ko00270:Cysteine and methionine metabolism,ko00450:Selenocompound metabolism,	1567	1671	4638	10078	60.22	79.399	167.386	455.054	69.8095	311.22	-2.156439492	5.31E-05	0.012853671	DOWN
Contig_11198	796	-	#N/A	#N/A	39	38	423	117	3.012	3.601	30.305	10.455	3.3065	20.38	-2.623777245	5.35E-05	0.012883134	DOWN
Contig_148838	499	-	K02503	#N/A	52	25	0	0	6.321	3.781	0	0	5.051	0	Inf	5.35E-05	0.012883134	UP
Contig_28929	2142	-	#N/A	#N/A	312	375	1307	1320	8.853	13.144	34.797	43.973	10.9985	39.385	-1.840339497	5.34E-05	0.012883134	DOWN
Contig_2868	6489	-	K08994	#N/A	3106	2541	13406	7120	29.062	29.392	117.809	78.277	29.227	98.043	-1.746112878	5.39E-05	0.012954068	DOWN
Contig_69846	1089	-	K00326	ko00520:Amino sugar and nucleotide sugar metabolism,	42	44	0	1	2.359	3.04	0	0.079	2.6995	0.0395	6.094695753	5.40E-05	0.012954068	UP
Contig_6898	4372	-	K04423	ko04010:MAPK signaling pathway,	202	158	1181	462	2.81	2.711	15.397	7.542	2.7605	11.4695	-2.054800994	5.44E-05	0.013029151	DOWN
Contig_66504	2181	-	#N/A	#N/A	175	150	706	566	4.877	5.175	18.468	18.498	5.026	18.483	-1.878716365	5.46E-05	0.013067099	DOWN
Contig_17614	1902	-	K03283	ko03040:Spliceosome,ko04144:Endocytosis,ko04141:Protein processing in endoplasmic reticulum,ko05169:Epstein-Barr virus infection,ko04010:MAPK signaling pathway,ko05164:Influenza A,ko04915:Estrogen signaling pathway,ko04213:Longevity regulating pathway - multiple species,ko04612:Antigen processing and presentation,ko05134:Legionellosis,	81	64	7	3	2.578	2.537	0.216	0.129	2.5575	0.1725	3.890065973	5.49E-05	0.013099765	UP
Contig_65657	676	-	K03626	#N/A	100	87	12	8	8.981	9.658	1.053	0.837	9.3195	0.945	3.301866321	5.50E-05	0.013100135	UP
Contig_28430	522	-	K02900	ko03010:Ribosome,	230	252	14	44	26.796	36.226	1.556	6.003	31.511	3.7795	3.059588245	5.55E-05	0.013158069	UP
Contig_8270	958	-	#N/A	#N/A	98	59	9	2	6.194	4.643	0.535	0.15	5.4185	0.3425	3.983717633	5.55E-05	0.013158069	UP
Second_Contig836	2150	tr|A0A061RGY2|A0A061RGY2_9CHLO:SubName: Full=Tctex1 domain-containing protein 2 {ECO:0000313|EMBL:JAC69776.1}; GN=TSPGSL018_5567 OS=Unreviewed; 120 AA.	#N/A	#N/A	26	58	743	122	0.727	2.031	19.719	4.04	1.379	11.8795	-3.106779753	5.53E-05	0.013158069	DOWN
Contig_40152	521	-	#N/A	#N/A	154	206	992	555	17.894	29.654	108.535	76.048	23.774	92.2915	-1.956813124	5.57E-05	0.013187673	DOWN
Contig_49038	1036	-	#N/A	#N/A	117	71	10	0	6.849	5.114	0.577	0	5.9815	0.2885	4.373864095	5.62E-05	0.013287021	UP
Contig_65329	496	-	#N/A	#N/A	213	300	1941	650	26.125	45.392	223.136	93.533	35.7585	158.3345	-2.146617518	5.67E-05	0.013376531	DOWN
Contig_15663	664	-	#N/A	#N/A	321	471	3497	933	29.323	53.238	300.346	100.251	41.2805	200.2985	-2.278619267	5.71E-05	0.013450171	DOWN
Contig_15588	879	-	K17756	#N/A	160	88	0	11	11.057	7.48	0	0.879	9.2685	0.4395	4.398400804	5.77E-05	0.013588535	UP
Contig_49701	666	-	K03147	ko01100:Metabolic pathways,ko00730:Thiamine metabolism,	547	551	2332	1603	49.902	62.072	199.7	171.707	55.987	185.7035	-1.729837224	5.80E-05	0.01362541	DOWN
Contig_167098	800	-	#N/A	#N/A	35	37	0	0	2.679	3.453	0	0	3.066	0	Inf	5.81E-05	0.013633916	UP
Contig_16002	877	-	#N/A	#N/A	184	251	1821	531	12.767	21.489	118.416	43.207	17.128	80.8115	-2.238203912	5.86E-05	0.013732202	DOWN
Contig_51026	490	-	#N/A	#N/A	50	76	2	4	6.19	11.582	0.233	0.546	8.886	0.3895	4.511838908	5.93E-05	0.013854028	UP
Contig_15516	1791	-	K07952	#N/A	94	103	950	244	3.18	4.322	30.252	9.717	3.751	19.9845	-2.41353431	5.98E-05	0.013961303	DOWN
Contig_51443	1594	-	#N/A	#N/A	174	173	1409	409	6.642	8.138	50.391	18.296	7.39	34.3435	-2.216390805	6.03E-05	0.014063201	DOWN
First_Contig1177	2037	tr|F2DRM1|F2DRM1_HORVD:SubName: Full=Predicted protein {ECO:0000313|EMBL:BAJ97742.1}; GN=unknown OS=Hordeum vulgare var. distichum	#N/A	#N/A	119	64	3	9	3.534	2.366	0.083	0.301	2.95	0.192	3.941536738	6.09E-05	0.014170375	UP
Contig_113711	681	-	#N/A	#N/A	0	0	52	24	0	0	4.392	2.564	0	3.478	#NAME?	6.14E-05	0.014227731	DOWN
Contig_31613	442	-	K15109	ko04714:Thermogenesis,	64	59	283	291	8.788	10.066	36.554	47.02	9.427	41.787	-2.148183554	6.14E-05	0.014227731	DOWN
Contig_35706	2641	-	K09485	ko04141:Protein processing in endoplasmic reticulum,	109	63	4	8	2.506	1.802	0.077	0.216	2.154	0.1465	3.87804568	6.14E-05	0.014227731	UP
Contig_3186	2487	-	#N/A	#N/A	181	151	31	28	4.409	4.569	0.715	0.789	4.489	0.752	2.577589529	6.17E-05	0.014267514	UP
Contig_26446	1286	-	#N/A	#N/A	143	83	19	9	6.758	4.861	0.829	0.473	5.8095	0.651	3.157684554	6.20E-05	0.014304127	UP
Contig_101131	1187	-	#N/A	#N/A	122	119	676	362	6.219	7.526	32.481	21.778	6.8725	27.1295	-1.980955552	6.26E-05	0.014430832	DOWN
Contig_75866	1609	-	#N/A	#N/A	126	79	17	4	4.766	3.697	0.592	0.187	4.2315	0.3895	3.441473933	6.42E-05	0.014766314	UP
Contig_155581	726	-	#N/A	#N/A	20	35	267	115	1.713	3.627	20.987	11.327	2.67	16.157	-2.597247699	6.45E-05	0.014810291	DOWN
Contig_114674	2768	-	#N/A	#N/A	402	381	84	91	8.828	10.343	1.728	2.355	9.5855	2.0415	2.23122412	6.50E-05	0.014896279	UP
Contig_57770	4123	-	#N/A	#N/A	238	204	1158	601	3.508	3.71	16.018	10.393	3.609	13.2055	-1.871467879	6.50E-05	0.014896279	DOWN
Contig_115017	828	-	#N/A	#N/A	45	56	369	177	3.321	5.07	25.417	15.213	4.1955	20.315	-2.275630705	6.54E-05	0.014929403	DOWN
Contig_1234	1928	-	#N/A	#N/A	782	641	2752	2142	24.628	24.964	81.403	79.255	24.796	80.329	-1.695813508	6.53E-05	0.014929403	DOWN
Contig_1513	4870	-	#N/A	#N/A	2633	2443	15382	5651	32.825	37.659	180.107	82.785	35.242	131.446	-1.899102535	6.59E-05	0.015035083	DOWN
Contig_48349	435	-	#N/A	#N/A	0	43	925	308	0	7.467	121.24	50.496	3.7335	85.868	-4.523519953	6.62E-05	0.015078064	DOWN
Contig_402	3867	-	K04392	ko04010:MAPK signaling pathway,ko04151:PI3K-Akt signaling pathway,ko04810:Regulation of actin cytoskeleton,ko05203:Viral carcinogenesis,ko04014:Ras signaling pathway,ko04510:Focal adhesion,ko05205:Proteoglycans in cancer,ko04932:Non-alcoholic fatty liver disease (NAFLD),ko04015:Rap1 signaling pathway,ko04024:cAMP signaling pathway,ko05167:Kaposi's sarcoma-associated herpesvirus infection,ko04360:…	2490	1971	8163	6828	39.103	38.263	120.371	125.961	38.683	123.166	-1.670832464	6.65E-05	0.015078962	DOWN
Contig_64127	441	-	K07509	ko01100:Metabolic pathways,ko01110:Biosynthesis of secondary metabolites,ko01130:Biosynthesis of antibiotics,ko01212:Fatty acid metabolism,ko00280:Valine, leucine and isoleucine degradation,ko00071:Fatty acid degradation,ko00062:Fatty acid elongation,	36	35	0	0	4.952	5.891	0	0	5.4215	0	Inf	6.65E-05	0.015078962	UP
First_Contig7388	1225	tr|M5X6B9|M5X6B9_PRUPE:SubName: Full=Uncharacterized protein {ECO:0000313|EMBL:EMJ21607.1}; GN=PRUPE_ppa007849mg OS=Prunus persica	K05665	ko02010:ABC transporters,ko05206:MicroRNAs in cancer,ko04071:Sphingolipid signaling pathway,ko01523:Antifolate resistance,ko04977:Vitamin digestion and absorption,	36	64	0	2	1.783	3.947	0	0.094	2.865	0.047	5.929730572	6.65E-05	0.015078962	UP
Contig_232373	440	-	#N/A	#N/A	38	33	0	0	5.194	5.587	0	0	5.3905	0	Inf	6.67E-05	0.015090519	UP
Contig_98226	401	-	K05755	ko04144:Endocytosis,ko04810:Regulation of actin cytoskeleton,ko04666:Fc gamma R-mediated phagocytosis,ko05132:Salmonella infection,	28	44	0	0	4.226	8.244	0	0	6.235	0	Inf	6.69E-05	0.015106684	UP
Contig_88346	1840	-	#N/A	#N/A	290	312	63	64	9.561	12.738	1.963	2.468	11.1495	2.2155	2.331274782	6.71E-05	0.015134603	UP
Contig_99507	1811	-	#N/A	#N/A	26	47	0	0	0.877	1.939	0	0	1.408	0	Inf	6.73E-05	0.015166097	UP
Contig_9200	2720	-	#N/A	#N/A	377	472	7331	729	8.405	13.04	153.696	19.115	10.7225	86.4055	-3.010481832	6.76E-05	0.015179438	DOWN
First_Contig2718	1515	-	#N/A	#N/A	9	10	96	84	0.374	0.515	3.628	3.975	0.4445	3.8015	-3.096313467	6.76E-05	0.015179438	DOWN
Contig_1353	948	-	K17756	#N/A	69	29	1	1	4.397	2.306	0.074	0.107	3.3515	0.0905	5.210745331	6.82E-05	0.015267975	UP
Contig_6882	2595	-	#N/A	#N/A	1281	882	153	282	29.966	25.514	3.365	7.766	27.74	5.5655	2.317384579	6.82E-05	0.015267975	UP
Contig_221603	5167	-	#N/A	#N/A	13	4	276	31	0.148	0.059	3.043	0.426	0.1035	1.7345	-4.066817168	6.84E-05	0.015279119	DOWN
Contig_22993	1982	-	#N/A	#N/A	25	27	396	75	0.773	1.018	11.381	2.686	0.8955	7.0335	-2.973477442	6.86E-05	0.015279119	DOWN
Contig_8976	778	-	#N/A	#N/A	248	211	1110	650	19.354	20.335	81.357	59.602	19.8445	70.4795	-1.828464477	6.85E-05	0.015279119	DOWN
Contig_27448	1790	-	#N/A	#N/A	95	110	756	280	3.218	4.614	24.093	11.145	3.916	17.619	-2.169679374	6.94E-05	0.015424251	DOWN
Second_Contig113	2085	-	#N/A	#N/A	180	217	2079	427	5.254	7.799	56.868	14.62	6.5265	35.744	-2.453319668	6.94E-05	0.015424251	DOWN
Contig_83878	1197	-	#N/A	#N/A	28	27	531	67	1.418	1.664	25.299	3.973	1.541	14.636	-3.247582554	6.96E-05	0.015432104	DOWN
Contig_16295	1970	-	K05601	ko00910:Nitrogen metabolism,	449	390	52	99	13.834	14.872	1.518	3.577	14.353	2.5475	2.494198263	6.98E-05	0.015468821	UP
First_Contig2065	3657	-	#N/A	#N/A	16	26	99	239	0.266	0.525	1.55	4.672	0.3955	3.111	-2.975628795	7.00E-05	0.015476374	DOWN
Contig_64298	854	-	#N/A	#N/A	115	74	10	10	8.203	6.504	0.688	0.833	7.3535	0.7605	3.273410931	7.05E-05	0.015575499	UP
Contig_542	1143	-	#N/A	#N/A	514	599	3883	1258	27.314	39.325	193.715	78.55	33.3195	136.1325	-2.030572878	7.07E-05	0.015596765	DOWN
Contig_148263	2989	-	#N/A	#N/A	14	33	158	172	0.275	0.836	3.007	4.098	0.5555	3.5525	-2.676975833	7.11E-05	0.015645328	DOWN
First_Contig611	988	-	#N/A	#N/A	571	506	4019	1142	35.085	38.459	231.936	82.456	36.772	157.196	-2.095884957	7.21E-05	0.015856589	DOWN
Contig_64632	3975	-	K01581	ko01100:Metabolic pathways,ko01110:Biosynthesis of secondary metabolites,ko01130:Biosynthesis of antibiotics,ko00330:Arginine and proline metabolism,ko00480:Glutathione metabolism,	771	720	3024	2114	11.785	13.6	43.375	37.933	12.6925	40.654	-1.679421048	7.30E-05	0.016030651	DOWN
Contig_17622	1353	-	#N/A	#N/A	767	415	80	138	34.429	23.03	3.382	7.267	28.7295	5.3245	2.431814925	7.32E-05	0.01605331	UP
Contig_76381	1561	-	#N/A	#N/A	270	257	856	1223	10.501	12.361	31.277	55.876	11.431	43.5765	-1.930598708	7.44E-05	0.0162922	DOWN
First_Contig2158	1836	tr|A4RZT7|A4RZT7_OSTLU:RecName: Full=Aldehyde dehydrogenase {ECO:0000256|PIRNR:PIRNR036492}; GN=OSTLU_16034 OS=Ostreococcus lucimarinus	#N/A	#N/A	37	33	0	0	1.21	1.348	0	0	1.279	0	Inf	7.52E-05	0.016429028	UP
Contig_44917	626	-	#N/A	#N/A	33	16	194	113	3.245	1.877	17.669	12.825	2.561	15.247	-2.573746248	7.55E-05	0.016483256	DOWN
Contig_19154	927	-	K16938	#N/A	38	32	0	0	2.464	2.563	0	0	2.5135	0	Inf	7.62E-05	0.016593739	UP
Contig_187955	1101	-	#N/A	#N/A	17	5	108	96	0.948	0.347	5.593	6.211	0.6475	5.902	-3.188251823	7.63E-05	0.016609708	DOWN
Contig_5194	2948	-	#N/A	#N/A	317	182	53	45	6.522	4.627	1.025	1.1	5.5745	1.0625	2.391379568	7.65E-05	0.016617807	UP
Contig_8142	1352	-	#N/A	#N/A	1953	2383	11218	5364	87.723	132.328	473.137	283.068	110.0255	378.1025	-1.78093946	7.92E-05	0.017172277	DOWN
Contig_12378	2007	-	#N/A	#N/A	59	57	718	137	1.771	2.15	20.397	4.858	1.9605	12.6275	-2.687275495	7.96E-05	0.017230782	DOWN
Contig_58833	1696	-	#N/A	#N/A	159	227	1264	519	5.68	10.044	42.504	21.82	7.862	32.162	-2.032388855	7.99E-05	0.017282401	DOWN
Contig_14457	1015	-	#N/A	#N/A	85	61	465	224	5.057	4.501	26.144	15.713	4.779	20.9285	-2.130688241	8.04E-05	0.01735498	DOWN
Contig_14421	461	-	#N/A	#N/A	3	12	518	19	0.441	2.03	64.063	2.896	1.2355	33.4795	-4.760111066	8.05E-05	0.017363604	DOWN
Contig_35391	1007	-	#N/A	#N/A	25	55	197	319	1.484	4.072	11.155	22.619	2.778	16.887	-2.60379455	8.09E-05	0.017420698	DOWN
Contig_103134	435	-	#N/A	#N/A	0	0	25	45	0	0	3.313	7.304	0	5.3085	#NAME?	8.43E-05	0.018065698	DOWN
Contig_169906	599	-	#N/A	#N/A	35	34	0	0	3.504	4.263	0	0	3.8835	0	Inf	8.44E-05	0.018065698	UP
Contig_26310	6045	-	K20412	#N/A	673	639	4929	1356	6.758	7.931	46.497	16.002	7.3445	31.2495	-2.089096923	8.44E-05	0.018065698	DOWN
Contig_265535	3261	-	#N/A	#N/A	76	79	8	6	1.42	1.808	0.144	0.123	1.614	0.1335	3.595728932	8.42E-05	0.018065698	UP
Contig_224495	403	-	#N/A	#N/A	25	46	0	0	3.702	8.565	0	0	6.1335	0	Inf	8.46E-05	0.018078064	UP
Contig_106456	1120	-	#N/A	#N/A	20	21	226	77	1.095	1.38	11.482	4.889	1.2375	8.1855	-2.725642019	8.51E-05	0.018145945	DOWN
Contig_142616	502	-	#N/A	#N/A	37	32	0	0	4.519	4.772	0	0	4.6455	0	Inf	8.51E-05	0.018145945	UP
Contig_37198	455	-	#N/A	#N/A	307	182	36	50	40.948	30.044	4.552	7.888	35.496	6.22	2.512669973	8.72E-05	0.018561649	UP
Contig_86547	595	-	#N/A	#N/A	50	23	0	0	5.133	2.894	0	0	4.0135	0	Inf	8.74E-05	0.018579851	UP
Contig_65648	1627	-	#N/A	#N/A	29	40	0	0	1.069	1.826	0	0	1.4475	0	Inf	8.84E-05	0.018768983	UP
Contig_22915	3768	-	#N/A	#N/A	236	249	60	45	3.803	4.953	0.904	0.854	4.378	0.879	2.316336884	8.87E-05	0.018792994	UP
Contig_138480	692	-	#N/A	#N/A	46	25	0	0	4.034	2.718	0	0	3.376	0	Inf	8.96E-05	0.018950948	UP
Contig_133847	2999	-	#N/A	#N/A	150	74	3	13	3.032	1.843	0.054	0.316	2.4375	0.185	3.719805043	8.99E-05	0.018999031	UP
Contig_31649	1573	-	K15109	ko04714:Thermogenesis,	604	553	1578	3405	23.328	26.413	57.212	154.418	24.8705	105.815	-2.089036737	9.06E-05	0.019122989	DOWN
Contig_20402	903	-	#N/A	#N/A	226	223	994	668	15.225	18.503	62.751	52.742	16.864	57.7465	-1.775786736	9.13E-05	0.0192326	DOWN
Contig_67683	1593	-	#N/A	#N/A	60	101	633	247	2.275	4.761	22.665	11.079	3.518	16.872	-2.261803612	9.15E-05	0.019258406	DOWN
Contig_39108	1836	-	#N/A	#N/A	116	144	1343	287	3.842	5.87	41.696	11.166	4.856	26.431	-2.444390683	9.17E-05	0.019269298	DOWN
Contig_152129	537	-	#N/A	#N/A	20	21	235	74	2.208	2.872	24.948	9.842	2.54	17.395	-2.775772277	9.21E-05	0.019294452	DOWN
Contig_158125	1055	-	#N/A	#N/A	48	30	483	103	2.787	2.146	26.081	6.949	2.4665	16.515	-2.743239777	9.21E-05	0.019294452	DOWN
Contig_1213	806	-	#N/A	#N/A	3141	4193	1298	852	236.654	390.527	91.831	75.384	313.5905	83.6075	1.907177585	9.45E-05	0.01968469	UP
Contig_208363	848	-	#N/A	#N/A	57	42	475	135	4.077	3.761	31.91	11.366	3.919	21.638	-2.465009679	9.44E-05	0.01968469	DOWN
Contig_293674	732	-	#N/A	#N/A	102	164	25	17	8.476	16.806	1.923	1.695	12.641	1.809	2.804846283	9.44E-05	0.01968469	UP
Contig_71318	411	-	#N/A	#N/A	92	85	0	8	13.564	15.535	0	1.418	14.5495	0.709	4.359040137	9.45E-05	0.01968469	UP
Contig_180397	743	-	K02736	ko03050:Proteasome,	33	35	0	0	2.666	3.585	0	0	3.1255	0	Inf	9.60E-05	0.019966085	UP
Contig_45831	8254	-	#N/A	#N/A	76	68	275	375	0.557	0.615	1.901	3.245	0.586	2.573	-2.134478887	9.64E-05	0.019979131	DOWN
Contig_59091	444	-	K11097	ko03040:Spliceosome,	35	33	0	0	4.786	5.664	0	0	5.225	0	Inf	9.65E-05	0.019979131	UP
Contig_83901	597	-	K06158	#N/A	0	0	53	21	0	0	5.027	2.543	0	3.785	#NAME?	9.64E-05	0.019979131	DOWN
Contig_10630	2410	-	#N/A	#N/A	496	497	2190	1321	12.508	15.468	51.822	39.115	13.988	45.4685	-1.700677709	9.69E-05	0.020039662	DOWN
Contig_40958	2689	-	#N/A	#N/A	126	106	13	18	2.845	2.969	0.282	0.488	2.907	0.385	2.916600721	9.77E-05	0.020170705	UP
Contig_63888	1441	-	K00411	ko01100:Metabolic pathways,ko04714:Thermogenesis,ko00190:Oxidative phosphorylation,ko04932:Non-alcoholic fatty liver disease (NAFLD),ko02020:Two-component system,ko04260:Cardiac muscle contraction,	84	42	4	3	3.552	2.185	0.171	0.124	2.8685	0.1475	4.281509658	9.85E-05	0.020308571	UP
Contig_57376	1173	-	#N/A	#N/A	1079	1382	9515	2578	55.871	88.45	462.534	156.82	72.1605	309.677	-2.101482997	9.95E-05	0.02049745	DOWN
Contig_100618	753	-	K03386	ko04214:Apoptosis - fly,	50	51	2	2	4.06	5.078	0.137	0.166	4.569	0.1515	4.914488744	9.99E-05	0.020554178	UP
Contig_75679	1704	-	#N/A	#N/A	313	391	79	80	11.14	17.231	2.646	3.339	14.1855	2.9925	2.24499385	0.000100487	0.020640015	UP
First_Contig47	3162	-	#N/A	#N/A	207	232	783	873	3.969	5.507	14.119	19.701	4.738	16.91	-1.835526556	0.00010082	0.020679419	DOWN
Contig_62813	1015	-	#N/A	#N/A	18	24	572	43	1.05	1.751	32.156	3.004	1.4005	17.58	-3.649921182	0.000102034	0.020899389	DOWN
Contig_33922	674	-	K02995	ko03010:Ribosome,	139	106	17	19	12.509	11.754	1.417	1.978	12.1315	1.6975	2.837274464	0.000102969	0.021061611	UP
Contig_12023	3616	-	#N/A	#N/A	81	130	595	360	1.356	2.692	9.387	7.1	2.024	8.2435	-2.026047712	0.000103399	0.021090813	DOWN
Contig_30560	4941	-	#N/A	#N/A	101	76	307	491	1.247	1.154	3.547	7.088	1.2005	5.3175	-2.147112725	0.000103387	0.021090813	DOWN
Contig_250308	418	-	#N/A	#N/A	46	24	0	0	6.642	4.319	0	0	5.4805	0	Inf	0.000103881	0.021140672	UP
Contig_800	5477	-	#N/A	#N/A	1686	1135	7189	3262	18.695	15.551	74.845	42.495	17.123	58.67	-1.776687504	0.000103931	0.021140672	DOWN
Contig_34337	1155	-	#N/A	#N/A	38	30	0	0	1.98	1.918	0	0	1.949	0	Inf	0.000104477	0.021222335	UP
Contig_70753	594	-	#N/A	#N/A	3771	4087	15999	10421	385.512	516.475	1535.866	1251.558	450.9935	1393.712	-1.627753924	0.000104711	0.021225664	DOWN
First_Contig1953	494	-	#N/A	#N/A	14	9	224	43	1.691	1.419	25.826	6.259	1.555	16.0425	-3.366912498	0.000104782	0.021225664	DOWN
Contig_117877	2317	-	K20457	ko01100:Metabolic pathways,ko00790:Folate biosynthesis,	56	24	270	164	1.461	0.778	6.655	5.057	1.1195	5.856	-2.387061025	0.000105248	0.021290842	DOWN
Contig_7118	5116	-	#N/A	#N/A	261	185	3176	376	3.101	2.713	35.4	5.24	2.907	20.32	-2.805297426	0.000105877	0.021388631	DOWN
Contig_32187	744	-	#N/A	#N/A	132	85	906	256	10.81	8.579	69.47	24.586	9.6945	47.028	-2.278281581	0.000106046	0.021393309	DOWN
Contig_29973	1333	-	K00248	ko01100:Metabolic pathways,ko01110:Biosynthesis of secondary metabolites,ko01120:Microbial metabolism in diverse environments,ko01200:Carbon metabolism,ko01212:Fatty acid metabolism,ko00280:Valine, leucine and isoleucine degradation,ko00071:Fatty acid degradation,ko00650:Butanoate metabolism,	84	24	0	2	3.848	1.328	0	0.101	2.588	0.0505	5.679410419	0.00010754	0.021665068	UP
Contig_96867	670	-	#N/A	#N/A	65	15	0	0	5.889	1.677	0	0	3.783	0	Inf	0.000108149	0.021757884	UP
Contig_29334	5602	-	#N/A	#N/A	284	251	27	59	3.078	3.363	0.275	0.749	3.2205	0.512	2.653068977	0.000108975	0.021894125	UP
Contig_295402	1820	-	#N/A	#N/A	47	23	0	0	1.558	0.933	0	0	1.2455	0	Inf	0.000109326	0.021934726	UP
Contig_59463	812	-	K00799	ko05225:Hepatocellular carcinoma,ko05418:Fluid shear stress and atherosclerosis,ko00480:Glutathione metabolism,ko00983:Drug metabolism - other enzymes,ko01524:Platinum drug resistance,ko00980:Metabolism of xenobiotics by cytochrome P450,ko05204:Chemical carcinogenesis,ko00982:Drug metabolism - cytochrome P450,	99	87	12	0	7.426	8.06	0.87	0	7.743	0.435	4.153805336	0.000110674	0.022174958	UP
Contig_103517	1895	-	K01881	ko00970:Aminoacyl-tRNA biosynthesis,	5	5	61	72	0.158	0.209	1.839	2.697	0.1835	2.268	-3.627568672	0.000111465	0.022212299	DOWN
Contig_291675	1143	-	#N/A	#N/A	0	1	38	41	0	0.088	1.912	2.573	0.044	2.2425	-5.671460651	0.00011136	0.022212299	DOWN
Contig_53088	1374	-	#N/A	#N/A	1631	2089	566	496	72.059	114.116	23.493	25.779	93.0875	24.636	1.917819419	0.000111371	0.022212299	UP
Contig_56111	662	-	#N/A	#N/A	31	36	0	0	2.806	4.125	0	0	3.4655	0	Inf	0.000111274	0.022212299	UP
Contig_177	1604	-	K08912	ko01100:Metabolic pathways,ko00196:Photosynthesis - antenna proteins,	3118	2352	12164	6576	118.044	110.094	432.442	292.478	114.069	362.46	-1.667915022	0.00011207	0.022302742	DOWN
Contig_12868	3431	-	#N/A	#N/A	786	647	146	197	13.911	14.16	2.428	4.086	14.0355	3.257	2.107464834	0.000112625	0.022382948	UP
Second_Contig719	1003	tr|A0A0D2MQ76|A0A0D2MQ76_9CHLO:SubName: Full=Uncharacterized protein {ECO:0000313|EMBL:KIY96810.1}; GN=MNEG_11154 OS=Unreviewed; 269 AA.	#N/A	#N/A	16	9	149	66	0.978	0.691	8.448	4.704	0.8345	6.576	-2.978226344	0.000113486	0.022523468	DOWN
Contig_40613	1426	-	#N/A	#N/A	143	175	715	517	6.084	9.226	28.574	25.859	7.655	27.2165	-1.830007268	0.000113787	0.022552912	DOWN
Contig_204709	1419	-	#N/A	#N/A	0	4	22	132	0	0.226	0.902	6.621	0.113	3.7615	-5.056913413	0.000114258	0.02256476	DOWN
Contig_67460	1163	-	#N/A	#N/A	77	78	648	194	4.023	5.025	31.751	11.903	4.524	21.827	-2.270443019	0.000114307	0.02256476	DOWN
Contig_91568	831	-	#N/A	#N/A	25	43	0	0	1.8	3.866	0	0	2.833	0	Inf	0.000114139	0.02256476	UP
Contig_69710	3206	-	K13621	ko00564:Glycerophospholipid metabolism,	187	120	0	16	3.55	2.807	0	0.363	3.1785	0.1815	4.130304635	0.000114929	0.022656974	UP
Contig_10570	415	-	#N/A	#N/A	18	29	139	149	2.696	5.322	19.164	25.611	4.009	22.3875	-2.48137911	0.000115401	0.022719607	DOWN
Contig_27436	2487	-	#N/A	#N/A	16	16	362	40	0.391	0.48	8.309	1.15	0.4355	4.7295	-3.440943047	0.000115707	0.02274939	DOWN
First_Contig5544	1182	-	#N/A	#N/A	74	93	607	229	3.782	5.897	29.285	13.802	4.8395	21.5435	-2.154322746	0.000115888	0.022754509	DOWN
Contig_25239	2597	-	#N/A	#N/A	449	390	1241	1888	10.495	11.262	27.26	51.86	10.8785	39.56	-1.862562784	0.000116124	0.022770568	DOWN
Contig_22262	1519	-	K01279	ko04142:Lysosome,	47	46	2	1	1.89	2.252	0.068	0.043	2.071	0.0555	5.221695972	0.000117033	0.02291828	UP
Contig_42421	422	-	#N/A	#N/A	33	19	378	70	4.8	3.464	51.027	11.787	4.132	31.407	-2.926173984	0.000118432	0.023161333	DOWN
Contig_10971	698	-	K03031	ko05169:Epstein-Barr virus infection,ko03050:Proteasome,	140	111	14	21	12.147	11.984	1.17	2.105	12.0655	1.6375	2.881320891	0.000119355	0.023310922	UP
Contig_201989	1927	-	#N/A	#N/A	70	78	0	6	2.206	3.042	0	0.229	2.624	0.1145	4.518348217	0.00011964	0.023335538	UP
Contig_31195	548	-	#N/A	#N/A	60	63	0	4	6.657	8.593	0	0.52	7.625	0.26	4.874153809	0.000120045	0.023383507	UP
Contig_24527	1320	-	#N/A	#N/A	419	248	58	76	19.257	14.099	2.491	4.106	16.678	3.2985	2.338064283	0.000121065	0.023550949	UP
Contig_81202	604	-	#N/A	#N/A	37	27	263	107	3.747	3.371	24.861	12.639	3.559	18.75	-2.397346758	0.000122558	0.023809923	DOWN
Contig_218166	596	-	#N/A	#N/A	28	24	192	105	2.862	3.076	18.387	12.614	2.969	15.5005	-2.384265755	0.000122754	0.023816522	DOWN
Contig_92718	500	-	#N/A	#N/A	0	4	86	37	0	0.541	9.8	5.281	0.2705	7.5405	-4.800959691	0.000123064	0.023845303	DOWN
Contig_39729	1453	-	#N/A	#N/A	185	207	728	721	7.738	10.675	28.574	35.403	9.2065	31.9885	-1.796828642	0.000123313	0.023862005	DOWN
Contig_29392	474	-	K03695	ko04213:Longevity regulating pathway - multiple species,	84	33	2	3	10.737	5.166	0.291	0.447	7.9515	0.369	4.42953432	0.000124624	0.024084013	UP
First_Contig2075	471	-	#N/A	#N/A	3	20	198	81	0.412	3.257	23.945	12.31	1.8345	18.1275	-3.304721164	0.000125259	0.024175043	DOWN
Contig_143622	5184	-	#N/A	#N/A	199	174	636	748	2.335	2.527	7	10.296	2.431	8.648	-1.83081663	0.000126439	0.024370666	DOWN
Contig_10913	4919	-	#N/A	#N/A	98	64	822	181	1.205	0.978	9.53	2.619	1.0915	6.0745	-2.476453533	0.0001267	0.02438904	DOWN
Contig_202407	3306	-	#N/A	#N/A	23	15	131	105	0.418	0.351	2.268	2.261	0.3845	2.2645	-2.558137036	0.000127707	0.024550869	DOWN
Contig_23261	1866	-	#N/A	#N/A	468	511	3849	975	15.224	20.564	117.633	37.26	17.894	77.4465	-2.11372412	0.000128333	0.024638947	DOWN
Contig_161521	1988	-	#N/A	#N/A	0	4	51	62	0	0.132	1.461	2.229	0.066	1.845	-4.805010982	0.000128926	0.024720486	DOWN
Contig_9733	3299	-	#N/A	#N/A	107	163	1123	330	1.966	3.699	19.42	7.145	2.8325	13.2825	-2.229378852	0.000129375	0.024774229	DOWN
Contig_132386	443	-	#N/A	#N/A	0	5	159	23	0	0.79	20.476	3.647	0.395	12.0615	-4.932412872	0.000130977	0.025048401	DOWN
Contig_135133	2605	-	#N/A	#N/A	330	385	988	2112	7.696	11.099	21.623	57.851	9.3975	39.737	-2.080134043	0.000132002	0.025199394	DOWN
Contig_18602	693	-	#N/A	#N/A	139	114	684	343	12.191	12.396	56.308	35.321	12.2935	45.8145	-1.89790856	0.000132109	0.025199394	DOWN
Contig_2432	1932	-	#N/A	#N/A	260	238	68	47	8.174	9.242	1.994	1.753	8.708	1.8735	2.21660543	0.000132937	0.025324471	UP
Contig_43967	1698	-	#N/A	#N/A	2035	1780	6314	5893	72.777	78.71	212.035	247.59	75.7435	229.8125	-1.601263279	0.000134042	0.025501999	DOWN
Contig_299308	1254	-	#N/A	#N/A	19	51	0	0	0.903	3.071	0	0	1.987	0	Inf	0.000134748	0.02560308	UP
Contig_14168	1177	-	#N/A	#N/A	512	471	2031	1295	26.39	30.029	98.414	78.473	28.2095	88.4435	-1.648575023	0.000135935	0.025795288	DOWN
Contig_4548	536	-	#N/A	#N/A	142	88	11	18	16.069	12.3	1.171	2.334	14.1845	1.7525	3.016828948	0.000136436	0.025857094	UP
Contig_132318	1181	-	#N/A	#N/A	2	6	204	18	0.077	0.376	9.845	1.062	0.2265	5.4535	-4.589599479	0.000137036	0.025937447	DOWN
Contig_21395	564	-	#N/A	#N/A	34	33	1436	36	3.632	4.399	145.16	4.589	4.0155	74.8745	-4.220822919	0.000137531	0.02599753	DOWN
Contig_30934	407	-	#N/A	#N/A	139	108	1396	235	20.809	19.901	195.637	41.182	20.355	118.4095	-2.540329707	0.000137932	0.026006476	DOWN
Contig_40383	711	-	#N/A	#N/A	1566	1759	7070	4202	133.765	185.692	567.026	421.625	159.7285	494.3255	-1.629839578	0.000137845	0.026006476	DOWN
Contig_86749	493	-	#N/A	#N/A	28	37	0	0	3.507	5.65	0	0	4.5785	0	Inf	0.000138173	0.026018653	UP
Contig_182380	1443	-	#N/A	#N/A	15	10	279	36	0.626	0.496	11.044	1.794	0.561	6.419	-3.516275885	0.000138456	0.026034627	DOWN
Contig_8171	1496	-	#N/A	#N/A	13	11	102	85	0.539	0.546	3.871	4.068	0.5425	3.9695	-2.871262254	0.000138612	0.026034627	DOWN
Contig_1236	806	-	#N/A	#N/A	6116	7193	20796	24145	460.781	669.929	1471.267	2137.2	565.355	1804.2335	-1.674157101	0.000140084	0.026265978	DOWN
Contig_61436	1110	-	#N/A	#N/A	255	220	832	834	13.952	14.884	42.734	53.613	14.418	48.1735	-1.740368691	0.000140201	0.026265978	DOWN
Contig_320696	3197	-	K01371	ko04142:Lysosome,ko04210:Apoptosis,ko04380:Osteoclast differentiation,ko04620:Toll-like receptor signaling pathway,	2	3	40	67	0.044	0.079	0.717	1.487	0.0615	1.102	-4.163394003	0.000140661	0.026318704	DOWN
Contig_36007	653	-	#N/A	#N/A	54	37	0	2	4.992	4.277	0	0.251	4.6345	0.1255	5.206654431	0.000141045	0.026356978	UP
First_Contig2365	2785	tr|A0A0D2K3T5|A0A0D2K3T5_9CHLO:SubName: Full=Uncharacterized protein {ECO:0000313|EMBL:KIZ05108.1}; GN=MNEG_2855 OS=Unreviewed; 124 AA.	#N/A	#N/A	740	675	2730	1903	16.141	18.186	55.901	48.748	17.1635	52.3245	-1.608142842	0.00014307	0.026701498	DOWN
Contig_11694	1609	-	#N/A	#N/A	376	317	61	87	14.175	14.805	2.159	3.871	14.49	3.015	2.264827688	0.000144664	0.026956873	UP
Contig_80273	1991	-	K11153	ko01100:Metabolic pathways,ko00830:Retinol metabolism,	50	40	0	2	1.526	1.52	0	0.059	1.523	0.0295	5.690057177	0.000144805	0.026956873	UP
Contig_10677	2947	-	#N/A	#N/A	428	482	2738	999	8.827	12.277	52.985	24.184	10.552	38.5845	-1.870504941	0.000145937	0.027098952	DOWN
Contig_198264	412	-	#N/A	#N/A	44	23	0	0	6.521	4.108	0	0	5.3145	0	Inf	0.000145768	0.027098952	UP
Contig_72017	513	-	#N/A	#N/A	75	79	499	214	8.85	11.537	55.464	29.743	10.1935	42.6035	-2.063322462	0.000146455	0.027160891	DOWN
Contig_21304	1239	-	#N/A	#N/A	122	73	473	318	5.981	4.437	21.761	18.316	5.209	20.0385	-1.943696176	0.000147372	0.027296469	DOWN
Contig_653	5423	-	K07527	ko04360:Axon guidance,	568	340	1550	1566	6.363	4.704	16.302	20.595	5.5335	18.4485	-1.737239324	0.000147826	0.027346047	DOWN
Contig_5131	1652	-	#N/A	#N/A	1166	867	315	269	42.853	39.404	10.861	11.621	41.1285	11.241	1.871368073	0.000148378	0.027413831	UP
Contig_80250	1240	-	#N/A	#N/A	61	59	0	4	2.968	3.57	0	0.203	3.269	0.1015	5.009297745	0.000149408	0.027569502	UP
Contig_40119	910	-	K10256	ko01212:Fatty acid metabolism,ko01040:Biosynthesis of unsaturated fatty acids,	169	84	20	18	11.274	6.958	1.247	1.45	9.116	1.3485	2.757045403	0.000149888	0.027623345	UP
Contig_132707	1029	-	#N/A	#N/A	143	192	37	28	8.445	14	2.026	1.939	11.2225	1.9825	2.501001325	0.000150521	0.027683012	UP
Contig_83931	3561	-	#N/A	#N/A	45	37	198	185	0.775	0.771	3.172	3.712	0.773	3.442	-2.154706778	0.000150588	0.027683012	DOWN
Contig_33274	4110	-	#N/A	#N/A	138	128	486	514	2.037	2.343	6.75	8.916	2.19	7.833	-1.838634089	0.000151574	0.027829481	DOWN
Contig_50548	1718	-	K02834	#N/A	157	169	30	32	5.542	7.389	1.003	1.34	6.4655	1.1715	2.464404989	0.000152945	0.028046132	UP
Contig_21048	502	-	K02917	ko03010:Ribosome,	215	187	60	21	26.036	27.922	6.819	3.054	26.979	4.9365	2.450276442	0.00015328	0.028072535	UP
Contig_238555	1580	-	#N/A	#N/A	1	0	63	22	0.052	0	2.29	0.974	0.026	1.632	-5.971985624	0.000154367	0.028201374	DOWN
Contig_38008	823	-	#N/A	#N/A	19	21	118	124	1.414	1.871	8.188	10.726	1.6425	9.457	-2.525489226	0.000154342	0.028201374	DOWN
Contig_225580	677	-	#N/A	#N/A	49	20	0	0	4.392	2.234	0	0	3.313	0	Inf	0.000155636	0.028369751	UP
Contig_93320	606	-	#N/A	#N/A	34	30	0	0	3.439	3.72	0	0	3.5795	0	Inf	0.000155674	0.028369751	UP
Contig_27079	1575	-	#N/A	#N/A	100	93	545	269	3.869	4.445	19.745	12.163	4.157	15.954	-1.94030353	0.000156883	0.028519399	DOWN
Second_Contig421	3196	tr|A0A0D2MV77|A0A0D2MV77_9CHLO:SubName: Full=Uncharacterized protein {ECO:0000313|EMBL:KIZ04422.1}; GN=MNEG_3533 OS=Unreviewed; 301 AA.	K00434	ko00480:Glutathione metabolism,ko00053:Ascorbate and aldarate metabolism,	570	691	4191	1315	10.832	16.223	74.776	29.364	13.5275	52.07	-1.944557165	0.000156709	0.028519399	DOWN
Contig_59049	4521	-	#N/A	#N/A	702	644	3096	1577	9.431	10.688	39.045	24.888	10.0595	31.9665	-1.668002194	0.00015725	0.028550808	DOWN
Contig_5879	933	-	#N/A	#N/A	231	253	75	32	15.037	20.357	4.59	2.46	17.697	3.525	2.327809652	0.000157471	0.028555689	UP
Contig_8141	1418	-	#N/A	#N/A	528	667	2991	1447	22.62	35.324	120.298	72.783	28.972	96.5405	-1.736475018	0.000157717	0.028564946	DOWN
First_Contig5122	2179	tr|A0A0D2MFG6|A0A0D2MFG6_9CHLO:SubName: Full=Uncharacterized protein {ECO:0000313|EMBL:KIY99456.1}; GN=MNEG_8506 OS=Unreviewed; 494 AA.	#N/A	#N/A	100	120	1067	233	2.783	4.128	27.934	7.629	3.4555	17.7815	-2.363410647	0.000158594	0.028688514	DOWN
Contig_179300	630	-	#N/A	#N/A	38	38	0	1	3.63	4.47	0	0.124	4.05	0.062	6.029509882	0.000159509	0.028818684	UP
First_Contig3409	807	tr|B9TMK9|B9TMK9_RICCO:SubName: Full=O-methyltransferase, putative {ECO:0000313|EMBL:EEF22906.1}; GN=RCOM_2123530 OS=Unreviewed; 219 AA.	#N/A	#N/A	62	31	0	2	4.631	2.912	0	0.191	3.7715	0.0955	5.303493883	0.000160334	0.028932061	UP
Contig_62426	448	-	#N/A	#N/A	138	88	19	15	18.762	14.783	2.477	2.328	16.7725	2.4025	2.803489408	0.000160584	0.028941778	UP
Contig_74314	2572	-	#N/A	#N/A	429	349	2521	799	10.131	10.18	55.886	22.156	10.1555	39.021	-1.941989479	0.000160788	0.028943091	DOWN
Contig_117351	1701	-	#N/A	#N/A	9	15	107	85	0.339	0.655	3.586	3.586	0.497	3.586	-2.851057731	0.000161198	0.028946015	DOWN
Contig_142944	1155	-	#N/A	#N/A	40	25	0	0	2.089	1.657	0	0	1.873	0	Inf	0.000161076	0.028946015	UP
Contig_14881	2588	-	K14548	ko03008:Ribosome biogenesis in eukaryotes,	74	39	0	3	1.737	1.118	0	0.079	1.4275	0.0395	5.175494282	0.000162317	0.029055957	UP
Contig_186949	548	-	#N/A	#N/A	2	6	45	87	0.231	0.829	4.638	11.362	0.53	8	-3.915935735	0.000162257	0.029055957	DOWN
Contig_40724	9158	-	#N/A	#N/A	1663	1539	5165	4997	11.029	12.613	32.16	38.928	11.821	35.544	-1.588253961	0.000162403	0.029055957	DOWN
Contig_21156	700	-	#N/A	#N/A	329	299	1209	907	28.556	32.051	98.457	92.412	30.3035	95.4345	-1.655026469	0.000163055	0.029137147	DOWN
Contig_8364	7582	-	K10255	ko02020:Two-component system,	125	78	669	258	1.005	0.777	5.028	2.427	0.891	3.7275	-2.064711016	0.000164941	0.029438303	DOWN
Second_Contig137	1856	tr|I0YLC1|I0YLC1_9CHLO:SubName: Full=AB-hydrolase YheT {ECO:0000313|EMBL:EIE19190.1}; GN=COCSUDRAFT_49039 OS=Unreviewed; 397 AA.	K13696	#N/A	144	78	0	11	4.706	3.158	0	0.416	3.932	0.208	4.240607888	0.00016554	0.029509375	UP
Contig_110827	2110	-	#N/A	#N/A	76	104	9	11	2.184	3.693	0.243	0.383	2.9385	0.313	3.230845336	0.000166319	0.029588398	UP
Contig_17992	1970	-	#N/A	#N/A	82	35	4	2	2.527	1.349	0.123	0.058	1.938	0.0905	4.420506968	0.000166586	0.029588398	UP
Contig_85154	581	-	K02868	ko03010:Ribosome,	175	123	26	28	18.285	15.893	2.539	3.409	17.089	2.974	2.522591425	0.00016647	0.029588398	UP
Contig_145021	608	-	#N/A	#N/A	25	39	0	0	2.502	4.84	0	0	3.671	0	Inf	0.000167279	0.029639873	UP
Contig_294194	1292	-	#N/A	#N/A	78	45	0	4	3.655	2.623	0	0.205	3.139	0.1025	4.936609214	0.000167253	0.029639873	UP
Contig_206995	508	-	#N/A	#N/A	0	0	27	36	0	0	3.02	5.009	0	4.0145	#NAME?	0.000167948	0.029722576	DOWN
Contig_87177	424	-	#N/A	#N/A	5	0	144	23	0.745	0	19.325	3.846	0.3725	11.5855	-4.958936073	0.000169018	0.029875951	DOWN
Contig_56707	3614	-	K15918	ko01100:Metabolic pathways,ko01110:Biosynthesis of secondary metabolites,ko01130:Biosynthesis of antibiotics,ko01200:Carbon metabolism,ko00260:Glycine, serine and threonine metabolism,ko00630:Glyoxylate and dicarboxylate metabolism,ko00561:Glycerolipid metabolism,	268	247	938	815	4.506	5.135	14.797	16.085	4.8205	15.441	-1.679511487	0.000169512	0.029927356	DOWN
Contig_17314	592	-	K02958	ko03010:Ribosome,	212	133	25	35	21.717	16.809	2.407	4.194	19.263	3.3005	2.545075901	0.000169894	0.029958853	UP
Contig_71396	2005	-	#N/A	#N/A	213	168	626	757	6.45	6.297	17.818	26.923	6.3735	22.3705	-1.811439753	0.000170457	0.030022108	DOWN
Contig_132382	734	-	#N/A	#N/A	10	0	88	78	0.809	0	6.863	7.599	0.4045	7.231	-4.159983568	0.000171518	0.03010442	DOWN
Contig_169164	1665	-	#N/A	#N/A	114	86	0	10	4.17	3.897	0	0.408	4.0335	0.204	4.305391199	0.000171353	0.03010442	UP
Contig_49048	1167	-	#N/A	#N/A	69	27	0	2	3.568	1.735	0	0.141	2.6515	0.0705	5.233041681	0.000171539	0.03010442	UP
Contig_82134	669	-	#N/A	#N/A	397	475	89	114	36.002	53.283	7.623	12.21	44.6425	9.9165	2.1705149	0.000172	0.030149447	UP
Contig_19908	4481	-	K03235	#N/A	310	166	33	51	4.198	2.784	0.417	0.806	3.491	0.6115	2.513215953	0.000172574	0.030214031	UP
Contig_294787	2642	-	K07192	ko04910:Insulin signaling pathway,	32	31	0	0	0.73	0.891	0	0	0.8105	0	Inf	0.000173409	0.030324181	UP
Contig_70358	3916	-	K01180	#N/A	205	181	1578	382	3.183	3.475	22.975	6.957	3.329	14.966	-2.168527905	0.000174067	0.030402947	DOWN
Contig_16185	2042	-	K00703	ko01100:Metabolic pathways,ko01110:Biosynthesis of secondary metabolites,ko00500:Starch and sucrose metabolism,ko02026:Biofilm formation - Escherichia coli,	1709	1784	7290	4238	50.827	65.576	203.566	148.057	58.2015	175.8115	-1.594901201	0.000174747	0.030460641	DOWN
Contig_207117	559	-	#N/A	#N/A	24	40	0	0	2.629	5.329	0	0	3.979	0	Inf	0.000175004	0.030460641	UP
Contig_81668	479	-	#N/A	#N/A	34	29	0	0	4.306	4.497	0	0	4.4015	0	Inf	0.000175018	0.030460641	UP
Contig_64347	561	-	#N/A	#N/A	23	44	271	127	2.436	5.942	27.558	16.105	4.189	21.8315	-2.381733469	0.000175465	0.030502275	DOWN
Contig_40850	522	-	#N/A	#N/A	129	90	533	323	14.959	12.951	58.277	44.115	13.955	51.196	-1.875248971	0.000176166	0.030587921	DOWN
Contig_18727	1089	-	#N/A	#N/A	213	293	1558	599	11.873	20.199	81.574	39.231	16.036	60.4025	-1.91329394	0.000176989	0.030694595	DOWN
Contig_176889	413	-	#N/A	#N/A	0	0	91	7	0	0	12.553	1.232	0	6.8925	#NAME?	0.000178192	0.030866856	DOWN
First_Contig1000	1483	tr|A0A0D2JL44|A0A0D2JL44_9CHLO:RecName: Full=Phosphotransferase {ECO:0000256|RuleBase:RU362007}; GN=MNEG_7991 OS=Unreviewed; 206 AA.	K00844	ko01100:Metabolic pathways,ko01110:Biosynthesis of secondary metabolites,ko01130:Biosynthesis of antibiotics,ko01120:Microbial metabolism in diverse environments,ko01200:Carbon metabolism,ko00520:Amino sugar and nucleotide sugar metabolism,ko00500:Starch and sucrose metabolism,ko04910:Insulin signaling pathway,ko00010:Glycolysis / Gluconeogenesis,ko00051:Fructose and mannose metabolism,ko04066:HI…	178	128	1389	300	7.307	6.48	53.405	14.454	6.8935	33.9295	-2.299231604	0.000179632	0.031079738	DOWN
Contig_84435	1217	-	#N/A	#N/A	197	234	48	45	9.84	14.453	2.267	2.65	12.1465	2.4585	2.304690403	0.000180285	0.031156038	UP
Contig_11528	404	-	K02955	ko03010:Ribosome,	198	151	49	23	29.796	28.14	6.887	4.126	28.968	5.5065	2.395252562	0.000183163	0.031322066	UP
Contig_137895	1683	-	#N/A	#N/A	28	35	0	0	1.015	1.573	0	0	1.294	0	Inf	0.000181686	0.031322066	UP
Contig_14639	1323	-	K01638	ko01100:Metabolic pathways,ko01110:Biosynthesis of secondary metabolites,ko01120:Microbial metabolism in diverse environments,ko01200:Carbon metabolism,ko00620:Pyruvate metabolism,ko00630:Glyoxylate and dicarboxylate metabolism,	230	228	68	38	10.574	12.95	2.929	2.052	11.762	2.4905	2.239626079	0.000182752	0.031322066	UP
Contig_201019	592	-	#N/A	#N/A	11	17	239	46	1.109	2.135	22.987	5.546	1.622	14.2665	-3.136785717	0.000182479	0.031322066	DOWN
Contig_31944	937	-	#N/A	#N/A	95	91	9	13	6.146	7.311	0.544	1	6.7285	0.772	3.123612165	0.000183112	0.031322066	UP
Contig_34713	916	-	#N/A	#N/A	389	590	140	110	25.757	48.352	8.71	8.541	37.0545	8.6255	2.102968764	0.00018199	0.031322066	UP
Contig_58121	1894	-	K15402	ko00073:Cutin, suberine and wax biosynthesis,	430	323	0	36	13.801	12.794	0	1.356	13.2975	0.678	4.293725953	0.000182912	0.031322066	UP
Contig_81488	3317	-	K07424	ko01100:Metabolic pathways,ko00830:Retinol metabolism,ko00140:Steroid hormone biosynthesis,ko05204:Chemical carcinogenesis,ko00591:Linoleic acid metabolism,	162	181	31	35	2.969	4.088	0.536	0.761	3.5285	0.6485	2.44387653	0.000181627	0.031322066	UP
Contig_98539	489	-	#N/A	#N/A	0	0	7	78	0	0	0.779	11.366	0	6.0725	#NAME?	0.000182181	0.031322066	DOWN
Contig_30174	705	-	#N/A	#N/A	55	44	4	0	4.712	4.663	0.34	0	4.6875	0.17	4.785212039	0.000183701	0.031377625	UP
Contig_13263	1402	-	#N/A	#N/A	165	231	699	810	7.126	12.366	28.444	41.21	9.746	34.827	-1.837324077	0.000184492	0.031476147	DOWN
Contig_27580	2238	-	#N/A	#N/A	3187	3121	13364	7364	86.483	104.694	340.498	234.744	95.5885	287.621	-1.589260048	0.000185429	0.0315995	DOWN
Contig_72288	479	-	#N/A	#N/A	21	36	389	78	2.652	5.63	46.32	11.594	4.141	28.957	-2.805861036	0.000186523	0.031749045	DOWN
First_Contig7256	1625	-	#N/A	#N/A	43	22	0	0	1.615	0.995	0	0	1.305	0	Inf	0.000188029	0.031968366	UP
Contig_2460	3253	-	K01832	ko01100:Metabolic pathways,ko04611:Platelet activation,ko00590:Arachidonic acid metabolism,	577	493	2665	1183	10.777	11.372	46.708	25.945	11.0745	36.3265	-1.713780807	0.000190544	0.032358565	DOWN
Contig_23096	1198	-	#N/A	#N/A	494	560	64	140	25.024	35.061	3.029	8.337	30.0425	5.683	2.402280252	0.000190862	0.032375265	UP
Contig_46248	567	-	#N/A	#N/A	63	28	2	0	6.718	3.712	0.155	0	5.215	0.0775	6.072327132	0.000191579	0.032459403	UP
Contig_115019	2604	-	#N/A	#N/A	67	65	250	316	1.552	1.86	5.477	8.652	1.706	7.0645	-2.049969809	0.000191807	0.032460683	DOWN
Contig_23283	1654	-	#N/A	#N/A	10	16	140	68	0.378	0.707	4.842	2.94	0.5425	3.891	-2.842445938	0.000192966	0.032619301	DOWN
Contig_6379	687	-	#N/A	#N/A	73	71	2797	64	6.486	7.713	232.194	6.639	7.0995	119.4165	-4.072140957	0.000193947	0.032740392	DOWN
First_Contig4822	568	-	#N/A	#N/A	526	715	99	170	56.199	94.461	9.934	21.414	75.33	15.674	2.264851127	0.000194128	0.032740392	UP
Contig_208159	1248	-	#N/A	#N/A	4	3	79	38	0.178	0.199	3.59	2.186	0.1885	2.888	-3.937434314	0.000194585	0.032779801	DOWN
Contig_109102	482	-	#N/A	#N/A	7	7	155	33	0.945	1.021	18.383	4.938	0.983	11.6605	-3.568294426	0.000197652	0.033204919	DOWN
Contig_156081	429	-	#N/A	#N/A	131	104	0	13	18.572	18.119	0	2.213	18.3455	1.1065	4.051350869	0.000198011	0.033204919	UP
Contig_70477	1392	-	#N/A	#N/A	68	72	0	6	2.962	3.907	0	0.323	3.4345	0.1615	4.410494014	0.000197589	0.033204919	UP
Contig_74513	597	-	#N/A	#N/A	48	40	634	86	4.861	5.015	60.515	10.264	4.938	35.3895	-2.841322637	0.000197824	0.033204919	DOWN
Contig_98537	543	-	#N/A	#N/A	2	0	63	28	0.201	0	6.639	3.744	0.1005	5.1915	-5.690884036	0.000201174	0.033696957	DOWN
Contig_180979	421	-	#N/A	#N/A	5	15	327	28	0.755	2.76	44.339	4.752	1.7575	24.5455	-3.803861961	0.000203815	0.034087478	DOWN
Contig_18496	1047	-	K11251	ko04217:Necroptosis,ko05034:Alcoholism,	82	102	447	296	4.781	7.283	24.332	20.157	6.032	22.2445	-1.882740337	0.000204117	0.034087478	DOWN
Contig_44819	439	-	#N/A	#N/A	39	44	202	181	5.415	7.596	26.266	29.41	6.5055	27.838	-2.097323717	0.000204433	0.034087478	DOWN
Contig_80056	1637	-	#N/A	#N/A	295	356	1495	833	10.95	16.329	52.069	36.296	13.6395	44.1825	-1.695684295	0.000204354	0.034087478	DOWN
Contig_191277	1383	-	#N/A	#N/A	67	50	365	172	2.955	2.692	15.067	8.882	2.8235	11.9745	-2.08440888	0.000205656	0.034252488	DOWN
Contig_59075	5030	-	K15535	#N/A	479	411	1443	1442	5.783	6.128	16.36	20.457	5.9555	18.4085	-1.628077534	0.000208039	0.034610263	DOWN
First_Contig267	2333	-	#N/A	#N/A	545	503	2419	1202	14.183	16.179	59.119	36.748	15.181	47.9335	-1.658767459	0.000209131	0.034752605	DOWN
Contig_17555	1724	-	#N/A	#N/A	3120	2927	8986	10103	109.885	127.466	297.224	418.098	118.6755	357.661	-1.591570685	0.000210834	0.034996084	DOWN
Contig_24322	554	-	K02949	ko03010:Ribosome,	103	88	15	12	11.322	11.892	1.508	1.526	11.607	1.517	2.935702144	0.000211546	0.035074616	UP
Contig_83436	920	-	#N/A	#N/A	99	110	659	262	6.515	8.986	40.865	20.347	7.7505	30.606	-1.981453217	0.0002121	0.03512699	DOWN
Contig_127074	750	-	#N/A	#N/A	7	12	193	37	0.585	1.153	14.681	3.535	0.869	9.108	-3.389706209	0.000213418	0.035245305	DOWN
Contig_3101	1180	-	K04630	ko04015:Rap1 signaling pathway,ko04921:Oxytocin signaling pathway,ko04723:Retrograde endocannabinoid signaling,ko04024:cAMP signaling pathway,ko04360:Axon guidance,ko04022:cGMP-PKG signaling pathway,ko04371:Apelin signaling pathway,ko04914:Progesterone-mediated oocyte maturation,ko04071:Sphingolipid signaling pathway,ko04611:Platelet activation,ko04062:Chemokine signaling pathway,ko04726:Serotone…	35	27	0	0	1.822	1.715	0	0	1.7685	0	Inf	0.000213534	0.035245305	UP
Contig_35052	3641	-	#N/A	#N/A	58	40	241	189	0.961	0.822	3.781	3.71	0.8915	3.7455	-2.070851619	0.000213075	0.035245305	DOWN
Contig_5395	408	-	#N/A	#N/A	40	23	0	0	5.95	4.238	0	0	5.094	0	Inf	0.000216117	0.035631763	UP
Contig_74272	1092	-	#N/A	#N/A	291	242	1119	696	16.165	16.667	58.454	45.496	16.416	51.975	-1.662715217	0.000216778	0.035700673	DOWN
Contig_12995	1807	-	#N/A	#N/A	99	49	256	424	3.324	2.039	8.066	16.746	2.6815	12.406	-2.209925872	0.000217033	0.035702695	DOWN
Contig_14283	1299	-	#N/A	#N/A	110	131	802	286	5.135	7.583	35.205	15.723	6.359	25.464	-2.001587248	0.000218706	0.035937741	DOWN
Contig_17322	2931	-	#N/A	#N/A	15	5	157	48	0.31	0.139	3.058	1.166	0.2245	2.112	-3.233822485	0.000220922	0.036180465	DOWN
Contig_185966	469	-	#N/A	#N/A	31	30	0	0	4.06	4.871	0	0	4.4655	0	Inf	0.000220786	0.036180465	UP
Contig_21985	1372	-	#N/A	#N/A	50	19	227	141	2.234	1.043	9.417	7.34	1.6385	8.3785	-2.354316309	0.00022079	0.036180465	DOWN
First_Contig1587	3854	tr|D8U3N4|D8U3N4_VOLCA:SubName: Full=Putative uncharacterized protein {ECO:0000313|EMBL:EFJ45639.1}; GN=VOLCADRAFT_94007 OS=Volvox carteri f. nagariensis.	K10636	ko04141:Protein processing in endoplasmic reticulum,	91	69	509	207	1.437	1.334	7.531	3.835	1.3855	5.683	-2.036246005	0.000221668	0.036262353	DOWN
Contig_234400	400	-	#N/A	#N/A	18	47	0	0	2.8	8.802	0	0	5.801	0	Inf	0.00022244	0.036348135	UP
Contig_132798	627	-	#N/A	#N/A	304	344	75	81	29.416	41.22	6.847	9.251	35.318	8.049	2.133522187	0.000223757	0.036522846	UP
First_Contig8948	1873	tr|W7TSU0|W7TSU0_9STRA:SubName: Full=ADP-ribosylation/Crystallin J1 {ECO:0000313|EMBL:EWM23414.1}; GN=Naga_100077g6 OS=Nannochloropsis gaditana.	#N/A	#N/A	63	45	5	0	2.027	1.798	0.154	0	1.9125	0.077	4.634457492	0.000225169	0.036712562	UP
Contig_222410	1090	-	#N/A	#N/A	28	33	0	0	1.551	2.24	0	0	1.8955	0	Inf	0.000225825	0.036778784	UP
First_Contig2063	1457	tr|E1Z970|E1Z970_CHLVA:RecName: Full=Putative tRNA (cytidine(32)/guanosine(34)-2'-O)-methyltransferase {ECO:0000256|HAMAP-Rule:MF_03162}; GN=CHLNCDRAFT_142970 OS=Chlorella variabilis	K14864	#N/A	98	93	923	190	4.088	4.788	36.108	9.312	4.438	22.71	-2.355346133	0.000227807	0.037060412	DOWN
Contig_23995	709	-	#N/A	#N/A	1186	1470	7270	2818	101.593	155.621	584.75	283.547	128.607	434.1485	-1.755219429	0.000228202	0.03708378	DOWN
Contig_17463	688	-	#N/A	#N/A	939	1309	5185	2748	82.857	142.857	429.709	284.911	112.857	357.31	-1.662680386	0.000230253	0.037375646	DOWN
Contig_15	2621	-	K08912	ko01100:Metabolic pathways,ko00196:Photosynthesis - antenna proteins,	30663	16829	86916	64668	710.391	481.998	1890.978	1760.22	596.1945	1825.599	-1.614514935	0.000231233	0.037410925	DOWN
Contig_71194	2487	-	#N/A	#N/A	27	34	0	0	0.669	1.033	0	0	0.851	0	Inf	0.000230736	0.037410925	UP
Contig_865	4660	-	K01638	ko01100:Metabolic pathways,ko01110:Biosynthesis of secondary metabolites,ko01120:Microbial metabolism in diverse environments,ko01200:Carbon metabolism,ko00620:Pyruvate metabolism,ko00630:Glyoxylate and dicarboxylate metabolism,	219	132	22	37	2.854	2.124	0.269	0.563	2.489	0.416	2.580910797	0.000231079	0.037410925	UP
Contig_61	3088	-	#N/A	#N/A	325	304	1635	699	6.39	7.391	30.191	16.157	6.8905	23.174	-1.749826506	0.000231975	0.03748966	DOWN
Contig_82581	884	-	K02984	ko03010:Ribosome,	251	220	72	41	17.224	18.673	4.631	3.326	17.9485	3.9785	2.173566775	0.000232341	0.037507595	UP
First_Contig6811	588	-	#N/A	#N/A	7	7	127	39	0.742	0.849	12.295	4.761	0.7955	8.528	-3.422273602	0.000234635	0.037836407	DOWN
Contig_107305	1426	-	K11153	ko01100:Metabolic pathways,ko00830:Retinol metabolism,	46	19	0	0	1.944	1.003	0	0	1.4735	0	Inf	0.000236497	0.038025647	UP
Contig_299868	1306	-	K09503	ko04141:Protein processing in endoplasmic reticulum,	22	40	0	0	1.011	2.32	0	0	1.6655	0	Inf	0.000236325	0.038025647	UP
Contig_4916	2496	-	K00472	ko01100:Metabolic pathways,ko00330:Arginine and proline metabolism,	6	7	59	79	0.152	0.207	1.344	2.259	0.1795	1.8015	-3.327142903	0.000236843	0.038025647	DOWN
First_Contig53	6447	tr|A8J507|A8J507_CHLRE:SubName: Full=DnaJ-like protein {ECO:0000313|EMBL:EDP00938.1}; GN=DNJ11 OS=Chlamydomonas reinhardtii	K09518	ko04141:Protein processing in endoplasmic reticulum,	280	294	1967	571	2.637	3.423	17.402	6.321	3.03	11.8615	-1.968896765	0.000236783	0.038025647	DOWN
First_Contig7550	1791	tr|D7FYJ3|D7FYJ3_ECTSI:SubName: Full=Uncharacterized protein {ECO:0000313|EMBL:CBJ32535.1}; GN=Esi_0345_0025 OS=Ectocarpus siliculosus	K09935	#N/A	197	107	0	17	6.683	4.498	0	0.66	5.5905	0.33	4.08243939	0.000237453	0.038082152	UP
Contig_28336	964	-	#N/A	#N/A	66	122	0	9	4.147	9.497	0	0.639	6.822	0.3195	4.416306919	0.000238447	0.038199807	UP
Contig_171078	718	-	#N/A	#N/A	0	0	35	26	0	0	2.762	2.623	0	2.6925	#NAME?	0.000239497	0.038326361	DOWN
Contig_175004	977	-	#N/A	#N/A	231	179	55	39	14.338	13.733	3.197	2.872	14.0355	3.0345	2.209549734	0.000240709	0.038353289	UP
Contig_25188	1750	-	#N/A	#N/A	10	10	155	44	0.364	0.427	5.061	1.779	0.3955	3.42	-3.112246725	0.000240513	0.038353289	DOWN
Contig_296675	490	-	#N/A	#N/A	39	23	0	0	4.874	3.481	0	0	4.1775	0	Inf	0.000240465	0.038353289	UP
First_Contig4330	2989	-	#N/A	#N/A	111	132	658	321	2.265	3.314	12.562	7.672	2.7895	10.117	-1.858703094	0.000240448	0.038353289	DOWN
Contig_85407	432	-	#N/A	#N/A	19	44	0	0	2.616	7.622	0	0	5.119	0	Inf	0.000241253	0.038398453	UP
First_Contig1613	2040	-	#N/A	#N/A	269	245	1406	563	8.001	8.998	39.312	19.697	8.4995	29.5045	-1.79548513	0.000241667	0.038422717	DOWN
Contig_1856	2356	-	K10255	ko02020:Two-component system,	5724	3915	1535	1451	147.536	124.739	37.148	43.933	136.1375	40.5405	1.747628734	0.000242445	0.038481757	UP
Contig_42332	2911	-	#N/A	#N/A	29	33	270	93	0.607	0.84	5.285	2.285	0.7235	3.785	-2.387228378	0.000242562	0.038481757	DOWN
Contig_5150	1255	-	#N/A	#N/A	264	180	793	712	12.763	10.758	36.028	40.491	11.7605	38.2595	-1.701868622	0.000244367	0.038726373	DOWN
Contig_53093	890	-	#N/A	#N/A	729	755	3846	1559	49.708	63.661	246.389	124.975	56.6845	185.682	-1.711807768	0.000244811	0.038753806	DOWN
Contig_69339	569	-	K02960	ko03010:Ribosome,	149	158	40	6	15.933	20.911	3.998	0.717	18.422	2.3575	2.966100021	0.000245067	0.038753806	UP
Contig_54331	1896	-	K04564	ko04146:Peroxisome,ko04068:FoxO signaling pathway,ko04013:MAPK signaling pathway - fly,ko04211:Longevity regulating pathway,ko04213:Longevity regulating pathway - multiple species,ko04212:Longevity regulating pathway - worm,	341	442	1442	1193	10.92	17.494	43.376	44.897	14.207	44.1365	-1.635370287	0.000250984	0.039646923	DOWN
Contig_51820	1135	-	#N/A	#N/A	254	202	1050	559	13.584	13.354	52.766	35.123	13.469	43.9445	-1.70603987	0.000253188	0.039952146	DOWN
Contig_36246	3087	-	#N/A	#N/A	670	633	3411	1346	13.186	15.398	63.012	31.107	14.292	47.0595	-1.719278173	0.000254715	0.040149983	DOWN
Contig_68506	721	-	K01634	ko01100:Metabolic pathways,ko04071:Sphingolipid signaling pathway,ko00600:Sphingolipid metabolism,	53	15	0	0	4.479	1.609	0	0	3.044	0	Inf	0.000255971	0.040304734	UP
Contig_195614	405	-	#N/A	#N/A	33	27	0	0	4.924	4.921	0	0	4.9225	0	Inf	0.000258219	0.040571838	UP
Contig_8159	594	-	#N/A	#N/A	220	217	1499	438	22.538	27.39	143.863	52.568	24.964	98.2155	-1.976101606	0.000258131	0.040571838	DOWN
Contig_20834	488	-	#N/A	#N/A	184	241	1211	499	22.856	37.047	141.527	72.953	29.9515	107.24	-1.840142963	0.000262438	0.041190707	DOWN
Contig_3684	2407	-	K05681	ko02010:ABC transporters,ko04976:Bile secretion,ko01523:Antifolate resistance,	1094	744	233	271	27.598	23.19	5.528	8.032	25.394	6.78	1.905130484	0.000263982	0.041388871	UP
Contig_91069	1121	-	#N/A	#N/A	116	148	437	587	6.299	9.934	22.224	37.384	8.1165	29.804	-1.876576321	0.000264738	0.041463262	DOWN
First_Contig3939	686	-	#N/A	#N/A	0	33	423	181	0	3.567	35.124	18.808	1.7835	26.966	-3.918358414	0.000265997	0.041616076	DOWN
First_Contig5012	517	tr|A8J1H5|A8J1H5_CHLRE:SubName: Full=Predicted protein {ECO:0000313|EMBL:EDP01919.1}; GN=CHLREDRAFT_119114 OS=Chlamydomonas reinhardtii	#N/A	#N/A	123	64	0	9	14.398	9.273	0	1.224	11.8355	0.612	4.273445192	0.000266501	0.041650564	UP
Contig_86248	905	-	#N/A	#N/A	153	146	614	439	10.251	12.151	38.691	34.586	11.201	36.6385	-1.709732901	0.00026798	0.041837366	DOWN
Contig_76609	822	-	#N/A	#N/A	161	188	686	542	11.929	17.209	47.596	47.05	14.569	47.323	-1.699639679	0.000268289	0.041841136	DOWN
Contig_155656	2049	-	K10510	#N/A	194	215	995	505	5.759	7.878	27.682	17.573	6.8185	22.6275	-1.730550896	0.000268816	0.041853939	DOWN
First_Contig3690	2400	-	#N/A	#N/A	83	50	389	193	2.11	1.576	9.244	5.725	1.843	7.4845	-2.02184987	0.00026894	0.041853939	DOWN
Contig_10079	2008	-	K09840	ko01100:Metabolic pathways,ko01110:Biosynthesis of secondary metabolites,ko00906:Carotenoid biosynthesis,	434	352	1942	856	13.13	13.167	55.155	30.398	13.1485	42.7765	-1.701920221	0.000269245	0.041857107	DOWN
Contig_16061	2838	-	#N/A	#N/A	1019	1150	3064	4121	21.8	30.418	61.564	103.595	26.109	82.5795	-1.661236481	0.000272541	0.042324776	DOWN
Contig_5800	1475	-	#N/A	#N/A	2561	3427	1231	658	105.418	174.436	47.604	31.835	139.927	39.7195	1.816755002	0.000273059	0.042360394	UP
Contig_9399	2086	-	#N/A	#N/A	572	605	5406	971	16.648	21.776	147.793	33.2	19.212	90.4965	-2.235854283	0.000273558	0.04239313	DOWN
Contig_1117	1597	-	K11153	ko01100:Metabolic pathways,ko00830:Retinol metabolism,	2880	2260	875	768	109.522	106.227	31.227	34.321	107.8745	32.774	1.718730206	0.000274293	0.042417643	UP
Contig_212883	755	-	#N/A	#N/A	6	11	253	23	0.513	1.133	19.085	2.197	0.823	10.641	-3.692597495	0.00027418	0.042417643	DOWN
Contig_21322	861	-	#N/A	#N/A	3	3	127	18	0.192	0.229	8.397	1.515	0.2105	4.956	-4.557284049	0.000274843	0.042458103	DOWN
First_Contig1999	2400	tr|A0A0D2M8H4|A0A0D2M8H4_9CHLO:SubName: Full=ATPase, E1-E2 type {ECO:0000313|EMBL:KIY99589.1}; GN=MNEG_8370 OS=Unreviewed; 438 AA.	#N/A	#N/A	630	795	2863	1832	15.94	24.863	68.035	54.455	20.4015	61.245	-1.585916839	0.000275557	0.042523623	DOWN
Contig_153022	412	-	#N/A	#N/A	34	26	0	0	4.975	4.786	0	0	4.8805	0	Inf	0.00027593	0.042536586	UP
Contig_23850	479	-	#N/A	#N/A	389	553	108	126	49.321	86.652	12.91	18.729	67.9865	15.8195	2.103544299	0.000276496	0.04257917	UP
Contig_48305	3238	-	#N/A	#N/A	1119	979	2823	4077	20.986	22.689	49.715	89.818	21.8375	69.7665	-1.675726756	0.000277066	0.042622328	DOWN
Contig_70248	1345	-	K00933	ko01100:Metabolic pathways,ko00330:Arginine and proline metabolism,	36	35	0	1	1.632	1.941	0	0.058	1.7865	0.029	5.944939203	0.000277588	0.042658012	UP
Contig_7878	691	-	#N/A	#N/A	3748	3427	590	1151	329.378	372.359	48.695	118.864	350.8685	83.7795	2.066261253	0.000279606	0.042923358	UP
Contig_296	5250	-	#N/A	#N/A	316	301	88	72	3.657	4.298	0.953	0.979	3.9775	0.966	2.041766836	0.000279909	0.042925031	UP
Contig_28895	668	-	#N/A	#N/A	65	86	4	9	5.878	9.71	0.333	0.934	7.794	0.6335	3.620947407	0.000280934	0.042992541	UP
Contig_99439	5235	-	#N/A	#N/A	108	120	569	312	1.257	1.724	6.202	4.25	1.4905	5.226	-1.809910749	0.000280893	0.042992541	DOWN
Contig_47967	887	-	#N/A	#N/A	42	33	339	96	2.859	2.817	21.771	7.75	2.838	14.7605	-2.378795098	0.0002841	0.043431816	DOWN
Contig_151	6094	-	K13356	ko04146:Peroxisome,ko04212:Longevity regulating pathway - worm,ko00073:Cutin, suberine and wax biosynthesis,	22039	17521	5647	6487	219.6	215.829	52.841	75.946	217.7145	64.3935	1.757450523	0.000285782	0.04364356	UP
Contig_144231	600	-	#N/A	#N/A	72	67	456	178	7.331	8.367	43.294	21.124	7.849	32.209	-2.036883105	0.000286846	0.043745705	DOWN
Contig_94794	1581	-	#N/A	#N/A	86	98	970	173	3.293	4.641	34.996	7.801	3.967	21.3985	-2.431389367	0.000287045	0.043745705	DOWN
Contig_208420	436	-	K00330	ko01100:Metabolic pathways,ko00190:Oxidative phosphorylation,	25	34	0	0	3.493	5.789	0	0	4.641	0	Inf	0.000289348	0.044050923	UP
Contig_4691	3958	-	#N/A	#N/A	480	257	1237	1230	7.361	4.876	17.828	22.171	6.1185	19.9995	-1.708714019	0.000289928	0.044093687	DOWN
Contig_44082	600	-	#N/A	#N/A	32	27	0	0	3.263	3.356	0	0	3.3095	0	Inf	0.000290792	0.044133756	UP
Contig_54267	1542	-	K02150	ko01100:Metabolic pathways,ko00190:Oxidative phosphorylation,ko04150:mTOR signaling pathway,ko04145:Phagosome,ko04721:Synaptic vesicle cycle,ko04966:Collecting duct acid secretion,	262	277	1217	655	10.307	13.472	45.007	30.299	11.8895	37.653	-1.663076771	0.000290685	0.044133756	DOWN
Contig_30394	658	-	K02997	ko03010:Ribosome,	245	195	72	29	22.644	22.295	6.232	3.181	22.4695	4.7065	2.255241521	0.000293031	0.044342277	UP
Contig_5794	1327	-	#N/A	#N/A	2242	2961	1009	660	102.575	167.522	43.343	35.49	135.0485	39.4165	1.776606033	0.00029307	0.044342277	UP
Contig_61886	1775	-	#N/A	#N/A	272	274	26	67	9.298	11.571	0.837	2.702	10.4345	1.7695	2.559947804	0.000292923	0.044342277	UP
Contig_77121	857	-	#N/A	#N/A	33	26	0	0	2.306	2.29	0	0	2.298	0	Inf	0.000294015	0.044439501	UP
Contig_14839	440	-	#N/A	#N/A	101	91	2	13	13.924	15.498	0.212	2.116	14.711	1.164	3.659732356	0.000294594	0.044481276	UP
Contig_289140	430	-	#N/A	#N/A	0	0	37	23	0	0	4.875	3.87	0	4.3725	#NAME?	0.000295541	0.044578476	DOWN
Contig_18173	3031	-	#N/A	#N/A	107	139	635	333	2.148	3.438	11.95	7.831	2.793	9.8905	-1.824227883	0.000298846	0.044759228	DOWN
Contig_2516	4454	-	K01638	ko01100:Metabolic pathways,ko01110:Biosynthesis of secondary metabolites,ko01120:Microbial metabolism in diverse environments,ko01200:Carbon metabolism,ko00620:Pyruvate metabolism,ko00630:Glyoxylate and dicarboxylate metabolism,	278	244	1509	539	3.786	4.116	19.324	8.628	3.951	13.976	-1.822661762	0.000297493	0.044759228	DOWN
Contig_3966	5604	-	K04345	ko04714:Thermogenesis,ko05169:Epstein-Barr virus infection,ko04010:MAPK signaling pathway,ko05165:Human papillomavirus infection,ko05166:HTLV-I infection,ko05203:Viral carcinogenesis,ko04140:Autophagy - animal,ko04014:Ras signaling pathway,ko05205:Proteoglycans in cancer,ko04138:Autophagy - yeast,ko04921:Oxytocin signaling pathway,ko04113:Meiosis - yeast,ko04723:Retrograde endocannabinoid signali…	1303	919	5060	2370	14.119	12.314	51.486	30.167	13.2165	40.8265	-1.62716572	0.00029866	0.044759228	DOWN
Contig_61387	1141	-	#N/A	#N/A	24	35	0	0	1.265	2.304	0	0	1.7845	0	Inf	0.00029887	0.044759228	UP
Contig_7630	2997	-	#N/A	#N/A	318	229	796	1079	6.444	5.74	15.14	25.683	6.092	20.4115	-1.74439436	0.000297419	0.044759228	DOWN
Contig_80162	478	-	#N/A	#N/A	1648	1635	5325	4584	209.372	256.828	635.309	684.106	233.1	659.7075	-1.500877502	0.000298371	0.044759228	DOWN
Contig_88848	3607	-	#N/A	#N/A	579	573	1622	2158	9.753	11.923	25.64	42.683	10.838	34.1615	-1.656272772	0.000297777	0.044759228	DOWN
Contig_205645	3483	-	K17586	#N/A	26	16	112	122	0.461	0.352	1.835	2.496	0.4065	2.1655	-2.413372915	0.000300082	0.044812977	DOWN
Contig_296091	656	-	#N/A	#N/A	37	23	0	0	3.437	2.676	0	0	3.0565	0	Inf	0.000300143	0.044812977	UP
Contig_71770	1181	-	#N/A	#N/A	32	62	367	149	1.654	3.962	17.719	9.014	2.808	13.3665	-2.251006906	0.000300014	0.044812977	DOWN
First_Contig3282	4073	tr|A0A0D2LVZ7|A0A0D2LVZ7_9CHLO:SubName: Full=Uncharacterized protein {ECO:0000313|EMBL:KIY93731.1}; GN=MNEG_14231 OS=Unreviewed; 498 AA.	#N/A	#N/A	71	92	267	435	1.055	1.699	3.734	7.626	1.377	5.68	-2.04436237	0.000301667	0.044994862	DOWN
Contig_26542	925	-	#N/A	#N/A	50	42	173	236	3.25	3.371	10.656	18.169	3.3105	14.4125	-2.122199572	0.000302741	0.045109364	DOWN
Contig_10541	444	-	#N/A	#N/A	51	38	235	155	6.949	6.426	30.192	24.978	6.6875	27.585	-2.044345089	0.000303561	0.045185685	DOWN
Contig_18584	533	-	#N/A	#N/A	129	231	32	36	14.67	32.527	3.379	4.786	23.5985	4.0825	2.531170369	0.00030571	0.045362889	UP
Contig_21181	2641	-	#N/A	#N/A	493	350	1589	1091	11.33	9.962	34.299	29.467	10.646	31.883	-1.582475913	0.000305985	0.045362889	DOWN
Contig_44535	566	-	#N/A	#N/A	392	421	1760	966	42.04	55.82	177.333	121.782	48.93	149.5575	-1.611909073	0.000305807	0.045362889	DOWN
Contig_6602	404	-	#N/A	#N/A	463	388	1931	948	69.563	72.007	272.503	167.322	70.785	219.9125	-1.635414033	0.000305502	0.045362889	DOWN
Contig_4154	3962	-	#N/A	#N/A	1058	1046	423	244	16.22	19.824	6.085	4.385	18.022	5.235	1.783497682	0.000306668	0.045418409	UP
Contig_221803	703	-	#N/A	#N/A	5	0	186	13	0.427	0	15.126	1.362	0.2135	8.244	-5.27103653	0.000308414	0.045585071	DOWN
Contig_37669	815	-	K02917	ko03010:Ribosome,	127	87	10	18	9.493	7.971	0.69	1.563	8.732	1.1265	2.954464817	0.000308142	0.045585071	UP
Contig_55980	1297	-	#N/A	#N/A	183	123	516	556	8.579	7.095	22.698	30.604	7.837	26.651	-1.765816265	0.000310227	0.045761177	DOWN
First_Contig4305	5291	-	#N/A	#N/A	270	306	1075	820	3.098	4.34	11.587	11.05	3.719	11.3185	-1.605696123	0.000309968	0.045761177	DOWN
Contig_16985	2278	-	#N/A	#N/A	1368	898	208	347	36.471	29.609	5.215	10.868	33.04	8.0415	2.038677146	0.000311205	0.045859379	UP
Contig_112806	825	-	#N/A	#N/A	70	68	359	205	5.119	6.177	24.781	17.731	5.648	21.256	-1.912058139	0.000317219	0.046698899	DOWN
Contig_306303	418	-	#N/A	#N/A	11	58	0	0	1.67	10.422	0	0	6.046	0	Inf	0.000318804	0.046885208	UP
Contig_107948	5181	-	#N/A	#N/A	88	70	13	1	1.033	1.009	0.148	0.013	1.021	0.0805	3.664850273	0.000321341	0.046983853	UP
Contig_13248	496	-	#N/A	#N/A	124	65	503	264	15.148	9.896	57.823	37.995	12.522	47.909	-1.935831694	0.000321158	0.046983853	DOWN
Contig_2170	1784	-	K12382	ko04142:Lysosome,	824	943	364	172	28.036	39.675	11.625	6.887	33.8555	9.256	1.870929457	0.000320039	0.046983853	UP
Contig_32634	4334	-	K20547	ko01100:Metabolic pathways,ko00520:Amino sugar and nucleotide sugar metabolism,ko04016:MAPK signaling pathway - plant,	289	278	1004	817	4.054	4.824	13.209	13.453	4.439	13.331	-1.586478392	0.0003209	0.046983853	DOWN
Contig_4770	1527	-	#N/A	#N/A	278	195	1013	594	11.057	9.604	37.819	27.754	10.3305	32.7865	-1.666191818	0.000320956	0.046983853	DOWN
Contig_60944	502	-	K02912	ko03010:Ribosome,	323	266	90	65	39.105	39.819	10.188	9.308	39.462	9.748	2.01728592	0.000321391	0.046983853	UP
Contig_33827	744	-	K01183	ko01100:Metabolic pathways,ko00520:Amino sugar and nucleotide sugar metabolism,	236	175	57	40	19.296	17.689	4.354	3.843	18.4925	4.0985	2.173772373	0.000322203	0.047055734	UP
Contig_21750	553	-	#N/A	#N/A	193	162	524	743	21.199	21.948	54.061	95.812	21.5735	74.9365	-1.796408344	0.000322689	0.047080005	DOWN
Contig_217445	445	-	#N/A	#N/A	0	0	19	40	0	0	2.476	6.357	0	4.4165	#NAME?	0.000323561	0.047113732	DOWN
Contig_299051	461	-	#N/A	#N/A	35	24	0	0	4.581	3.889	0	0	4.235	0	Inf	0.00032345	0.047113732	UP
Contig_305106	401	-	#N/A	#N/A	29	29	0	0	4.36	5.384	0	0	4.872	0	Inf	0.000324092	0.04714428	UP
Contig_241037	947	-	K17989	ko01100:Metabolic pathways,ko01110:Biosynthesis of secondary metabolites,ko01130:Biosynthesis of antibiotics,ko01230:Biosynthesis of amino acids,ko01200:Carbon metabolism,ko00260:Glycine, serine and threonine metabolism,ko00270:Cysteine and methionine metabolism,ko00290:Valine, leucine and isoleucine biosynthesis,	28	30	0	0	1.81	2.413	0	0	2.1115	0	Inf	0.000325707	0.047332406	UP
Contig_256231	933	-	#N/A	#N/A	31	27	0	0	2	2.196	0	0	2.098	0	Inf	0.000328009	0.047457073	UP
Contig_38340	723	-	#N/A	#N/A	23	33	265	84	1.971	3.439	20.938	8.253	2.705	14.5955	-2.431823135	0.00032771	0.047457073	DOWN
Contig_4377	2025	-	K17079	#N/A	31	27	0	0	0.936	1.016	0	0	0.976	0	Inf	0.000327825	0.047457073	UP
Contig_62408	1948	-	#N/A	#N/A	126	102	16	21	3.915	3.944	0.466	0.772	3.9295	0.619	2.666334437	0.000327692	0.047457073	UP
Contig_9301	1752	-	#N/A	#N/A	499	375	97	123	17.302	16.08	3.143	5.026	16.691	4.0845	2.030839005	0.000328178	0.047457073	UP
Contig_69295	1203	-	K10258	ko01110:Biosynthesis of secondary metabolites,ko01212:Fatty acid metabolism,ko00062:Fatty acid elongation,ko01040:Biosynthesis of unsaturated fatty acids,	63	36	2	3	3.176	2.222	0.072	0.186	2.699	0.129	4.386982006	0.000329496	0.047600827	UP
Contig_23137	482	-	#N/A	#N/A	14	3	156	42	1.792	0.485	18.424	6.167	1.1385	12.2955	-3.432924207	0.000329836	0.047603188	DOWN
Contig_295746	1124	-	#N/A	#N/A	70	35	0	3	3.783	2.305	0	0.212	3.044	0.106	4.843832189	0.000330619	0.047669364	UP
Contig_198323	498	-	#N/A	#N/A	15	48	0	0	1.854	7.301	0	0	4.5775	0	Inf	0.000330958	0.047671559	UP
Contig_85741	2045	-	#N/A	#N/A	80	81	345	269	2.385	2.991	9.613	9.389	2.688	9.501	-1.82154623	0.000331592	0.04771617	DOWN
Contig_21039	2052	-	K14803	#N/A	190	162	47	34	5.628	5.915	1.302	1.192	5.7715	1.247	2.210484856	0.000332782	0.047793835	UP
Contig_293813	1320	-	#N/A	#N/A	26	32	0	0	1.214	1.803	0	0	1.5085	0	Inf	0.000332725	0.047793835	UP
Contig_11430	3570	-	K04043	ko03018:RNA degradation,ko04212:Longevity regulating pathway - worm,	376	201	89	50	6.398	4.229	1.426	0.993	5.3135	1.2095	2.135251707	0.000334635	0.048013087	UP
Contig_105320	1568	-	#N/A	#N/A	152	233	1034	487	5.888	11.153	37.616	22.139	8.5205	29.8775	-1.810049437	0.000338464	0.048431139	DOWN
Contig_19991	1184	-	#N/A	#N/A	771	766	3102	1771	39.522	48.587	149.379	106.726	44.0545	128.0525	-1.539374122	0.000338537	0.048431139	DOWN
Contig_70467	1783	-	#N/A	#N/A	589	682	2852	1431	20.051	28.704	91.218	57.247	24.3775	74.2325	-1.606500777	0.000337925	0.048431139	DOWN
Contig_98929	482	-	#N/A	#N/A	82	44	0	5	10.388	6.922	0	0.689	8.655	0.3445	4.650957932	0.000341895	0.048864056	UP
First_Contig1694	752	tr|A0A0D2N5L0|A0A0D2N5L0_9CHLO:SubName: Full=Uncharacterized protein {ECO:0000313|EMBL:KIZ07557.1}; GN=MNEG_0394 OS=Unreviewed; 227 AA.	#N/A	#N/A	262	484	1361	1383	21.192	48.323	103.207	131.178	34.7575	117.1925	-1.753484022	0.000342741	0.048937457	DOWN
Contig_140856	2834	-	#N/A	#N/A	249	221	1028	568	5.329	5.846	20.678	14.297	5.5875	17.4875	-1.646049226	0.000346981	0.04949474	DOWN
Contig_159895	1107	-	#N/A	#N/A	124	174	39	5	6.796	11.794	1.989	0.296	9.295	1.1425	3.0242607	0.000348298	0.049586388	UP
Contig_172491	464	-	#N/A	#N/A	5	4	197	13	0.645	0.716	24.208	1.937	0.6805	13.0725	-4.263796098	0.000348083	0.049586388	DOWN
Contig_204622	576	-	#N/A	#N/A	0	0	55	13	0	0	5.48	1.572	0	3.526	#NAME?	0.000348677	0.049592346	DOWN
Contig_153564	870	-	#N/A	#N/A	0	0	58	12	0	0	3.778	1.007	0	2.3925	#NAME?	0.00034992	0.04972104	DOWN
Contig_39320	431	-	K08914	ko01100:Metabolic pathways,ko00196:Photosynthesis - antenna proteins,	4444	4929	23798	9297	626.046	858.514	3148.656	1538.935	742.28	2343.7955	-1.658811295	0.000351656	0.049775389	DOWN
Contig_66156	570	-	#N/A	#N/A	50	49	0	3	5.278	6.443	0	0.393	5.8605	0.1965	4.898422539	0.00035152	0.049775389	UP
Contig_6656	644	-	#N/A	#N/A	8	0	80	55	0.769	0	7.073	6.106	0.3845	6.5895	-4.099113497	0.000351271	0.049775389	DOWN
Second_Contig112	1612	tr|A0A024ULA1|A0A024ULA1_9STRA:SubName: Full=Homoserine O-acetyltransferase {ECO:0000313|EMBL:ETW06930.1}; GN=H310_03041 OS=Aphanomyces invadans.	K00641	ko01100:Metabolic pathways,ko01130:Biosynthesis of antibiotics,ko00270:Cysteine and methionine metabolism,	57	43	0	3	2.129	2.01	0	0.129	2.0695	0.0645	5.003839278	0.000350692	0.049775389	UP
Contig_16280	5876	-	#N/A	#N/A	52	39	309	126	0.539	0.493	2.994	1.528	0.516	2.261	-2.131518021	0.000352643	0.049816458	DOWN
Contig_83918	1308	-	#N/A	#N/A	76	140	519	370	3.519	8.01	22.615	20.193	5.7645	21.404	-1.892613052	0.000352602	0.049816458	DOWN
Contig_88968	413	-	#N/A	#N/A	49	15	0	0	7.177	2.695	0	0	4.936	0	Inf	0.000352962	0.049816458	UP
Contig_131158	428	-	#N/A	#N/A	36	61	468	122	5.101	10.69	62.396	20.292	7.8955	41.344	-2.388575439	0.000353845	0.049850091	DOWN
Contig_71963	648	-	K17796	#N/A	47	16	0	0	4.411	1.877	0	0	3.144	0	Inf	0.000353878	0.049850091	UP
Contig_23078	620	-	K02894	ko03010:Ribosome,	184	161	41	37	18.015	19.441	3.811	4.263	18.728	4.037	2.213841348	0.000354348	0.049868443	UP
Contig_56139	1328	-	#N/A	#N/A	15452	23539	4008	6261	706.507	1330.589	172.08	336.362	1018.548	254.221	2.002358856	0.000357745	0.050298348	UP
Contig_755	2121	-	#N/A	#N/A	55	59	265	200	1.587	2.074	7.132	6.718	1.8305	6.925	-1.919576298	0.000358304	0.050328941	DOWN
Contig_104692	2661	-	#N/A	#N/A	775	561	1736	2720	17.684	15.824	37.198	72.932	16.754	55.065	-1.716630037	0.000359954	0.050471646	DOWN
Contig_1140	3960	-	#N/A	#N/A	10259	11263	4806	2413	157.312	213.509	69.206	43.475	185.4105	56.3405	1.718478675	0.000360007	0.050471646	UP
Contig_65022	452	-	K02975	ko03010:Ribosome,	75	64	8	7	10.103	10.65	0.952	1.075	10.3765	1.0135	3.35590191	0.000361133	0.050581349	UP
First_Contig7344	1611	-	#N/A	#N/A	31	38	0	1	1.184	1.791	0	0.064	1.4875	0.032	5.538673953	0.000365495	0.051143583	UP
Contig_188383	1167	-	#N/A	#N/A	8	3	99	40	0.415	0.191	4.83	2.433	0.303	3.6315	-3.583175881	0.000365869	0.05114593	DOWN
Second_Contig866	480	-	#N/A	#N/A	95	104	22	10	11.972	16.322	2.62	1.52	14.147	2.07	2.772793476	0.000366207	0.05114593	UP
Contig_133832	465	-	K09022	#N/A	0	0	52	14	0	0	6.341	2.13	0	4.2355	#NAME?	0.000368726	0.051412228	DOWN
Contig_169052	553	-	#N/A	#N/A	95	30	0	4	10.469	4.099	0	0.508	7.284	0.254	4.84183052	0.000368813	0.051412228	UP
Contig_106859	676	-	#N/A	#N/A	0	0	30	27	0	0	2.537	2.853	0	2.695	#NAME?	0.000369343	0.051437268	DOWN
Contig_60514	693	-	K02866	ko03010:Ribosome,	145	179	43	29	12.72	19.4	3.567	2.94	16.06	3.2535	2.303407434	0.000371836	0.051735524	UP
Contig_22549	2676	-	#N/A	#N/A	554	403	1664	1271	12.578	11.305	35.456	33.882	11.9415	34.669	-1.537662155	0.000372877	0.051831286	DOWN
Contig_145584	2738	-	#N/A	#N/A	109	178	26	28	2.416	4.892	0.541	0.719	3.654	0.63	2.5360529	0.000373794	0.051909761	UP
Contig_114	4456	-	K17893	#N/A	581	468	2141	1195	7.917	7.877	27.399	19.137	7.897	23.268	-1.558970614	0.000374714	0.051988428	DOWN
Contig_21640	669	-	#N/A	#N/A	833	496	215	170	75.606	55.694	18.364	18.081	65.65	18.2225	1.849074111	0.000377922	0.052309461	UP
Contig_269008	528	-	#N/A	#N/A	32	25	0	0	3.677	3.566	0	0	3.6215	0	Inf	0.000378095	0.052309461	UP
Contig_78869	1279	-	#N/A	#N/A	81	84	672	171	3.854	4.941	29.976	9.553	4.3975	19.7645	-2.168155976	0.000377722	0.052309461	DOWN
First_Contig764	1989	tr|A0A0D2MZ34|A0A0D2MZ34_9CHLO:SubName: Full=Uncharacterized protein {ECO:0000313|EMBL:KIZ05572.1}; GN=MNEG_2379 OS=Unreviewed; 425 AA.	#N/A	#N/A	20	11	353	28	0.615	0.417	10.118	0.995	0.516	5.5565	-3.428733455	0.00037955	0.052461311	DOWN
Contig_216713	430	-	#N/A	#N/A	39	20	0	0	5.519	3.532	0	0	4.5255	0	Inf	0.000380241	0.052506799	UP
Contig_71050	428	-	#N/A	#N/A	46	30	195	143	6.478	5.261	25.92	23.91	5.8695	24.915	-2.085705058	0.000380593	0.052506799	DOWN
Contig_10191	2280	-	#N/A	#N/A	121	159	1693	219	3.229	5.233	42.34	6.86	4.231	24.6	-2.539587725	0.00038097	0.052509561	DOWN
Contig_108656	655	-	#N/A	#N/A	23	34	0	0	2.108	3.889	0	0	2.9985	0	Inf	0.000385081	0.052976896	UP
Contig_294759	649	-	#N/A	#N/A	25	32	0	0	2.304	3.719	0	0	3.0115	0	Inf	0.000384804	0.052976896	UP
First_Contig3932	614	-	#N/A	#N/A	53	44	428	109	5.222	5.339	39.723	12.623	5.2805	26.173	-2.309332851	0.00038611	0.053068874	DOWN
Contig_295185	2323	-	K07450	#N/A	42	18	0	0	1.086	0.571	0	0	0.8285	0	Inf	0.000386747	0.053106785	UP
Contig_12190	2710	-	#N/A	#N/A	192	225	54	46	4.311	6.221	1.133	1.201	5.266	1.167	2.17390296	0.000388099	0.05324275	UP
Contig_121750	1303	-	K21401	#N/A	65	45	0	4	3.022	2.615	0	0.215	2.8185	0.1075	4.712519003	0.000388702	0.05327574	UP
Contig_49898	736	-	K00286	ko01100:Metabolic pathways,ko01110:Biosynthesis of secondary metabolites,ko01130:Biosynthesis of antibiotics,ko01230:Biosynthesis of amino acids,ko00330:Arginine and proline metabolism,	6	6	67	58	0.531	0.654	5.153	5.594	0.5925	5.3735	-3.180975027	0.000389459	0.053329842	DOWN
Contig_30069	1753	-	#N/A	#N/A	92	79	6	13	3.197	3.395	0.189	0.531	3.296	0.36	3.194647431	0.000390293	0.053394211	UP
Contig_32101	945	-	#N/A	#N/A	142	179	46	25	9.155	14.241	2.779	1.901	11.698	2.34	2.321681459	0.000391296	0.053481731	UP
Contig_1923	3571	-	K08830	#N/A	163	121	22	31	2.769	2.546	0.356	0.62	2.6575	0.488	2.445116639	0.000392036	0.053483517	UP
Contig_26999	701	-	K02877	ko03010:Ribosome,	107	68	5	13	9.263	7.309	0.443	1.321	8.286	0.882	3.231825259	0.000391764	0.053483517	UP
First_Contig6050	2041	-	#N/A	#N/A	22	26	475	40	0.66	0.945	13.283	1.396	0.8025	7.3395	-3.193108486	0.00039438	0.053753425	DOWN
Contig_63465	1248	-	#N/A	#N/A	45	16	123	214	2.182	0.973	5.626	12.239	1.5775	8.9325	-2.501424004	0.000395145	0.053763285	DOWN
Contig_73358	1483	-	#N/A	#N/A	406	475	152	103	16.605	24.057	5.847	4.946	20.331	5.3965	1.913585248	0.000395184	0.053763285	UP
Contig_43030	3114	-	#N/A	#N/A	109	66	0	9	2.124	1.602	0	0.211	1.863	0.1055	4.14231277	0.000396699	0.053919467	UP
Contig_71229	940	-	K02998	ko03010:Ribosome,	74	63	3	8	4.792	5.065	0.185	0.593	4.9285	0.389	3.663306566	0.000397593	0.05399115	UP
Contig_40000	959	-	K01803	ko01100:Metabolic pathways,ko01110:Biosynthesis of secondary metabolites,ko01130:Biosynthesis of antibiotics,ko01120:Microbial metabolism in diverse environments,ko01230:Biosynthesis of amino acids,ko01200:Carbon metabolism,ko00010:Glycolysis / Gluconeogenesis,ko00562:Inositol phosphate metabolism,ko00051:Fructose and mannose metabolism,ko00710:Carbon fixation in photosynthetic organisms,	138	75	21	14	8.744	5.903	1.27	1.013	7.3235	1.1415	2.681602437	0.000398596	0.054077386	UP
Contig_196868	1871	-	#N/A	#N/A	32	44	182	165	1.052	1.763	5.562	6.277	1.4075	5.9195	-2.072340399	0.000402006	0.054489838	DOWN
Contig_68109	1539	-	K05770	ko05166:HTLV-I infection,ko04214:Apoptosis - fly,ko04979:Cholesterol metabolism,ko04080:Neuroactive ligand-receptor interaction,	179	197	59	30	7.076	9.622	2.186	1.393	8.349	1.7895	2.222046866	0.000403323	0.054617913	UP
Contig_243569	663	-	#N/A	#N/A	33	24	0	0	2.981	2.705	0	0	2.843	0	Inf	0.000406378	0.054943723	UP
First_Contig3966	2845	tr|A0A0D2K688|A0A0D2K688_9CHLO:SubName: Full=Uncharacterized protein {ECO:0000313|EMBL:KIZ05878.1}; GN=MNEG_2085 OS=Unreviewed; 1283 AA.	#N/A	#N/A	58	47	442	118	1.233	1.227	8.86	2.955	1.23	5.9075	-2.263889409	0.000406476	0.054943723	DOWN
Contig_96813	494	-	#N/A	#N/A	48	38	265	126	5.888	5.83	30.574	18.161	5.859	24.3675	-2.056231889	0.000411797	0.055611821	DOWN
Contig_103885	1101	-	K07188	ko04714:Thermogenesis,ko04152:AMPK signaling pathway,ko04024:cAMP signaling pathway,ko04910:Insulin signaling pathway,ko04371:Apelin signaling pathway,ko04925:Aldosterone synthesis and secretion,ko04923:Regulation of lipolysis in adipocytes,	138	162	19	34	7.589	11.035	0.985	2.181	9.312	1.583	2.556429803	0.000412677	0.055679532	UP
First_Contig3008	1971	-	#N/A	#N/A	37	34	182	135	1.138	1.289	5.266	4.89	1.2135	5.078	-2.065086286	0.000414471	0.055870356	DOWN
Contig_46792	721	-	#N/A	#N/A	2	8	132	30	0.182	0.84	10.435	2.955	0.511	6.695	-3.711688859	0.00041629	0.056064209	DOWN
Contig_109485	449	-	K00600	ko01100:Metabolic pathways,ko01110:Biosynthesis of secondary metabolites,ko01130:Biosynthesis of antibiotics,ko01120:Microbial metabolism in diverse environments,ko01230:Biosynthesis of amino acids,ko01200:Carbon metabolism,ko00260:Glycine, serine and threonine metabolism,ko00630:Glyoxylate and dicarboxylate metabolism,ko00680:Methane metabolism,ko01523:Antifolate resistance,ko00670:One carbon po…	34	23	0	0	4.572	3.771	0	0	4.1715	0	Inf	0.000417619	0.056191723	UP
Contig_134279	1812	-	#N/A	#N/A	41	32	177	142	1.37	1.337	5.572	5.599	1.3535	5.5855	-2.044991545	0.000418158	0.056212762	DOWN
Contig_17941	1157	-	#N/A	#N/A	657	565	5130	953	34.494	36.689	252.848	58.778	35.5915	155.813	-2.130210966	0.000423498	0.056826811	DOWN
Contig_55069	569	-	#N/A	#N/A	49	63	198	291	5.242	8.264	19.877	36.465	6.753	28.171	-2.060610314	0.000423232	0.056826811	DOWN
Contig_38540	1496	-	#N/A	#N/A	61	50	758	88	2.476	2.494	28.894	4.193	2.485	16.5435	-2.734946731	0.000425244	0.057009116	DOWN
Contig_213734	420	-	#N/A	#N/A	0	0	79	6	0	0	10.722	1.086	0	5.904	#NAME?	0.000425928	0.057009133	DOWN
Contig_41931	2271	-	#N/A	#N/A	103	97	24	9	2.744	3.203	0.613	0.295	2.9735	0.454	2.711397873	0.00042602	0.057009133	UP
Contig_146349	1822	-	#N/A	#N/A	23	5	402	27	0.762	0.209	12.571	1.042	0.4855	6.8065	-3.809369934	0.000427341	0.057133899	DOWN
Contig_121816	2090	-	K14640	#N/A	25	31	0	0	0.717	1.131	0	0	0.924	0	Inf	0.000428098	0.057183097	UP
Contig_221970	1008	-	#N/A	#N/A	28	37	169	137	1.674	2.776	9.572	9.662	2.225	9.617	-2.111781583	0.000431576	0.057567369	DOWN
First_Contig6278	674	tr|A8J513|A8J513_CHLRE:SubName: Full=Nucleosome assembly protein {ECO:0000313|EMBL:EDP00863.1}; GN=CHLREDRAFT_192162 OS=Chlamydomonas reinhardtii	K11279	#N/A	35	22	0	0	3.144	2.465	0	0	2.8045	0	Inf	0.000431757	0.057567369	UP
Contig_127694	1997	-	#N/A	#N/A	29	8	73	200	0.882	0.311	2.081	7.128	0.5965	4.6045	-2.94845046	0.000437638	0.058245899	DOWN
Contig_27197	452	-	#N/A	#N/A	48	110	833	179	6.391	18.279	105.062	28.307	12.335	66.6845	-2.434593748	0.000437583	0.058245899	DOWN
Contig_60517	1214	-	K16223	ko04712:Circadian rhythm - plant,	883	1129	3648	2598	44.162	69.825	171.342	152.662	56.9935	162.002	-1.507142327	0.000439611	0.058455598	DOWN
Contig_109431	5435	-	#N/A	#N/A	464	333	1129	1396	5.178	4.601	11.844	18.324	4.8895	15.084	-1.625260208	0.000442321	0.058762718	DOWN
Contig_36820	687	-	K03283	ko03040:Spliceosome,ko04144:Endocytosis,ko04141:Protein processing in endoplasmic reticulum,ko05169:Epstein-Barr virus infection,ko04010:MAPK signaling pathway,ko05164:Influenza A,ko04915:Estrogen signaling pathway,ko04213:Longevity regulating pathway - multiple species,ko04612:Antigen processing and presentation,ko05134:Legionellosis,	75	37	5	3	6.658	4.012	0.409	0.337	5.335	0.373	3.838240735	0.000444131	0.058949952	UP
Contig_14159	1319	-	#N/A	#N/A	22	10	299	34	1.008	0.556	12.943	1.855	0.782	7.399	-3.242089786	0.000447861	0.059284568	DOWN
Contig_263349	420	-	#N/A	#N/A	0	0	43	17	0	0	5.823	2.89	0	4.3565	#NAME?	0.000447533	0.059284568	DOWN
Contig_79133	550	-	#N/A	#N/A	56	11	0	0	6.222	1.446	0	0	3.834	0	Inf	0.000447282	0.059284568	UP
Contig_28755	502	-	#N/A	#N/A	7	41	423	84	0.821	6.182	48.1	11.872	3.5015	29.986	-3.098244093	0.000449403	0.05943519	DOWN
Contig_148182	1370	-	K02575	ko00910:Nitrogen metabolism,	271	227	0	30	12.02	12.451	0	1.585	12.2355	0.7925	3.948518312	0.000454691	0.06008043	UP
Contig_136607	9894	-	K10592	ko04120:Ubiquitin mediated proteolysis,	226	232	1042	528	1.388	1.757	6.005	3.808	1.5725	4.9065	-1.641634243	0.000456829	0.060308868	DOWN
Contig_6763	432	-	#N/A	#N/A	105	49	2	9	14.82	8.53	0.22	1.507	11.675	0.8635	3.757082562	0.000457575	0.060353121	UP
Contig_2889	1723	-	#N/A	#N/A	260	411	3141	571	9.152	17.888	103.94	23.635	13.52	63.7875	-2.238178585	0.000458745	0.060453271	DOWN
Contig_300884	632	-	#N/A	#N/A	21	35	0	0	1.986	4.216	0	0	3.101	0	Inf	0.000459786	0.060482004	UP
Contig_85626	2245	-	#N/A	#N/A	52	83	281	277	1.415	2.775	7.147	8.79	2.095	7.9685	-1.927357931	0.000459507	0.060482004	DOWN
Contig_10760	1580	-	K04079	ko04141:Protein processing in endoplasmic reticulum,ko04151:PI3K-Akt signaling pathway,ko04621:NOD-like receptor signaling pathway,ko04914:Progesterone-mediated oocyte maturation,ko04217:Necroptosis,ko05418:Fluid shear stress and atherosclerosis,ko04915:Estrogen signaling pathway,ko04626:Plant-pathogen interaction,ko04612:Antigen processing and presentation,ko04657:IL-17 signaling pathway,ko04659…	295	171	28	57	11.333	8.137	1.008	2.555	9.735	1.7815	2.450088495	0.000463009	0.0607972	UP
Contig_57326	659	-	K02991	ko03010:Ribosome,ko04714:Thermogenesis,ko04151:PI3K-Akt signaling pathway,ko04150:mTOR signaling pathway,ko05205:Proteoglycans in cancer,ko04910:Insulin signaling pathway,ko04371:Apelin signaling pathway,ko04066:HIF-1 signaling pathway,ko01521:EGFR tyrosine kinase inhibitor resistance,	161	133	45	19	14.819	15.135	3.877	2.101	14.977	2.989	2.325013868	0.000463007	0.0607972	UP
Contig_80316	564	-	#N/A	#N/A	21	40	621	49	2.224	5.322	62.833	6.257	3.773	34.545	-3.194692907	0.000469664	0.061616093	DOWN
Contig_124994	2170	-	#N/A	#N/A	1930	2637	6256	8720	54.005	91.242	164.403	286.667	72.6235	225.535	-1.634842972	0.00047126	0.061715306	DOWN
Contig_221	6393	-	K15732	#N/A	10817	8034	3628	2857	102.745	94.338	32.357	31.887	98.5415	32.122	1.617169711	0.000471223	0.061715306	UP
Contig_5729	1465	-	#N/A	#N/A	28	14	124	104	1.142	0.698	4.843	5.085	0.92	4.964	-2.431797349	0.000471883	0.061741937	DOWN
Contig_19318	2934	-	#N/A	#N/A	2067	2832	964	164	42.783	72.464	18.741	3.988	57.6235	11.3645	2.342123079	0.000473085	0.061752673	UP
Contig_223019	463	-	#N/A	#N/A	12	22	185	63	1.548	3.594	22.786	9.755	2.571	16.2705	-2.661857071	0.000472875	0.061752673	DOWN
Contig_85622	1581	-	#N/A	#N/A	95	72	0	9	3.638	3.442	0	0.387	3.54	0.1935	4.193343889	0.000473225	0.061752673	UP
Contig_46432	426	-	#N/A	#N/A	42	35	316	96	6.041	6.083	42.288	16.14	6.062	29.214	-2.268794149	0.000473659	0.061754587	DOWN
Contig_22857	1978	-	#N/A	#N/A	6	0	55	60	0.177	0	1.588	2.158	0.0885	1.873	-4.403529634	0.000476165	0.062026302	DOWN
Contig_216501	569	-	#N/A	#N/A	58	10	0	0	6.183	1.307	0	0	3.745	0	Inf	0.000476779	0.062051365	UP
Contig_51436	2213	-	#N/A	#N/A	440	517	2278	1011	12.072	17.553	58.687	32.579	14.8125	45.633	-1.623262348	0.000478459	0.062214843	DOWN
First_Contig404	1250	-	#N/A	#N/A	5308	6775	24105	13777	257.855	406.875	1099.634	786.313	332.365	942.9735	-1.504448762	0.000479869	0.062343175	DOWN
Contig_90960	2198	-	#N/A	#N/A	142	176	440	770	3.911	6.005	11.425	24.995	4.958	18.21	-1.876900746	0.000480743	0.062401566	DOWN
Contig_24491	438	-	#N/A	#N/A	6	6	170	20	0.893	1.106	22.179	3.216	0.9995	12.6975	-3.667194097	0.000482214	0.062537305	DOWN
Contig_15245	6837	-	#N/A	#N/A	96	77	250	441	0.853	0.841	2.082	4.599	0.847	3.3405	-1.979630184	0.000484508	0.062779429	DOWN
Contig_34475	1034	-	K15113	#N/A	28	27	0	0	1.639	1.948	0	0	1.7935	0	Inf	0.000485761	0.062886427	UP
Contig_27839	1460	-	#N/A	#N/A	40	40	359	93	1.68	2.052	14.016	4.533	1.866	9.2745	-2.31332052	0.000486276	0.062897741	DOWN
Contig_2180	3211	-	#N/A	#N/A	667	458	1723	1646	12.618	10.709	30.603	36.567	11.6635	33.585	-1.525816249	0.000489598	0.063271668	DOWN
Contig_3295	1088	-	#N/A	#N/A	4539	4040	1865	1149	253.321	278.767	97.757	75.327	266.044	86.542	1.6201925	0.000495004	0.063858076	UP
Contig_779	2959	-	#N/A	#N/A	1663	1145	5440	3083	34.129	29.049	104.843	74.342	31.589	89.5925	-1.503955699	0.000494576	0.063858076	DOWN
Contig_236515	3394	-	K01365	ko04142:Lysosome,ko04140:Autophagy - animal,ko05205:Proteoglycans in cancer,ko04145:Phagosome,ko04210:Apoptosis,ko05418:Fluid shear stress and atherosclerosis,ko04612:Antigen processing and presentation,	0	3	34	54	0	0.076	0.564	1.131	0.038	0.8475	-4.479142045	0.000498053	0.064074547	DOWN
Contig_39979	1571	-	K21888	ko01100:Metabolic pathways,ko00480:Glutathione metabolism,ko00053:Ascorbate and aldarate metabolism,	97	21	0	3	3.747	1.027	0	0.133	2.387	0.0665	5.165700416	0.000498424	0.064074547	UP
Contig_57574	7152	-	#N/A	#N/A	150	206	41	39	1.271	2.161	0.328	0.384	1.716	0.356	2.269100407	0.000497683	0.064074547	UP
First_Contig4438	1818	-	#N/A	#N/A	379	534	2047	1067	12.662	22.065	64.218	41.876	17.3635	53.047	-1.611213379	0.000497598	0.064074547	DOWN
Contig_5247	504	-	#N/A	#N/A	42	45	584	74	5.083	6.753	66.105	10.509	5.918	38.307	-2.694426444	0.000499361	0.064138841	DOWN
Contig_4753	2685	-	#N/A	#N/A	1332	1100	4058	2968	30.116	30.746	86.19	78.855	30.431	82.5225	-1.439245785	0.000509742	0.065415155	DOWN
Contig_25649	1289	-	K00688	ko01100:Metabolic pathways,ko01110:Biosynthesis of secondary metabolites,ko00500:Starch and sucrose metabolism,ko04910:Insulin signaling pathway,ko04217:Necroptosis,ko04931:Insulin resistance,ko04922:Glucagon signaling pathway,ko02026:Biofilm formation - Escherichia coli,	1521	1837	7914	3394	71.652	106.96	350.106	187.839	89.306	268.9725	-1.590629667	0.000511208	0.065444435	DOWN
Contig_35945	453	-	#N/A	#N/A	2508	3260	11891	6455	336.238	540.195	1496.79	1016.559	438.2165	1256.6745	-1.519895304	0.000511069	0.065444435	DOWN
Contig_61122	602	-	#N/A	#N/A	32	28	202	94	3.224	3.532	19.133	11.12	3.378	15.1265	-2.162836979	0.000511306	0.065444435	DOWN
Contig_155126	3751	-	K04427	ko05169:Epstein-Barr virus infection,ko04010:MAPK signaling pathway,ko04140:Autophagy - animal,ko04152:AMPK signaling pathway,ko05168:Herpes simplex infection,ko04621:NOD-like receptor signaling pathway,ko04660:T cell receptor signaling pathway,ko05418:Fluid shear stress and atherosclerosis,ko04013:MAPK signaling pathway - fly,ko04310:Wnt signaling pathway,ko04380:Osteoclast differentiation,ko040…	144	114	439	430	2.335	2.273	6.675	8.187	2.304	7.431	-1.689415653	0.000513842	0.065597806	DOWN
Contig_96178	402	-	#N/A	#N/A	491	626	2838	1143	74.226	116.858	402.599	202.796	95.542	302.6975	-1.663669777	0.00051329	0.065597806	DOWN
First_Contig6351	1443	-	#N/A	#N/A	47	31	0	2	1.989	1.639	0	0.082	1.814	0.041	5.467406736	0.000513703	0.065597806	UP
Contig_1500	6563	-	K01537	#N/A	2292	1873	9632	3997	21.205	21.428	83.69	43.445	21.3165	63.5675	-1.576318772	0.000516188	0.065775127	DOWN
Contig_2226	7538	-	#N/A	#N/A	271	227	53	66	2.182	2.262	0.403	0.629	2.222	0.516	2.106415846	0.000516573	0.065775127	UP
Contig_78460	1692	-	#N/A	#N/A	13	10	280	22	0.475	0.45	9.427	0.918	0.4625	5.1725	-3.483336469	0.000515706	0.065775127	DOWN
Contig_219552	458	-	#N/A	#N/A	21	34	0	0	2.808	5.501	0	0	4.1545	0	Inf	0.00051815	0.065861913	UP
Contig_24117	1168	-	#N/A	#N/A	5	2	163	12	0.266	0.106	7.972	0.739	0.186	4.3555	-4.549463819	0.000518113	0.065861913	DOWN
Contig_170602	437	-	#N/A	#N/A	0	0	66	8	0	0	8.572	1.231	0	4.9015	#NAME?	0.00052055	0.066052795	DOWN
Contig_265323	596	-	#N/A	#N/A	0	0	97	3	0	0	9.286	0.318	0	4.802	#NAME?	0.000520258	0.066052795	DOWN
Contig_326898	516	-	#N/A	#N/A	12	49	0	0	1.446	7.118	0	0	4.282	0	Inf	0.000521531	0.066120268	UP
First_Contig544	1114	tr|A0A0D2MF07|A0A0D2MF07_9CHLO:SubName: Full=Lipoic acid synthetase {ECO:0000313|EMBL:KIY99331.1}; GN=MNEG_8626 OS=Unreviewed; 189 AA.	K03644	ko01100:Metabolic pathways,ko00785:Lipoic acid metabolism,	51	74	339	188	2.794	4.962	17.369	12.029	3.878	14.699	-1.922333301	0.000522701	0.066211463	DOWN
Contig_63845	1589	-	#N/A	#N/A	49	21	0	1	1.882	0.974	0	0.039	1.428	0.0195	6.194378045	0.000527427	0.066752603	UP
Contig_2567	868	-	#N/A	#N/A	1758	1053	545	362	122.961	91.073	35.79	29.786	107.017	32.788	1.706600184	0.000530742	0.067114428	UP
Contig_61143	775	-	#N/A	#N/A	75	53	377	164	5.891	5.17	27.726	15.059	5.5305	21.3925	-1.951623268	0.000531265	0.067122819	DOWN
Contig_68038	561	-	#N/A	#N/A	137	171	538	508	14.875	22.934	54.668	64.598	18.9045	59.633	-1.657381225	0.000533465	0.067343036	DOWN
Contig_6939	803	-	#N/A	#N/A	6	2	152	16	0.435	0.224	10.812	1.46	0.3295	6.136	-4.218948112	0.0005353	0.067516665	DOWN
Contig_15220	1929	-	#N/A	#N/A	90	65	854	125	2.82	2.535	25.237	4.626	2.6775	14.9315	-2.479400624	0.000536419	0.067599772	DOWN
Contig_464	7094	-	K05673	ko02010:ABC transporters,ko04024:cAMP signaling pathway,ko04976:Bile secretion,ko01523:Antifolate resistance,	27054	18013	71760	56940	231.566	190.619	576.827	572.627	211.0925	574.727	-1.445001505	0.000537369	0.067661505	DOWN
Contig_37379	570	-	K03000	ko01100:Metabolic pathways,ko00230:Purine metabolism,ko00240:Pyrimidine metabolism,ko03020:RNA polymerase,	32	23	0	0	3.435	2.97	0	0	3.2025	0	Inf	0.000539725	0.06790004	UP
Contig_79460	446	-	#N/A	#N/A	175	200	855	447	23.787	33.604	109.326	71.429	28.6955	90.3775	-1.655139137	0.000544118	0.068394259	DOWN
Contig_125030	3962	-	#N/A	#N/A	66	94	528	192	1.008	1.772	7.6	3.456	1.39	5.528	-1.991672733	0.000545244	0.068477282	DOWN
Contig_67553	1532	-	#N/A	#N/A	0	0	33	22	0	0	1.219	1.045	0	1.132	#NAME?	0.000547736	0.068731528	DOWN
Contig_79861	1294	-	#N/A	#N/A	102	113	529	271	4.765	6.565	23.297	14.93	5.665	19.1135	-1.754444123	0.000548317	0.068745801	DOWN
Contig_35246	587	-	K03671	ko04621:NOD-like receptor signaling pathway,ko05418:Fluid shear stress and atherosclerosis,	612	310	162	92	63.319	39.688	15.763	11.128	51.5035	13.4455	1.93754707	0.000551943	0.069082616	UP
Contig_41097	3273	-	#N/A	#N/A	759	719	2273	2026	14.088	16.496	39.597	44.16	15.292	41.8785	-1.453432664	0.000551705	0.069082616	DOWN
Contig_7524	426	-	#N/A	#N/A	69	76	317	227	9.773	13.393	42.451	37.948	11.583	40.1995	-1.795168597	0.000552802	0.069131294	DOWN
First_Contig5962	1347	-	#N/A	#N/A	29	25	0	0	1.325	1.412	0	0	1.3685	0	Inf	0.000556388	0.069520609	UP
Contig_110336	2095	-	#N/A	#N/A	42	41	2	2	1.212	1.452	0.042	0.055	1.332	0.0485	4.779465525	0.00056043	0.069772785	UP
Contig_16545	576	-	#N/A	#N/A	0	4	143	12	0	0.495	14.162	1.478	0.2475	7.82	-4.981668177	0.000559986	0.069772785	DOWN
Contig_18588	1120	-	K09584	ko04141:Protein processing in endoplasmic reticulum,	85	86	8	14	4.584	5.782	0.394	0.898	5.183	0.646	3.004181324	0.000560251	0.069772785	UP
Contig_297412	1395	-	K11089	#N/A	19	36	0	0	0.808	1.911	0	0	1.3595	0	Inf	0.000561794	0.069772785	UP
Contig_44919	524	-	#N/A	#N/A	8	3	41	87	0.947	0.38	4.453	11.904	0.6635	8.1785	-3.623667895	0.000560413	0.069772785	DOWN
Contig_45706	717	-	#N/A	#N/A	16	4	158	42	1.37	0.418	12.596	4.172	0.894	8.384	-3.22929198	0.000563151	0.069772785	DOWN
Contig_46702	4405	-	#N/A	#N/A	636	630	3019	1238	8.769	10.741	39.084	20.057	9.755	29.5705	-1.59994486	0.000562652	0.069772785	DOWN
Contig_9930	1683	-	#N/A	#N/A	455	351	1729	859	16.428	15.664	58.568	36.417	16.046	47.4925	-1.565485999	0.000560905	0.069772785	DOWN
First_Contig1222	597	tr|M0UU37|M0UU37_HORVD:SubName: Full=Uncharacterized protein {ECO:0000313|EnsemblPlants:MLOC_14228.4}; GN=unknown OS=Hordeum vulgare var. distichum	K03283	ko03040:Spliceosome,ko04144:Endocytosis,ko04141:Protein processing in endoplasmic reticulum,ko05169:Epstein-Barr virus infection,ko04010:MAPK signaling pathway,ko05164:Influenza A,ko04915:Estrogen signaling pathway,ko04213:Longevity regulating pathway - multiple species,ko04612:Antigen processing and presentation,ko05134:Legionellosis,	25	29	0	0	2.524	3.63	0	0	3.077	0	Inf	0.000562038	0.069772785	UP
First_Contig2169	3262	tr|A0A0D2MPQ4|A0A0D2MPQ4_9CHLO:SubName: Full=Uncharacterized protein {ECO:0000313|EMBL:KIZ02477.1}; GN=MNEG_5482 OS=Unreviewed; 589 AA.	#N/A	#N/A	94	61	456	187	1.743	1.404	7.963	4.084	1.5735	6.0235	-1.936624841	0.000562832	0.069772785	DOWN
Contig_236251	527	-	K04371	ko04010:MAPK signaling pathway,ko04151:PI3K-Akt signaling pathway,ko05165:Human papillomavirus infection,ko04810:Regulation of actin cytoskeleton,ko05203:Viral carcinogenesis,ko04140:Autophagy - animal,ko04014:Ras signaling pathway,ko04150:mTOR signaling pathway,ko04510:Focal adhesion,ko05205:Proteoglycans in cancer,ko04218:Cellular senescence,ko04015:Rap1 signaling pathway,ko04921:Oxytocin signa…	30	24	0	0	3.476	3.357	0	0	3.4165	0	Inf	0.000563903	0.069807209	UP
Contig_73003	2522	-	K01025	#N/A	17	39	0	0	0.41	1.155	0	0	0.7825	0	Inf	0.000565289	0.069919917	UP
Contig_64143	3258	-	#N/A	#N/A	34	37	171	137	0.628	0.86	2.99	3.003	0.744	2.9965	-2.009903847	0.000566496	0.070010388	DOWN
Contig_13028	507	-	#N/A	#N/A	185	106	536	444	22.16	15.707	60.303	62.51	18.9335	61.4065	-1.697450247	0.000567422	0.07006586	DOWN
Contig_135090	1873	-	K16944	#N/A	259	230	941	602	8.411	9.221	28.654	22.915	8.816	25.7845	-1.548307941	0.000569428	0.070239762	DOWN
Contig_31974	1640	-	K08337	ko04140:Autophagy - animal,ko04138:Autophagy - yeast,ko04136:Autophagy - other,ko04216:Ferroptosis,	91	103	391	299	3.376	4.709	13.578	12.987	4.0425	13.2825	-1.716207034	0.000569785	0.070239762	DOWN
Contig_60805	3214	-	#N/A	#N/A	255	243	848	692	4.818	5.686	15.05	15.367	5.252	15.2085	-1.533939047	0.00057259	0.070526441	DOWN
Contig_64039	1036	-	#N/A	#N/A	36	19	132	130	2.095	1.397	7.252	8.961	1.746	8.1065	-2.215025603	0.000575617	0.070839935	DOWN
Contig_21609	2635	-	K00801	ko01100:Metabolic pathways,ko01110:Biosynthesis of secondary metabolites,ko01130:Biosynthesis of antibiotics,ko00100:Steroid biosynthesis,ko00909:Sesquiterpenoid and triterpenoid biosynthesis,	0	0	73	6	0	0	1.58	0.152	0	0.866	#NAME?	0.000577714	0.070913179	DOWN
Contig_315467	479	-	#N/A	#N/A	23	31	0	0	2.864	4.85	0	0	3.857	0	Inf	0.000578141	0.070913179	UP
Contig_45785	1245	-	K09569	#N/A	152	110	0	17	7.436	6.625	0	0.956	7.0305	0.478	3.878544772	0.000577766	0.070913179	UP
Contig_53647	822	-	#N/A	#N/A	0	0	94	3	0	0	6.513	0.294	0	3.4035	#NAME?	0.000577022	0.070913179	DOWN
First_Contig1385	4515	tr|I0YTM1|I0YTM1_9CHLO:SubName: Full=Molybdenum cofactor-binding domain-containing protein {ECO:0000313|EMBL:EIE21740.1}; GN=COCSUDRAFT_47926 OS=Unreviewed; 1502 AA.	K00157	ko01100:Metabolic pathways,ko01120:Microbial metabolism in diverse environments,ko00280:Valine, leucine and isoleucine degradation,ko00380:Tryptophan metabolism,ko00760:Nicotinate and nicotinamide metabolism,ko00350:Tyrosine metabolism,ko00830:Retinol metabolism,ko04630:Jak-STAT signaling pathway,ko00982:Drug metabolism - cytochrome P450,ko00750:Vitamin B6 metabolism,	159	123	554	382	2.142	2.044	6.991	6.029	2.093	6.51	-1.637085232	0.000580538	0.071147813	DOWN
Contig_286020	1082	-	#N/A	#N/A	0	0	37	19	0	0	1.937	1.254	0	1.5955	#NAME?	0.000581158	0.071164517	DOWN
Second_Contig16	760	-	#N/A	#N/A	159	242	735	636	12.743	23.859	55.124	59.663	18.301	57.3935	-1.648964874	0.000583642	0.071409243	DOWN
Contig_19022	895	-	#N/A	#N/A	390	415	1877	830	26.489	34.835	119.58	66.142	30.662	92.861	-1.598621014	0.000585476	0.071574063	DOWN
Contig_43936	4749	-	#N/A	#N/A	265	420	1743	776	3.391	6.634	20.932	11.661	5.0125	16.2965	-1.700959913	0.000587248	0.071671588	DOWN
Contig_57157	971	-	#N/A	#N/A	675	671	293	126	42.204	51.901	17.19	9.291	47.0525	13.2405	1.829313775	0.000586904	0.071671588	UP
Contig_85816	5630	-	K01188	ko01100:Metabolic pathways,ko01110:Biosynthesis of secondary metabolites,ko00500:Starch and sucrose metabolism,ko00940:Phenylpropanoid biosynthesis,ko00460:Cyanoamino acid metabolism,	133	141	684	317	1.439	1.876	6.93	4.016	1.6575	5.473	-1.723322986	0.000590811	0.072046574	DOWN
Contig_160990	469	-	#N/A	#N/A	7	6	70	54	0.894	0.904	8.477	8.161	0.899	8.319	-3.210017096	0.000592563	0.072200339	DOWN
Contig_475	4631	-	#N/A	#N/A	4286	3132	12995	8350	56.199	50.771	160.008	128.63	53.485	144.319	-1.432055001	0.000595878	0.072544217	DOWN
Contig_41205	1566	-	#N/A	#N/A	99	116	365	392	3.846	5.578	13.289	17.874	4.712	15.5815	-1.725422681	0.000599007	0.072864763	DOWN
Contig_112204	2307	-	K07440	ko00120:Primary bile acid biosynthesis,	69	97	7	13	1.812	3.145	0.174	0.395	2.4785	0.2845	3.122966701	0.00060078	0.073020073	UP
Contig_304474	615	-	#N/A	#N/A	31	23	0	0	3.066	2.862	0	0	2.964	0	Inf	0.000602642	0.073065236	UP
Contig_41364	516	-	#N/A	#N/A	44	74	457	145	5.144	10.737	50.463	20.102	7.9405	35.2825	-2.15165103	0.000602555	0.073065236	DOWN
Contig_6062	5347	-	K14489	ko04075:Plant hormone signal transduction,	53	33	150	225	0.597	0.462	1.603	3.004	0.5295	2.3035	-2.121125009	0.000602038	0.073065236	DOWN
Contig_59770	415	-	#N/A	#N/A	41	28	128	182	6.018	5.055	17.535	31.211	5.5365	24.373	-2.138237696	0.000604919	0.073280894	DOWN
Contig_110730	1953	-	#N/A	#N/A	30	24	185	87	0.948	0.933	5.414	3.187	0.9405	4.3005	-2.193004556	0.000605617	0.073305075	DOWN
Contig_141760	1392	-	#N/A	#N/A	54	48	259	154	2.345	2.61	10.623	7.885	2.4775	9.254	-1.901192041	0.00060773	0.073411807	DOWN
Contig_49479	607	-	#N/A	#N/A	0	0	24	29	0	0	2.223	3.464	0	2.8435	#NAME?	0.00060793	0.073411807	DOWN
Contig_52111	474	-	#N/A	#N/A	52	11	0	0	6.656	1.724	0	0	4.19	0	Inf	0.000608457	0.073411807	UP
First_Contig179	500	tr|W4FUF2|W4FUF2_9STRA:SubName: Full=Uncharacterized protein {ECO:0000313|EMBL:ETV70454.1}; GN=H257_14116 OS=Aphanomyces astaci.	K11209	#N/A	52	11	0	0	6.28	1.724	0	0	4.002	0	Inf	0.000608495	0.073411807	UP
Contig_92107	1237	-	K10534	ko01120:Microbial metabolism in diverse environments,ko00910:Nitrogen metabolism,	159	168	24	41	7.791	10.203	1.101	2.349	8.997	1.725	2.382847661	0.000609195	0.073435982	UP
Second_Contig528	1740	-	#N/A	#N/A	310	269	2109	474	10.825	11.625	69.124	19.443	11.225	44.2835	-1.980053807	0.000609898	0.073460503	DOWN
Contig_4702	799	-	#N/A	#N/A	648	641	2225	1557	49.211	60.204	158.786	139.028	54.7075	148.907	-1.444601041	0.000611352	0.073575388	DOWN
Contig_88526	945	-	K03065	ko05169:Epstein-Barr virus infection,ko03050:Proteasome,	215	348	57	74	13.832	27.616	3.415	5.587	20.724	4.501	2.202985019	0.000615772	0.07404674	UP
Contig_7097	2634	-	#N/A	#N/A	183	109	501	468	4.212	3.121	10.838	12.674	3.6665	11.756	-1.68092182	0.000619435	0.074426316	DOWN
Contig_42925	657	-	#N/A	#N/A	9	9	179	27	0.869	0.973	15.568	2.887	0.921	9.2275	-3.324666771	0.000622492	0.074710147	DOWN
Contig_56843	1951	-	#N/A	#N/A	132	181	724	395	4.121	6.948	21.171	14.428	5.5345	17.7995	-1.685311824	0.000622813	0.074710147	DOWN
Contig_101132	415	-	#N/A	#N/A	56	38	0	3	8.163	6.962	0	0.506	7.5625	0.253	4.901653947	0.000623469	0.074727925	UP
Contig_302951	503	-	#N/A	#N/A	28	25	0	0	3.339	3.802	0	0	3.5705	0	Inf	0.000624492	0.074780765	UP
First_Contig3005	1053	tr|R1EMW5|R1EMW5_EMIHU:SubName: Full=Uncharacterized protein {ECO:0000313|EMBL:EOD22224.1, ECO:0000313|EnsemblProtists:EOD22224}; GN=EMIHUDRAFT_435603 OS=Emiliania huxleyi	#N/A	#N/A	26	27	0	0	1.522	1.916	0	0	1.719	0	Inf	0.000624927	0.074780765	UP
Contig_19587	976	-	#N/A	#N/A	144	138	733	308	8.959	10.63	42.818	22.498	9.7945	32.658	-1.737392691	0.000626966	0.074963693	DOWN
Contig_110383	1870	-	#N/A	#N/A	29	24	0	0	0.944	0.951	0	0	0.9475	0	Inf	0.00062957	0.075213931	UP
Contig_16188	1456	-	#N/A	#N/A	96	291	1121	641	3.996	15.028	43.915	31.4	9.512	37.6575	-1.985116606	0.000631083	0.075259774	DOWN
Contig_21653	1192	-	#N/A	#N/A	128	120	543	312	6.54	7.587	25.953	18.664	7.0635	22.3085	-1.659138383	0.000631489	0.075259774	DOWN
Contig_32633	2081	-	#N/A	#N/A	112	105	12	22	3.269	3.776	0.317	0.747	3.5225	0.532	2.727101556	0.000631157	0.075259774	UP
Contig_200227	584	-	#N/A	#N/A	5	12	86	63	0.483	1.598	8.393	7.727	1.0405	8.06	-2.953502874	0.00063544	0.075608083	DOWN
Contig_25262	1569	-	#N/A	#N/A	134	140	37	26	5.194	6.703	1.343	1.187	5.9485	1.265	2.233388533	0.000635306	0.075608083	UP
Contig_57571	4151	-	K06560	ko04145:Phagosome,	117	106	418	332	1.715	1.91	5.746	5.697	1.8125	5.7215	-1.658412431	0.000636052	0.075619767	DOWN
Contig_147817	1150	-	K10365	ko04144:Endocytosis,	24	29	0	0	1.262	1.888	0	0	1.575	0	Inf	0.00063712	0.075631353	UP
Contig_15650	2572	-	#N/A	#N/A	1516	1646	5177	3915	35.792	48.03	114.782	108.606	41.911	111.694	-1.414150839	0.000637178	0.075631353	DOWN
Contig_145096	2868	-	#N/A	#N/A	77	79	319	245	1.638	2.067	6.342	6.083	1.8525	6.2125	-1.745700404	0.000638444	0.075659527	DOWN
Contig_28894	676	-	#N/A	#N/A	52	46	6	1	4.631	5.135	0.531	0.157	4.883	0.344	3.827287308	0.000638097	0.075659527	UP
Contig_35127	427	-	K02943	ko03010:Ribosome,	254	215	22	61	36.158	37.786	2.939	10.193	36.972	6.566	2.493346433	0.00064129	0.075867222	UP
Contig_63894	2809	-	#N/A	#N/A	14	14	79	97	0.305	0.381	1.611	2.458	0.343	2.0345	-2.568393799	0.000641745	0.075867222	DOWN
Contig_66289	2828	-	#N/A	#N/A	276	317	1191	702	5.922	8.422	24.01	17.707	7.172	20.8585	-1.54018802	0.000641282	0.075867222	DOWN
Contig_35394	1200	-	K15102	#N/A	938	1043	3481	2346	47.463	65.279	165.423	139.461	56.371	152.442	-1.435235375	0.000642389	0.07588239	DOWN
Contig_54068	643	-	#N/A	#N/A	89	41	8	0	8.446	4.796	0.711	0	6.621	0.3555	4.219127665	0.000646422	0.076297474	UP
Contig_88083	1774	-	#N/A	#N/A	141	119	779	262	4.837	5.054	25.047	10.552	4.9455	17.7995	-1.847648423	0.00064718	0.076325768	DOWN
Contig_33728	501	-	K13993	ko04141:Protein processing in endoplasmic reticulum,	124	97	28	15	15.056	14.559	3.227	2.138	14.8075	2.6825	2.46467801	0.000649611	0.076550979	UP
Contig_190663	1096	-	K11147	ko01100:Metabolic pathways,ko04146:Peroxisome,ko00830:Retinol metabolism,	53	53	302	143	2.947	3.597	15.719	9.276	3.272	12.4975	-1.933394874	0.000651863	0.076754887	DOWN
Contig_122701	938	-	#N/A	#N/A	34	20	0	0	2.182	1.582	0	0	1.882	0	Inf	0.000660825	0.077384165	UP
Contig_404112	403	-	K01847	ko01100:Metabolic pathways,ko01120:Microbial metabolism in diverse environments,ko01200:Carbon metabolism,ko00630:Glyoxylate and dicarboxylate metabolism,ko00280:Valine, leucine and isoleucine degradation,ko00640:Propanoate metabolism,ko00720:Carbon fixation pathways in prokaryotes,	0	0	41	16	0	0	5.787	2.868	0	4.3275	#NAME?	0.000659247	0.077384165	DOWN
Contig_42110	542	-	#N/A	#N/A	34	20	0	0	3.832	2.776	0	0	3.304	0	Inf	0.00066089	0.077384165	UP
Contig_57955	687	-	K02889	ko03010:Ribosome,	106	93	20	16	9.41	10.131	1.623	1.623	9.7705	1.623	2.589769393	0.000660647	0.077384165	UP
Contig_59754	994	-	#N/A	#N/A	2220	2860	7389	7739	135.597	216.008	423.902	555.457	175.8025	489.6795	-1.477882214	0.000658013	0.077384165	DOWN
Contig_81432	2282	-	#N/A	#N/A	45	70	253	216	1.201	2.302	6.316	6.742	1.7515	6.529	-1.898271053	0.00066065	0.077384165	DOWN
First_Contig520	846	-	#N/A	#N/A	20	27	188	75	1.415	2.366	12.696	6.349	1.8905	9.5225	-2.332572533	0.000659006	0.077384165	DOWN
Contig_294394	812	-	#N/A	#N/A	40	16	0	0	2.955	1.488	0	0	2.2215	0	Inf	0.000663496	0.077565736	UP
Contig_53389	2947	-	#N/A	#N/A	48	76	503	140	0.995	1.939	9.736	3.386	1.467	6.561	-2.16104685	0.000663136	0.077565736	DOWN
Contig_40190	2520	-	K18158	#N/A	142	132	702	299	3.43	3.93	15.877	8.451	3.68	12.164	-1.72484005	0.000666295	0.077831106	DOWN
Contig_25755	2336	-	K14819	#N/A	313	220	33	73	8.127	7.054	0.806	2.224	7.5905	1.515	2.324877128	0.000667518	0.077912035	UP
Contig_39325	617	-	#N/A	#N/A	4425	4649	13514	12069	435.453	565.593	1248.992	1395.498	500.523	1322.245	-1.40148125	0.000669625	0.078096019	DOWN
Contig_183281	608	-	#N/A	#N/A	17	14	174	49	1.732	1.752	16.321	5.781	1.742	11.051	-2.665360395	0.000670977	0.07812974	DOWN
Contig_229298	1279	-	K01371	ko04142:Lysosome,ko04210:Apoptosis,ko04380:Osteoclast differentiation,ko04620:Toll-like receptor signaling pathway,	3	1	21	71	0.133	0.052	0.918	3.965	0.0925	2.4415	-4.722170602	0.000670582	0.07812974	DOWN
Contig_19968	2729	-	#N/A	#N/A	164	167	896	340	3.656	4.607	18.722	8.891	4.1315	13.8065	-1.740610064	0.000674316	0.078332499	DOWN
Contig_221199	3208	-	#N/A	#N/A	66	56	0	6	1.254	1.299	0	0.136	1.2765	0.068	4.230514981	0.000674227	0.078332499	UP
Second_Contig414	814	tr|W2K026|W2K026_PHYPR:SubName: Full=Uncharacterized protein {ECO:0000313|EMBL:ETL77770.1}; GN=L917_21310 OS=Phytophthora parasitica	K05929	ko00564:Glycerophospholipid metabolism,	38	36	0	2	2.856	3.348	0	0.183	3.102	0.0915	5.083283133	0.000674196	0.078332499	UP
Contig_22736	1501	-	#N/A	#N/A	176	189	1416	306	7.134	9.47	53.803	14.541	8.302	34.172	-2.04128385	0.000678228	0.078724761	DOWN
Contig_173679	1378	-	K13025	ko03040:Spliceosome,ko03013:RNA transport,ko03015:mRNA surveillance pathway,	55	38	0	3	2.437	2.053	0	0.169	2.245	0.0845	4.731620293	0.000679004	0.07875265	UP
Contig_29923	874	-	#N/A	#N/A	1002	1293	4241	2704	69.645	111.043	276.699	220.692	90.344	248.6955	-1.460879707	0.000680266	0.078836869	DOWN
Contig_51616	3766	-	#N/A	#N/A	16	24	106	114	0.256	0.471	1.611	2.154	0.3635	1.8825	-2.372622596	0.000683052	0.079097372	DOWN
Contig_84911	1582	-	K17266	#N/A	44	31	0	2	1.681	1.454	0	0.096	1.5675	0.048	5.029287227	0.000685059	0.079267469	UP
Contig_53592	2373	-	#N/A	#N/A	73	99	295	347	1.872	3.135	7.1	10.426	2.5035	8.763	-1.807478403	0.000685712	0.079280636	DOWN
Contig_4118	959	-	K14753	#N/A	122	119	0	16	7.729	9.287	0	1.214	8.508	0.607	3.809051612	0.000689211	0.079497617	UP
Contig_4852	5484	-	#N/A	#N/A	437	313	89	111	4.839	4.28	0.923	1.448	4.5595	1.1855	1.943379963	0.00068845	0.079497617	UP
Contig_99301	978	-	K14852	#N/A	35	19	0	0	2.191	1.47	0	0	1.8305	0	Inf	0.000688921	0.079497617	UP
Contig_95659	1206	-	K12260	#N/A	61	60	0	6	3.055	3.76	0	0.345	3.4075	0.1725	4.30404539	0.000690996	0.079641037	UP
Contig_459	3020	-	#N/A	#N/A	37385	30736	141036	65683	751.691	764.015	2663.024	1551.631	757.853	2107.3275	-1.475424598	0.000692791	0.079725831	DOWN
Contig_6024	681	-	#N/A	#N/A	450	303	1511	831	40.105	33.412	126.543	87.106	36.7585	106.8245	-1.539092763	0.000692816	0.079725831	DOWN
Contig_15559	3005	-	K17866	#N/A	275	246	1113	567	5.55	6.142	21.117	13.47	5.846	17.2935	-1.564708149	0.000696235	0.079994097	DOWN
Contig_233722	570	-	#N/A	#N/A	31	54	271	131	3.346	7.088	27.061	16.451	5.217	21.756	-2.060120992	0.000696171	0.079994097	DOWN
First_Contig5	1847	tr|A0A0J8CXB2|A0A0J8CXB2_BETVU:RecName: Full=Long-chain-alcohol oxidase {ECO:0000256|PIRNR:PIRNR028937}; GN=BVRB_3g048670 OS=Beta vulgaris subsp. vulgaris.	K17756	#N/A	74	34	0	4	2.436	1.363	0	0.168	1.8995	0.084	4.499086574	0.00070054	0.080425909	UP
Contig_70827	1327	-	#N/A	#N/A	285	288	79	78	13.058	16.282	3.392	4.201	14.67	3.7965	1.950126958	0.000705978	0.08098705	UP
Contig_57584	1513	-	#N/A	#N/A	148	178	481	621	5.945	8.841	18.121	29.29	7.393	23.7055	-1.680990004	0.000709415	0.081311182	DOWN
First_Contig229	6056	tr|A0A0D2N8Z1|A0A0D2N8Z1_9CHLO:SubName: Full=Uncharacterized protein {ECO:0000313|EMBL:KIZ02141.1}; GN=MNEG_5818 OS=Unreviewed; 818 AA.	#N/A	#N/A	1434	1191	2888	5836	14.374	14.758	27.196	68.753	14.566	47.9745	-1.71966302	0.00070991	0.081311182	DOWN
Contig_10206	3812	-	K00556	#N/A	457	505	2143	982	7.282	9.947	32.06	18.383	8.6145	25.2215	-1.549815112	0.00071201	0.081361686	DOWN
Contig_27665	1570	-	K00261	ko01100:Metabolic pathways,ko01200:Carbon metabolism,ko00250:Alanine, aspartate and glutamate metabolism,ko04217:Necroptosis,ko00220:Arginine biosynthesis,ko00910:Nitrogen metabolism,ko04964:Proximal tubule bicarbonate reclamation,ko00471:D-Glutamine and D-glutamate metabolism,	263	328	1727	556	10.181	15.699	62.715	25.276	12.94	43.9955	-1.765518351	0.000711678	0.081361686	DOWN
Second_Contig715	1288	-	#N/A	#N/A	191	164	1162	317	9.011	9.568	51.46	17.581	9.2895	34.5205	-1.893780509	0.000710999	0.081361686	DOWN
Contig_77581	1185	-	K01897	ko01100:Metabolic pathways,ko04714:Thermogenesis,ko04146:Peroxisome,ko01212:Fatty acid metabolism,ko00071:Fatty acid degradation,ko03320:PPAR signaling pathway,ko02024:Quorum sensing,ko04920:Adipocytokine signaling pathway,ko04216:Ferroptosis,ko00061:Fatty acid biosynthesis,	130	37	0	8	6.655	2.35	0	0.458	4.5025	0.229	4.297306773	0.000712621	0.081368235	UP
Contig_40826	1604	-	K14457	ko00561:Glycerolipid metabolism,ko04975:Fat digestion and absorption,	27	25	0	0	1.014	1.187	0	0	1.1005	0	Inf	0.000716712	0.081708518	UP
Contig_6205	819	-	#N/A	#N/A	80	72	683	132	5.903	6.617	47.576	11.502	6.26	29.539	-2.238386424	0.000716466	0.081708518	DOWN
Contig_59464	720	-	K00799	ko05225:Hepatocellular carcinoma,ko05418:Fluid shear stress and atherosclerosis,ko00480:Glutathione metabolism,ko00983:Drug metabolism - other enzymes,ko01524:Platinum drug resistance,ko00980:Metabolism of xenobiotics by cytochrome P450,ko05204:Chemical carcinogenesis,ko00982:Drug metabolism - cytochrome P450,	32	21	0	0	2.689	2.238	0	0	2.4635	0	Inf	0.000717809	0.081770228	UP
Contig_33534	797	-	K02865	ko03010:Ribosome,	202	133	45	35	15.421	12.484	3.191	3.17	13.9525	3.1805	2.133198155	0.000720314	0.081992078	UP
Contig_17906	726	-	#N/A	#N/A	102	91	487	227	8.511	9.405	38.217	22.301	8.958	30.259	-1.756115739	0.000721479	0.082047383	DOWN
Contig_63501	1587	-	#N/A	#N/A	141	132	594	330	5.385	6.24	21.33	14.818	5.8125	18.074	-1.636685112	0.000721916	0.082047383	DOWN
Contig_218926	447	-	#N/A	#N/A	21	31	0	0	2.865	5.147	0	0	4.006	0	Inf	0.000723071	0.082099084	UP
First_Contig2904	3169	-	#N/A	#N/A	196	274	18	59	3.754	6.492	0.317	1.334	5.123	0.8255	2.633648772	0.000723487	0.082099084	UP
Contig_130749	4846	-	#N/A	#N/A	49	43	247	134	0.611	0.667	2.909	1.977	0.639	2.443	-1.934766027	0.000724627	0.082164969	DOWN
First_Contig3448	7649	tr|D8TQR9|D8TQR9_VOLCA:SubName: Full=Putative uncharacterized protein {ECO:0000313|EMBL:EFJ50202.1}; GN=VOLCADRAFT_89088 OS=Volvox carteri f. nagariensis.	K07017	#N/A	130	93	326	457	1.034	0.914	2.433	4.26	0.974	3.3465	-1.780659337	0.00072632	0.08229347	DOWN
Contig_11985	1309	-	#N/A	#N/A	83	133	459	334	3.873	7.652	19.991	18.22	5.7625	19.1055	-1.729221264	0.00073032	0.082609826	DOWN
Contig_13734	3057	-	K00006	ko01110:Biosynthesis of secondary metabolites,ko00564:Glycerophospholipid metabolism,ko04011:MAPK signaling pathway - yeast,	102	128	585	275	2.029	3.143	10.916	6.429	2.586	8.6725	-1.74572566	0.000730073	0.082609826	DOWN
Contig_177276	831	-	#N/A	#N/A	6	10	33	131	0.409	0.938	2.297	11.268	0.6735	6.7825	-3.332067292	0.000732458	0.082609826	DOWN
Contig_199761	463	-	#N/A	#N/A	43	48	0	3	5.652	7.759	0	0.48	6.7055	0.24	4.804238601	0.000731299	0.082609826	UP
Contig_213981	417	-	#N/A	#N/A	23	29	0	0	3.422	5.154	0	0	4.288	0	Inf	0.000732482	0.082609826	UP
Contig_295985	625	-	#N/A	#N/A	29	23	0	0	2.798	2.739	0	0	2.7685	0	Inf	0.000732101	0.082609826	UP
Contig_47639	1550	-	K07936	ko03013:RNA transport,ko05169:Epstein-Barr virus infection,ko05166:HTLV-I infection,ko03008:Ribosome biogenesis in eukaryotes,	148	89	13	25	5.804	4.304	0.473	1.128	5.054	0.8005	2.658452356	0.000741159	0.083524392	UP
Contig_247688	519	-	#N/A	#N/A	20	32	0	0	2.375	4.614	0	0	3.4945	0	Inf	0.000742171	0.083559218	UP
Contig_61222	1444	-	#N/A	#N/A	30608	45992	9818	13265	1287.077	2391.011	387.692	655.384	1839.044	521.538	1.818111719	0.000742605	0.083559218	UP
Contig_188891	617	-	#N/A	#N/A	30	22	0	0	2.978	2.641	0	0	2.8095	0	Inf	0.000747226	0.084014916	UP
Contig_40558	1345	-	#N/A	#N/A	13	6	101	53	0.573	0.318	4.303	2.819	0.4455	3.561	-2.998785099	0.000748069	0.084045513	DOWN
Contig_100847	2446	-	#N/A	#N/A	219	199	527	889	5.449	6.103	12.287	25.936	5.776	19.1115	-1.726298368	0.000756668	0.084946616	DOWN
Contig_208601	523	-	#N/A	#N/A	37	17	0	0	4.269	2.393	0	0	3.331	0	Inf	0.00075877	0.085117638	UP
Contig_212918	467	-	#N/A	#N/A	73	67	0	8	9.441	10.817	0	1.203	10.129	0.6015	4.073783201	0.000759924	0.085164496	UP
Contig_9057	1410	-	#N/A	#N/A	283	207	1321	461	12.17	11.03	53.423	23.301	11.6	38.362	-1.725553132	0.000760346	0.085164496	DOWN
Contig_218212	2308	-	#N/A	#N/A	0	0	21	30	0	0	0.522	0.918	0	0.72	#NAME?	0.000764299	0.085542167	DOWN
Contig_56500	1180	-	#N/A	#N/A	57	30	546	71	2.954	1.929	26.371	4.305	2.4415	15.338	-2.651270692	0.000765203	0.08557823	DOWN
First_Contig4569	1166	-	#N/A	#N/A	26	40	201	110	1.343	2.58	9.83	6.736	1.9615	8.283	-2.078196053	0.00077167	0.086235931	DOWN
Contig_106975	2416	-	#N/A	#N/A	138	122	1218	195	3.473	3.797	28.743	5.753	3.635	17.248	-2.246401814	0.000772304	0.08624118	DOWN
Contig_238341	760	-	#N/A	#N/A	19	33	0	0	1.493	3.262	0	0	2.3775	0	Inf	0.000772985	0.086251744	UP
Contig_30481	1330	-	#N/A	#N/A	34	28	0	1	1.574	1.604	0	0.047	1.589	0.0235	6.079314558	0.000777178	0.086653929	UP
Contig_18718	778	-	#N/A	#N/A	91	91	412	237	7.082	8.804	30.175	21.712	7.943	25.9435	-1.707617216	0.000778143	0.086695704	DOWN
Contig_138897	1291	-	#N/A	#N/A	103	117	525	267	4.843	6.792	23.204	14.771	5.8175	18.9875	-1.706578754	0.000780912	0.086910252	DOWN
Contig_20429	503	-	#N/A	#N/A	15	12	58	124	1.837	1.836	6.607	17.643	1.8365	12.125	-2.722953946	0.00078125	0.086910252	DOWN
Contig_15569	501	-	K02900	ko03010:Ribosome,	15	39	0	0	1.771	5.9	0	0	3.8355	0	Inf	0.0007847	0.087162125	UP
Contig_28857	1215	-	K00390	ko01100:Metabolic pathways,ko01120:Microbial metabolism in diverse environments,ko00920:Sulfur metabolism,	15	39	0	0	0.725	2.38	0	0	1.5525	0	Inf	0.000784557	0.087162125	UP
Contig_8269	1821	-	K01371	ko04142:Lysosome,ko04210:Apoptosis,ko04380:Osteoclast differentiation,ko04620:Toll-like receptor signaling pathway,	167	141	540	431	5.561	5.794	16.911	16.889	5.6775	16.9	-1.57369554	0.000786979	0.087349317	DOWN
Contig_164244	1030	-	#N/A	#N/A	44	45	284	114	2.612	3.293	15.703	7.93	2.9525	11.8165	-2.000793814	0.000795733	0.088254338	DOWN
Contig_140943	1189	-	#N/A	#N/A	23	29	279	58	1.177	1.855	13.369	3.508	1.516	8.4385	-2.476716819	0.000801855	0.088866341	DOWN
Contig_118165	1088	-	K00019	ko01100:Metabolic pathways,ko00650:Butanoate metabolism,ko00072:Synthesis and degradation of ketone bodies,	71	41	8	2	3.942	2.823	0.425	0.143	3.3825	0.284	3.574127099	0.00080283	0.088907416	UP
First_Contig32	4142	tr|I1HG51|I1HG51_BRADI:SubName: Full=Uncharacterized protein {ECO:0000313|EnsemblPlants:BRADI2G15630.2}; GN=BRADI2G15630 OS=Brachypodium distachyon	#N/A	#N/A	97	85	287	344	1.417	1.538	3.955	5.922	1.4775	4.9385	-1.74091478	0.000803686	0.088935149	DOWN
Contig_8318	1982	-	K17987	ko04137:Mitophagy - animal,	1146	679	373	221	35.118	25.717	10.723	7.957	30.4175	9.34	1.703407128	0.00080619	0.089145201	UP
Contig_68852	518	-	#N/A	#N/A	3	3	67	29	0.383	0.461	7.429	3.985	0.422	5.707	-3.757417659	0.000807124	0.089181421	DOWN
Contig_127033	1035	-	#N/A	#N/A	20	32	276	63	1.156	2.291	15.226	4.338	1.7235	9.782	-2.504788166	0.000808946	0.089292135	DOWN
Contig_1342	423	-	#N/A	#N/A	35	18	0	0	5.092	3.111	0	0	4.1015	0	Inf	0.00080934	0.089292135	UP
Contig_55822	5532	-	K21806	#N/A	167	120	700	311	1.837	1.627	7.218	4.005	1.732	5.6115	-1.695947537	0.000812501	0.089573691	DOWN
Contig_19033	1111	-	#N/A	#N/A	131	166	552	426	7.153	11.227	28.325	27.349	9.19	27.837	-1.598866973	0.00081387	0.089657411	DOWN
Contig_104084	409	-	#N/A	#N/A	21	30	0	0	3.072	5.44	0	0	4.256	0	Inf	0.000818567	0.090107315	UP
Contig_59890	441	-	K05765	ko04810:Regulation of actin cytoskeleton,ko04360:Axon guidance,ko04666:Fc gamma R-mediated phagocytosis,ko05133:Pertussis,	156	101	25	28	21.471	17.167	3.203	4.501	19.319	3.852	2.32634081	0.000820512	0.090253816	UP
Contig_204243	432	-	#N/A	#N/A	24	11	339	28	3.399	1.86	44.703	4.559	2.6295	24.631	-3.227614799	0.000822472	0.090275407	DOWN
Contig_35623	438	-	#N/A	#N/A	25	26	0	0	3.534	4.517	0	0	4.0255	0	Inf	0.0008221	0.090275407	UP
Contig_92994	509	-	K02729	ko03050:Proteasome,	27	24	0	0	3.19	3.494	0	0	3.342	0	Inf	0.000822549	0.090275407	UP
Contig_23148	571	-	#N/A	#N/A	105	95	664	192	11.131	12.448	66.342	24.006	11.7895	45.174	-1.937990131	0.000824005	0.090304003	DOWN
Contig_86172	918	-	#N/A	#N/A	67	109	785	165	4.418	8.874	48.755	12.809	6.646	30.782	-2.211528773	0.000824038	0.090304003	DOWN
Contig_15662	456	-	#N/A	#N/A	192	180	1757	260	25.627	29.667	219.74	40.653	27.647	130.1965	-2.23549582	0.000828166	0.090621273	DOWN
Contig_73887	2095	-	#N/A	#N/A	75	88	956	116	2.161	3.166	26.031	3.939	2.6635	14.985	-2.492123898	0.000828162	0.090621273	DOWN
Contig_201282	1207	-	#N/A	#N/A	23	11	142	65	1.161	0.654	6.729	3.861	0.9075	5.295	-2.544661136	0.000831286	0.090895068	DOWN
Contig_131349	404	-	#N/A	#N/A	28	23	0	0	4.213	4.19	0	0	4.2015	0	Inf	0.000833306	0.091048291	UP
Contig_20652	720	-	#N/A	#N/A	112	136	766	249	9.481	14.146	60.63	24.69	11.8135	42.66	-1.852447509	0.000835896	0.091060634	DOWN
Contig_30366	1067	-	K00765	ko01100:Metabolic pathways,ko01110:Biosynthesis of secondary metabolites,ko01230:Biosynthesis of amino acids,ko00340:Histidine metabolism,	32	20	0	0	1.797	1.396	0	0	1.5965	0	Inf	0.000834314	0.091060634	UP
Contig_87116	1450	-	K09875	#N/A	157	147	633	362	6.582	7.628	24.881	17.802	7.105	21.3415	-1.586755026	0.000835578	0.091060634	DOWN
First_Contig914	1306	tr|A0A0D2N8E6|A0A0D2N8E6_9CHLO:SubName: Full=Uncharacterized protein {ECO:0000313|EMBL:KIZ02026.1}; GN=MNEG_5932 OS=Unreviewed; 707 AA.	#N/A	#N/A	222	212	946	469	10.329	12.171	41.289	25.637	11.25	33.463	-1.572641789	0.000834809	0.091060634	DOWN
Contig_41592	4224	-	K01187	ko01100:Metabolic pathways,ko00500:Starch and sucrose metabolism,ko00052:Galactose metabolism,	35	29	474	48	0.502	0.52	6.393	0.816	0.511	3.6045	-2.818403953	0.000838088	0.091164343	DOWN
Contig_58116	772	-	#N/A	#N/A	82	74	228	352	6.417	7.181	16.844	32.483	6.799	24.6635	-1.858983072	0.000837732	0.091164343	DOWN
Contig_59357	1719	-	K10808	ko01100:Metabolic pathways,ko00230:Purine metabolism,ko00240:Pyrimidine metabolism,ko00480:Glutathione metabolism,ko00983:Drug metabolism - other enzymes,ko04115:p53 signaling pathway,	200	290	1426	481	7.078	12.664	47.303	19.953	9.871	33.628	-1.768394826	0.000839271	0.091225565	DOWN
Contig_40813	2836	-	#N/A	#N/A	1377	1138	2653	5778	29.489	30.129	53.351	145.357	29.809	99.354	-1.736830073	0.000840226	0.091261936	DOWN
Contig_38551	425	-	#N/A	#N/A	15	0	96	89	2.171	0	12.926	14.915	1.0855	13.9205	-3.6807794	0.000840963	0.091274564	DOWN
Contig_207273	435	-	#N/A	#N/A	10	9	96	51	1.389	1.538	12.616	8.311	1.4635	10.4635	-2.837870857	0.000843641	0.091497714	DOWN
Contig_201704	1411	-	#N/A	#N/A	131	147	654	318	5.646	7.841	26.446	16.083	6.7435	21.2645	-1.656877457	0.000848287	0.09186616	DOWN
Contig_211483	2457	-	#N/A	#N/A	112	88	341	324	2.78	2.676	7.907	9.404	2.728	8.6555	-1.665773517	0.000848001	0.09186616	DOWN
Contig_295281	510	-	#N/A	#N/A	17	35	0	0	2.031	5.134	0	0	3.5825	0	Inf	0.000849763	0.091958194	UP
Contig_133205	781	-	#N/A	#N/A	36	17	0	0	2.828	1.623	0	0	2.2255	0	Inf	0.00085099	0.092023347	UP
Contig_171820	816	-	K03265	ko03015:mRNA surveillance pathway,	10	21	87	110	0.757	1.967	6.07	9.579	1.362	7.8245	-2.522271861	0.000853181	0.092192436	DOWN
Contig_167325	1782	-	K01968	ko01100:Metabolic pathways,ko00280:Valine, leucine and isoleucine degradation,	91	79	16	12	3.111	3.325	0.5	0.461	3.218	0.4805	2.74355599	0.000860528	0.09291803	UP
Contig_88451	696	-	#N/A	#N/A	42	49	211	150	3.685	5.243	17.283	15.412	4.464	16.3475	-1.872661091	0.000864438	0.093271799	DOWN
Contig_15097	1304	-	#N/A	#N/A	107	81	214	578	4.975	4.644	9.356	31.619	4.8095	20.4875	-2.090785126	0.000866898	0.093356285	DOWN
Contig_218630	1322	-	#N/A	#N/A	42	57	4	4	1.915	3.233	0.159	0.22	2.574	0.1895	3.7637423	0.00086776	0.093356285	UP
Contig_2487	4262	-	K01610	ko01100:Metabolic pathways,ko01110:Biosynthesis of secondary metabolites,ko01130:Biosynthesis of antibiotics,ko01120:Microbial metabolism in diverse environments,ko01200:Carbon metabolism,ko00620:Pyruvate metabolism,ko00010:Glycolysis / Gluconeogenesis,ko00020:Citrate cycle (TCA cycle),ko00710:Carbon fixation in photosynthetic organisms,	77	54	309	181	1.103	0.95	4.135	3.031	1.0265	3.583	-1.803434416	0.000867398	0.093356285	DOWN
Contig_86257	592	-	#N/A	#N/A	29	9	332	36	3.01	1.154	31.999	4.318	2.082	18.1585	-3.124603059	0.00086714	0.093356285	DOWN
Contig_40334	3895	-	#N/A	#N/A	1908	1878	4702	6265	29.75	36.191	68.845	114.755	32.9705	91.8	-1.477318388	0.000871324	0.093671188	DOWN
Contig_82054	2519	-	K00816	ko01100:Metabolic pathways,ko00380:Tryptophan metabolism,ko00450:Selenocompound metabolism,ko05204:Chemical carcinogenesis,	33	19	0	0	0.802	0.555	0	0	0.6785	0	Inf	0.000872528	0.093732088	UP
Contig_66296	1114	-	#N/A	#N/A	69	81	442	173	3.748	5.429	22.617	11.052	4.5885	16.8345	-1.87532636	0.000874579	0.093883836	DOWN
Contig_114753	2019	-	#N/A	#N/A	46	72	9	4	1.389	2.668	0.257	0.153	2.0285	0.205	3.306717488	0.000878723	0.094191124	UP
Contig_119450	2365	-	#N/A	#N/A	34	31	334	65	0.871	0.993	8.056	1.946	0.932	5.001	-2.423814745	0.000878211	0.094191124	DOWN
Contig_64082	1149	-	K02734	ko03050:Proteasome,	199	131	22	42	10.49	8.553	1.078	2.586	9.5215	1.832	2.377769368	0.000879767	0.09423441	UP
Contig_99845	1401	-	#N/A	#N/A	9	0	77	53	0.383	0	3.141	2.724	0.1915	2.9325	-3.936714811	0.000881525	0.094353957	DOWN
Contig_16482	2662	-	#N/A	#N/A	391	313	54	108	8.927	8.832	1.155	2.892	8.8795	2.0235	2.133625592	0.000885064	0.094634438	UP
Contig_254009	533	-	#N/A	#N/A	0	0	57	8	0	0	6.068	1.034	0	3.551	#NAME?	0.000885432	0.094634438	DOWN
Contig_359710	516	-	K08852	ko04141:Protein processing in endoplasmic reticulum,ko04140:Autophagy - animal,ko04932:Non-alcoholic fatty liver disease (NAFLD),ko04210:Apoptosis,	0	0	54	9	0	0	5.985	1.22	0	3.6025	#NAME?	0.000892149	0.095278252	DOWN
Contig_8577	1124	-	#N/A	#N/A	90	53	291	225	4.863	3.536	14.752	14.268	4.1995	14.51	-1.788758046	0.000892752	0.095278252	DOWN
Contig_201806	6227	-	K15047	ko05164:Influenza A,	82	63	279	231	0.796	0.756	2.558	2.647	0.776	2.6025	-1.745769606	0.000895101	0.095459672	DOWN
Contig_15366	449	-	#N/A	#N/A	3	5	77	31	0.375	0.816	9.812	4.947	0.5955	7.3795	-3.631349656	0.000896269	0.095515013	DOWN
Contig_42348	926	-	#N/A	#N/A	90	107	639	197	5.897	8.684	39.35	15.161	7.2905	27.2555	-1.90245772	0.000905278	0.096405214	DOWN
Contig_145585	1280	-	#N/A	#N/A	72	60	12	5	3.421	3.525	0.519	0.305	3.473	0.412	3.075466168	0.000909716	0.096737709	UP
Contig_79226	560	-	K00413	ko01100:Metabolic pathways,ko04714:Thermogenesis,ko00190:Oxidative phosphorylation,ko04932:Non-alcoholic fatty liver disease (NAFLD),ko02020:Two-component system,ko04260:Cardiac muscle contraction,	35	42	304	89	3.807	5.694	30.997	11.315	4.7505	21.156	-2.154915607	0.000909128	0.096737709	DOWN
Contig_13093	3968	-	#N/A	#N/A	809	630	202	239	12.385	11.924	2.897	4.302	12.1545	3.5995	1.755622123	0.00091102	0.096806442	UP
Contig_50009	1199	-	#N/A	#N/A	12	23	213	50	0.598	1.431	10.154	2.954	1.0145	6.554	-2.691606808	0.000913287	0.096907232	DOWN
Contig_70228	491	-	#N/A	#N/A	36	26	149	115	4.477	4.04	17.341	16.73	4.2585	17.0355	-2.000127037	0.000912983	0.096907232	DOWN
Contig_16314	1669	-	K01647	ko01100:Metabolic pathways,ko01110:Biosynthesis of secondary metabolites,ko01130:Biosynthesis of antibiotics,ko01120:Microbial metabolism in diverse environments,ko01230:Biosynthesis of amino acids,ko01200:Carbon metabolism,ko00630:Glyoxylate and dicarboxylate metabolism,ko01210:2-Oxocarboxylic acid metabolism,ko00020:Citrate cycle (TCA cycle),	212	84	37	24	7.729	3.8	1.267	1.028	5.7645	1.1475	2.328701323	0.00091671	0.097200361	UP
Contig_22464	422	-	K02942	ko03010:Ribosome,	227	155	49	47	32.611	27.549	6.594	7.921	30.08	7.2575	2.051259995	0.000920662	0.09740866	UP
Contig_50908	1930	-	#N/A	#N/A	54	27	182	150	1.688	1.041	5.386	5.548	1.3645	5.467	-2.002376981	0.000920287	0.09740866	DOWN
Contig_70811	520	-	#N/A	#N/A	26	49	317	95	2.98	7.141	34.709	13.002	5.0605	23.8555	-2.236970083	0.000920392	0.09740866	DOWN
Contig_2939	4327	-	K01610	ko01100:Metabolic pathways,ko01110:Biosynthesis of secondary metabolites,ko01130:Biosynthesis of antibiotics,ko01120:Microbial metabolism in diverse environments,ko01200:Carbon metabolism,ko00620:Pyruvate metabolism,ko00010:Glycolysis / Gluconeogenesis,ko00020:Citrate cycle (TCA cycle),ko00710:Carbon fixation in photosynthetic organisms,	307	230	1245	528	4.31	3.991	16.407	8.709	4.1505	12.558	-1.597249668	0.000924149	0.09756709	DOWN
Contig_62762	1721	-	#N/A	#N/A	278	226	1179	497	9.808	9.849	39.067	20.599	9.8285	29.833	-1.601865904	0.000923316	0.09756709	DOWN
Contig_87995	709	-	#N/A	#N/A	67	106	796	154	5.711	11.236	64.037	15.451	8.4735	39.744	-2.229707172	0.000923822	0.09756709	DOWN
Contig_96481	609	-	#N/A	#N/A	31	34	149	125	3.054	4.198	13.942	14.633	3.626	14.2875	-1.978302668	0.000924994	0.097586156	DOWN
Contig_53249	6634	-	#N/A	#N/A	193	262	759	673	1.77	2.97	6.527	7.238	2.37	6.8825	-1.538045646	0.000928577	0.097893986	DOWN
Contig_18594	3900	-	K19355	ko00051:Fructose and mannose metabolism,	5	12	183	25	0.082	0.239	2.67	0.461	0.1605	1.5655	-3.285978306	0.000930009	0.097974691	DOWN
Contig_19228	1137	-	#N/A	#N/A	503	486	1371	1458	26.839	32.103	68.756	91.488	29.471	80.122	-1.44290242	0.000934998	0.098205357	DOWN
Contig_37745	3734	-	#N/A	#N/A	221	169	766	455	3.595	3.389	11.695	8.684	3.492	10.1895	-1.544957796	0.000935537	0.098205357	DOWN
Contig_52174	426	-	#N/A	#N/A	97	48	3	10	13.756	8.419	0.394	1.652	11.0875	1.023	3.438056054	0.000935073	0.098205357	UP
Contig_64618	535	-	#N/A	#N/A	23	29	153	94	2.635	4.016	16.279	12.524	3.3255	14.4015	-2.114575909	0.000935283	0.098205357	DOWN
First_Contig2906	545	-	#N/A	#N/A	8	0	33	97	0.878	0	3.474	12.718	0.439	8.096	-4.204916445	0.000933459	0.098205357	DOWN
Contig_166213	483	-	#N/A	#N/A	24	26	0	0	3.069	4.013	0	0	3.541	0	Inf	0.000937391	0.098329808	UP
Contig_69813	525	-	#N/A	#N/A	27	17	186	63	3.17	2.406	20.256	8.618	2.788	14.437	-2.372468516	0.000939227	0.098452191	DOWN
Contig_110443	556	-	#N/A	#N/A	17	6	57	110	1.808	0.756	5.888	14.064	1.282	9.976	-2.960065203	0.000942578	0.098483207	DOWN
Contig_147306	1630	-	#N/A	#N/A	25	25	0	0	0.915	1.155	0	0	1.035	0	Inf	0.000940922	0.098483207	UP
Contig_26388	745	-	K21407	#N/A	25	25	0	0	2.015	2.481	0	0	2.248	0	Inf	0.000941381	0.098483207	UP
Contig_279218	617	-	#N/A	#N/A	31	20	0	0	3.04	2.394	0	0	2.717	0	Inf	0.000942872	0.098483207	UP
First_Contig3525	974	-	#N/A	#N/A	308	325	1158	737	19.212	25.014	67.811	53.949	22.113	60.88	-1.461073595	0.000942485	0.098483207	DOWN
Contig_93400	407	-	#N/A	#N/A	0	0	27	23	0	0	3.845	4.031	0	3.938	#NAME?	0.000943624	0.098491851	DOWN
Contig_198	1489	-	K08906	ko00195:Photosynthesis,	33	9	113	119	1.366	0.439	4.33	5.697	0.9025	5.0135	-2.473819285	0.000945384	0.098605518	DOWN
First_Contig7133	723	tr|T0QQU1|T0QQU1_9STRA:SubName: Full=AGC/PDK1 protein kinase {ECO:0000313|EMBL:EQC40459.1}; GN=SDRG_02353 OS=Saprolegnia diclina VS20.	K06276	ko04151:PI3K-Akt signaling pathway,ko04140:Autophagy - animal,ko04150:mTOR signaling pathway,ko04510:Focal adhesion,ko05205:Proteoglycans in cancer,ko04152:AMPK signaling pathway,ko04068:FoxO signaling pathway,ko04910:Insulin signaling pathway,ko04722:Neurotrophin signaling pathway,ko04071:Sphingolipid signaling pathway,ko04210:Apoptosis,ko04919:Thyroid hormone signaling pathway,ko05231:Choline m…	27	23	0	0	2.266	2.37	0	0	2.318	0	Inf	0.000946305	0.098631634	UP
Contig_47193	1004	-	#N/A	#N/A	35	17	0	0	2.109	1.275	0	0	1.692	0	Inf	0.000950004	0.098877073	UP
First_Contig1347	4720	tr|M0V7F1|M0V7F1_HORVD:SubName: Full=Uncharacterized protein {ECO:0000313|EnsemblPlants:MLOC_19686.6}; GN=unknown OS=Hordeum vulgare var. distichum	K10352	ko04530:Tight junction,	74	37	5	5	0.948	0.586	0.063	0.071	0.767	0.067	3.516993577	0.000949682	0.098877073	UP
Contig_22309	1508	-	#N/A	#N/A	32	51	240	127	1.283	2.554	9.061	5.999	1.9185	7.53	-1.9726711	0.000950699	0.098879453	DOWN
Contig_153042	445	-	K11096	ko03040:Spliceosome,	15	37	0	0	2.035	6.222	0	0	4.1285	0	Inf	0.000954361	0.099190118	UP
Contig_13821	3460	-	K07748	ko01100:Metabolic pathways,ko01130:Biosynthesis of antibiotics,ko00100:Steroid biosynthesis,	518	592	1654	1532	9.092	12.848	27.26	31.589	10.97	29.4245	-1.423454375	0.000956222	0.099313429	DOWN
First_Contig6600	431	-	#N/A	#N/A	0	0	53	9	0	0	6.99	1.469	0	4.2295	#NAME?	0.000957537	0.099379785	DOWN
Contig_9311	2241	-	#N/A	#N/A	335	363	148	51	9.07	12.162	3.768	1.614	10.616	2.691	1.98002598	0.000958898	0.099450832	UP
Contig_181217	2294	-	#N/A	#N/A	28	22	0	0	0.737	0.705	0	0	0.721	0	Inf	0.000960748	0.099572466	UP
Contig_77599	817	-	K17278	#N/A	92	46	12	2	6.804	4.248	0.87	0.203	5.526	0.5365	3.364585486	0.000962447	0.099678316	UP
Contig_71750	1715	-	#N/A	#N/A	78	93	21	7	2.779	4.073	0.695	0.306	3.426	0.5005	2.775083177	0.000964894	0.099861392	UP
First_Contig1014	1745	-	#N/A	#N/A	115	151	702	289	3.99	6.48	22.938	11.808	5.235	17.373	-1.73058546	0.00096593	0.099898337	DOWN
Contig_1356	4598	-	#N/A	#N/A	38	27	106	186	0.508	0.446	1.318	2.886	0.477	2.102	-2.139701498	0.000968121	0.099914123	DOWN
Contig_6365	2403	-	#N/A	#N/A	123	81	27	12	3.098	2.54	0.649	0.354	2.819	0.5015	2.490861872	0.000967989	0.099914123	UP
First_Contig4309	4027	tr|A0A0D2M9H5|A0A0D2M9H5_9CHLO:SubName: Full=Uncharacterized protein {ECO:0000313|EMBL:KIY97631.1}; GN=MNEG_10332 OS=Unreviewed; 389 AA.	#N/A	#N/A	118	159	751	296	1.774	2.961	10.63	5.248	2.3675	7.939	-1.745592871	0.000967511	0.099914123	DOWN
Contig_86901	568	-	K01527	ko04214:Apoptosis - fly,	145	120	0	19	15.531	15.925	0	2.342	15.728	1.171	3.747522246	0.000970066	0.100044654	UP
Contig_228861	593	-	#N/A	#N/A	14	11	50	126	1.402	1.348	4.839	15.114	1.375	9.9765	-2.859102153	0.000971666	0.100139468	DOWN
Contig_53098	4121	-	#N/A	#N/A	403	298	1081	928	5.932	5.427	14.956	16.057	5.6795	15.5065	-1.449037258	0.000974053	0.100315136	DOWN
Contig_25294	7482	-	K11426	#N/A	507	402	1371	1184	4.117	4.032	10.452	11.289	4.0745	10.8705	-1.415723364	0.000978328	0.100684983	DOWN
Contig_11868	2742	-	K02705	ko01100:Metabolic pathways,ko00195:Photosynthesis,	69	53	731	84	1.529	1.452	15.201	2.176	1.4905	8.6885	-2.543310753	0.000980444	0.10073868	DOWN
Contig_18001	2427	-	K01710	ko01130:Biosynthesis of antibiotics,ko00521:Streptomycin biosynthesis,ko00523:Polyketide sugar unit biosynthesis,ko01055:Biosynthesis of vancomycin group antibiotics,ko00525:Acarbose and validamycin biosynthesis,	172	148	670	363	4.31	4.575	15.732	10.681	4.4425	13.2065	-1.571804491	0.000979769	0.10073868	DOWN
Contig_212578	425	-	#N/A	#N/A	21	29	0	0	2.962	5.147	0	0	4.0545	0	Inf	0.000980905	0.10073868	UP
Contig_43277	1218	-	K01537	#N/A	0	9	43	112	0	0.561	1.993	6.567	0.2805	4.28	-3.931538121	0.00098391	0.100976729	DOWN
Contig_1758	6429	-	#N/A	#N/A	1809	1499	13208	2206	17.083	17.506	117.149	24.481	17.2945	70.815	-2.033741679	0.000986059	0.101056262	DOWN
Contig_39070	1773	-	#N/A	#N/A	298	321	673	1523	10.208	13.578	21.629	61.282	11.893	41.4555	-1.801450841	0.000985928	0.101056262	DOWN
Contig_93132	577	-	#N/A	#N/A	0	0	91	2	0	0	8.977	0.236	0	4.6065	#NAME?	0.000992366	0.101631793	DOWN
Contig_300135	423	-	#N/A	#N/A	48	10	0	0	6.912	1.795	0	0	4.3535	0	Inf	0.000994474	0.101776822	UP
Contig_121446	3873	-	#N/A	#N/A	99	71	186	548	1.556	1.382	2.731	10.098	1.469	6.4145	-2.126502418	0.000997457	0.101940247	DOWN
Contig_196620	3926	-	K05122	#N/A	67	51	209	220	1.035	0.977	3.033	3.992	1.006	3.5125	-1.80386792	0.000997312	0.101940247	DOWN
Contig_17832	3327	-	#N/A	#N/A	100	127	607	250	1.83	2.866	10.41	5.36	2.348	7.885	-1.747678347	0.000999262	0.102053746	DOWN
Contig_11888	494	-	#N/A	#N/A	36	16	0	0	4.458	2.499	0	0	3.4785	0	Inf	0.001002327	0.102154011	UP
Contig_296546	401	-	#N/A	#N/A	36	16	0	0	5.499	2.939	0	0	4.219	0	Inf	0.001002256	0.102154011	UP
Contig_3845	1110	-	#N/A	#N/A	345	166	62	64	18.865	11.224	3.182	4.143	15.0445	3.6625	2.038335495	0.001001832	0.102154011	UP
Contig_211097	2110	-	K13696	#N/A	51	59	3	6	1.461	2.097	0.077	0.21	1.779	0.1435	3.631943869	0.001004087	0.102262485	UP
Contig_45763	1329	-	#N/A	#N/A	63	51	8	4	2.893	2.877	0.334	0.21	2.885	0.272	3.406892762	0.001005235	0.102308587	UP
Contig_141751	422	-	#N/A	#N/A	0	0	52	9	0	0	7.021	1.582	0	4.3015	#NAME?	0.00100727	0.102444751	DOWN
Contig_171736	415	-	#N/A	#N/A	135	146	465	426	19.752	26.373	63.837	73.269	23.0625	68.553	-1.571670891	0.001011145	0.102654397	DOWN
Contig_37931	1079	-	#N/A	#N/A	19	30	130	109	1.072	2.102	6.865	7.181	1.587	7.023	-2.145785307	0.001012123	0.102654397	DOWN
Contig_44185	1559	-	#N/A	#N/A	167	170	1141	284	6.502	8.192	41.747	12.996	7.347	27.3715	-1.897447319	0.001011217	0.102654397	DOWN
First_Contig665	7449	tr|A0A0D2MJT7|A0A0D2MJT7_9CHLO:SubName: Full=Uncharacterized protein {ECO:0000313|EMBL:KIY95200.1}; GN=MNEG_12761 OS=Unreviewed; 292 AA.	K05103	ko04010:MAPK signaling pathway,ko04151:PI3K-Akt signaling pathway,ko04014:Ras signaling pathway,ko04015:Rap1 signaling pathway,ko04360:Axon guidance,	344	260	877	874	2.804	2.625	6.717	8.37	2.7145	7.5435	-1.47454757	0.001011929	0.102654397	DOWN
Contig_29039	2393	-	K15013	ko01100:Metabolic pathways,ko01212:Fatty acid metabolism,ko00071:Fatty acid degradation,ko03320:PPAR signaling pathway,ko04920:Adipocytokine signaling pathway,ko00061:Fatty acid biosynthesis,	221	173	66	41	5.602	5.433	1.574	1.213	5.5175	1.3935	1.985301722	0.001014193	0.102793481	UP
Contig_25149	3681	-	#N/A	#N/A	271	151	66	44	4.469	3.082	1.027	0.85	3.7755	0.9385	2.008239067	0.001020681	0.103379773	UP
Contig_36294	639	-	#N/A	#N/A	402	623	126	160	38.216	73.138	11.233	17.865	55.677	14.549	1.936161482	0.001025273	0.103773476	UP
Contig_35130	3702	-	#N/A	#N/A	137	198	610	484	2.252	4.005	9.391	9.335	3.1285	9.363	-1.581499754	0.00102726	0.103903066	DOWN
Contig_39223	1514	-	#N/A	#N/A	97	102	358	299	3.908	5.063	13.49	14.094	4.4855	13.792	-1.620490963	0.001029834	0.104091759	DOWN
Contig_149800	515	-	#N/A	#N/A	34	46	423	74	3.985	6.669	46.815	10.231	5.327	28.523	-2.420730544	0.00103522	0.104564319	DOWN
Contig_48765	1307	-	#N/A	#N/A	11	14	192	32	0.492	0.83	8.374	1.746	0.661	5.06	-2.936415208	0.001038819	0.104855871	DOWN
Contig_33875	399	-	#N/A	#N/A	50	40	243	121	7.605	7.513	34.782	21.65	7.559	28.216	-1.900246187	0.001041355	0.104967712	DOWN
Contig_63071	492	-	#N/A	#N/A	0	0	62	6	0	0	7.221	0.905	0	4.063	#NAME?	0.001041111	0.104967712	DOWN
Contig_196016	3525	-	#N/A	#N/A	128	75	386	293	2.207	1.594	6.248	5.931	1.9005	6.0895	-1.67994475	0.001044216	0.105184052	DOWN
Contig_45587	424	-	#N/A	#N/A	5	4	180	9	0.685	0.75	24.181	1.463	0.7175	12.822	-4.159498672	0.001046492	0.105341112	DOWN
Contig_292518	1598	-	#N/A	#N/A	192	270	20	62	7.281	12.671	0.73	2.753	9.976	1.7415	2.518130992	0.001047966	0.105417315	UP
Contig_197774	3858	-	#N/A	#N/A	39	55	284	125	0.621	1.064	4.201	2.304	0.8425	3.2525	-1.948800466	0.001050411	0.105591051	DOWN
Contig_179440	478	-	#N/A	#N/A	69	63	249	216	8.778	9.831	29.662	32.22	9.3045	30.941	-1.733519294	0.001056619	0.105899703	DOWN
Contig_211614	696	-	#N/A	#N/A	46	45	243	125	4.049	4.864	19.901	12.82	4.4565	16.3605	-1.876233829	0.001054217	0.105899703	DOWN
Contig_58291	795	-	#N/A	#N/A	135	164	769	311	10.341	15.518	55.154	27.938	12.9295	41.546	-1.684043097	0.001055826	0.105899703	DOWN
Contig_74444	1904	-	#N/A	#N/A	63	44	0	5	1.996	1.743	0	0.169	1.8695	0.0845	4.46755732	0.001057082	0.105899703	UP
Contig_8616	744	-	#N/A	#N/A	82	73	12	12	6.694	7.326	0.883	1.185	7.01	1.034	2.761178259	0.001056537	0.105899703	UP
Contig_37314	911	-	K00888	ko01100:Metabolic pathways,ko00562:Inositol phosphate metabolism,ko04070:Phosphatidylinositol signaling system,ko04011:MAPK signaling pathway - yeast,	55	78	349	175	3.649	6.389	21.846	13.742	5.019	17.794	-1.825919006	0.001058594	0.105979047	DOWN
Contig_300840	409	-	#N/A	#N/A	30	20	0	0	4.464	3.647	0	0	4.0555	0	Inf	0.001060632	0.106038698	UP
Contig_81797	570	-	#N/A	#N/A	17	33	0	0	1.766	4.331	0	0	3.0485	0	Inf	0.00106037	0.106038698	UP
Contig_114145	1781	-	#N/A	#N/A	100	72	254	346	3.414	3.035	8.122	13.871	3.2245	10.9965	-1.769897037	0.001063552	0.106258405	DOWN
Contig_89650	1362	-	#N/A	#N/A	442	394	3039	604	19.716	21.714	127.221	31.644	20.715	79.4325	-1.93905359	0.001068994	0.106729543	DOWN
Contig_33545	849	-	K03283	ko03040:Spliceosome,ko04144:Endocytosis,ko04141:Protein processing in endoplasmic reticulum,ko05169:Epstein-Barr virus infection,ko04010:MAPK signaling pathway,ko05164:Influenza A,ko04915:Estrogen signaling pathway,ko04213:Longevity regulating pathway - multiple species,ko04612:Antigen processing and presentation,ko05134:Legionellosis,	111	74	17	16	7.923	6.51	1.155	1.386	7.2165	1.2705	2.505902925	0.001070085	0.106766008	UP
Contig_116840	606	-	K17302	#N/A	9	47	0	0	0.863	5.867	0	0	3.365	0	Inf	0.001072636	0.106948016	UP
First_Contig5426	11326	tr|A0A0D2KBD4|A0A0D2KBD4_9CHLO:SubName: Full=Uncharacterized protein {ECO:0000313|EMBL:KIZ07518.1}; GN=MNEG_0431 OS=Unreviewed; 2932 AA.	#N/A	#N/A	104	112	395	312	0.557	0.745	1.989	1.968	0.651	1.9785	-1.603677617	0.001074463	0.107057551	DOWN
Contig_151559	2139	-	#N/A	#N/A	9	0	259	9	0.251	0	6.909	0.289	0.1255	3.599	-4.841836833	0.001076156	0.107081173	DOWN
Contig_5587	6590	-	K00262	ko01100:Metabolic pathways,ko00250:Alanine, aspartate and glutamate metabolism,ko00220:Arginine biosynthesis,ko00910:Nitrogen metabolism,	310	287	94	83	2.852	3.271	0.815	0.898	3.0615	0.8565	1.837713532	0.001076068	0.107081173	UP
Contig_165353	908	-	K02987	ko03010:Ribosome,	0	0	58	7	0	0	3.64	0.512	0	2.076	#NAME?	0.001077219	0.107114421	DOWN
Contig_42921	1481	-	#N/A	#N/A	285	296	1070	662	11.682	15.014	41.188	31.866	13.348	36.527	-1.452339677	0.001083151	0.107558889	DOWN
First_Contig829	793	-	#N/A	#N/A	92	41	0	7	7.015	3.86	0	0.598	5.4375	0.299	4.184726106	0.001082518	0.107558889	UP
Contig_44045	1456	-	K00428	#N/A	1124	1133	3219	2935	46.886	58.424	126.088	143.8	52.655	134.944	-1.357718394	0.001085994	0.107768427	DOWN
Contig_15999	4682	-	#N/A	#N/A	90	71	255	298	1.161	1.143	3.101	4.542	1.152	3.8215	-1.729998314	0.001087972	0.107823718	DOWN
Contig_205633	1425	-	#N/A	#N/A	6	5	42	67	0.271	0.253	1.694	3.336	0.262	2.515	-3.262919683	0.001090154	0.107823718	DOWN
Contig_221052	793	-	K11778	ko01110:Biosynthesis of secondary metabolites,ko00900:Terpenoid backbone biosynthesis,	26	23	0	0	2.019	2.141	0	0	2.08	0	Inf	0.001089398	0.107823718	UP
Contig_297018	639	-	#N/A	#N/A	24	25	0	0	2.267	2.914	0	0	2.5905	0	Inf	0.001090217	0.107823718	UP
Contig_35033	626	-	#N/A	#N/A	85	42	10	5	8.281	5.016	0.934	0.548	6.6485	0.741	3.165483436	0.001089347	0.107823718	UP
Contig_187755	2028	-	#N/A	#N/A	133	203	46	37	3.99	7.531	1.294	1.301	5.7605	1.2975	2.150459502	0.001094818	0.107953271	UP
Contig_201678	1284	-	#N/A	#N/A	22	27	0	0	1.061	1.588	0	0	1.3245	0	Inf	0.001093697	0.107953271	UP
Contig_21353	569	-	K02964	ko03010:Ribosome,	121	81	23	16	12.889	10.637	2.299	1.98	11.763	2.1395	2.458910464	0.001095197	0.107953271	UP
Contig_8386	2078	-	#N/A	#N/A	2967	2942	7120	9640	86.685	106.28	195.375	330.974	96.4825	263.1745	-1.447680512	0.00109453	0.107953271	DOWN
Contig_84126	493	-	K02728	ko03050:Proteasome,	96	84	0	12	11.842	12.736	0	1.712	12.289	0.856	3.843612916	0.001094411	0.107953271	UP
Contig_151419	447	-	#N/A	#N/A	27	22	0	0	3.698	3.651	0	0	3.6745	0	Inf	0.001099461	0.108156092	UP
Contig_50070	1047	-	K16339	ko04151:PI3K-Akt signaling pathway,	101	58	10	12	5.832	4.179	0.524	0.784	5.0055	0.654	2.936151646	0.001098479	0.108156092	UP
First_Contig5675	798	-	#N/A	#N/A	27	22	0	0	2.05	2.064	0	0	2.057	0	Inf	0.001099358	0.108156092	UP
Contig_72992	467	-	K02969	ko03010:Ribosome,	0	1	75	8	0	0.226	9.118	1.241	0.113	5.1795	-5.518418157	0.001100262	0.108162545	DOWN
Contig_23910	1887	-	#N/A	#N/A	37	37	365	69	1.198	1.462	11.039	2.619	1.33	6.829	-2.360248088	0.001106417	0.108694977	DOWN
Contig_134644	1067	-	#N/A	#N/A	58	61	233	195	3.301	4.303	12.477	13.045	3.802	12.761	-1.746910951	0.001108331	0.108703327	DOWN
Contig_32917	2390	-	#N/A	#N/A	111	128	24	27	2.815	4.024	0.562	0.806	3.4195	0.684	2.321717159	0.00110872	0.108703327	UP
Contig_34963	678	-	K02997	ko03010:Ribosome,	109	102	27	18	9.78	11.293	2.261	1.868	10.5365	2.0645	2.35153139	0.001107424	0.108703327	UP
Contig_4379	1651	-	#N/A	#N/A	271	176	13	56	9.984	8.015	0.453	2.415	8.9995	1.434	2.649799825	0.001112817	0.109032373	UP
Contig_182298	803	-	#N/A	#N/A	5	3	86	25	0.369	0.289	6.135	2.254	0.329	4.1945	-3.672339357	0.001115414	0.109214025	DOWN
Contig_9635	790	-	K14573	ko03008:Ribosome biogenesis in eukaryotes,	274	178	42	64	21.059	16.881	3.062	5.802	18.97	4.432	2.097689892	0.001119748	0.109505461	UP
Second_Contig662	4749	tr|I0Z747|I0Z747_9CHLO:SubName: Full=Acid protease {ECO:0000313|EMBL:EIE26466.1}; GN=COCSUDRAFT_59001 OS=Unreviewed; 336 AA.	K01382	ko04142:Lysosome,	2516	1523	6861	4417	32.175	24.072	82.384	66.351	28.1235	74.3675	-1.402896124	0.00111988	0.109505461	DOWN
First_Contig2645	516	tr|W7TU65|W7TU65_9STRA:SubName: Full=Alpha beta hydrolase fold-3 domain protein {ECO:0000313|EMBL:EWM29697.1}; GN=lip9B OS=Nannochloropsis gaditana.	K14350	#N/A	35	16	0	0	4.092	2.328	0	0	3.21	0	Inf	0.001123632	0.109799408	UP
Contig_115978	2915	-	#N/A	#N/A	122	130	41	18	2.544	3.343	0.812	0.444	2.9435	0.628	2.228696163	0.001126481	0.110004657	UP
First_Contig1139	735	-	#N/A	#N/A	136	166	640	357	11.242	16.964	49.67	34.668	14.103	42.169	-1.580180723	0.001128247	0.110104063	DOWN
Contig_111432	1836	-	#N/A	#N/A	5	6	155	15	0.17	0.237	4.805	0.587	0.2035	2.696	-3.727719797	0.001134507	0.11064149	DOWN
Contig_19151	1297	-	#N/A	#N/A	56	68	411	134	2.604	3.951	18.069	7.353	3.2775	12.711	-1.955409849	0.001136609	0.110773092	DOWN
Contig_18529	5579	-	#N/A	#N/A	39	40	1	3	0.426	0.54	0.014	0.041	0.483	0.0275	4.134519665	0.001140738	0.111096965	UP
Contig_3891	3520	-	#N/A	#N/A	666	453	1487	1668	11.482	9.656	24.094	33.814	10.569	28.954	-1.45392379	0.001141443	0.111096965	DOWN
Contig_48167	567	-	#N/A	#N/A	10	19	155	52	1.08	2.565	15.591	6.51	1.8225	11.0505	-2.600120929	0.00114382	0.111254604	DOWN
Contig_74977	785	-	#N/A	#N/A	142	122	834	233	10.979	11.633	60.576	21.17	11.306	40.873	-1.854059536	0.001145487	0.111343149	DOWN
First_Contig857	6372	-	#N/A	#N/A	36	46	115	263	0.343	0.537	1.028	2.942	0.44	1.985	-2.173563579	0.001146792	0.111396375	DOWN
Contig_10111	3321	-	#N/A	#N/A	139	168	857	297	2.55	3.804	14.722	6.376	3.177	10.549	-1.731369249	0.001152186	0.111773287	DOWN
Contig_11489	1634	-	#N/A	#N/A	4	8	217	10	0.154	0.354	7.563	0.435	0.254	3.999	-3.976738879	0.001152373	0.111773287	DOWN
Contig_173172	451	-	#N/A	#N/A	42	50	5	2	5.651	8.331	0.586	0.349	6.991	0.4675	3.902460565	0.001152952	0.111773287	UP
Contig_182576	3430	-	K01342	ko02024:Quorum sensing,	76	65	258	226	1.347	1.414	4.283	4.707	1.3805	4.495	-1.703130228	0.001160221	0.112403883	DOWN
Contig_108732	2488	-	#N/A	#N/A	37	77	5	6	0.893	2.328	0.113	0.17	1.6105	0.1415	3.508634703	0.001161758	0.11247867	UP
Contig_14532	1909	-	#N/A	#N/A	31	38	0	2	0.978	1.51	0	0.065	1.244	0.0325	5.258402957	0.001164004	0.112622026	UP
Contig_48056	792	-	#N/A	#N/A	40	13	0	0	3.097	1.187	0	0	2.142	0	Inf	0.001165035	0.112647647	UP
Contig_212104	5134	-	K16582	#N/A	76	69	593	124	0.894	1.009	6.582	1.717	0.9515	4.1495	-2.124661946	0.001169435	0.112776491	DOWN
Contig_222829	695	-	#N/A	#N/A	0	0	65	5	0	0	5.323	0.55	0	2.9365	#NAME?	0.001168065	0.112776491	DOWN
Contig_3426	4272	-	#N/A	#N/A	1679	964	506	394	23.869	16.944	6.749	6.585	20.4065	6.667	1.613919129	0.001168308	0.112776491	UP
First_Contig768	7778	-	#N/A	#N/A	446	392	1313	1025	3.483	3.783	9.626	9.398	3.633	9.512	-1.388587349	0.001169145	0.112776491	DOWN
Contig_41010	2357	-	K14938	ko04212:Longevity regulating pathway - worm,ko00981:Insect hormone biosynthesis,	141	125	39	27	3.634	3.973	0.955	0.831	3.8035	0.893	2.090595525	0.001171939	0.112943862	UP
Contig_134110	1799	-	#N/A	#N/A	81	55	377	154	2.75	2.295	11.959	6.117	2.5225	9.038	-1.841149288	0.001175056	0.113102783	DOWN
Contig_14537	476	-	#N/A	#N/A	59	87	346	203	7.483	13.747	41.406	30.488	10.615	35.947	-1.759767003	0.001175743	0.113102783	DOWN
Contig_2576	3398	-	K00654	ko01100:Metabolic pathways,ko04138:Autophagy - yeast,ko04071:Sphingolipid signaling pathway,ko00600:Sphingolipid metabolism,	780	605	275	201	13.93	13.372	4.621	4.211	13.651	4.416	1.628194562	0.001175895	0.113102783	UP
Contig_208921	1526	-	#N/A	#N/A	0	2	40	29	0	0.094	1.482	1.346	0.047	1.414	-4.910977553	0.001180404	0.113462238	DOWN
Contig_190536	722	-	#N/A	#N/A	0	0	35	16	0	0	2.789	1.623	0	2.206	#NAME?	0.001189688	0.114205397	DOWN
Contig_36685	1343	-	#N/A	#N/A	103	83	5	18	4.649	4.624	0.224	0.933	4.6365	0.5785	3.00264729	0.001189367	0.114205397	UP
Contig_51335	595	-	#N/A	#N/A	32	13	208	61	3.226	1.602	19.927	7.323	2.414	13.625	-2.496758649	0.001190676	0.114225715	DOWN
Contig_134822	2265	-	#N/A	#N/A	138	205	0	25	3.697	6.803	0	0.773	5.25	0.3865	3.763777104	0.001194431	0.114511228	UP
Contig_24161	805	-	K02885	ko03010:Ribosome,	438	287	138	87	33.018	26.795	9.791	7.733	29.9065	8.762	1.77112696	0.001195715	0.114559636	UP
Contig_7167	2637	-	#N/A	#N/A	15	58	206	188	0.342	1.648	4.452	5.077	0.995	4.7645	-2.259556391	0.00120166	0.115054205	DOWN
Contig_41543	1182	-	#N/A	#N/A	99	74	585	158	5.109	4.727	28.239	9.566	4.918	18.9025	-1.942433414	0.001202943	0.115102131	DOWN
Second_Contig56	1797	-	#N/A	#N/A	76	102	523	191	2.585	4.245	16.6	7.6	3.415	12.1	-1.825049564	0.001204078	0.115135823	DOWN
Contig_2558	4916	-	#N/A	#N/A	1883	906	4227	3749	23.259	13.841	49.032	54.402	18.55	51.717	-1.479219403	0.00120503	0.115151991	DOWN
Contig_211797	447	-	#N/A	#N/A	29	20	0	0	3.985	3.433	0	0	3.709	0	Inf	0.001208436	0.11520637	UP
Contig_99276	630	-	#N/A	#N/A	131	172	809	307	12.651	20.523	73.195	34.813	16.587	54.004	-1.703013292	0.001207261	0.11520637	DOWN
First_Contig191	5454	tr|A0A0D2L953|A0A0D2L953_9CHLO:SubName: Full=Uncharacterized protein {ECO:0000313|EMBL:KIZ03384.1}; GN=MNEG_4578 OS=Unreviewed; 800 AA.	K05681	ko02010:ABC transporters,ko04976:Bile secretion,ko01523:Antifolate resistance,	189	125	808	305	2.101	1.727	8.449	3.995	1.914	6.222	-1.700787565	0.001208732	0.11520637	DOWN
First_Contig2369	2267	-	#N/A	#N/A	105	121	646	225	2.809	4.006	16.241	7.071	3.4075	11.656	-1.77428722	0.001208383	0.11520637	DOWN
Contig_39755	1666	-	K00059	ko01100:Metabolic pathways,ko01130:Biosynthesis of antibiotics,ko01212:Fatty acid metabolism,ko01040:Biosynthesis of unsaturated fatty acids,ko00061:Fatty acid biosynthesis,ko00780:Biotin metabolism,ko00333:Prodigiosin biosynthesis,	108	111	24	23	3.942	4.985	0.814	1.002	4.4635	0.908	2.297411223	0.00121233	0.115474476	UP
Contig_132317	1989	-	#N/A	#N/A	163	238	2707	209	4.965	8.981	77.599	7.497	6.973	42.548	-2.609239932	0.001213777	0.1155374	DOWN
Contig_86801	3493	-	K00103	ko01100:Metabolic pathways,ko00053:Ascorbate and aldarate metabolism,	72	192	517	537	1.248	4.117	8.432	10.974	2.6825	9.703	-1.854852702	0.001214679	0.115548541	DOWN
Contig_17434	1511	-	#N/A	#N/A	12	10	93	56	0.484	0.492	3.519	2.666	0.488	3.0925	-2.663820542	0.00121673	0.115668764	DOWN
Contig_55184	487	-	#N/A	#N/A	169	257	615	775	21.113	39.6	72.033	113.483	30.3565	92.758	-1.611466251	0.001221867	0.116082132	DOWN
Contig_84442	2052	-	#N/A	#N/A	12	15	194	33	0.369	0.545	5.402	1.159	0.457	3.2805	-2.843649651	0.001224806	0.11628615	DOWN
Contig_69763	704	-	#N/A	#N/A	46	58	7	0	3.97	6.169	0.547	0	5.0695	0.2735	4.212230724	0.00122592	0.116316857	UP
Contig_2415	1564	-	#N/A	#N/A	487	585	4725	688	18.902	28.097	172.271	31.392	23.4995	101.8315	-2.11548194	0.001228563	0.116343154	DOWN
Contig_64300	663	-	#N/A	#N/A	61	52	0	6	5.612	5.882	0	0.615	5.747	0.3075	4.224150734	0.001227069	0.116343154	UP
Contig_73530	401	-	#N/A	#N/A	22	19	164	62	3.32	3.56	23.303	11.039	3.44	17.171	-2.319493591	0.00122857	0.116343154	DOWN
Contig_49545	2601	-	#N/A	#N/A	113	110	570	232	2.644	3.161	12.496	6.362	2.9025	9.429	-1.699808706	0.001229469	0.1163533	DOWN
Contig_100	7425	-	#N/A	#N/A	20197	19754	81936	36029	165.168	199.718	629.263	346.179	182.443	487.721	-1.418610294	0.001231893	0.116507721	DOWN
Contig_119581	652	-	#N/A	#N/A	0	0	30	19	0	0	2.637	2.043	0	2.34	#NAME?	0.001236781	0.116520426	DOWN
Contig_200081	1132	-	#N/A	#N/A	25	23	0	0	1.363	1.546	0	0	1.4545	0	Inf	0.001234697	0.116520426	UP
Contig_201598	820	-	#N/A	#N/A	25	23	0	0	1.884	2.068	0	0	1.976	0	Inf	0.001234954	0.116520426	UP
Contig_227881	1045	-	#N/A	#N/A	79	61	6	11	4.617	4.411	0.313	0.759	4.514	0.536	3.074101513	0.001236151	0.116520426	UP
Contig_36978	971	-	#N/A	#N/A	50	21	101	243	3.103	1.585	5.936	17.839	2.344	11.8875	-2.342400866	0.001235908	0.116520426	DOWN
Second_Contig179	2481	tr|A0A0D2MA56|A0A0D2MA56_9CHLO:SubName: Full=Uncharacterized protein {ECO:0000313|EMBL:KIZ00145.1}; GN=MNEG_7818 OS=Unreviewed; 501 AA.	#N/A	#N/A	785	773	2400	1838	19.209	23.392	55.16	52.857	21.3005	54.0085	-1.342299184	0.001236494	0.116520426	DOWN
Contig_1509	4695	-	#N/A	#N/A	234	212	647	660	3.025	3.39	7.856	10.03	3.2075	8.943	-1.479309611	0.00123769	0.116531425	DOWN
Contig_153819	555	-	K08851	#N/A	26	22	0	0	2.846	2.986	0	0	2.916	0	Inf	0.001240724	0.116635961	UP
Contig_36259	1053	-	K01126	ko00564:Glycerophospholipid metabolism,	12	8	64	75	0.668	0.565	3.456	5.094	0.6165	4.275	-2.79375162	0.001241057	0.116635961	DOWN
First_Contig1134	2877	tr|U5CXH0|U5CXH0_AMBTC:SubName: Full=Uncharacterized protein {ECO:0000313|EMBL:ERN14645.1}; GN=AMTR_s00038p00198190 OS=Amborella trichopoda.	#N/A	#N/A	224	221	959	456	4.728	5.778	19.01	11.301	5.253	15.1555	-1.52862796	0.001241179	0.116635961	DOWN
Contig_10803	1693	-	#N/A	#N/A	3137	3059	8922	7516	112.498	135.632	300.506	316.701	124.065	308.6035	-1.31465825	0.00124314	0.116711002	DOWN
Contig_180594	1635	-	#N/A	#N/A	9	9	195	19	0.349	0.39	6.8	0.84	0.3695	3.82	-3.369926369	0.001244359	0.116711002	DOWN
Contig_293747	1277	-	K09876	ko04962:Vasopressin-regulated water reabsorption,	14	36	0	0	0.658	2.102	0	0	1.38	0	Inf	0.001243629	0.116711002	UP
Contig_6337	937	-	#N/A	#N/A	57	37	440	82	3.7	2.944	26.751	6.224	3.322	16.4875	-2.311248681	0.001245378	0.116721054	DOWN
Contig_6949	625	-	#N/A	#N/A	1610	2098	6542	4073	156.458	252.01	596.909	464.905	204.234	530.907	-1.378236104	0.001246053	0.116721054	DOWN
Contig_241559	905	-	K11153	ko01100:Metabolic pathways,ko00830:Retinol metabolism,	16	33	0	0	1.066	2.698	0	0	1.882	0	Inf	0.001247748	0.116731082	UP
Contig_7836	417	-	#N/A	#N/A	99	49	640	125	14.487	8.834	87.487	21.432	11.6605	54.4595	-2.223554085	0.001247312	0.116731082	DOWN
Contig_95326	728	-	K03147	ko01100:Metabolic pathways,ko00730:Thiamine metabolism,	469	593	1359	1803	39.142	61.131	106.427	176.672	50.1365	141.5495	-1.497373462	0.001249005	0.116774443	DOWN
Contig_143136	4806	-	K01342	ko02024:Quorum sensing,	105	79	243	404	1.332	1.226	2.884	5.99	1.279	4.437	-1.794568289	0.001253671	0.117062046	DOWN
First_Contig4445	1157	tr|A0A0D2IZH2|A0A0D2IZH2_9CHLO:SubName: Full=O-demethylpuromycin-O-methyltransferase {ECO:0000313|EMBL:KIY93247.1}; GN=MNEG_14717 OS=Unreviewed; 255 AA.	K00543	ko01100:Metabolic pathways,ko00380:Tryptophan metabolism,	37	40	240	98	1.952	2.616	11.811	6.059	2.284	8.935	-1.967905079	0.001253673	0.117062046	DOWN
Contig_4854	5704	-	K18932	#N/A	284	208	1710	368	3.018	2.734	17.091	4.608	2.876	10.8495	-1.915492977	0.001255221	0.117132145	DOWN
Contig_36763	477	-	#N/A	#N/A	12	11	70	77	1.571	1.708	8.399	11.531	1.6395	9.965	-2.603613903	0.001256947	0.117218887	DOWN
Contig_11951	8706	-	#N/A	#N/A	49	23	513	49	0.345	0.199	3.363	0.403	0.272	1.883	-2.791354443	0.001260723	0.117347756	DOWN
Contig_3866	4169	-	K06207	#N/A	1422	1121	474	427	20.713	20.177	6.487	7.306	20.445	6.8965	1.567811783	0.001260284	0.117347756	UP
Contig_42818	688	-	K02940	ko03010:Ribosome,	78	106	6	18	6.862	11.553	0.528	1.855	9.2075	1.1915	2.950030541	0.001259698	0.117347756	UP
Contig_27502	2834	-	K00058	ko01100:Metabolic pathways,ko01130:Biosynthesis of antibiotics,ko01120:Microbial metabolism in diverse environments,ko01230:Biosynthesis of amino acids,ko01200:Carbon metabolism,ko00260:Glycine, serine and threonine metabolism,ko00680:Methane metabolism,	107	84	5	19	2.293	2.212	0.099	0.488	2.2525	0.2935	2.940094698	0.001263588	0.117465743	UP
Contig_88476	430	-	#N/A	#N/A	21	27	0	0	2.921	4.786	0	0	3.8535	0	Inf	0.001263374	0.117465743	UP
Contig_66152	526	-	K11209	#N/A	37	14	0	0	4.324	1.956	0	0	3.14	0	Inf	0.001265248	0.117545801	UP
Contig_10646	927	-	#N/A	#N/A	282	303	117	22	18.442	24.522	7.176	1.726	21.482	4.451	2.27092691	0.001267754	0.11762997	UP
First_Contig1033	1093	tr|F0Y0L9|F0Y0L9_AURAN:SubName: Full=Putative uncharacterized protein {ECO:0000313|EMBL:EGB11247.1}; GN=AURANDRAFT_70813 OS=Aureococcus anophagefferens	K01279	ko04142:Lysosome,	100	30	2	7	5.561	2.059	0.103	0.452	3.81	0.2775	3.779231321	0.001267693	0.11762997	UP
Contig_739	1370	-	#N/A	#N/A	50	55	442	96	2.223	3.004	18.383	5.01	2.6135	11.6965	-2.162021825	0.00126959	0.117726084	DOWN
Contig_29119	2680	-	#N/A	#N/A	22	17	156	61	0.509	0.473	3.319	1.632	0.491	2.4755	-2.33392502	0.001275177	0.118120745	DOWN
Contig_31591	502	-	K00559	ko01100:Metabolic pathways,ko01110:Biosynthesis of secondary metabolites,ko01130:Biosynthesis of antibiotics,ko00100:Steroid biosynthesis,	76	31	6	3	9.246	4.654	0.628	0.432	6.95	0.53	3.712948713	0.001277576	0.118120745	UP
Contig_3275	3856	-	#N/A	#N/A	436	381	2805	588	6.867	7.425	41.479	10.874	7.146	26.1765	-1.873064392	0.001277862	0.118120745	DOWN
Contig_45885	1052	-	#N/A	#N/A	458	213	82	93	26.428	15.214	4.449	6.274	20.821	5.3615	1.957330772	0.001276825	0.118120745	UP
Contig_7000	3999	-	#N/A	#N/A	43	20	107	179	0.66	0.367	1.521	3.199	0.5135	2.36	-2.200350678	0.001275956	0.118120745	DOWN
Contig_154566	499	-	#N/A	#N/A	51	39	308	98	6.185	5.81	35.179	14.043	5.9975	24.611	-2.036870121	0.001285143	0.118421555	DOWN
Contig_25070	3961	-	K22068	#N/A	1332	1483	4312	3330	20.421	28.108	62.074	59.978	24.2645	61.026	-1.330576899	0.001284317	0.118421555	DOWN
Contig_26356	1745	-	#N/A	#N/A	355	325	2649	461	12.37	13.974	86.574	18.85	13.172	52.712	-2.000657015	0.001284559	0.118421555	DOWN
Contig_36557	888	-	#N/A	#N/A	100	111	481	245	6.813	9.349	30.886	19.684	8.081	25.285	-1.64567604	0.001285044	0.118421555	DOWN
Contig_62002	420	-	#N/A	#N/A	13	19	145	55	1.824	3.381	19.666	9.274	2.6025	14.47	-2.475094853	0.001283128	0.118421555	DOWN
Contig_311057	639	-	#N/A	#N/A	20	28	0	0	1.878	3.341	0	0	2.6095	0	Inf	0.001286746	0.11849504	UP
Contig_26305	1055	-	#N/A	#N/A	5278	6817	20838	13252	303.782	485.094	1126.322	896.102	394.438	1011.212	-1.358215037	0.001291026	0.118814793	DOWN
Contig_131979	571	-	K00297	ko01100:Metabolic pathways,ko01120:Microbial metabolism in diverse environments,ko01200:Carbon metabolism,ko00720:Carbon fixation pathways in prokaryotes,ko01523:Antifolate resistance,ko00670:One carbon pool by folate,	18	30	0	0	1.893	3.901	0	0	2.897	0	Inf	0.001292224	0.118850691	UP
Contig_166219	446	-	#N/A	#N/A	0	0	55	7	0	0	7.011	1.082	0	4.0465	#NAME?	0.00129443	0.118904833	DOWN
Contig_36843	3733	-	#N/A	#N/A	76	70	0	9	1.232	1.404	0	0.18	1.318	0.09	3.872281559	0.00129405	0.118904833	UP
Contig_148867	1085	-	#N/A	#N/A	111	153	844	245	6.194	10.602	44.378	16.101	8.398	30.2395	-1.848316592	0.001296197	0.118992824	DOWN
Contig_157393	1373	-	#N/A	#N/A	351	605	103	150	15.51	33.087	4.296	7.793	24.2985	6.0445	2.007172346	0.00129801	0.119084904	UP
Contig_165518	4324	-	#N/A	#N/A	113	78	15	19	1.591	1.355	0.204	0.312	1.473	0.258	2.51331446	0.00130048	0.119178397	UP
Contig_30759	1153	-	#N/A	#N/A	918	961	3139	2037	48.37	62.581	155.222	126.051	55.4755	140.6365	-1.342048401	0.00130065	0.119178397	DOWN
Contig_19585	966	-	#N/A	#N/A	534	563	1705	1323	33.574	43.762	100.627	97.715	38.668	99.171	-1.358778157	0.001304182	0.119427677	DOWN
Contig_24902	712	-	K02866	ko03010:Ribosome,	137	124	39	26	11.643	13.118	3.131	2.606	12.3805	2.8685	2.109701157	0.001308221	0.119648296	UP
Contig_4285	2386	-	#N/A	#N/A	2444	1927	9480	3789	62.207	60.63	226.575	113.305	61.4185	169.94	-1.468280287	0.001308198	0.119648296	DOWN
Contig_7376	660	-	#N/A	#N/A	155	78	32	17	14.251	8.899	2.772	1.82	11.575	2.296	2.333817646	0.001309032	0.119648296	UP
Contig_391	1762	-	K01672	ko00910:Nitrogen metabolism,	7690	5598	18899	15930	265.027	238.488	611.617	645.011	251.7575	628.314	-1.319450969	0.001312061	0.11985069	DOWN
Contig_166792	619	-	#N/A	#N/A	349	198	69	77	34.259	24.065	6.397	8.914	29.162	7.6555	1.929521155	0.001314828	0.120028867	UP
Second_Contig327	1086	-	#N/A	#N/A	79	60	476	132	4.414	4.17	24.968	8.701	4.292	16.8345	-1.971698891	0.001316	0.120061296	DOWN
Contig_79973	775	-	K03405	ko01100:Metabolic pathways,ko01110:Biosynthesis of secondary metabolites,ko00860:Porphyrin and chlorophyll metabolism,	558	597	2051	1230	43.682	57.845	150.925	113.243	50.7635	132.084	-1.379592269	0.001321665	0.120503382	DOWN
Contig_16894	1792	-	#N/A	#N/A	88	132	604	240	2.995	5.549	19.234	9.562	4.272	14.398	-1.752884871	0.001326437	0.120863517	DOWN
Contig_15500	3129	-	#N/A	#N/A	449	401	156	123	8.707	9.621	2.846	2.808	9.164	2.827	1.696705575	0.001329316	0.121050886	UP
Contig_1489	7634	-	K13207	#N/A	2976	2055	842	902	23.672	20.204	6.29	8.426	21.938	7.358	1.576046426	0.001337255	0.121623243	UP
Contig_196112	923	-	#N/A	#N/A	66	45	519	90	4.332	3.698	32.074	6.969	4.015	19.5215	-2.281592019	0.001336526	0.121623243	DOWN
Contig_121697	703	-	#N/A	#N/A	32	17	0	0	2.8	1.772	0	0	2.286	0	Inf	0.001344618	0.122086958	UP
Contig_68519	3033	-	K10256	ko01212:Fatty acid metabolism,ko01040:Biosynthesis of unsaturated fatty acids,	3	1	72	18	0.068	0.026	1.356	0.416	0.047	0.886	-4.236574037	0.001344246	0.122086958	DOWN
Contig_8448	1759	-	#N/A	#N/A	18	27	96	127	0.635	1.167	3.117	5.136	0.901	4.1265	-2.195319629	0.001344844	0.122086958	DOWN
Contig_71576	715	-	#N/A	#N/A	2	0	47	23	0.212	0	3.787	2.283	0.106	3.035	-4.839560347	0.001362494	0.123612953	DOWN
Contig_45003	673	-	#N/A	#N/A	395	224	122	57	35.674	25.026	10.354	6.001	30.35	8.1775	1.891964757	0.001364768	0.123735353	UP
Contig_55294	804	-	K02985	ko03010:Ribosome,	106	116	22	25	8.003	10.794	1.526	2.207	9.3985	1.8665	2.332095012	0.001365526	0.123735353	UP
Contig_210478	616	-	#N/A	#N/A	36	33	379	57	3.5	3.964	35.071	6.633	3.732	20.852	-2.482164874	0.001367558	0.123843181	DOWN
Contig_144127	3288	-	K16726	#N/A	51	34	0	3	0.946	0.769	0	0.068	0.8575	0.034	4.65653002	0.001371202	0.124020457	UP
Contig_251114	644	-	#N/A	#N/A	0	0	83	2	0	0	7.347	0.218	0	3.7825	#NAME?	0.001370918	0.124020457	DOWN
First_Contig513	1708	tr|A0A0D2JL51|A0A0D2JL51_9CHLO:SubName: Full=Thiamine biosynthetic enzyme {ECO:0000313|EMBL:KIY99977.1}; GN=MNEG_7985 OS=Unreviewed; 359 AA.	K03146	ko01100:Metabolic pathways,ko00730:Thiamine metabolism,	3371	3819	8483	11939	119.83	167.836	283.216	498.687	143.833	390.9515	-1.442594928	0.001372063	0.124022045	DOWN
Contig_75703	618	-	#N/A	#N/A	59	29	401	81	5.759	3.545	37.011	9.36	4.652	23.1855	-2.317299837	0.001374224	0.124141053	DOWN
Contig_31624	545	-	#N/A	#N/A	44	38	232	106	4.853	5.277	24.259	13.828	5.065	19.0435	-1.910664481	0.001376773	0.124294989	DOWN
Contig_90545	1491	-	K10956	ko04141:Protein processing in endoplasmic reticulum,ko04145:Phagosome,ko03060:Protein export,	61	69	0	8	2.484	3.451	0	0.391	2.9675	0.1955	3.924007517	0.00137954	0.124392067	UP
Second_Contig160	4341	-	#N/A	#N/A	101	120	378	331	1.415	2.07	4.968	5.444	1.7425	5.206	-1.579016656	0.00137889	0.124392067	DOWN
Contig_13273	515	-	#N/A	#N/A	3	0	66	20	0.399	0	7.312	2.706	0.1995	5.009	-4.65006196	0.00138144	0.124487003	DOWN
Contig_801	550	-	#N/A	#N/A	152	265	752	606	16.755	36.212	77.966	78.627	26.4835	78.2965	-1.56385402	0.00138418	0.12465754	DOWN
Contig_13551	1124	-	#N/A	#N/A	294	191	71	65	15.892	12.761	3.597	4.117	14.3265	3.857	1.893135148	0.001385815	0.124728442	UP
Contig_399040	600	-	#N/A	#N/A	0	0	134	0	0	0	12.69	0	0	6.345	#NAME?	0.001387071	0.124765155	DOWN
Contig_167169	3517	-	K10142	ko04115:p53 signaling pathway,ko04216:Ferroptosis,	22	82	952	75	0.387	1.753	15.428	1.521	1.07	8.4745	-2.985517454	0.001388021	0.124774297	DOWN
Contig_59099	1101	-	#N/A	#N/A	28	19	235	50	1.519	1.314	12.157	3.26	1.4165	7.7085	-2.444119551	0.001392583	0.125107848	DOWN
Contig_125249	650	-	#N/A	#N/A	121	127	501	296	11.278	14.65	43.919	32.465	12.964	38.192	-1.558759546	0.001395669	0.125232083	DOWN
Contig_14846	1840	-	#N/A	#N/A	143	84	13	26	4.73	3.428	0.392	0.994	4.079	0.693	2.55728825	0.001395488	0.125232083	UP
Contig_15869	1780	-	K04487	ko01100:Metabolic pathways,ko00730:Thiamine metabolism,ko04122:Sulfur relay system,	409	377	983	1262	13.968	15.919	31.486	50.587	14.9435	41.0365	-1.4573896	0.00140531	0.125289224	DOWN
Contig_16001	1028	-	#N/A	#N/A	876	1230	3495	2518	51.746	89.817	193.855	174.725	70.7815	184.29	-1.380533548	0.001401504	0.125289224	DOWN
Contig_16278	614	-	#N/A	#N/A	69	45	497	95	6.837	5.507	46.194	11.024	6.172	28.609	-2.212659104	0.001405083	0.125289224	DOWN
Contig_17418	3704	-	#N/A	#N/A	660	457	141	190	10.815	9.269	2.176	3.666	10.042	2.921	1.781512367	0.00140227	0.125289224	UP
Contig_21913	669	-	#N/A	#N/A	53	47	451	85	4.817	5.281	38.456	9.031	5.049	23.7435	-2.233463034	0.001405351	0.125289224	DOWN
Contig_37282	3498	-	#N/A	#N/A	8	15	210	25	0.141	0.323	3.419	0.515	0.232	1.967	-3.083800247	0.00139852	0.125289224	DOWN
Contig_43760	5937	-	#N/A	#N/A	193	181	586	509	1.972	2.294	5.625	6.114	2.133	5.8695	-1.460353645	0.001398644	0.125289224	DOWN
Contig_49620	470	-	K02973	ko03010:Ribosome,	58	126	21	10	7.442	20.17	2.538	1.58	13.806	2.059	2.745279654	0.001400759	0.125289224	UP
Contig_55067	1366	-	#N/A	#N/A	191	136	587	398	8.504	7.475	24.515	20.78	7.9895	22.6475	-1.503174679	0.00140568	0.125289224	DOWN
Contig_62367	405	-	#N/A	#N/A	0	38	561	104	0	7.102	78.918	18.381	3.551	48.6495	-3.776127712	0.001406528	0.125289224	DOWN
Contig_87095	1060	-	#N/A	#N/A	5	1	83	22	0.296	0.078	4.448	1.451	0.187	2.9495	-3.979360234	0.00140272	0.125289224	DOWN
Contig_92929	789	-	#N/A	#N/A	47	70	256	181	3.634	6.637	18.478	16.374	5.1355	17.426	-1.762664797	0.001404412	0.125289224	DOWN
First_Contig4736	566	-	#N/A	#N/A	22	28	125	101	2.335	3.709	12.576	12.676	3.022	12.626	-2.062822091	0.001409454	0.125473852	DOWN
Contig_76589	448	-	K02738	ko03050:Proteasome,	8	46	0	0	1.04	7.656	0	0	4.348	0	Inf	0.001412122	0.12563525	UP
Contig_111269	1899	-	#N/A	#N/A	19	48	199	125	0.608	1.897	5.977	4.682	1.2525	5.3295	-2.089189586	0.001413296	0.125663762	DOWN
Contig_4324	5094	-	K02575	ko00910:Nitrogen metabolism,	327	544	121	132	3.901	8.013	1.358	1.85	5.957	1.604	1.892911817	0.001415895	0.125742789	UP
Contig_65122	787	-	#N/A	#N/A	36	14	0	0	2.808	1.352	0	0	2.08	0	Inf	0.001415827	0.125742789	UP
First_Contig7310	565	tr|A0A067CQJ9|A0A067CQJ9_SAPPC:SubName: Full=Uncharacterized protein {ECO:0000313|EMBL:KDO32979.1}; GN=SPRG_02670 OS=Saprolegnia parasitica	K17987	ko04137:Mitophagy - animal,	19	28	0	0	2.056	3.735	0	0	2.8955	0	Inf	0.001418248	0.125875701	UP
Contig_80073	699	-	#N/A	#N/A	12	20	110	75	1.009	2.172	8.989	7.698	1.5905	8.3435	-2.391172332	0.001420557	0.126004645	DOWN
Contig_6856	415	-	K02929	ko03010:Ribosome,	109	76	23	13	15.88	13.756	3.142	2.284	14.818	2.713	2.449389786	0.001424951	0.126256658	UP
Contig_86309	2003	-	#N/A	#N/A	1088	1295	3049	3588	32.97	48.528	86.805	127.782	40.749	107.2935	-1.396726118	0.001425116	0.126256658	DOWN
Contig_54173	6250	-	K05674	ko02010:ABC transporters,	238	223	549	883	2.31	2.68	5.006	10.078	2.495	7.542	-1.595907335	0.001428105	0.126445371	DOWN
Contig_22206	1135	-	K00428	#N/A	180	187	68	35	9.62	12.35	3.418	2.196	10.985	2.807	1.968433901	0.001431605	0.126678985	UP
Contig_52046	910	-	#N/A	#N/A	74	29	3	5	4.938	2.384	0.191	0.397	3.661	0.294	3.638349713	0.001439033	0.12725969	UP
Contig_9820	584	-	#N/A	#N/A	70	23	0	3	7.319	2.944	0	0.422	5.1315	0.211	4.604065701	0.001443056	0.127538748	UP
Contig_166125	875	-	#N/A	#N/A	36	43	151	155	2.486	3.718	9.842	12.659	3.102	11.2505	-1.858718528	0.001452844	0.128102498	DOWN
Contig_26324	2918	-	K06119	ko01100:Metabolic pathways,ko00561:Glycerolipid metabolism,	785	814	2068	2296	16.33	20.94	40.403	56.125	18.635	48.264	-1.372932668	0.001450511	0.128102498	DOWN
Contig_44740	2183	-	#N/A	#N/A	73	54	211	229	2.029	1.86	5.51	7.493	1.9445	6.5015	-1.741373375	0.001451322	0.128102498	DOWN
Contig_6500	1046	-	#N/A	#N/A	243	216	60	67	14.13	15.478	3.254	4.591	14.804	3.9225	1.916141688	0.001452919	0.128102498	UP
Contig_30227	1049	-	#N/A	#N/A	55	36	238	120	3.213	2.575	12.92	8.178	2.894	10.549	-1.865969417	0.001455061	0.128214529	DOWN
Contig_2261	3545	-	K14709	#N/A	474	305	1295	892	8.114	6.465	20.835	17.948	7.2895	19.3915	-1.411532639	0.001467195	0.129206314	DOWN
Contig_21252	872	-	K12812	ko03040:Spliceosome,ko03013:RNA transport,ko03015:mRNA surveillance pathway,ko05164:Influenza A,	438	289	72	118	30.507	24.849	4.686	9.661	27.678	7.1735	1.947990602	0.00147165	0.129443573	UP
Contig_253159	454	-	#N/A	#N/A	3	3	119	10	0.391	0.429	14.892	1.597	0.41	8.2445	-4.329736187	0.00147097	0.129443573	DOWN
Contig_24037	3192	-	K02704	ko01100:Metabolic pathways,ko00195:Photosynthesis,	83	34	691	81	1.573	0.802	12.35	1.801	1.1875	7.0755	-2.574904588	0.001474777	0.129641107	DOWN
Contig_131322	699	-	#N/A	#N/A	16	13	157	42	1.395	1.405	12.771	4.245	1.4	8.508	-2.603393206	0.00147672	0.129734323	DOWN
Contig_74327	1857	-	#N/A	#N/A	38	51	5	2	1.236	2.067	0.138	0.091	1.6515	0.1145	3.850357466	0.001477612	0.129735224	UP
Contig_133481	406	-	#N/A	#N/A	13	36	0	0	1.874	6.724	0	0	4.299	0	Inf	0.001479617	0.129833712	UP
Contig_278494	511	-	#N/A	#N/A	0	2	77	11	0	0.32	8.598	1.476	0.16	5.037	-4.976420921	0.001480947	0.129872977	DOWN
Contig_39814	2023	-	#N/A	#N/A	166	110	899	227	4.99	4.092	25.33	7.988	4.541	16.659	-1.87521986	0.001484006	0.130063672	DOWN
Contig_7918	992	-	#N/A	#N/A	3037	2684	309	994	185.924	203.107	17.754	71.481	194.5155	44.6175	2.124203537	0.00148581	0.130144231	UP
Contig_5319	717	-	#N/A	#N/A	452	445	1626	927	38.254	46.546	129.28	92.232	42.4	110.756	-1.385248686	0.001489934	0.130427778	DOWN
Contig_51196	1426	-	#N/A	#N/A	117	143	935	211	4.981	7.531	37.396	10.546	6.256	23.971	-1.937977678	0.00149193	0.130524808	DOWN
Contig_212830	525	-	#N/A	#N/A	17	30	0	0	2.007	4.319	0	0	3.163	0	Inf	0.001493316	0.130538171	UP
Contig_65459	4302	-	#N/A	#N/A	359	392	137	107	5.064	6.834	1.817	1.779	5.949	1.798	1.726254157	0.001493858	0.130538171	UP
Contig_111922	436	-	#N/A	#N/A	493	665	3011	1000	68.724	114.511	393.849	163.592	91.6175	278.7205	-1.605124016	0.001498631	0.130877452	DOWN
Contig_22095	3077	-	#N/A	#N/A	541	446	1861	966	10.667	10.882	34.495	22.399	10.7745	28.447	-1.400655594	0.001499699	0.130893022	DOWN
Contig_112935	1507	-	K03135	ko03022:Basal transcription factors,	98	97	497	203	3.967	4.85	18.798	9.587	4.4085	14.1925	-1.686768977	0.001506988	0.131413302	DOWN
Contig_11434	2609	-	#N/A	#N/A	203	135	46	42	4.734	3.874	1.007	1.141	4.304	1.074	2.002684085	0.001508341	0.131413302	UP
Contig_85014	825	-	K05755	ko04144:Endocytosis,ko04810:Regulation of actin cytoskeleton,ko04666:Fc gamma R-mediated phagocytosis,ko05132:Salmonella infection,	3	0	64	20	0.226	0	4.452	1.705	0.113	3.0785	-4.767832891	0.001508028	0.131413302	DOWN
Contig_58465	525	-	#N/A	#N/A	659	943	2252	2335	76.164	134.803	244.618	317.279	105.4835	280.9485	-1.413288351	0.001513272	0.131764878	DOWN
Contig_230689	630	-	#N/A	#N/A	12	37	0	0	1.157	4.446	0	0	2.8015	0	Inf	0.00151495	0.131832946	UP
Contig_229422	503	-	#N/A	#N/A	88	100	306	306	10.58	14.897	34.701	43.382	12.7385	39.0415	-1.615813078	0.001516189	0.131862723	DOWN
Contig_2408	3442	-	#N/A	#N/A	658	645	2135	1412	11.61	14.058	35.368	29.269	12.834	32.3185	-1.332389351	0.001523087	0.132325359	DOWN
Contig_96838	1266	-	K00789	ko01100:Metabolic pathways,ko01110:Biosynthesis of secondary metabolites,ko01230:Biosynthesis of amino acids,ko00270:Cysteine and methionine metabolism,	127	60	18	15	6.1	3.539	0.795	0.866	4.8195	0.8305	2.536831408	0.001523308	0.132325359	UP
Contig_5120	2518	-	#N/A	#N/A	195	123	602	373	4.694	3.656	13.625	10.57	4.175	12.0975	-1.534860837	0.001525568	0.132443424	DOWN
Contig_7355	4820	-	K10251	ko01100:Metabolic pathways,ko01110:Biosynthesis of secondary metabolites,ko01212:Fatty acid metabolism,ko00062:Fatty acid elongation,ko01040:Biosynthesis of unsaturated fatty acids,ko00140:Steroid hormone biosynthesis,	1142	1501	6346	2299	14.386	23.383	75.074	34.022	18.8845	54.548	-1.530323715	0.001528665	0.132634015	DOWN
First_Contig2436	4708	tr|A8IEQ2|A8IEQ2_CHLRE:SubName: Full=Centriole proteome protein {ECO:0000313|EMBL:EDP06168.1}; GN=POC4 OS=Chlamydomonas reinhardtii	#N/A	#N/A	113	108	864	167	1.464	1.716	10.466	2.524	1.59	6.495	-2.03030276	0.001538602	0.133417513	DOWN
Contig_175580	457	-	#N/A	#N/A	39	12	0	0	5.172	1.993	0	0	3.5825	0	Inf	0.001544548	0.133854155	UP
Contig_13716	718	-	#N/A	#N/A	312	179	80	60	26.401	18.67	6.314	5.921	22.5355	6.1175	1.881185358	0.001554297	0.134538857	UP
Contig_185111	1305	-	#N/A	#N/A	4	0	90	16	0.163	0	3.924	0.848	0.0815	2.386	-4.871650173	0.001555193	0.134538857	DOWN
Contig_48576	3693	-	K18669	ko04111:Cell cycle - yeast,	301	210	82	69	4.95	4.276	1.267	1.339	4.613	1.303	1.823868208	0.001554257	0.134538857	UP
Contig_14557	1465	-	#N/A	#N/A	125	147	1421	162	5.195	7.546	55.304	7.912	6.3705	31.608	-2.310811237	0.00156001	0.134835678	DOWN
Contig_399045	488	-	#N/A	#N/A	0	0	44	10	0	0	5.112	1.416	0	3.264	#NAME?	0.001561276	0.134835678	DOWN
Contig_66938	504	-	#N/A	#N/A	0	0	44	10	0	0	4.997	1.412	0	3.2045	#NAME?	0.001561375	0.134835678	DOWN
Contig_117345	412	-	#N/A	#N/A	56	53	0	6	8.189	9.586	0	1.089	8.8875	0.5445	4.028773701	0.001564968	0.134908304	UP
Contig_76965	1670	-	#N/A	#N/A	60	47	287	126	2.169	2.131	9.798	5.402	2.15	7.6	-1.821662759	0.00156484	0.134908304	DOWN
First_Contig7406	1457	-	#N/A	#N/A	35	14	0	0	1.446	0.709	0	0	1.0775	0	Inf	0.00156377	0.134908304	UP
Contig_30529	1043	-	#N/A	#N/A	130	64	500	213	7.589	4.598	27.318	14.596	6.0935	20.957	-1.782089179	0.001566767	0.134984313	DOWN
Contig_80669	494	-	K16643	#N/A	74	151	692	249	9.089	23.01	79.833	35.93	16.0495	57.8815	-1.850573957	0.001568499	0.135054399	DOWN
First_Contig4897	1098	-	#N/A	#N/A	228	315	1034	623	12.587	21.513	53.687	40.481	17.05	47.084	-1.46546515	0.001569633	0.135072945	DOWN
Contig_24996	745	-	K01783	ko01100:Metabolic pathways,ko01110:Biosynthesis of secondary metabolites,ko01130:Biosynthesis of antibiotics,ko01120:Microbial metabolism in diverse environments,ko01230:Biosynthesis of amino acids,ko01200:Carbon metabolism,ko00710:Carbon fixation in photosynthetic organisms,ko00030:Pentose phosphate pathway,ko00040:Pentose and glucuronate interconversions,	2087	2045	6196	4622	170.102	206.055	474.215	442.589	188.0785	458.402	-1.2852784	0.001572576	0.135247089	DOWN
Contig_8656	990	-	#N/A	#N/A	51	47	565	66	3.116	3.584	32.555	4.781	3.35	18.668	-2.478334372	0.001576985	0.135547019	DOWN
Contig_11750	1230	-	#N/A	#N/A	260	225	865	538	12.849	13.718	40.082	31.178	13.2835	35.63	-1.423457159	0.001579498	0.135683677	DOWN
Contig_23360	925	-	K07497	#N/A	166	110	29	35	10.921	8.906	1.793	2.707	9.9135	2.25	2.139469495	0.001582716	0.135732973	UP
Contig_34980	574	-	#N/A	#N/A	100	132	782	202	10.612	17.24	77.693	25.125	13.926	51.409	-1.884240021	0.001582841	0.135732973	DOWN
Contig_80504	1375	-	#N/A	#N/A	351	403	1196	916	15.494	21.986	49.583	47.511	18.74	48.547	-1.373261193	0.001582009	0.135732973	DOWN
Contig_1774	1824	-	#N/A	#N/A	41	26	671	28	1.356	1.064	20.992	1.101	1.21	11.0465	-3.190510382	0.001586926	0.135845656	DOWN
Contig_2073	1189	-	#N/A	#N/A	65	60	770	73	3.319	3.796	36.92	4.401	3.5575	20.6605	-2.537939507	0.00158616	0.135845656	DOWN
Contig_8189	2216	-	#N/A	#N/A	507	389	49	144	13.897	13.175	1.26	4.65	13.536	2.955	2.195571438	0.001586054	0.135845656	UP
Contig_304017	974	-	#N/A	#N/A	23	23	0	0	1.411	1.765	0	0	1.588	0	Inf	0.001595051	0.136461731	UP
Contig_299114	404	-	#N/A	#N/A	57	5	0	0	8.517	0.936	0	0	4.7265	0	Inf	0.00159619	0.136479847	UP
Contig_61402	1054	-	K02936	ko03010:Ribosome,	84	78	15	14	4.84	5.58	0.798	0.938	5.21	0.868	2.585516425	0.001598929	0.136634536	UP
Contig_51175	4524	-	#N/A	#N/A	51	58	0	6	0.683	0.957	0	0.095	0.82	0.0475	4.109624491	0.001601161	0.136745877	UP
Contig_45098	502	-	#N/A	#N/A	34	26	189	79	4.138	3.832	21.448	11.202	3.985	16.325	-2.034431362	0.001604963	0.136974985	DOWN
Contig_62371	596	-	#N/A	#N/A	227	187	1008	373	23.107	23.548	96.457	44.65	23.3275	70.5535	-1.596685951	0.001605707	0.136974985	DOWN
Contig_119651	520	-	#N/A	#N/A	94	101	701	160	11.016	14.56	76.819	21.986	12.788	49.4025	-1.949793402	0.001608455	0.136984775	DOWN
Contig_217631	592	-	#N/A	#N/A	21	25	0	0	2.198	3.144	0	0	2.671	0	Inf	0.001608616	0.136984775	UP
Contig_62810	2004	-	#N/A	#N/A	21	25	0	0	0.635	0.948	0	0	0.7915	0	Inf	0.001608613	0.136984775	UP
Contig_79158	5858	-	#N/A	#N/A	49	52	293	116	0.505	0.666	2.849	1.417	0.5855	2.133	-1.86514289	0.001621542	0.138005612	DOWN
Contig_158577	2745	-	#N/A	#N/A	507	393	1213	1223	11.211	10.74	25.207	31.783	10.9755	28.495	-1.376422128	0.001628053	0.138466717	DOWN
Contig_28756	1369	-	#N/A	#N/A	127	158	630	311	5.65	8.679	26.234	16.204	7.1645	21.219	-1.566418738	0.001628843	0.138466717	DOWN
Contig_2768	1500	-	#N/A	#N/A	504	382	184	115	20.41	19.141	7.006	5.469	19.7755	6.2375	1.664674356	0.001631972	0.138652597	UP
Contig_177222	411	-	#N/A	#N/A	0	0	127	0	0	0	17.642	0	0	8.821	#NAME?	0.001634516	0.138771869	DOWN
Contig_238677	469	-	#N/A	#N/A	0	3	69	18	0	0.436	8.419	2.781	0.218	5.6	-4.683026787	0.001635263	0.138771869	DOWN
Contig_74090	3963	-	#N/A	#N/A	202	275	66	68	3.099	5.207	0.95	1.226	4.153	1.088	1.932475315	0.001638983	0.139007287	UP
Contig_99068	2528	-	#N/A	#N/A	179	198	391	942	4.308	5.877	8.818	26.58	5.0925	17.699	-1.79722187	0.001640658	0.139069204	DOWN
Contig_153520	414	-	#N/A	#N/A	25	21	0	0	3.634	3.862	0	0	3.748	0	Inf	0.001642223	0.139084484	UP
Contig_74802	699	-	#N/A	#N/A	25	21	0	0	2.17	2.277	0	0	2.2235	0	Inf	0.00164273	0.139084484	UP
Contig_161592	568	-	#N/A	#N/A	357	826	75	180	38.21	109.181	7.574	22.565	73.6955	15.0695	2.289944978	0.001650018	0.139540857	UP
Contig_236009	497	-	#N/A	#N/A	0	0	35	14	0	0	3.992	2.032	0	3.012	#NAME?	0.001649823	0.139540857	DOWN
Contig_109136	498	-	#N/A	#N/A	91	135	453	300	11.155	20.396	51.825	42.993	15.7755	47.409	-1.587475231	0.00165485	0.139863401	DOWN
First_Contig4226	811	-	#N/A	#N/A	75	94	558	156	5.579	8.71	39.208	13.682	7.1445	26.445	-1.888090021	0.001655734	0.139863401	DOWN
Contig_36002	2479	-	K00699	ko01100:Metabolic pathways,ko01110:Biosynthesis of secondary metabolites,ko00860:Porphyrin and chlorophyll metabolism,ko00983:Drug metabolism - other enzymes,ko00830:Retinol metabolism,ko00040:Pentose and glucuronate interconversions,ko00053:Ascorbate and aldarate metabolism,ko00140:Steroid hormone biosynthesis,ko00980:Metabolism of xenobiotics by cytochrome P450,ko05204:Chemical carcinogenesis,k…	76	89	22	7	1.87	2.692	0.505	0.203	2.281	0.354	2.687845181	0.001656864	0.13987854	UP
Contig_51767	1708	-	#N/A	#N/A	106	97	364	271	3.766	4.267	12.157	11.327	4.0165	11.742	-1.54766738	0.001658237	0.139907976	DOWN
First_Contig912	4395	-	#N/A	#N/A	88	93	292	291	1.22	1.584	3.789	4.728	1.402	4.2585	-1.602859	0.001659116	0.139907976	DOWN
Contig_220248	456	-	#N/A	#N/A	121	78	29	10	16.099	12.883	3.665	1.609	14.491	2.637	2.45818768	0.001670774	0.140810333	UP
Contig_214912	818	-	#N/A	#N/A	35	42	366	67	2.567	3.858	25.516	5.851	3.2125	15.6835	-2.287479194	0.001673967	0.140998625	DOWN
Contig_95645	664	-	#N/A	#N/A	5	0	161	7	0.5	0	13.855	0.716	0.25	7.2855	-4.865027987	0.001676368	0.141120027	DOWN
Contig_69144	2244	-	#N/A	#N/A	50	39	1	4	1.354	1.29	0.033	0.137	1.322	0.085	3.959115525	0.001679327	0.141288245	UP
Contig_52161	886	-	#N/A	#N/A	359	472	1505	916	24.612	40.023	96.854	73.739	32.3175	85.2965	-1.400170945	0.001683436	0.141553011	DOWN
Contig_33269	2201	-	#N/A	#N/A	147	209	607	488	4.054	7.131	15.729	15.811	5.5925	15.77	-1.495617404	0.001687173	0.141705164	DOWN
Contig_61809	762	-	#N/A	#N/A	27	33	266	61	2.163	3.238	19.885	5.7	2.7005	12.7925	-2.24399978	0.001686518	0.141705164	DOWN
Contig_46066	3603	-	K13275	#N/A	86	89	439	187	1.45	1.863	6.947	3.7	1.6565	5.3235	-1.684236872	0.001689042	0.141781193	DOWN
Contig_18071	3024	-	K03263	#N/A	5368	8374	2462	2397	107.796	207.881	46.417	56.548	157.8385	51.4825	1.616295133	0.001698986	0.142534575	UP
Contig_49223	795	-	#N/A	#N/A	5	4	120	15	0.349	0.418	8.611	1.326	0.3835	4.9685	-3.695511882	0.001702063	0.142559039	DOWN
Contig_49731	661	-	#N/A	#N/A	1540	1448	5435	2810	141.47	164.472	468.847	303.314	152.971	386.0805	-1.335643514	0.001702186	0.142559039	DOWN
Contig_9411	3462	-	K07512	ko01100:Metabolic pathways,ko01212:Fatty acid metabolism,ko00062:Fatty acid elongation,	522	598	203	179	9.155	12.963	3.343	3.693	11.059	3.518	1.652393549	0.001701621	0.142559039	UP
Contig_213851	906	-	#N/A	#N/A	26	47	365	69	1.714	3.91	22.961	5.417	2.812	14.189	-2.335104416	0.001705999	0.142797059	DOWN
Contig_34036	823	-	#N/A	#N/A	55	45	7	3	4.049	4.122	0.512	0.3	4.0855	0.406	3.33096102	0.001707153	0.142812351	UP
Contig_8150	1441	-	#N/A	#N/A	184	140	589	375	7.774	7.301	23.303	18.575	7.5375	20.939	-1.474034542	0.00171581	0.143455001	DOWN
Contig_292521	438	-	#N/A	#N/A	38	12	0	0	5.293	2.037	0	0	3.665	0	Inf	0.001720178	0.143706778	UP
Contig_38365	2425	-	#N/A	#N/A	30	17	122	91	0.747	0.526	2.871	2.679	0.6365	2.775	-2.124255352	0.001720776	0.143706778	DOWN
Contig_46060	1479	-	K13963	#N/A	193	235	813	481	7.934	11.908	31.328	23.208	9.921	27.268	-1.458651437	0.0017218	0.143710677	DOWN
Contig_137327	1358	-	K09584	ko04141:Protein processing in endoplasmic reticulum,	138	91	27	25	6.18	5.015	1.144	1.293	5.5975	1.2185	2.199676372	0.001725869	0.14396864	UP
Contig_33627	1338	-	K19329	#N/A	375	434	1667	775	17.017	24.326	71.04	41.317	20.6715	56.1785	-1.442375024	0.001733944	0.144560249	DOWN
Contig_20596	482	-	K02960	ko03010:Ribosome,	255	157	42	60	32.12	24.411	5.007	8.902	28.2655	6.9545	2.023023518	0.001736079	0.14460178	UP
Contig_245798	597	-	K02882	ko03010:Ribosome,	0	0	48	8	0	0	4.584	0.988	0	2.786	#NAME?	0.001736409	0.14460178	DOWN
Contig_64588	7432	-	K17943	#N/A	225	181	590	565	1.837	1.824	4.526	5.42	1.8305	4.973	-1.441878657	0.001737439	0.144605672	DOWN
Contig_76026	646	-	#N/A	#N/A	9	24	267	33	0.838	2.773	23.58	3.625	1.8055	13.6025	-2.913401503	0.001744414	0.145104084	DOWN
Contig_148087	1729	-	K01194	ko01100:Metabolic pathways,ko00500:Starch and sucrose metabolism,	16	30	0	0	0.575	1.314	0	0	0.9445	0	Inf	0.001747024	0.145239017	UP
Contig_100654	1780	-	#N/A	#N/A	45	20	163	107	1.545	0.848	5.208	4.288	1.1965	4.748	-1.988499538	0.001754638	0.145563124	DOWN
Contig_132401	480	-	#N/A	#N/A	3	0	90	11	0.407	0	10.718	1.695	0.2035	6.2065	-4.930679226	0.001755871	0.145563124	DOWN
Contig_187531	1539	-	K02040	ko02010:ABC transporters,ko02020:Two-component system,	0	0	90	1	0	0	3.34	0.038	0	1.689	#NAME?	0.001754519	0.145563124	DOWN
Contig_37841	1335	-	#N/A	#N/A	97	114	622	195	4.406	6.414	26.578	10.425	5.41	18.5015	-1.773941742	0.00175206	0.145563124	DOWN
Contig_64908	714	-	#N/A	#N/A	73	74	9	13	6.224	7.783	0.711	1.299	7.0035	1.005	2.800880588	0.001755668	0.145563124	UP
Contig_78988	889	-	#N/A	#N/A	81	63	319	176	5.534	5.34	20.467	14.14	5.437	17.3035	-1.67018115	0.001757595	0.145623963	DOWN
Contig_19052	453	-	#N/A	#N/A	37	54	472	72	5.01	8.936	59.437	11.378	6.973	35.4075	-2.344203597	0.001767694	0.146378173	DOWN
Contig_38747	1718	-	#N/A	#N/A	7	11	95	43	0.259	0.471	3.149	1.792	0.365	2.4705	-2.758834687	0.001770921	0.146562887	DOWN
Contig_2417	1532	-	#N/A	#N/A	95	101	578	180	3.753	4.971	21.506	8.377	4.362	14.9415	-1.776263315	0.001776328	0.146845147	DOWN
Contig_2629	528	-	#N/A	#N/A	317	255	125	47	36.454	36.221	13.447	6.348	36.3375	9.8975	1.876323099	0.001776006	0.146845147	UP
Contig_46396	1362	-	#N/A	#N/A	182	154	705	341	8.125	8.503	29.518	17.87	8.314	23.694	-1.510907121	0.001785144	0.147490998	DOWN
Contig_33695	1384	-	#N/A	#N/A	179	210	805	408	7.846	11.407	33.148	21.025	9.6265	27.0865	-1.492490723	0.001788776	0.147708119	DOWN
Contig_3847	9762	-	K00665	ko01100:Metabolic pathways,ko04152:AMPK signaling pathway,ko01212:Fatty acid metabolism,ko04910:Insulin signaling pathway,ko00061:Fatty acid biosynthesis,	1652	1364	508	562	10.274	10.491	2.967	4.107	10.3825	3.537	1.553555748	0.001799518	0.148428435	UP
Contig_44327	2224	-	K17725	ko00920:Sulfur metabolism,	146	138	474	367	3.996	4.658	12.16	11.765	4.327	11.9625	-1.467079899	0.001798748	0.148428435	DOWN
First_Contig4840	717	-	#N/A	#N/A	61	58	421	109	5.154	6.108	33.452	10.892	5.631	22.172	-1.977275857	0.001804618	0.148765644	DOWN
Contig_19380	707	-	#N/A	#N/A	81	95	401	205	6.929	10.108	32.312	20.676	8.5185	26.494	-1.636994357	0.00180571	0.148772303	DOWN
Contig_46534	2553	-	K03833	#N/A	853	1121	4258	1797	20.278	32.962	95.104	50.218	26.62	72.661	-1.44867065	0.001807561	0.148841399	DOWN
Contig_184512	925	-	#N/A	#N/A	40	68	366	120	2.618	5.479	22.562	9.251	4.0485	15.9065	-1.974157043	0.001812349	0.149112053	DOWN
Contig_45716	2623	-	#N/A	#N/A	26	19	101	103	0.591	0.531	2.201	2.799	0.561	2.5	-2.155855419	0.00181309	0.149112053	DOWN
Contig_9022	865	-	#N/A	#N/A	50	19	166	121	3.493	1.614	10.951	9.998	2.5535	10.4745	-2.036333414	0.00181401	0.149112053	DOWN
First_Contig401	6732	tr|W0TW85|W0TW85_FISSO:SubName: Full=Potassium channel, NKT2-like protein {ECO:0000313|EMBL:BAO47263.1}; GN=g6574 OS=Unreviewed; 829 AA.	K21867	#N/A	83	79	17	13	0.75	0.879	0.147	0.136	0.8145	0.1415	2.525112646	0.001814903	0.149112053	UP
Contig_139924	404	-	#N/A	#N/A	22	24	128	83	3.364	4.55	18.042	14.637	3.957	16.3395	-2.045884866	0.00181992	0.149440756	DOWN
Contig_155309	712	-	#N/A	#N/A	4	8	102	27	0.301	0.888	8.202	2.732	0.5945	5.467	-3.20100066	0.001827076	0.149777443	DOWN
Contig_243	3397	-	#N/A	#N/A	1859	1093	8685	2124	33.232	24.15	145.783	44.615	28.691	95.199	-1.730348166	0.001825436	0.149777443	DOWN
Contig_36498	486	-	#N/A	#N/A	32	15	0	0	4.034	2.26	0	0	3.147	0	Inf	0.001826969	0.149777443	UP
Contig_81127	851	-	#N/A	#N/A	96	73	604	138	6.853	6.449	40.474	11.565	6.651	26.0195	-1.967950063	0.001828492	0.149810048	DOWN
Contig_289880	419	-	#N/A	#N/A	15	31	0	0	2.223	5.516	0	0	3.8695	0	Inf	0.001830119	0.149859813	UP
Contig_161059	2895	-	#N/A	#N/A	23	22	0	0	0.493	0.58	0	0	0.5365	0	Inf	0.001836941	0.150334743	UP
Contig_165777	1335	-	#N/A	#N/A	107	160	509	350	4.889	8.984	21.732	18.715	6.9365	20.2235	-1.5437529	0.001840434	0.150536877	DOWN
Contig_295972	911	-	#N/A	#N/A	22	23	0	0	1.435	1.894	0	0	1.6645	0	Inf	0.001843891	0.150652038	UP
Contig_76591	742	-	#N/A	#N/A	22	23	0	0	1.784	2.357	0	0	2.0705	0	Inf	0.001843791	0.150652038	UP
Contig_112716	771	-	#N/A	#N/A	18	27	0	0	1.394	2.659	0	0	2.0265	0	Inf	0.001846508	0.150698411	UP
Contig_297	1730	-	#N/A	#N/A	99	111	0	16	3.487	4.8	0	0.678	4.1435	0.339	3.611492744	0.001845494	0.150698411	UP
Contig_298394	1713	-	K00864	ko01100:Metabolic pathways,ko00561:Glycerolipid metabolism,ko03320:PPAR signaling pathway,ko04626:Plant-pathogen interaction,	24	21	0	0	0.843	0.933	0	0	0.888	0	Inf	0.001848444	0.150772719	UP
Contig_11019	2664	-	#N/A	#N/A	530	521	1215	1732	12.089	14.688	26.008	46.39	13.3885	36.199	-1.434955508	0.001855226	0.150922318	DOWN
Contig_131358	778	-	#N/A	#N/A	94	87	496	175	7.309	8.364	36.331	16.052	7.8365	26.1915	-1.740817331	0.001856435	0.150922318	DOWN
Contig_212788	675	-	#N/A	#N/A	21	24	0	0	1.928	2.711	0	0	2.3195	0	Inf	0.001853734	0.150922318	UP
Contig_37899	2564	-	K19671	#N/A	114	109	353	327	2.709	3.198	7.859	9.103	2.9535	8.481	-1.521808772	0.001855717	0.150922318	DOWN
Contig_50304	1201	-	K07901	ko04144:Endocytosis,ko04152:AMPK signaling pathway,ko04530:Tight junction,ko04972:Pancreatic secretion,	172	99	40	28	8.708	6.173	1.882	1.684	7.4405	1.783	2.06109287	0.00185189	0.150922318	UP
Contig_58182	843	-	#N/A	#N/A	52	45	5	5	3.75	3.97	0.314	0.419	3.86	0.3665	3.396715744	0.001853458	0.150922318	UP
Contig_153911	434	-	#N/A	#N/A	35	13	0	0	4.961	2.26	0	0	3.6105	0	Inf	0.001857782	0.150948394	UP
Contig_762	2531	-	#N/A	#N/A	254	482	134	89	6.097	14.285	3.01	2.506	10.191	2.758	1.885601262	0.001859088	0.150971056	UP
Contig_49200	921	-	K02895	ko03010:Ribosome,	541	710	218	206	35.654	57.833	13.52	15.959	46.7435	14.7395	1.665078177	0.001864284	0.15130949	UP
Contig_14914	7694	-	#N/A	#N/A	137	143	417	418	1.079	1.4	3.094	3.872	1.2395	3.483	-1.490572202	0.001867088	0.151449701	DOWN
Contig_151147	598	-	#N/A	#N/A	85	100	429	208	8.64	12.572	40.866	24.771	10.606	32.8185	-1.629628647	0.001868694	0.151449701	DOWN
Contig_1556	1658	-	#N/A	#N/A	284	147	84	22	10.402	6.634	2.902	0.953	8.518	1.9275	2.14378387	0.001869101	0.151449701	UP
Contig_19547	6375	-	K04419	ko04010:MAPK signaling pathway,ko04932:Non-alcoholic fatty liver disease (NAFLD),	1297	1163	2660	4191	12.352	13.7	23.796	46.897	13.026	35.3465	-1.440173235	0.001878351	0.152031696	DOWN
Contig_2964	2810	-	#N/A	#N/A	4710	3474	10516	10386	101.781	92.815	213.395	263.676	97.298	238.5355	-1.293721936	0.001878114	0.152031696	DOWN
Contig_52311	614	-	K07827	ko04714:Thermogenesis,ko04010:MAPK signaling pathway,ko04151:PI3K-Akt signaling pathway,ko05165:Human papillomavirus infection,ko05166:HTLV-I infection,ko04810:Regulation of actin cytoskeleton,ko05203:Viral carcinogenesis,ko04140:Autophagy - animal,ko04014:Ras signaling pathway,ko04150:mTOR signaling pathway,ko05205:Proteoglycans in cancer,ko04218:Cellular senescence,ko04015:Rap1 signaling pathwa…	20	25	0	0	1.945	3.035	0	0	2.49	0	Inf	0.001879826	0.152067365	UP
Contig_26567	670	-	#N/A	#N/A	0	3	127	5	0	0.292	10.834	0.566	0.146	5.7	-5.286921645	0.001884496	0.152361359	DOWN
Contig_23471	648	-	K22182	ko05225:Hepatocellular carcinoma,ko00450:Selenocompound metabolism,	88	43	0	8	8.275	4.971	0	0.828	6.623	0.414	3.999782185	0.001887692	0.152462792	UP
Contig_86724	460	-	#N/A	#N/A	39	60	0	5	5.092	9.845	0	0.765	7.4685	0.3825	4.287286863	0.001887824	0.152462792	UP
Contig_181997	673	-	#N/A	#N/A	0	0	42	10	0	0	3.527	1.101	0	2.314	#NAME?	0.001892523	0.152679503	DOWN
Contig_29987	3582	-	K04794	#N/A	127	86	443	241	2.15	1.794	7.051	4.79	1.972	5.9205	-1.586059468	0.001893622	0.152679503	DOWN
First_Contig8551	727	-	#N/A	#N/A	0	0	42	10	0	0	3.281	0.998	0	2.1395	#NAME?	0.001892825	0.152679503	DOWN
Contig_106169	409	-	K05667	ko02010:ABC transporters,ko04976:Bile secretion,ko01523:Antifolate resistance,	0	0	53	6	0	0	7.391	1.075	0	4.233	#NAME?	0.001901985	0.153018231	DOWN
Contig_107292	586	-	#N/A	#N/A	3	8	42	65	0.312	1.082	4.05	7.873	0.697	5.9615	-3.096444818	0.00190153	0.153018231	DOWN
Contig_45905	1032	-	K08794	ko04921:Oxytocin signaling pathway,ko04925:Aldosterone synthesis and secretion,	37	43	0	3	2.162	3.141	0	0.195	2.6515	0.0975	4.765262719	0.001901931	0.153018231	UP
First_Contig1451	877	-	#N/A	#N/A	33	43	164	129	2.289	3.686	10.663	10.523	2.9875	10.593	-1.826100609	0.001899139	0.153018231	DOWN
Contig_33186	1412	-	#N/A	#N/A	124	87	29	19	5.352	4.602	1.159	0.972	4.977	1.0655	2.223745794	0.001903803	0.15308079	UP
Contig_49608	705	-	#N/A	#N/A	29	17	0	0	2.531	1.855	0	0	2.193	0	Inf	0.001905462	0.153130398	UP
Contig_111292	485	-	#N/A	#N/A	0	0	50	7	0	0	5.862	1.095	0	3.4785	#NAME?	0.001908201	0.153266772	DOWN
Contig_45146	491	-	#N/A	#N/A	138	181	1501	197	17.05	27.609	174.273	28.674	22.3295	101.4735	-2.184080162	0.001911962	0.153485058	DOWN
Contig_32114	1072	-	#N/A	#N/A	12	6	76	53	0.703	0.445	4.021	3.509	0.574	3.765	-2.713527223	0.001913759	0.1535253	DOWN
First_Contig4037	2648	-	#N/A	#N/A	170	201	557	526	3.908	5.693	12.001	14.16	4.8005	13.0805	-1.446161105	0.001914551	0.1535253	DOWN
First_Contig819	3884	tr|A0A0D2LRN5|A0A0D2LRN5_9CHLO:SubName: Full=Uncharacterized protein {ECO:0000313|EMBL:KIY94344.1}; GN=MNEG_13617 OS=Unreviewed; 240 AA.	K00294	ko01100:Metabolic pathways,ko00330:Arginine and proline metabolism,ko00250:Alanine, aspartate and glutamate metabolism,	164	198	539	526	2.563	3.833	7.911	9.668	3.198	8.7895	-1.45861116	0.00191611	0.15356655	DOWN
Contig_10759	1088	-	K04079	ko04141:Protein processing in endoplasmic reticulum,ko04151:PI3K-Akt signaling pathway,ko04621:NOD-like receptor signaling pathway,ko04914:Progesterone-mediated oocyte maturation,ko04217:Necroptosis,ko05418:Fluid shear stress and atherosclerosis,ko04915:Estrogen signaling pathway,ko04626:Plant-pathogen interaction,ko04612:Antigen processing and presentation,ko04657:IL-17 signaling pathway,ko04659…	297	208	79	72	16.568	14.329	4.156	4.748	15.4485	4.452	1.794941266	0.001921563	0.153919688	UP
Contig_239479	433	-	#N/A	#N/A	14	32	0	0	1.995	5.596	0	0	3.7955	0	Inf	0.001923369	0.153924425	UP
Contig_65601	2105	-	#N/A	#N/A	252	302	1130	551	7.267	10.784	30.614	18.658	9.0255	24.636	-1.448689271	0.001924762	0.153924425	DOWN
Contig_67685	670	-	#N/A	#N/A	6	3	102	19	0.548	0.3	8.663	2.076	0.424	5.3695	-3.662651583	0.001924668	0.153924425	DOWN
Contig_73593	707	-	#N/A	#N/A	48	52	315	105	4.099	5.571	25.404	10.563	4.835	17.9835	-1.895086035	0.001929254	0.154199787	DOWN
Contig_16184	5223	-	#N/A	#N/A	152	180	601	396	1.767	2.581	6.562	5.405	2.174	5.9835	-1.460637684	0.001936629	0.154705187	DOWN
Contig_5245	2036	-	#N/A	#N/A	66	54	629	77	1.958	1.986	17.608	2.697	1.972	10.1525	-2.36410357	0.001941845	0.155025518	DOWN
First_Contig5564	3041	-	#N/A	#N/A	0	2	30	33	0	0.038	0.568	0.766	0.019	0.667	-5.133615438	0.001942747	0.155025518	DOWN
Contig_56738	1095	-	#N/A	#N/A	33	14	0	0	1.811	0.971	0	0	1.391	0	Inf	0.00194488	0.155111579	UP
Contig_23675	510	-	K02973	ko03010:Ribosome,	0	0	30	16	0	0	3.326	2.231	0	2.7785	#NAME?	0.001955158	0.155797507	DOWN
First_Contig703	493	-	#N/A	#N/A	173	235	864	429	21.341	35.804	99.977	62.085	28.5725	81.031	-1.503846672	0.0019556	0.155797507	DOWN
Contig_105478	759	-	#N/A	#N/A	163	125	553	320	13.031	12.335	41.539	30.091	12.683	35.815	-1.497667905	0.001958774	0.155965884	DOWN
Contig_20723	444	-	#N/A	#N/A	306	389	834	1222	41.785	65.753	107.104	196.291	53.769	151.6975	-1.496350764	0.001960385	0.156009714	DOWN
Contig_49929	1175	-	#N/A	#N/A	492	421	1631	897	25.407	26.91	79.159	54.442	26.1585	66.8005	-1.352579086	0.001961472	0.15601178	DOWN
Contig_77835	873	-	#N/A	#N/A	190	220	67	54	13.184	18.96	4.386	4.412	16.072	4.399	1.869301963	0.001964261	0.156149163	UP
Contig_43638	1233	-	#N/A	#N/A	18	15	93	76	0.893	0.889	4.312	4.422	0.891	4.367	-2.293145194	0.001968052	0.156366054	DOWN
Contig_77227	1855	-	#N/A	#N/A	185	171	493	531	6.045	6.901	15.166	20.435	6.473	17.8005	-1.459411357	0.001969345	0.156384299	DOWN
Contig_36450	2015	-	K01897	ko01100:Metabolic pathways,ko04714:Thermogenesis,ko04146:Peroxisome,ko01212:Fatty acid metabolism,ko00071:Fatty acid degradation,ko03320:PPAR signaling pathway,ko02024:Quorum sensing,ko04920:Adipocytokine signaling pathway,ko04216:Ferroptosis,ko00061:Fatty acid biosynthesis,	338	337	1181	706	10.193	12.562	33.415	24.98	11.3775	29.1975	-1.359661259	0.001971875	0.156416236	DOWN
Contig_48213	1699	-	#N/A	#N/A	268	308	736	911	9.586	13.596	24.718	38.252	11.591	31.485	-1.441659629	0.001970884	0.156416236	DOWN
Contig_166606	643	-	#N/A	#N/A	16	29	0	0	1.523	3.338	0	0	2.4305	0	Inf	0.001973585	0.156467507	UP
Contig_19378	1005	-	#N/A	#N/A	108	103	375	274	6.516	7.68	21.272	19.424	7.098	20.348	-1.51940252	0.001979414	0.156845128	DOWN
Contig_110430	1837	-	#N/A	#N/A	62	76	314	172	2.058	3.1	9.736	6.68	2.579	8.208	-1.670218958	0.001980586	0.156853418	DOWN
Second_Contig161	1117	-	#N/A	#N/A	18	10	108	55	0.999	0.665	5.506	3.536	0.832	4.521	-2.441986484	0.001983351	0.156987896	DOWN
Contig_297158	938	-	K03014	ko01100:Metabolic pathways,ko00230:Purine metabolism,ko00240:Pyrimidine metabolism,ko05169:Epstein-Barr virus infection,ko03020:RNA polymerase,ko04623:Cytosolic DNA-sensing pathway,	55	35	0	4	3.561	2.783	0	0.319	3.172	0.1595	4.313764442	0.001985979	0.157111329	UP
Contig_157556	2681	-	#N/A	#N/A	67	73	378	147	1.521	2.051	8.037	3.908	1.786	5.9725	-1.741602868	0.001989249	0.157285418	DOWN
Contig_14720	3914	-	K14684	#N/A	262	262	95	71	4.072	5.029	1.385	1.295	4.5505	1.34	1.763792074	0.001995044	0.157658891	UP
Contig_115454	898	-	#N/A	#N/A	100	97	28	16	6.744	8.094	1.778	1.262	7.419	1.52	2.287153417	0.002002376	0.158153264	UP
Contig_19328	887	-	#N/A	#N/A	57	58	177	222	3.89	4.938	11.365	17.889	4.414	14.627	-1.728475368	0.002008038	0.158515327	DOWN
First_Contig1438	511	-	#N/A	#N/A	69	52	365	120	8.201	7.606	40.755	16.801	7.9035	28.778	-1.864402746	0.002012983	0.158820457	DOWN
Contig_99137	1372	-	#N/A	#N/A	1	0	63	8	0.045	0	2.612	0.405	0.0225	1.5085	-6.067045885	0.002018645	0.15918179	DOWN
Contig_126594	1268	-	#N/A	#N/A	11	7	143	25	0.548	0.397	6.424	1.408	0.4725	3.916	-3.05099453	0.002029438	0.159792495	DOWN
Contig_2856	1149	-	#N/A	#N/A	21	38	196	83	1.114	2.491	9.751	5.123	1.8025	7.437	-2.044721513	0.002029649	0.159792495	DOWN
Contig_53852	584	-	K03113	ko03013:RNA transport,	84	55	9	11	8.694	7.036	0.913	1.398	7.865	1.1555	2.766929506	0.002028989	0.159792495	UP
Contig_41752	1376	-	#N/A	#N/A	592	778	93	241	26.138	42.431	3.84	12.493	34.2845	8.1665	2.069766677	0.002032525	0.159933255	UP
Contig_139359	462	-	#N/A	#N/A	3	7	219	5	0.357	1.215	27.062	0.804	0.786	13.933	-4.147832804	0.00203459	0.159981573	DOWN
Contig_22997	4526	-	#N/A	#N/A	1699	1815	4109	5273	22.796	30.1	51.766	83.116	26.448	67.441	-1.350467299	0.002035314	0.159981573	DOWN
Contig_9562	1298	-	#N/A	#N/A	1363	1792	8588	2418	63.781	103.639	377.269	132.895	83.71	255.082	-1.607489215	0.002040006	0.160237795	DOWN
First_Contig2189	4287	-	#N/A	#N/A	231	236	720	582	3.269	4.135	9.573	9.686	3.702	9.6295	-1.379155995	0.002040753	0.160237795	DOWN
Contig_120750	1127	-	#N/A	#N/A	269	266	1236	468	14.505	17.701	62.564	29.636	16.103	46.1	-1.517437262	0.002045084	0.160432552	DOWN
Contig_1506	483	-	K02891	ko03010:Ribosome,	38	41	0	3	4.76	6.448	0	0.454	5.604	0.227	4.625692753	0.002045415	0.160432552	UP
Contig_38687	2885	-	#N/A	#N/A	434	414	2067	683	9.14	10.779	40.853	16.888	9.9595	28.8705	-1.535450872	0.002060059	0.161494979	DOWN
Contig_101096	1007	-	#N/A	#N/A	31	15	0	0	1.888	1.091	0	0	1.4895	0	Inf	0.002064385	0.16163564	UP
Contig_51363	2045	-	#N/A	#N/A	63	51	8	7	1.88	1.857	0.218	0.227	1.8685	0.2225	3.070003323	0.00206515	0.16163564	UP
Contig_5676	528	-	#N/A	#N/A	31	15	0	0	3.52	2.125	0	0	2.8225	0	Inf	0.002064869	0.16163564	UP
Contig_232440	2105	-	#N/A	#N/A	10	9	94	42	0.293	0.316	2.535	1.435	0.3045	1.985	-2.704624874	0.00206919	0.161865714	DOWN
Contig_2461	2396	-	#N/A	#N/A	487	382	2510	626	12.338	11.978	59.733	18.637	12.158	39.185	-1.688395573	0.002073989	0.162154872	DOWN
Contig_5666	4889	-	#N/A	#N/A	162	173	1317	222	2.009	2.656	15.36	3.232	2.3325	9.296	-1.994732988	0.002079696	0.16251465	DOWN
Contig_14596	1543	-	#N/A	#N/A	62	32	6	2	2.458	1.561	0.223	0.084	2.0095	0.1535	3.710526017	0.002089542	0.163197302	UP
Contig_157284	1327	-	#N/A	#N/A	29	34	0	2	1.305	1.951	0	0.093	1.628	0.0465	5.129726173	0.002096033	0.16361739	UP
Contig_126266	746	-	#N/A	#N/A	0	1	31	23	0	0.132	2.348	2.234	0.066	2.291	-5.117367624	0.002102739	0.164053772	DOWN
Contig_67889	2388	-	#N/A	#N/A	74	77	20	6	1.879	2.407	0.472	0.194	2.143	0.333	2.686037768	0.002104302	0.164088674	UP
Contig_8492	6765	-	K12898	#N/A	280	178	50	70	2.513	1.975	0.418	0.736	2.244	0.577	1.959429452	0.002105754	0.164114896	UP
Contig_5081	905	-	#N/A	#N/A	56	41	0	5	3.757	3.367	0	0.391	3.562	0.1955	4.187447004	0.002109717	0.164336696	UP
Contig_32126	2184	-	#N/A	#N/A	89	42	3	10	2.476	1.439	0.074	0.341	1.9575	0.2075	3.237829066	0.002115943	0.164734386	UP
Contig_296627	513	-	#N/A	#N/A	21	23	0	0	2.536	3.378	0	0	2.957	0	Inf	0.002120074	0.164881427	UP
Contig_29771	1815	-	#N/A	#N/A	18	32	409	31	0.619	1.331	12.839	1.223	0.975	7.031	-2.850255771	0.002119296	0.164881427	DOWN
Contig_113268	668	-	#N/A	#N/A	14	31	0	0	1.228	3.536	0	0	2.382	0	Inf	0.002123294	0.164957437	UP
Contig_276530	1390	-	K09553	#N/A	14	31	0	0	0.597	1.652	0	0	1.1245	0	Inf	0.002123203	0.164957437	UP
Contig_206854	1011	-	#N/A	#N/A	75	56	307	152	4.497	4.15	17.336	10.741	4.3235	14.0385	-1.699117199	0.0021265	0.165119223	DOWN
Contig_249575	473	-	#N/A	#N/A	144	224	0	29	18.478	35.611	0	4.411	27.0445	2.2055	3.61615756	0.002127708	0.165125864	UP
Contig_11202	1011	-	#N/A	#N/A	111	78	341	247	6.653	5.772	19.229	17.431	6.2125	18.33	-1.560960934	0.002130187	0.165231034	DOWN
Contig_104485	503	-	K02894	ko03010:Ribosome,	158	99	26	33	19.051	14.834	2.915	4.615	16.9425	3.765	2.169925001	0.002136574	0.16525865	UP
Contig_138241	1145	-	#N/A	#N/A	33	49	2	4	1.753	3.237	0.084	0.24	2.495	0.162	3.944974097	0.00213379	0.16525865	UP
Contig_19112	1607	-	#N/A	#N/A	15	3	93	49	0.554	0.145	3.297	2.18	0.3495	2.7385	-2.97002152	0.002138409	0.16525865	DOWN
Contig_31179	1243	-	#N/A	#N/A	377	513	1423	1062	18.428	30.982	65.269	60.937	24.705	63.103	-1.352905539	0.002137161	0.16525865	DOWN
Contig_64931	743	-	#N/A	#N/A	432	451	1339	1015	35.316	45.586	102.758	97.478	40.451	100.118	-1.307454103	0.002138274	0.16525865	DOWN
Contig_74087	514	-	#N/A	#N/A	21	14	442	12	2.461	2.117	48.99	1.717	2.289	25.3535	-3.469395554	0.002138322	0.16525865	DOWN
Contig_88760	664	-	#N/A	#N/A	59	37	229	125	5.395	4.222	19.636	13.466	4.8085	16.551	-1.783259562	0.002135357	0.16525865	DOWN
Contig_131874	714	-	#N/A	#N/A	66	91	329	206	5.593	9.515	26.239	20.543	7.554	23.391	-1.630640851	0.002148457	0.165686916	DOWN
Contig_40255	4753	-	#N/A	#N/A	175	118	429	424	2.236	1.856	5.147	6.357	2.046	5.752	-1.491257531	0.002148297	0.165686916	DOWN
Contig_51978	569	-	K02973	ko03010:Ribosome,	100	129	10	29	10.643	16.981	0.996	3.689	13.812	2.3425	2.559801286	0.002145559	0.165686916	UP
Contig_88817	1238	-	#N/A	#N/A	16	84	467	149	0.793	5.122	21.532	8.577	2.9575	15.0545	-2.347744719	0.002147594	0.165686916	DOWN
Contig_54883	1250	-	#N/A	#N/A	3397	3044	5590	15293	165.02	182.838	255.031	872.813	173.929	563.922	-1.696997127	0.002151509	0.165835312	DOWN
First_Contig1754	626	-	#N/A	#N/A	9	0	81	39	0.879	0	7.37	4.449	0.4395	5.9095	-3.749100999	0.002157595	0.166217356	DOWN
First_Contig39	1868	tr|A0A0D2LGK0|A0A0D2LGK0_9CHLO:SubName: Full=Uncharacterized protein {ECO:0000313|EMBL:KIZ05629.1}; GN=MNEG_2329 OS=Unreviewed; 296 AA.	#N/A	#N/A	632	689	1345	2599	20.537	27.707	41.066	99.257	24.122	70.1615	-1.540330063	0.002158824	0.166224919	DOWN
Contig_65058	975	-	#N/A	#N/A	57	57	429	97	3.551	4.38	25.108	7.068	3.9655	16.088	-2.020410298	0.002162184	0.166309504	DOWN
Contig_70826	458	-	#N/A	#N/A	19	25	0	0	2.502	4.156	0	0	3.329	0	Inf	0.002161625	0.166309504	UP
Contig_18072	2584	-	K03263	#N/A	3763	5647	1489	1778	88.428	164.058	32.857	49.099	126.243	40.978	1.623281917	0.002163764	0.166343999	UP
Contig_116827	1961	-	#N/A	#N/A	62	84	381	161	1.912	3.204	11.088	5.867	2.558	8.4775	-1.728622615	0.002176762	0.167190209	DOWN
Contig_123239	2340	-	#N/A	#N/A	131	109	500	255	3.41	3.509	12.175	7.774	3.4595	9.9745	-1.527680983	0.002177045	0.167190209	DOWN
Contig_28735	3114	-	K20718	ko04016:MAPK signaling pathway - plant,	15	11	275	15	0.297	0.263	5.035	0.352	0.28	2.6935	-3.265983333	0.002178918	0.167246778	DOWN
Contig_84500	733	-	K02865	ko03010:Ribosome,	235	120	41	48	19.456	12.303	3.209	4.717	15.8795	3.963	2.002500614	0.002181642	0.167368466	UP
Contig_253141	912	-	K13993	ko04141:Protein processing in endoplasmic reticulum,	25	19	0	0	1.661	1.583	0	0	1.622	0	Inf	0.002184277	0.167483286	UP
Contig_14	7218	-	#N/A	#N/A	16765	8396	35270	31145	141.032	87.324	278.642	307.832	114.178	293.237	-1.360782454	0.002185721	0.167506618	DOWN
Contig_163366	552	-	K05665	ko02010:ABC transporters,ko05206:MicroRNAs in cancer,ko04071:Sphingolipid signaling pathway,ko01523:Antifolate resistance,ko04977:Vitamin digestion and absorption,	267	254	72	83	29.33	34.581	7.46	10.709	31.9555	9.0845	1.814585244	0.002189245	0.167689289	UP
First_Contig6297	1509	tr|A0A0J8BU60|A0A0J8BU60_BETVU:RecName: Full=60S acidic ribosomal protein P0 {ECO:0000256|PIRNR:PIRNR039087}; GN=BVRB_7g172440 OS=Beta vulgaris subsp. vulgaris.	K02941	ko03010:Ribosome,	0	0	38	11	0	0	1.437	0.514	0	0.9755	#NAME?	0.002197982	0.168270901	DOWN
Contig_17744	1353	-	#N/A	#N/A	896	990	3963	1609	40.191	54.938	167.034	84.865	47.5645	125.9495	-1.404888277	0.002205155	0.168732222	DOWN
Contig_147887	1962	-	K07874	ko05134:Legionellosis,	29	16	0	0	0.898	0.621	0	0	0.7595	0	Inf	0.00221173	0.169086731	UP
First_Contig1711	1432	tr|K8E9J5|K8E9J5_9CHLO:SubName: Full=Uncharacterized protein {ECO:0000313|EMBL:CCO14304.1}; GN=Bathy01g01970 OS=Unreviewed; 471 AA.	#N/A	#N/A	29	16	0	0	1.24	0.821	0	0	1.0305	0	Inf	0.002212088	0.169086731	UP
Contig_81842	545	-	#N/A	#N/A	294	247	680	812	32.705	34.016	71.169	106.264	33.3605	88.7165	-1.411061538	0.002220463	0.169638745	DOWN
Contig_42195	2679	-	K00700	ko01100:Metabolic pathways,ko01110:Biosynthesis of secondary metabolites,ko00500:Starch and sucrose metabolism,	299	309	872	772	6.771	8.664	18.556	20.554	7.7175	19.555	-1.341332053	0.002221957	0.169664782	DOWN
Contig_183186	1688	-	#N/A	#N/A	100	115	17	27	3.586	5.102	0.572	1.149	4.344	0.8605	2.335777006	0.002223232	0.169674035	UP
Contig_148649	964	-	#N/A	#N/A	0	5	50	39	0	0.417	2.955	2.852	0.2085	2.9035	-3.799673745	0.002228166	0.169962339	DOWN
Contig_188440	2336	-	K02540	ko04110:Cell cycle,ko04111:Cell cycle - yeast,ko04113:Meiosis - yeast,ko03030:DNA replication,	19	35	181	79	0.492	1.113	4.423	2.41	0.8025	3.4165	-2.089945829	0.002230813	0.170076058	DOWN
Contig_193411	1593	-	#N/A	#N/A	2	5	35	51	0.095	0.251	1.25	2.282	0.173	1.766	-3.3516414	0.002234378	0.170183105	DOWN
Contig_3221	2420	-	#N/A	#N/A	352	160	77	66	8.832	4.966	1.814	1.952	6.899	1.883	1.873354261	0.002234531	0.170183105	UP
Contig_776	808	-	#N/A	#N/A	1136	2271	6093	4223	85.343	210.963	429.995	372.897	148.153	401.446	-1.438118098	0.002240076	0.170517054	DOWN
First_Contig6671	3640	tr|D8LIR1|D8LIR1_ECTSI:SubName: Full=Uncharacterized protein {ECO:0000313|EMBL:CBN79434.1}; GN=Esi_0224_0006 OS=Ectocarpus siliculosus	K13525	ko04141:Protein processing in endoplasmic reticulum,ko05134:Legionellosis,	229	126	66	31	3.816	2.602	1.034	0.599	3.209	0.8165	1.974598999	0.002244367	0.170755317	UP
Contig_7804	3464	-	K00134	ko01100:Metabolic pathways,ko01110:Biosynthesis of secondary metabolites,ko01130:Biosynthesis of antibiotics,ko01120:Microbial metabolism in diverse environments,ko01230:Biosynthesis of amino acids,ko01200:Carbon metabolism,ko00010:Glycolysis / Gluconeogenesis,ko04066:HIF-1 signaling pathway,ko00710:Carbon fixation in photosynthetic organisms,	372	666	173	159	6.526	14.424	2.847	3.269	10.475	3.058	1.776289932	0.002249847	0.171083745	UP
Contig_219938	528	-	#N/A	#N/A	0	0	54	5	0	0	5.791	0.612	0	3.2015	#NAME?	0.002256108	0.171271404	DOWN
Contig_62954	468	-	#N/A	#N/A	0	0	54	5	0	0	6.563	0.833	0	3.698	#NAME?	0.002256973	0.171271404	DOWN
Contig_92765	5161	-	#N/A	#N/A	165	159	533	396	1.943	2.313	5.886	5.469	2.128	5.6775	-1.41575765	0.002255478	0.171271404	DOWN
Second_Contig14	797	-	#N/A	#N/A	91	93	393	208	6.902	8.757	28.112	18.658	7.8295	23.385	-1.578591345	0.002254842	0.171271404	DOWN
Contig_97598	626	-	#N/A	#N/A	19	31	176	71	1.853	3.718	16.055	8.11	2.7855	12.0825	-2.116910774	0.002258403	0.171291542	DOWN
Contig_116743	1225	-	#N/A	#N/A	119	169	504	378	5.907	10.329	23.447	21.998	8.118	22.7225	-1.484925328	0.002267868	0.171432636	DOWN
Contig_117941	570	-	K02951	ko03010:Ribosome,	71	63	15	7	7.569	8.298	1.517	0.913	7.9335	1.215	2.707001162	0.002269448	0.171432636	UP
Contig_12587	1126	-	K01373	ko04142:Lysosome,ko04210:Apoptosis,	4	0	79	17	0.215	0	4.006	1.072	0.1075	2.539	-4.56185183	0.002262478	0.171432636	DOWN
Contig_228346	436	-	#N/A	#N/A	0	0	40	10	0	0	5.243	1.688	0	3.4655	#NAME?	0.002266429	0.171432636	DOWN
Contig_242417	453	-	#N/A	#N/A	0	0	40	10	0	0	5.025	1.568	0	3.2965	#NAME?	0.002267202	0.171432636	DOWN
Contig_25285	5383	-	K05724	#N/A	92	68	3	15	1.036	0.952	0.035	0.203	0.994	0.119	3.062284278	0.002263045	0.171432636	UP
Contig_58339	1129	-	#N/A	#N/A	14	7	143	30	0.753	0.436	7.235	1.9	0.5945	4.5675	-2.941656014	0.002269589	0.171432636	DOWN
Contig_70065	2717	-	K18930	#N/A	630	676	2222	1303	14.089	18.688	46.627	34.213	16.3885	40.42	-1.302385508	0.002267917	0.171432636	DOWN
Contig_329005	489	-	#N/A	#N/A	15	29	0	0	1.874	4.472	0	0	3.173	0	Inf	0.002279811	0.171939818	UP
Contig_56691	2851	-	#N/A	#N/A	112	68	439	186	2.386	1.781	8.772	4.647	2.0835	6.7095	-1.687196159	0.00227894	0.171939818	DOWN
Contig_78985	1729	-	K18551	ko00760:Nicotinate and nicotinamide metabolism,	242	229	813	508	8.505	9.935	26.809	20.973	9.22	23.891	-1.373628586	0.002279701	0.171939818	DOWN
First_Contig185	9936	tr|B0LUZ5|B0LUZ5_CHLRE:SubName: Full=Putative D-lactate dehydrogenase {ECO:0000313|EMBL:ABY77748.1}; GN=unknown OS=Chlamydomonas reinhardtii	K03778	ko01120:Microbial metabolism in diverse environments,ko00620:Pyruvate metabolism,	392	404	863	1439	2.396	3.05	4.953	10.336	2.723	7.6445	-1.489225161	0.002284651	0.172128334	DOWN
Second_Contig214	1850	tr|D8UFL5|D8UFL5_VOLCA:SubName: Full=Putative uncharacterized protein {ECO:0000313|EMBL:EFJ41479.1}; GN=VOLCADRAFT_107681 OS=Volvox carteri f. nagariensis.	K22072	#N/A	147	154	546	344	4.817	6.257	16.842	13.282	5.537	15.062	-1.443736923	0.002284463	0.172128334	DOWN
Contig_78171	1165	-	#N/A	#N/A	30	49	0	3	1.588	3.171	0	0.181	2.3795	0.0905	4.716596852	0.002289669	0.172329811	UP
First_Contig1390	1635	-	#N/A	#N/A	16	11	110	51	0.576	0.498	3.845	2.204	0.537	3.0245	-2.493702667	0.002288807	0.172329811	DOWN
Contig_2936	860	-	#N/A	#N/A	505	292	172	89	35.623	25.515	11.402	7.402	30.569	9.402	1.701029773	0.002299091	0.172932462	UP
Contig_88133	999	-	#N/A	#N/A	48	54	6	6	2.914	4.059	0.323	0.418	3.4865	0.3705	3.234234034	0.002300028	0.172932462	UP
Contig_19119	1250	-	#N/A	#N/A	688	540	1622	1534	33.42	32.432	74.01	87.533	32.926	80.7715	-1.294619074	0.002306411	0.173323757	DOWN
Contig_26939	615	-	#N/A	#N/A	498	581	2333	933	49.155	70.873	216.335	108.28	60.014	162.3075	-1.435358671	0.002320938	0.174326379	DOWN
Contig_14799	2025	-	K06269	ko04810:Regulation of actin cytoskeleton,ko04510:Focal adhesion,ko05205:Proteoglycans in cancer,ko04218:Cellular senescence,ko04921:Oxytocin signaling pathway,ko04113:Meiosis - yeast,ko04024:cAMP signaling pathway,ko04114:Oocyte meiosis,ko03015:mRNA surveillance pathway,ko05168:Herpes simplex infection,ko04910:Insulin signaling pathway,ko04022:cGMP-PKG signaling pathway,ko04611:Platelet activatio…	137	101	27	30	4.111	3.727	0.774	1.068	3.919	0.921	2.089212512	0.002325153	0.1745538	UP
Contig_41481	1283	-	#N/A	#N/A	175	117	670	276	8.278	6.844	29.766	15.37	7.561	22.568	-1.577629611	0.002329695	0.17480555	DOWN
Contig_58771	741	-	#N/A	#N/A	192	173	1396	233	15.742	17.555	107.4	22.474	16.6485	64.937	-1.963648537	0.002334833	0.175101788	DOWN
Contig_23773	573	-	#N/A	#N/A	172	142	42	44	18.207	18.572	4.179	5.482	18.3895	4.8305	1.92863782	0.002342063	0.175544036	UP
Contig_27120	1904	-	#N/A	#N/A	204	210	961	367	6.491	8.277	28.769	13.745	7.384	21.257	-1.525463546	0.002343118	0.175544036	DOWN
Contig_17855	619	-	K02939	ko03010:Ribosome,	751	1042	371	285	73.628	126.414	34.166	32.903	100.021	33.5345	1.576584937	0.00234787	0.175810525	UP
Contig_190623	2976	-	#N/A	#N/A	88	85	196	412	1.803	2.142	3.749	9.871	1.9725	6.81	-1.787629498	0.00235024	0.17589842	DOWN
Contig_11269	2791	-	#N/A	#N/A	112	157	30	36	2.428	4.219	0.618	0.931	3.3235	0.7745	2.10136621	0.002353357	0.176042095	UP
Contig_17377	1645	-	K09599	ko04142:Lysosome,	120	168	522	361	4.432	7.685	18.087	15.649	6.0585	16.868	-1.477256375	0.002356039	0.176063601	DOWN
First_Contig3532	4795	tr|A0A087SU44|A0A087SU44_AUXPR:SubName: Full=Secretory carrier-associated membrane protein 1 {ECO:0000313|EMBL:KFM29248.1}; GN=F751_1624 OS=Auxenochlorella protothecoides	K19995	#N/A	303	308	1056	634	3.839	4.821	12.554	9.438	4.33	10.996	-1.344539882	0.002355443	0.176063601	DOWN
Contig_87384	966	-	#N/A	#N/A	86	99	326	253	5.408	7.713	19.251	18.696	6.5605	18.9735	-1.532108157	0.002361851	0.176408316	DOWN
Contig_124623	2080	-	#N/A	#N/A	28	22	145	76	0.807	0.794	3.965	2.603	0.8005	3.284	-2.036480819	0.002364355	0.176505675	DOWN
Contig_45183	477	-	#N/A	#N/A	23	14	109	70	2.977	2.278	13.089	10.431	2.6275	11.76	-2.162125391	0.00236719	0.176627714	DOWN
Contig_173876	424	-	#N/A	#N/A	0	0	47	7	0	0	6.297	1.217	0	3.757	#NAME?	0.002378251	0.177281797	DOWN
Contig_81741	635	-	#N/A	#N/A	0	0	112	0	0	0	10.038	0	0	5.019	#NAME?	0.002378367	0.177281797	DOWN
Contig_78288	423	-	K22390	#N/A	14	30	0	0	2.073	5.279	0	0	3.676	0	Inf	0.002383258	0.177556343	UP
Contig_80100	3072	-	K10615	ko04120:Ubiquitin mediated proteolysis,	63	77	180	318	1.251	1.875	3.339	7.381	1.563	5.36	-1.777915222	0.002387881	0.177810684	DOWN
Contig_3367	1909	-	#N/A	#N/A	2300	1894	5749	4688	73.168	74.467	171.738	175.198	73.8175	173.468	-1.232634767	0.00238929	0.177825557	DOWN
Contig_40824	3787	-	#N/A	#N/A	7	6	41	64	0.12	0.122	0.611	1.205	0.121	0.908	-2.90768525	0.002413294	0.179521239	DOWN
Contig_199951	458	-	#N/A	#N/A	10	9	48	79	1.306	1.48	5.977	12.298	1.393	9.1375	-2.713604243	0.002414761	0.179539534	DOWN
Second_Contig165	2145	-	#N/A	#N/A	137	168	1233	198	3.877	5.889	32.778	6.571	4.883	19.6745	-2.010487289	0.002421283	0.179933519	DOWN
Contig_26821	478	-	#N/A	#N/A	39	64	283	128	4.915	9.977	33.739	19.072	7.446	26.4055	-1.826300938	0.002422549	0.17993663	DOWN
Contig_100211	1535	-	#N/A	#N/A	39	32	373	51	1.538	1.574	13.842	2.379	1.556	8.1105	-2.381948797	0.002428558	0.180206015	DOWN
Contig_38389	1160	-	K08244	#N/A	216	167	677	413	11.286	10.794	33.284	25.373	11.04	29.3285	-1.409563115	0.002429851	0.180206015	DOWN
Contig_39345	695	-	#N/A	#N/A	6	7	80	33	0.537	0.796	6.528	3.349	0.6665	4.9385	-2.88939613	0.002429504	0.180206015	DOWN
Contig_83477	6765	-	K05666	ko02010:ABC transporters,ko01524:Platinum drug resistance,ko04976:Bile secretion,ko01523:Antifolate resistance,	354	314	944	815	3.177	3.489	7.956	8.6	3.333	8.278	-1.312460931	0.002434184	0.180436345	DOWN
Contig_141637	1301	-	K10203	ko01110:Biosynthesis of secondary metabolites,ko01212:Fatty acid metabolism,ko00062:Fatty acid elongation,ko01040:Biosynthesis of unsaturated fatty acids,	17	26	0	0	0.794	1.5	0	0	1.147	0	Inf	0.002435778	0.180448592	UP
Contig_197767	2361	-	#N/A	#N/A	35	38	109	174	0.899	1.202	2.642	5.256	1.0505	3.949	-1.910411206	0.002436803	0.180448592	DOWN
Contig_293383	492	-	#N/A	#N/A	31	14	0	0	3.827	2.135	0	0	2.981	0	Inf	0.002438746	0.180501587	UP
Contig_207119	401	-	#N/A	#N/A	22	21	0	0	3.381	3.86	0	0	3.6205	0	Inf	0.00244114	0.180587862	UP
Contig_86455	1997	-	#N/A	#N/A	563	451	1517	1106	17.121	16.942	43.331	39.51	17.0315	41.4205	-1.282139467	0.002443861	0.180690943	DOWN
First_Contig3242	399	tr|C0PQA1|C0PQA1_PICSI:SubName: Full=Putative uncharacterized protein {ECO:0000313|EMBL:ACN39991.1}; GN=unknown OS=Picea sitchensis	K09503	ko04141:Protein processing in endoplasmic reticulum,	34	12	0	0	5.145	2.169	0	0	3.657	0	Inf	0.002444991	0.180690943	UP
Contig_33969	564	-	K18163	ko04714:Thermogenesis,	32	52	3	4	3.499	6.904	0.347	0.467	5.2015	0.407	3.675827026	0.002447216	0.180764598	UP
Contig_208910	2194	-	K15718	ko00591:Linoleic acid metabolism,	64	43	184	177	1.765	1.462	4.777	5.766	1.6135	5.2715	-1.70801996	0.002449854	0.180777831	DOWN
First_Contig4032	906	-	#N/A	#N/A	39	19	166	84	2.614	1.599	10.462	6.603	2.1065	8.5325	-2.018120593	0.002449437	0.180777831	DOWN
Contig_4439	7587	-	#N/A	#N/A	1254	845	385	374	10.037	8.36	2.894	3.519	9.1985	3.2065	1.520399213	0.002453169	0.180931677	UP
Contig_109965	439	-	#N/A	#N/A	38	10	0	0	5.189	1.71	0	0	3.4495	0	Inf	0.002458645	0.181193985	UP
First_Contig2439	604	tr|V4KWU3|V4KWU3_EUTSA:RecName: Full=Nucleolar GTP-binding protein 1 {ECO:0000256|PIRNR:PIRNR038919}; GN=EUTSA_v10009939mg OS=Eutrema salsugineum	K06943	ko03008:Ribosome biogenesis in eukaryotes,	38	10	0	0	3.846	1.235	0	0	2.5405	0	Inf	0.00245919	0.181193985	UP
Contig_1197	7137	-	K14172	ko00196:Photosynthesis - antenna proteins,	333	372	123	112	2.83	3.914	0.983	1.121	3.372	1.052	1.680469832	0.002472301	0.18206883	UP
Contig_188892	545	-	#N/A	#N/A	23	20	0	0	2.572	2.821	0	0	2.6965	0	Inf	0.002476892	0.182070962	UP
Contig_220448	522	-	#N/A	#N/A	10	6	166	16	1.211	0.906	18.17	2.17	1.0585	10.17	-3.264226505	0.002476194	0.182070962	DOWN
[truncated: 6,368 more rows]
