# Supplementary material for: Comparative transcriptome analyses of oleaginous Botryococcus braunii race A reveal significant differences in gene expression upon cobalt enrichment
Source: Biotechnol Biofuels. 2018 Dec 18;11:333. doi: 10.1186/s13068-018-1331-5 (PMC6297975; doi:10.1186/s13068-018-1331-5)
Supplement: Supplementary file 12 — Additional file 12: Dataset S11. List of unigenes that differentially expressed upon high cobalt treatment (4 days). [file 13068_2018_1331_MOESM12_ESM.xls]

Unigene_id	Unigene_length	protein_ID:protein_description	KO ID	pathway ID	G-4d-1_count	G-4d-2_count	Z-4d-1_count	Z-4d-2_count	G-4d-1_FPKM	G-4d-2_FPKM	Z-4d-1_FPKM	Z-4d-2_FPKM	G-4d	Z-4d	log2FC	Pvalue	Qvalue	updown
First_Contig5072	1600	-	#N/A	#N/A	8262	9209	3	13	273.35	303.431	0.147	0.612	288.3905	0.3795	9.56970804	2.86E-52	4.41E-47	UP
Contig_96857	1324	-	K04035	ko01100:Metabolic pathways,ko01110:Biosynthesis of secondary metabolites,ko00860:Porphyrin and chlorophyll metabolism,	1273	1635	4	4	50.916	65.092	0.204	0.22	58.004	0.212	8.095944318	6.84E-42	5.26E-37	UP
First_Contig5071	1248	-	#N/A	#N/A	834	727	0	0	35.377	30.697	0	0	33.037	0	Inf	1.21E-39	6.23E-35	UP
Contig_200554	2366	-	#N/A	#N/A	21	13	1763	956	0.475	0.294	51.179	29.51	0.3845	40.3445	-6.713244602	1.89E-31	7.29E-27	DOWN
Contig_95645	664	-	#N/A	#N/A	5	2	392	488	0.387	0.149	40.569	53.701	0.268	47.135	-7.458421917	8.94E-31	2.75E-26	DOWN
Contig_16355	1721	-	#N/A	#N/A	452	330	0	0	13.901	10.108	0	0	12.0045	0	Inf	8.77E-29	1.95E-24	UP
Contig_205969	1401	-	#N/A	#N/A	140	220	11851	5874	5.286	8.285	580.897	306.206	6.7855	443.5515	-6.030502686	8.89E-29	1.95E-24	DOWN
Contig_192709	2164	-	#N/A	#N/A	622	663	6	8	15.225	16.143	0.202	0.255	15.684	0.2285	6.100955571	2.22E-28	4.27E-24	UP
Contig_56248	3058	-	#N/A	#N/A	5282	5898	126	61	91.432	101.682	2.82	1.446	96.557	2.133	5.500424982	2.86E-28	4.89E-24	UP
First_Contig2916	1978	-	#N/A	#N/A	1831	2893	49	51	49.004	77.099	1.696	1.888	63.0515	1.792	5.13688815	5.17E-27	7.96E-23	UP
Contig_30232	1626	-	K05601	ko00910:Nitrogen metabolism,	2976	3707	99	102	96.878	120.185	4.197	4.572	108.5315	4.3845	4.629557689	2.10E-26	2.94E-22	UP
Contig_8779	465	-	#N/A	#N/A	5	18	896	519	0.533	2.031	132.376	81.496	1.282	106.936	-6.382207546	4.15E-25	5.32E-21	DOWN
Contig_3739	1008	-	#N/A	#N/A	448	635	1	8	23.505	33.224	0.075	0.547	28.3645	0.311	6.511028042	9.21E-24	1.09E-19	UP
Contig_12679	1970	-	#N/A	#N/A	0	0	240	126	0	0	8.349	4.665	0	6.507	#NAME?	2.29E-22	2.52E-18	DOWN
Contig_54407	5208	-	K05665	ko02010:ABC transporters,ko05206:MicroRNAs in cancer,ko04071:Sphingolipid signaling pathway,ko01523:Antifolate resistance,ko04977:Vitamin digestion and absorption,	379	1008	22759	19177	3.852	10.209	300.093	268.901	7.0305	284.497	-5.338642334	6.45E-22	6.61E-18	DOWN
Contig_102762	1097	-	#N/A	#N/A	194	189	0	0	9.342	9.088	0	0	9.215	0	Inf	1.67E-21	1.61E-17	UP
Contig_138232	1537	-	#N/A	#N/A	648	883	24	27	22.329	30.278	1.056	1.298	26.3035	1.177	4.482068555	7.43E-21	6.35E-17	UP
Contig_27708	2347	-	#N/A	#N/A	534	463	12	2	12.047	10.394	0.354	0.066	11.2205	0.21	5.739603828	7.12E-21	6.35E-17	UP
Contig_56249	3826	-	#N/A	#N/A	1648	1667	84	50	22.797	22.967	1.507	0.95	22.882	1.2285	4.219243393	1.23E-20	9.94E-17	UP
Contig_198	1489	-	K08906	ko00195:Photosynthesis,	63	68	1012	776	2.224	2.398	46.659	38.037	2.311	42.348	-4.195704671	1.58E-20	1.22E-16	DOWN
Contig_23875	1254	-	#N/A	#N/A	30	25	1006	468	1.258	1.071	55.096	27.264	1.1645	41.18	-5.144161285	1.78E-20	1.30E-16	DOWN
Contig_75866	1609	-	#N/A	#N/A	468	400	13	9	15.405	13.122	0.548	0.388	14.2635	0.468	4.929675696	4.18E-20	2.92E-16	UP
Contig_59917	570	-	K00799	ko05225:Hepatocellular carcinoma,ko05418:Fluid shear stress and atherosclerosis,ko00480:Glutathione metabolism,ko00983:Drug metabolism - other enzymes,ko01524:Platinum drug resistance,ko00980:Metabolism of xenobiotics by cytochrome P450,ko05204:Chemical carcinogenesis,ko00982:Drug metabolism - cytochrome P450,	163	175	0	0	15.148	16.197	0	0	15.6725	0	Inf	4.75E-20	3.18E-16	UP
Contig_196352	1498	-	#N/A	#N/A	359	780	18961	9497	12.687	27.447	869.191	462.966	20.067	666.0785	-5.052795358	1.04E-19	6.68E-16	DOWN
Contig_16035	1847	-	K05601	ko00910:Nitrogen metabolism,	7208	8165	207	378	206.598	233.069	7.713	14.935	219.8335	11.324	4.278955693	1.55E-19	9.55E-16	UP
Contig_150215	1911	-	#N/A	#N/A	108	134	1941	5017	2.996	3.705	69.734	191.73	3.3505	130.732	-5.286092104	1.65E-19	9.76E-16	DOWN
Contig_4975	3027	-	#N/A	#N/A	8756	4328	181	71	153.123	75.372	4.096	1.703	114.2475	2.8995	5.300214648	4.94E-19	2.81E-15	UP
Contig_2685	1899	-	K00799	ko05225:Hepatocellular carcinoma,ko05418:Fluid shear stress and atherosclerosis,ko00480:Glutathione metabolism,ko00983:Drug metabolism - other enzymes,ko01524:Platinum drug resistance,ko00980:Metabolism of xenobiotics by cytochrome P450,ko05204:Chemical carcinogenesis,ko00982:Drug metabolism - cytochrome P450,	3048	2517	144	165	84.96	69.874	5.216	6.359	77.417	5.7875	3.741638209	8.24E-19	4.53E-15	UP
Contig_120216	6336	-	#N/A	#N/A	182	172	2	1	1.522	1.432	0.017	0.009	1.477	0.013	6.828014393	3.15E-18	1.67E-14	UP
Contig_231694	1116	-	#N/A	#N/A	4	8	188	176	0.194	0.366	11.573	11.523	0.28	11.548	-5.366072375	4.29E-18	2.20E-14	DOWN
Contig_28800	3631	-	#N/A	#N/A	1058	589	17	29	15.429	8.554	0.328	0.584	11.9915	0.456	4.7168345	7.40E-18	3.67E-14	UP
Contig_95058	1048	-	#N/A	#N/A	229	170	2	3	11.551	8.563	0.111	0.22	10.057	0.1655	5.925224987	1.16E-17	5.60E-14	UP
Contig_69369	1687	-	#N/A	#N/A	356	208	6	0	11.179	6.489	0.257	0	8.834	0.1285	6.103226568	6.58E-17	3.07E-13	UP
First_Contig3374	884	-	#N/A	#N/A	51	40	501	936	3.045	2.372	38.888	77.355	2.7085	58.1215	-4.423505941	9.85E-17	4.46E-13	DOWN
First_Contig5410	436	-	#N/A	#N/A	12	26	280	414	1.476	3.195	44.051	69.283	2.3355	56.667	-4.600705477	1.93E-16	8.47E-13	DOWN
Contig_7347	681	-	#N/A	#N/A	249	226	7	6	19.373	17.515	0.718	0.653	18.444	0.6855	4.749851095	2.34E-16	9.99E-13	UP
Contig_28336	964	-	#N/A	#N/A	269	239	9	7	14.749	13.091	0.608	0.5	13.92	0.554	4.651129425	3.96E-16	1.65E-12	UP
Contig_13443	433	-	#N/A	#N/A	164	90	0	0	20.052	10.933	0	0	15.4925	0	Inf	9.57E-16	3.88E-12	UP
Contig_80851	1200	-	#N/A	#N/A	317	175	6	2	13.983	7.687	0.365	0.1	10.835	0.2325	5.542324627	1.22E-15	4.81E-12	UP
Contig_154976	2280	-	#N/A	#N/A	110	104	0	0	2.559	2.404	0	0	2.4815	0	Inf	1.40E-15	5.37E-12	UP
Contig_16303	1531	-	#N/A	#N/A	154	167	4	2	5.317	5.766	0.184	0.092	5.5415	0.138	5.327536373	1.91E-15	7.15E-12	UP
Contig_21414	2557	-	#N/A	#N/A	459	260	9	14	9.512	5.364	0.255	0.409	7.438	0.332	4.485659601	5.44E-15	1.99E-11	UP
First_Contig4183	658	-	#N/A	#N/A	10	11	155	304	0.778	0.909	16.171	33.755	0.8435	24.963	-4.887259446	7.27E-15	2.60E-11	DOWN
Contig_125697	3839	-	#N/A	#N/A	94	95	768	654	1.291	1.298	13.73	12.449	1.2945	13.0895	-3.337943119	1.02E-14	3.56E-11	DOWN
Contig_55092	3986	-	#N/A	#N/A	477	793	5005	4655	6.338	10.494	86.231	85.277	8.416	85.754	-3.348997358	1.11E-14	3.79E-11	DOWN
Contig_105056	1037	-	K17279	#N/A	100	129	897	766	5.103	6.57	59.42	53.943	5.8365	56.6815	-3.279702552	2.26E-14	7.56E-11	DOWN
Contig_79258	3188	-	#N/A	#N/A	8	26	244	436	0.139	0.422	5.249	9.995	0.2805	7.622	-4.764096932	3.94E-14	1.29E-10	DOWN
Contig_58771	741	-	#N/A	#N/A	76	120	1057	4168	5.443	8.511	97.91	410.766	6.977	254.338	-5.187996384	4.06E-14	1.30E-10	DOWN
Contig_169526	2036	-	K05681	ko02010:ABC transporters,ko04976:Bile secretion,ko01523:Antifolate resistance,	0	1	105	56	0	0.024	3.557	1.998	0.012	2.7775	-7.854608696	6.87E-14	2.16E-10	DOWN
Contig_151548	1743	-	#N/A	#N/A	501	482	40	31	15.23	14.586	1.571	1.315	14.908	1.443	3.368943519	7.80E-14	2.40E-10	UP
Contig_96202	2063	-	#N/A	#N/A	213	241	1784	5824	5.473	6.156	59.391	206.159	5.8145	132.775	-4.513184582	1.27E-13	3.83E-10	DOWN
Contig_85626	2245	-	#N/A	#N/A	442	598	2938	3921	10.42	14.046	89.862	127.533	12.233	108.6975	-3.151468603	2.17E-13	6.42E-10	DOWN
Contig_18584	533	-	#N/A	#N/A	172	339	8	10	17.039	33.526	1.047	1.393	25.2825	1.22	4.373186075	2.37E-13	6.90E-10	UP
Contig_154654	2434	-	#N/A	#N/A	62	60	899	394	1.346	1.31	25.365	11.832	1.328	18.5985	-3.807859218	2.86E-13	8.17E-10	DOWN
Contig_180346	2377	-	#N/A	#N/A	108	73	0	0	2.414	1.612	0	0	2.013	0	Inf	3.71E-13	1.04E-09	UP
Contig_15288	1809	-	#N/A	#N/A	4263	6033	29206	30714	124.754	175.819	1108.665	1239.899	150.2865	1174.282	-2.965991583	5.63E-13	1.55E-09	DOWN
Contig_52991	6532	-	K20289	#N/A	676	755	6860	3530	5.476	6.092	72.122	39.467	5.784	55.7945	-3.269983457	5.99E-13	1.62E-09	DOWN
Contig_201874	2029	-	#N/A	#N/A	14	6	195	128	0.353	0.163	6.588	4.595	0.258	5.5915	-4.437792388	6.16E-13	1.63E-09	DOWN
Contig_295305	1571	-	K09518	ko04141:Protein processing in endoplasmic reticulum,	79	87	0	0	2.677	2.93	0	0	2.8035	0	Inf	7.04E-13	1.84E-09	UP
Contig_293542	734	-	#N/A	#N/A	523	641	8	34	37.73	46.061	0.772	3.357	41.8955	2.0645	4.342930969	1.06E-12	2.71E-09	UP
Contig_40599	2436	-	#N/A	#N/A	393	414	20	33	8.55	8.961	0.557	0.995	8.7555	0.776	3.496061011	1.09E-12	2.75E-09	UP
Contig_11288	2642	-	#N/A	#N/A	4563	3870	349	474	91.421	77.232	9.081	13.115	84.3265	11.098	2.925686368	1.13E-12	2.80E-09	UP
First_Contig1613	2040	-	#N/A	#N/A	245	272	1825	6716	6.355	7.031	61.447	240.405	6.693	150.926	-4.495044536	1.26E-12	3.08E-09	DOWN
Contig_17322	2931	-	#N/A	#N/A	16	3	213	152	0.295	0.048	4.987	3.791	0.1715	4.389	-4.677611789	1.37E-12	3.25E-09	DOWN
Contig_85804	3716	-	K05681	ko02010:ABC transporters,ko04976:Bile secretion,ko01523:Antifolate resistance,	86	76	0	0	1.228	1.073	0	0	1.1505	0	Inf	1.36E-12	3.25E-09	UP
Contig_221803	703	-	#N/A	#N/A	0	0	46	446	0	0	4.485	46.28	0	25.3825	#NAME?	1.43E-12	3.32E-09	DOWN
Contig_26547	7587	-	#N/A	#N/A	1574	980	89	27	10.982	6.813	0.806	0.261	8.8975	0.5335	4.059839852	1.50E-12	3.45E-09	UP
Contig_24527	1320	-	#N/A	#N/A	578	652	63	36	23.177	26.059	3.26	2.005	24.618	2.6325	3.225208124	1.67E-12	3.73E-09	UP
Contig_69534	1016	-	#N/A	#N/A	213	252	16	9	11.11	13.1	1.082	0.615	12.105	0.8485	3.834544609	1.66E-12	3.73E-09	UP
Contig_130792	2164	-	#N/A	#N/A	3	4	85	566	0.083	0.103	2.69	19.086	0.093	10.888	-6.87129254	1.97E-12	4.26E-09	DOWN
Contig_66963	679	-	#N/A	#N/A	186	196	11	9	14.483	15.196	1.071	0.915	14.8395	0.993	3.901504955	1.96E-12	4.26E-09	UP
Contig_136761	837	-	#N/A	#N/A	66	101	680	2986	4.175	6.353	55.767	260.541	5.264	158.154	-4.909026745	2.93E-12	6.26E-09	DOWN
Contig_3547	7225	-	#N/A	#N/A	4047	5093	589	395	29.652	37.16	5.597	3.995	33.406	4.796	2.800203682	4.20E-12	8.86E-09	UP
Contig_293353	970	-	#N/A	#N/A	429	308	3	19	23.407	16.743	0.195	1.423	20.075	0.809	4.633116475	4.39E-12	9.13E-09	UP
Contig_182298	803	-	#N/A	#N/A	6	6	83	206	0.414	0.394	7.14	18.719	0.404	12.9295	-5.000167382	5.03E-12	1.03E-08	DOWN
Contig_197883	475	-	#N/A	#N/A	0	2	51	120	0	0.272	7.373	18.417	0.136	12.895	-6.567061311	5.16E-12	1.05E-08	DOWN
Contig_145770	3068	-	K01371	ko04142:Lysosome,ko04210:Apoptosis,ko04380:Osteoclast differentiation,ko04620:Toll-like receptor signaling pathway,	42	48	700	267	0.722	0.817	15.661	6.354	0.7695	11.0075	-3.838421707	6.49E-12	1.30E-08	DOWN
Contig_115978	2915	-	#N/A	#N/A	241	329	11	21	4.37	5.945	0.262	0.538	5.1575	0.4	3.688600011	6.99E-12	1.36E-08	UP
Contig_157333	2105	-	K03283	ko03040:Spliceosome,ko04144:Endocytosis,ko04141:Protein processing in endoplasmic reticulum,ko05169:Epstein-Barr virus infection,ko04010:MAPK signaling pathway,ko05164:Influenza A,ko04915:Estrogen signaling pathway,ko04213:Longevity regulating pathway - multiple species,ko04612:Antigen processing and presentation,ko05134:Legionellosis,	185	304	16	11	4.648	7.624	0.536	0.394	6.136	0.465	3.721995862	6.91E-12	1.36E-08	UP
First_Contig2373	1571	-	#N/A	#N/A	2	5	79	531	0.064	0.173	3.443	24.695	0.1185	14.069	-6.891488919	7.12E-12	1.37E-08	DOWN
Contig_23803	3296	-	#N/A	#N/A	1447	1327	159	72	23.247	21.227	3.314	1.6	22.237	2.457	3.177992404	8.74E-12	1.66E-08	UP
Contig_205629	1342	-	#N/A	#N/A	197	234	0	10	7.778	9.202	0	0.537	8.49	0.2685	4.98277056	1.01E-11	1.90E-08	UP
Contig_47469	583	-	#N/A	#N/A	85	65	0	0	7.752	5.845	0	0	6.7985	0	Inf	1.10E-11	2.05E-08	UP
Contig_10615	1270	-	K02925	ko03010:Ribosome,	193	174	11	10	8.041	7.204	0.595	0.582	7.6225	0.5885	3.695149925	1.46E-11	2.67E-08	UP
Contig_39276	986	-	K13993	ko04141:Protein processing in endoplasmic reticulum,	150	94	4	0	8.08	5.026	0.274	0	6.553	0.137	5.579907733	2.05E-11	3.71E-08	UP
Contig_295711	958	-	#N/A	#N/A	96	133	4	0	5.286	7.342	0.275	0	6.314	0.1375	5.521050737	2.15E-11	3.85E-08	UP
Contig_15272	4088	-	#N/A	#N/A	292	161	10	12	3.787	2.079	0.171	0.22	2.933	0.1955	3.907136558	2.20E-11	3.89E-08	UP
Contig_67520	2097	-	#N/A	#N/A	218	241	18	6	5.494	6.058	0.604	0.201	5.776	0.4025	3.843010054	2.33E-11	4.08E-08	UP
Contig_166792	619	-	#N/A	#N/A	431	934	55	24	36.842	79.516	6.104	2.874	58.179	4.489	3.696032498	2.42E-11	4.18E-08	UP
Contig_134822	2265	-	#N/A	#N/A	242	210	4	15	5.665	4.897	0.11	0.494	5.281	0.302	4.128190687	2.51E-11	4.25E-08	UP
Contig_6841	591	-	K17261	#N/A	79	62	520	371	7.074	5.553	60.426	45.893	6.3135	53.1595	-3.07381562	2.50E-11	4.25E-08	DOWN
Contig_5365	421	-	#N/A	#N/A	170	112	6	0	21.345	14.04	0.975	0	17.6925	0.4875	5.18159189	2.99E-11	5.00E-08	UP
Contig_19001	714	-	#N/A	#N/A	117	70	0	1	8.656	5.182	0	0.117	6.919	0.0585	6.885983106	3.05E-11	5.05E-08	UP
Contig_108732	2488	-	#N/A	#N/A	67	120	0	1	1.417	2.549	0	0.029	1.983	0.0145	7.095487967	3.24E-11	5.30E-08	UP
Contig_15662	456	-	#N/A	#N/A	132	148	840	3593	15.357	17.111	126.552	575.46	16.234	351.006	-4.434405268	3.29E-11	5.33E-08	DOWN
Contig_295746	1124	-	#N/A	#N/A	70	68	0	0	3.311	3.194	0	0	3.2525	0	Inf	3.75E-11	6.01E-08	UP
Contig_8411	2398	-	#N/A	#N/A	1269	787	95	33	28.013	17.309	2.712	1.01	22.661	1.861	3.606061566	4.00E-11	6.35E-08	UP
Contig_50073	401	-	#N/A	#N/A	205	142	11	5	27.067	18.662	1.913	0.878	22.8645	1.3955	4.034255341	4.19E-11	6.58E-08	UP
Contig_74043	1581	-	#N/A	#N/A	538	505	59	50	18.012	16.855	2.578	2.301	17.4335	2.4395	2.83720485	4.24E-11	6.60E-08	UP
Contig_72203	1806	-	#N/A	#N/A	8	15	146	1449	0.242	0.446	5.537	58.58	0.344	32.0585	-6.542154549	4.52E-11	6.95E-08	DOWN
Contig_241752	2962	-	#N/A	#N/A	10	13	122	119	0.176	0.239	2.832	2.928	0.2075	2.88	-3.79488557	4.61E-11	7.03E-08	DOWN
Contig_137912	900	-	#N/A	#N/A	9	15	120	633	0.529	0.904	9.17	51.366	0.7165	30.268	-5.400682836	5.37E-11	8.11E-08	DOWN
Contig_1641	3277	-	#N/A	#N/A	1157	886	132	87	18.692	14.25	2.774	1.933	16.471	2.3535	2.80704839	5.96E-11	8.90E-08	UP
Contig_15718	1366	-	#N/A	#N/A	120	167	732	1980	4.664	6.44	36.805	105.845	5.552	71.325	-3.683328369	6.20E-11	9.17E-08	DOWN
Contig_133731	8512	-	#N/A	#N/A	583	687	79	62	3.623	4.252	0.634	0.536	3.9375	0.585	2.750771394	7.03E-11	1.03E-07	UP
Contig_125283	1456	-	K00559	ko01100:Metabolic pathways,ko01110:Biosynthesis of secondary metabolites,ko01130:Biosynthesis of antibiotics,ko00100:Steroid biosynthesis,	108	136	603	640	3.941	4.915	28.432	32.088	4.428	30.26	-2.77268486	7.69E-11	1.12E-07	DOWN
Contig_992	1517	-	#N/A	#N/A	2042	2615	10095	11212	71.25	90.864	456.954	539.736	81.057	498.345	-2.620136168	7.77E-11	1.12E-07	DOWN
Contig_181259	2831	-	#N/A	#N/A	353	473	1971	1887	6.597	8.809	47.819	48.667	7.703	48.243	-2.646827294	8.35E-11	1.19E-07	DOWN
First_Contig2984	453	-	#N/A	#N/A	337	242	1838	9969	39.414	28.189	278.64	1607.089	33.8015	942.8645	-4.80189128	8.43E-11	1.19E-07	DOWN
Contig_172537	746	-	#N/A	#N/A	149	76	3	0	10.58	5.385	0.25	0	7.9825	0.125	5.996840648	9.94E-11	1.39E-07	UP
Contig_4916	2496	-	K00472	ko01100:Metabolic pathways,ko00330:Arginine and proline metabolism,	4	4	142	59	0.095	0.074	3.917	1.717	0.0845	2.817	-5.059064412	1.00E-10	1.39E-07	DOWN
Contig_89231	1427	-	#N/A	#N/A	142	142	645	786	5.282	5.251	31.029	40.228	5.2665	35.6285	-2.758115344	1.02E-10	1.40E-07	DOWN
Contig_186949	548	-	#N/A	#N/A	35	25	242	191	3.37	2.413	30.321	25.387	2.8915	27.854	-3.267994515	1.04E-10	1.42E-07	DOWN
Contig_307556	2366	-	#N/A	#N/A	56	78	0	0	1.255	1.742	0	0	1.4985	0	Inf	1.05E-10	1.42E-07	UP
Contig_154683	4742	-	#N/A	#N/A	93	128	630	2755	1.037	1.423	9.119	42.432	1.23	25.7755	-4.389270193	1.08E-10	1.44E-07	DOWN
Contig_247037	1246	-	#N/A	#N/A	127	154	8	6	5.407	6.512	0.465	0.349	5.9595	0.407	3.872090595	1.08E-10	1.44E-07	UP
Contig_16258	1765	-	#N/A	#N/A	188	112	8	5	5.63	3.35	0.3	0.196	4.49	0.248	4.178303419	1.20E-10	1.57E-07	UP
Contig_21914	1791	-	#N/A	#N/A	132	174	867	4163	3.9	5.124	33.254	169.734	4.512	101.494	-4.491483564	1.22E-10	1.60E-07	DOWN
Contig_295185	2323	-	K07450	#N/A	93	82	0	2	2.129	1.867	0	0.071	1.998	0.0355	5.814593748	1.30E-10	1.68E-07	UP
First_Contig23	3812	tr|A8I268|A8I268_CHLRE:SubName: Full=ABC transporter {ECO:0000313|EMBL:EDP07736.1}; GN=HLA3 OS=Chlamydomonas reinhardtii	K05665	ko02010:ABC transporters,ko05206:MicroRNAs in cancer,ko04071:Sphingolipid signaling pathway,ko01523:Antifolate resistance,ko04977:Vitamin digestion and absorption,	9317	12084	1352	1488	129.383	167.124	24.358	28.501	148.2535	26.4295	2.487845128	1.33E-10	1.71E-07	UP
Contig_10357	5107	-	#N/A	#N/A	795	809	112	58	8.239	8.356	1.501	0.825	8.2975	1.163	2.834825627	2.43E-10	3.09E-07	UP
Contig_300322	1340	-	#N/A	#N/A	168	164	12	11	6.627	6.444	0.613	0.575	6.5355	0.594	3.459762778	2.51E-10	3.13E-07	UP
Contig_37933	1326	-	#N/A	#N/A	294	364	1603	1331	11.756	14.481	83.038	73.287	13.1185	78.1625	-2.574873844	2.50E-10	3.13E-07	DOWN
Contig_9905	5718	-	#N/A	#N/A	120	210	11	3	1.108	1.934	0.133	0.042	1.521	0.0875	4.119593326	2.81E-10	3.49E-07	UP
Contig_44237	1433	-	#N/A	#N/A	72	94	466	2440	2.651	3.471	22.335	124.367	3.061	73.351	-4.582741684	2.89E-10	3.56E-07	DOWN
Contig_62408	1948	-	#N/A	#N/A	161	147	12	5	4.376	3.98	0.409	0.17	4.178	0.2895	3.851177239	3.02E-10	3.69E-07	UP
Contig_121816	2090	-	K14640	#N/A	95	56	1	0	2.399	1.412	0.028	0	1.9055	0.014	7.088598971	3.36E-10	4.04E-07	UP
Contig_7918	992	-	#N/A	#N/A	4299	6627	772	400	229.438	352.173	53.419	29.428	290.8055	41.4235	2.811533194	3.36E-10	4.04E-07	UP
Contig_104007	401	-	#N/A	#N/A	6	0	59	222	0.832	0	10.151	40.424	0.416	25.2875	-5.925697076	3.84E-10	4.54E-07	DOWN
Contig_7878	691	-	#N/A	#N/A	6739	10638	1202	588	516.302	811.602	119.43	62.097	663.952	90.7635	2.870894799	3.84E-10	4.54E-07	UP
Contig_134401	1177	-	#N/A	#N/A	11	4	83	433	0.502	0.18	4.846	26.891	0.341	15.8685	-5.540250212	4.03E-10	4.73E-07	DOWN
Contig_156904	504	-	#N/A	#N/A	30	13	206	168	3.135	1.399	28.008	24.315	2.267	26.1615	-3.528588966	4.19E-10	4.84E-07	DOWN
Contig_64633	5857	-	K07497	#N/A	57	33	353	252	0.518	0.301	4.134	3.147	0.4095	3.6405	-3.152201252	4.18E-10	4.84E-07	DOWN
Contig_77532	868	-	K02984	ko03010:Ribosome,	113	96	695	431	6.87	5.803	54.953	36.269	6.3365	45.611	-2.847623716	4.37E-10	5.02E-07	DOWN
Contig_154897	1447	-	#N/A	#N/A	46	87	0	0	1.694	3.157	0	0	2.4255	0	Inf	4.48E-10	5.07E-07	UP
Contig_5800	1475	-	#N/A	#N/A	1419	1146	128	179	50.912	40.968	5.939	8.838	45.94	7.3885	2.636397451	4.45E-10	5.07E-07	UP
Contig_86910	896	-	#N/A	#N/A	17	19	141	1409	1.022	1.135	10.777	114.82	1.0785	62.7985	-5.863632018	4.79E-10	5.38E-07	DOWN
Contig_292889	606	-	#N/A	#N/A	367	537	38	52	32.083	46.718	4.297	6.314	39.4005	5.3055	2.892653313	5.04E-10	5.58E-07	UP
Contig_5794	1327	-	#N/A	#N/A	1433	1116	134	177	57.153	44.336	6.956	9.728	50.7445	8.342	2.604786245	5.03E-10	5.58E-07	UP
First_Contig4197	2840	tr|A0A0D2J339|A0A0D2J339_9CHLO:SubName: Full=Endoglucanase 18 {ECO:0000313|EMBL:KIY94392.1}; GN=MNEG_13570 OS=Unreviewed; 870 AA.	K00694	ko01100:Metabolic pathways,ko00500:Starch and sucrose metabolism,ko02026:Biofilm formation - Escherichia coli,	40	52	258	264	0.75	0.957	6.23	6.789	0.8535	6.5095	-2.931083675	5.10E-10	5.60E-07	DOWN
Contig_16034	2232	-	K05601	ko00910:Nitrogen metabolism,	605	746	29	75	14.353	17.618	0.902	2.455	15.9855	1.6785	3.251519428	5.24E-10	5.72E-07	UP
First_Contig7387	626	tr|A0A0B5Z2J4|A0A0B5Z2J4_CICAR:SubName: Full=22.7 kDa class IV heat shock protein {ECO:0000313|EMBL:AJI02569.1}; GN=sHSP22.7 OS=Cicer arietinum	#N/A	#N/A	84	47	0	0	7.106	3.928	0	0	5.517	0	Inf	5.53E-10	5.99E-07	UP
Contig_81314	441	-	K02921	ko03010:Ribosome,	178	138	731	730	21.419	16.499	113.789	120.804	18.959	117.2965	-2.62920519	6.66E-10	7.17E-07	DOWN
Contig_301912	616	-	#N/A	#N/A	38	119	0	0	3.265	10.189	0	0	6.727	0	Inf	6.99E-10	7.48E-07	UP
Contig_24436	1549	-	#N/A	#N/A	178	123	11	3	6.079	4.174	0.501	0.119	5.1265	0.31	4.047634074	7.46E-10	7.92E-07	UP
Contig_48083	2929	-	#N/A	#N/A	887	1019	6054	3257	16.024	18.333	141.935	81.208	17.1785	111.5715	-2.699292577	7.67E-10	8.08E-07	DOWN
Contig_53897	546	-	K02894	ko03010:Ribosome,	89	84	525	356	8.675	8.145	66.087	47.587	8.41	56.837	-2.756652702	8.18E-10	8.57E-07	DOWN
Contig_115128	1752	-	#N/A	#N/A	22	14	128	724	0.672	0.429	5.007	30.186	0.5505	17.5965	-4.998402127	8.29E-10	8.62E-07	DOWN
Contig_155398	2429	-	#N/A	#N/A	29	18	188	152	0.624	0.391	5.328	4.584	0.5075	4.956	-3.28769646	8.35E-10	8.62E-07	DOWN
Contig_28272	7609	-	#N/A	#N/A	434	315	29	42	3.017	2.186	0.26	0.407	2.6015	0.3335	2.963585041	8.56E-10	8.78E-07	UP
Contig_53729	774	-	#N/A	#N/A	367	329	42	34	25.109	22.41	3.706	3.238	23.7595	3.472	2.774665623	8.73E-10	8.90E-07	UP
Contig_19872	5648	-	K17495	#N/A	26	19	266	126	0.24	0.182	3.229	1.633	0.211	2.431	-3.526234989	9.02E-10	9.13E-07	DOWN
Contig_45706	717	-	#N/A	#N/A	55	28	297	257	4.093	2.032	28.422	26.208	3.0625	27.315	-3.156911674	9.27E-10	9.33E-07	DOWN
First_Contig7388	1225	tr|M5X6B9|M5X6B9_PRUPE:SubName: Full=Uncharacterized protein {ECO:0000313|EMBL:EMJ21607.1}; GN=PRUPE_ppa007849mg OS=Prunus persica	K05665	ko02010:ABC transporters,ko05206:MicroRNAs in cancer,ko04071:Sphingolipid signaling pathway,ko01523:Antifolate resistance,ko04977:Vitamin digestion and absorption,	71	50	0	0	3.078	2.162	0	0	2.62	0	Inf	9.51E-10	9.50E-07	UP
Contig_27338	2256	-	#N/A	#N/A	401	481	43	56	9.42	11.234	1.305	1.8	10.327	1.5525	2.733756038	9.64E-10	9.58E-07	UP
Contig_87661	2218	-	#N/A	#N/A	10	32	339	148	0.241	0.766	10.506	4.866	0.5035	7.686	-3.932169293	1.02E-09	1.00E-06	DOWN
Contig_13226	790	-	K02997	ko03010:Ribosome,	84	99	510	373	5.643	6.58	44.352	34.506	6.1115	39.429	-2.689658699	1.15E-09	1.13E-06	DOWN
Contig_44309	3378	-	#N/A	#N/A	13	8	141	83	0.208	0.121	2.87	1.802	0.1645	2.336	-3.827880785	1.19E-09	1.16E-06	DOWN
Contig_11483	5170	-	K14640	#N/A	1874	4143	21802	13417	19.192	42.242	289.582	189.517	30.717	239.5495	-2.963214576	1.36E-09	1.31E-06	DOWN
Contig_30439	641	-	K02883	ko03010:Ribosome,	107	76	590	384	8.806	6.243	63.161	43.697	7.5245	53.429	-2.827955392	1.36E-09	1.31E-06	DOWN
Contig_38687	2885	-	#N/A	#N/A	295	311	1289	5724	5.412	5.688	30.688	144.879	5.55	87.7835	-3.983390116	1.50E-09	1.44E-06	DOWN
Contig_31225	4427	-	K10085	ko04141:Protein processing in endoplasmic reticulum,	715	1163	133	94	8.554	13.855	2.056	1.553	11.2045	1.8045	2.634407222	1.63E-09	1.54E-06	UP
Contig_293509	1015	-	#N/A	#N/A	186	393	25	8	9.689	20.402	1.683	0.608	15.0455	1.1455	3.715282688	1.72E-09	1.63E-06	UP
Contig_69740	913	-	#N/A	#N/A	55	107	413	481	3.176	6.159	31.07	38.447	4.6675	34.7585	-2.896643897	1.75E-09	1.64E-06	DOWN
Contig_35385	626	-	K02882	ko03010:Ribosome,	99	101	582	381	8.407	8.495	63.795	44.412	8.451	54.1035	-2.678527957	1.77E-09	1.65E-06	DOWN
Contig_169197	1179	-	K04802	ko05166:HTLV-I infection,ko04110:Cell cycle,ko04530:Tight junction,ko03420:Nucleotide excision repair,ko03030:DNA replication,ko05161:Hepatitis B,ko03410:Base excision repair,ko03430:Mismatch repair,	130	208	14	10	5.833	9.29	0.793	0.601	7.5615	0.697	3.439441894	1.85E-09	1.71E-06	UP
Contig_28238	660	-	K02885	ko03010:Ribosome,	112	88	572	402	9.013	7.033	59.552	44.533	8.023	52.0425	-2.697476565	1.94E-09	1.79E-06	DOWN
Contig_42627	987	-	#N/A	#N/A	48	38	209	856	2.59	2.016	14.556	63.319	2.303	38.9375	-4.079573942	2.20E-09	2.01E-06	DOWN
Contig_95560	1257	-	#N/A	#N/A	1358	1760	5478	8439	57.189	73.823	299.267	490.298	65.506	394.7825	-2.591359078	2.21E-09	2.01E-06	DOWN
Contig_119450	2365	-	#N/A	#N/A	17	11	93	439	0.38	0.249	2.709	13.561	0.3145	8.135	-4.693010424	2.34E-09	2.12E-06	DOWN
Contig_26356	1745	-	#N/A	#N/A	204	282	1145	7679	6.198	8.528	45.07	321.359	7.363	183.2145	-4.637096174	2.58E-09	2.32E-06	DOWN
Contig_5024	1035	-	#N/A	#N/A	106	165	546	1287	5.441	8.391	36.204	90.813	6.916	63.5085	-3.198939922	2.65E-09	2.37E-06	DOWN
Contig_16460	515	-	#N/A	#N/A	39	86	0	0	4.053	8.77	0	0	6.4115	0	Inf	2.76E-09	2.44E-06	UP
Contig_283041	2167	-	#N/A	#N/A	12	15	258	80	0.29	0.371	8.163	2.687	0.3305	5.425	-4.036900961	2.75E-09	2.44E-06	DOWN
Contig_296772	897	-	#N/A	#N/A	51	59	0	0	3.011	3.496	0	0	3.2535	0	Inf	2.93E-09	2.58E-06	UP
Contig_42722	6909	-	#N/A	#N/A	194	111	9	10	1.486	0.848	0.092	0.105	1.167	0.0985	3.566537026	3.07E-09	2.68E-06	UP
Contig_208563	1019	-	#N/A	#N/A	3	6	53	113	0.146	0.29	3.576	8.086	0.218	5.831	-4.741343283	3.10E-09	2.69E-06	DOWN
Contig_63096	2367	-	K04437	ko04010:MAPK signaling pathway,ko04510:Focal adhesion,ko05205:Proteoglycans in cancer,ko05132:Salmonella infection,	131	114	8	7	2.934	2.546	0.219	0.214	2.74	0.2165	3.661736963	3.19E-09	2.76E-06	UP
Contig_199109	444	-	#N/A	#N/A	0	0	50	37	0	0	7.689	6.028	0	6.8585	#NAME?	3.26E-09	2.80E-06	DOWN
Contig_191233	965	-	#N/A	#N/A	117	110	7	0	6.403	6.009	0.485	0	6.206	0.2425	4.677607044	3.32E-09	2.84E-06	UP
Contig_196868	1871	-	#N/A	#N/A	108	158	514	1071	3.059	4.454	18.855	41.807	3.7565	30.331	-3.013332056	3.34E-09	2.84E-06	DOWN
Contig_114997	577	-	#N/A	#N/A	68	44	296	297	6.221	3.997	35.214	37.575	5.109	36.3945	-2.832607603	3.49E-09	2.93E-06	DOWN
Contig_154788	406	-	#N/A	#N/A	14	19	108	132	1.884	2.432	18.289	23.7	2.158	20.9945	-3.28224466	3.47E-09	2.93E-06	DOWN
Contig_31676	1259	-	K02915	ko03010:Ribosome,	123	118	693	430	5.18	4.923	37.81	24.952	5.0515	31.381	-2.635107574	3.50E-09	2.93E-06	DOWN
Contig_11788	1359	-	#N/A	#N/A	76	84	332	1297	2.964	3.241	16.794	69.714	3.1025	43.254	-3.80133044	3.64E-09	3.03E-06	DOWN
Contig_52452	2076	-	#N/A	#N/A	126	107	8	6	3.208	2.709	0.269	0.21	2.9585	0.2395	3.626768334	3.68E-09	3.04E-06	UP
Contig_36886	462	-	K02979	ko03010:Ribosome,	230	152	988	754	26.373	17.3	146.906	119.233	21.8365	133.0695	-2.607366397	3.74E-09	3.08E-06	DOWN
Contig_54406	1618	-	K05665	ko02010:ABC transporters,ko05206:MicroRNAs in cancer,ko04071:Sphingolipid signaling pathway,ko01523:Antifolate resistance,ko04977:Vitamin digestion and absorption,	303	551	52	36	9.898	17.941	2.213	1.613	13.9195	1.913	2.863198611	3.82E-09	3.13E-06	UP
Contig_21542	679	-	#N/A	#N/A	177	226	23	13	13.819	17.555	2.352	1.44	15.687	1.896	3.048538607	3.93E-09	3.20E-06	UP
Contig_9224	3264	-	#N/A	#N/A	259	219	28	22	4.198	3.536	0.584	0.488	3.867	0.536	2.850909859	4.19E-09	3.39E-06	UP
Contig_148263	2989	-	#N/A	#N/A	55	53	285	240	0.973	0.932	6.553	5.864	0.9525	6.2085	-2.704453752	4.58E-09	3.69E-06	DOWN
Contig_316951	3015	-	K01365	ko04142:Lysosome,ko04140:Autophagy - animal,ko05205:Proteoglycans in cancer,ko04145:Phagosome,ko04210:Apoptosis,ko05418:Fluid shear stress and atherosclerosis,ko04612:Antigen processing and presentation,	8	7	166	58	0.135	0.128	3.779	1.409	0.1315	2.594	-4.302043775	4.62E-09	3.71E-06	DOWN
Contig_83240	495	-	#N/A	#N/A	23	23	120	603	2.503	2.44	16.676	88.99	2.4715	52.833	-4.417980521	4.68E-09	3.73E-06	DOWN
First_Contig856	1318	tr|B7FTS9|B7FTS9_PHATC:SubName: Full=Predicted protein {ECO:0000313|EMBL:EEC49866.1}; GN=PHATRDRAFT_44347 OS=Phaeodactylum tricornutum	#N/A	#N/A	85	38	0	0	3.413	1.51	0	0	2.4615	0	Inf	4.76E-09	3.78E-06	UP
First_Contig7312	2415	-	#N/A	#N/A	43	68	0	0	0.936	1.487	0	0	1.2115	0	Inf	4.80E-09	3.79E-06	UP
Contig_100807	426	-	#N/A	#N/A	0	3	42	74	0	0.43	6.728	12.672	0.215	9.7	-5.495576182	5.42E-09	4.25E-06	DOWN
Contig_86172	918	-	#N/A	#N/A	84	130	437	1635	4.843	7.478	32.664	130.072	6.1605	81.368	-3.723342177	5.43E-09	4.25E-06	DOWN
Contig_61818	642	-	K02960	ko03010:Ribosome,	149	116	751	475	12.246	9.498	80.352	54.015	10.872	67.1835	-2.627489595	5.72E-09	4.45E-06	DOWN
Contig_69491	497	-	K11251	ko04217:Necroptosis,ko05034:Alcoholism,	89	99	0	5	9.486	10.474	0	0.681	9.98	0.3405	4.873313112	6.25E-09	4.84E-06	UP
Contig_43097	934	-	K02985	ko03010:Ribosome,	56	42	282	223	3.161	2.356	20.755	17.425	2.7585	19.09	-2.790861217	6.43E-09	4.95E-06	DOWN
Contig_15717	1667	-	#N/A	#N/A	134	146	498	1063	4.271	4.602	20.532	46.569	4.4365	33.5505	-2.918840393	6.48E-09	4.96E-06	DOWN
Contig_4321	8797	-	#N/A	#N/A	1000	662	117	47	6.019	3.968	0.912	0.394	4.9935	0.653	2.934896474	6.51E-09	4.96E-06	UP
Contig_200786	440	-	#N/A	#N/A	0	0	51	34	0	0	7.967	5.582	0	6.7745	#NAME?	6.55E-09	4.97E-06	DOWN
Contig_34385	985	-	#N/A	#N/A	69	92	323	1288	3.683	4.908	22.511	95.507	4.2955	59.009	-3.780037033	7.00E-09	5.26E-06	DOWN
Contig_89681	398	-	#N/A	#N/A	76	95	4	0	10.101	12.554	0.727	0	11.3275	0.3635	4.961730316	7.00E-09	5.26E-06	UP
Contig_15978	3225	-	#N/A	#N/A	319	214	24	4	5.242	3.494	0.502	0.097	4.368	0.2995	3.866344948	7.12E-09	5.32E-06	UP
Contig_180696	1522	-	#N/A	#N/A	65	43	0	0	2.27	1.485	0	0	1.8775	0	Inf	7.54E-09	5.57E-06	UP
Contig_201689	4195	-	K07427	#N/A	84	154	727	465	1.054	1.936	11.908	8.1	1.495	10.004	-2.742359573	7.57E-09	5.57E-06	DOWN
Contig_3017	3784	-	#N/A	#N/A	4358	2664	538	252	60.969	37.119	9.759	4.87	49.044	7.3145	2.745245495	7.56E-09	5.57E-06	UP
Contig_249465	657	-	#N/A	#N/A	0	0	35	49	0	0	3.642	5.422	0	4.532	#NAME?	7.86E-09	5.76E-06	DOWN
Contig_113824	432	-	#N/A	#N/A	59	46	0	0	7.248	5.589	0	0	6.4185	0	Inf	8.04E-09	5.87E-06	UP
Contig_33887	540	-	K02901	ko03010:Ribosome,	111	63	478	393	10.916	6.128	60.726	53.085	8.522	56.9055	-2.739304141	8.41E-09	6.07E-06	DOWN
Contig_87327	863	-	K02962	ko03010:Ribosome,	77	65	334	303	4.728	3.998	26.601	25.678	4.363	26.1395	-2.582839166	8.44E-09	6.07E-06	DOWN
First_Contig1347	4720	tr|M0V7F1|M0V7F1_HORVD:SubName: Full=Uncharacterized protein {ECO:0000313|EnsemblPlants:MLOC_19686.6}; GN=unknown OS=Hordeum vulgare var. distichum	K10352	ko04530:Tight junction,	119	135	10	9	1.339	1.508	0.143	0.139	1.4235	0.141	3.335675425	8.40E-09	6.07E-06	UP
Contig_121297	633	-	K02875	ko03010:Ribosome,	77	57	445	259	6.415	4.753	48.316	29.863	5.584	39.0895	-2.807410284	9.44E-09	6.76E-06	DOWN
Contig_123439	941	-	#N/A	#N/A	82	83	381	322	4.617	4.665	27.78	25.002	4.641	26.391	-2.507538415	9.90E-09	7.06E-06	DOWN
Contig_299308	1254	-	#N/A	#N/A	53	49	0	0	2.257	2.053	0	0	2.155	0	Inf	1.02E-08	7.26E-06	UP
Contig_93336	631	-	#N/A	#N/A	70	115	428	402	5.839	9.642	46.555	46.564	7.7405	46.5595	-2.588576899	1.07E-08	7.53E-06	DOWN
Contig_64701	433	-	K02976	ko03010:Ribosome,	100	143	651	427	12.252	17.402	103.254	71.981	14.827	87.6175	-2.562992329	1.11E-08	7.79E-06	DOWN
Contig_60309	483	-	K00799	ko05225:Hepatocellular carcinoma,ko05418:Fluid shear stress and atherosclerosis,ko00480:Glutathione metabolism,ko00983:Drug metabolism - other enzymes,ko01524:Platinum drug resistance,ko00980:Metabolism of xenobiotics by cytochrome P450,ko05204:Chemical carcinogenesis,ko00982:Drug metabolism - cytochrome P450,	443	234	38	15	48.541	25.591	5.457	2.339	37.066	3.898	3.249290439	1.13E-08	7.92E-06	UP
Contig_20589	741	-	K07509	ko01100:Metabolic pathways,ko01110:Biosynthesis of secondary metabolites,ko01130:Biosynthesis of antibiotics,ko01212:Fatty acid metabolism,ko00280:Valine, leucine and isoleucine degradation,ko00071:Fatty acid degradation,ko00062:Fatty acid elongation,	520	418	64	21	37.152	29.752	5.904	2.044	33.452	3.974	3.07342869	1.14E-08	7.96E-06	UP
First_Contig3282	4073	tr|A0A0D2LVZ7|A0A0D2LVZ7_9CHLO:SubName: Full=Uncharacterized protein {ECO:0000313|EMBL:KIY93731.1}; GN=MNEG_14231 OS=Unreviewed; 498 AA.	#N/A	#N/A	193	193	686	805	2.504	2.495	11.568	14.435	2.4995	13.0015	-2.378966646	1.15E-08	7.96E-06	DOWN
Contig_123199	1989	-	K02145	ko01100:Metabolic pathways,ko00190:Oxidative phosphorylation,ko04150:mTOR signaling pathway,ko04145:Phagosome,ko04721:Synaptic vesicle cycle,ko04966:Collecting duct acid secretion,	26	23	134	148	0.68	0.617	4.629	5.428	0.6485	5.0285	-2.954949629	1.23E-08	8.48E-06	DOWN
Contig_1745	3716	-	#N/A	#N/A	110	123	9	7	1.566	1.74	0.17	0.131	1.653	0.1505	3.457251333	1.24E-08	8.55E-06	UP
Contig_51170	594	-	K02971	ko03010:Ribosome,	79	47	438	261	7.067	4.176	50.684	32.032	5.6215	41.358	-2.879139376	1.25E-08	8.55E-06	DOWN
Contig_72204	2403	-	#N/A	#N/A	2	1	22	235	0.051	0.024	0.63	7.151	0.0375	3.8905	-6.696921174	1.26E-08	8.56E-06	DOWN
Contig_53927	1702	-	#N/A	#N/A	46	50	196	343	1.427	1.549	7.91	14.728	1.488	11.319	-2.927300074	1.29E-08	8.78E-06	DOWN
Contig_31492	982	-	#N/A	#N/A	95	88	6	2	5.096	4.703	0.4	0.168	4.8995	0.284	4.108671693	1.31E-08	8.87E-06	UP
Contig_24279	1538	-	#N/A	#N/A	4431	6842	18932	28005	152.521	234.537	845.311	1329.71	193.529	1087.5105	-2.490407657	1.38E-08	9.29E-06	DOWN
Contig_270283	2976	-	#N/A	#N/A	92	147	9	2	1.633	2.61	0.218	0.051	2.1215	0.1345	3.979406601	1.43E-08	9.57E-06	UP
Contig_295028	614	-	K01654	ko01100:Metabolic pathways,ko00520:Amino sugar and nucleotide sugar metabolism,	36	74	0	0	3.105	6.397	0	0	4.751	0	Inf	1.44E-08	9.57E-06	UP
Contig_292786	738	-	#N/A	#N/A	549	439	58	13	39.394	31.328	5.359	1.258	35.361	3.3085	3.41790989	1.45E-08	9.63E-06	UP
Contig_338292	1206	-	#N/A	#N/A	0	3	38	75	0	0.123	2.143	4.519	0.0615	3.331	-5.759225133	1.49E-08	9.87E-06	DOWN
Contig_12766	4992	-	#N/A	#N/A	1099	1007	147	180	11.649	10.63	2.021	2.639	11.1395	2.33	2.257282618	1.60E-08	1.04E-05	UP
Contig_23055	5285	-	#N/A	#N/A	35	26	198	144	0.354	0.255	2.568	1.985	0.3045	2.2765	-2.902303326	1.59E-08	1.04E-05	DOWN
Contig_44989	1887	-	#N/A	#N/A	214	224	751	2924	6.015	6.263	27.347	113.15	6.139	70.2485	-3.516391845	1.59E-08	1.04E-05	DOWN
Contig_100726	703	-	#N/A	#N/A	0	0	19	116	0	0	1.871	12.02	0	6.9455	#NAME?	1.61E-08	1.04E-05	DOWN
Contig_27990	2015	-	K20495	#N/A	333	296	42	39	8.762	7.737	1.423	1.408	8.2495	1.4155	2.542994931	1.65E-08	1.07E-05	UP
Contig_115634	1872	-	K06689	ko04141:Protein processing in endoplasmic reticulum,ko04120:Ubiquitin mediated proteolysis,ko04013:MAPK signaling pathway - fly,ko04624:Toll and Imd signaling pathway,	63	40	0	0	1.786	1.124	0	0	1.455	0	Inf	1.73E-08	1.11E-05	UP
Contig_306726	580	-	#N/A	#N/A	87	161	0	7	7.91	14.608	0	0.83	11.259	0.415	4.761823549	1.73E-08	1.11E-05	UP
First_Contig4510	875	tr|A0A0D2L1J5|A0A0D2L1J5_9CHLO:SubName: Full=Uncharacterized protein {ECO:0000313|EMBL:KIZ01199.1}; GN=MNEG_6761 OS=Unreviewed; 332 AA.	#N/A	#N/A	5	18	95	122	0.332	1.072	7.477	10.157	0.702	8.817	-3.650744924	1.73E-08	1.11E-05	DOWN
Contig_50648	2274	-	#N/A	#N/A	76	88	296	503	1.776	2.043	8.925	16.153	1.9095	12.539	-2.715155471	1.74E-08	1.11E-05	DOWN
Contig_62979	2003	-	#N/A	#N/A	18	29	267	108	0.475	0.752	9.145	3.923	0.6135	6.534	-3.412831206	1.83E-08	1.16E-05	DOWN
Contig_109685	1476	-	#N/A	#N/A	15	12	93	105	0.533	0.438	4.312	5.174	0.4855	4.743	-3.288256668	1.86E-08	1.18E-05	DOWN
Contig_154332	796	-	#N/A	#N/A	3	0	68	38	0.227	0	5.887	3.477	0.1135	4.682	-5.366360732	1.91E-08	1.20E-05	DOWN
Contig_120603	3516	-	K00816	ko01100:Metabolic pathways,ko00380:Tryptophan metabolism,ko00450:Selenocompound metabolism,ko05204:Chemical carcinogenesis,	132	169	510	1437	1.991	2.529	9.963	29.854	2.26	19.9085	-3.138989848	1.93E-08	1.20E-05	DOWN
Contig_78869	1279	-	#N/A	#N/A	70	80	282	1538	2.895	3.312	15.15	87.84	3.1035	51.495	-4.052464307	1.93E-08	1.20E-05	DOWN
Contig_25684	648	-	K05765	ko04810:Regulation of actin cytoskeleton,ko04360:Axon guidance,ko04666:Fc gamma R-mediated phagocytosis,ko05133:Pertussis,	395	339	1794	1121	32.254	27.592	190.068	126.326	29.923	158.197	-2.402395513	1.94E-08	1.20E-05	DOWN
Contig_7679	764	-	K00654	ko01100:Metabolic pathways,ko04138:Autophagy - yeast,ko04071:Sphingolipid signaling pathway,ko00600:Sphingolipid metabolism,	59	43	318	204	4.078	2.979	28.598	19.52	3.5285	24.059	-2.769449764	1.95E-08	1.20E-05	DOWN
Contig_103940	569	-	#N/A	#N/A	69	43	265	3389	6.438	4.011	31.925	434.972	5.2245	233.4485	-5.481667535	1.98E-08	1.22E-05	DOWN
Contig_58109	451	-	K02978	ko03010:Ribosome,	88	71	384	305	10.335	8.263	58.397	49.397	9.299	53.897	-2.535057488	1.98E-08	1.22E-05	DOWN
Contig_22432	3914	-	#N/A	#N/A	69	60	486	226	0.933	0.812	8.532	4.211	0.8725	6.3715	-2.86840602	2.01E-08	1.23E-05	DOWN
Contig_211350	2568	-	#N/A	#N/A	11	15	99	91	0.235	0.303	2.649	2.581	0.269	2.615	-3.281132869	2.06E-08	1.25E-05	DOWN
Contig_69196	1000	-	K02873	ko03010:Ribosome,	66	82	423	261	3.515	4.335	29.076	19.076	3.925	24.076	-2.616831163	2.05E-08	1.25E-05	DOWN
Contig_7578	1464	-	#N/A	#N/A	380	254	43	30	13.744	9.135	1.996	1.491	11.4395	1.7435	2.713965727	2.07E-08	1.25E-05	UP
Contig_210362	637	-	#N/A	#N/A	54	44	0	0	4.471	3.653	0	0	4.062	0	Inf	2.19E-08	1.32E-05	UP
Contig_298961	694	-	#N/A	#N/A	102	144	11	5	7.772	10.914	1.059	0.482	9.343	0.7705	3.600019006	2.23E-08	1.33E-05	UP
Contig_78094	604	-	K02958	ko03010:Ribosome,	104	92	447	353	9.102	8.06	50.869	42.625	8.581	46.747	-2.445656093	2.28E-08	1.36E-05	DOWN
Contig_5194	2948	-	#N/A	#N/A	489	250	45	30	8.783	4.478	1.053	0.732	6.6305	0.8925	2.893193593	2.33E-08	1.38E-05	UP
Contig_16985	2278	-	#N/A	#N/A	914	867	164	118	21.239	20.063	4.933	3.791	20.651	4.362	2.243149969	2.35E-08	1.39E-05	UP
Contig_82581	884	-	K02984	ko03010:Ribosome,	343	415	55	51	20.535	24.729	4.269	4.212	22.632	4.2405	2.416057793	2.50E-08	1.48E-05	UP
Contig_203219	2282	-	#N/A	#N/A	0	0	21	87	0	0	0.64	2.794	0	1.717	#NAME?	2.55E-08	1.50E-05	DOWN
Contig_82856	1444	-	K01179	ko01100:Metabolic pathways,ko00500:Starch and sucrose metabolism,	153	134	512	597	5.614	4.881	24.343	30.205	5.2475	27.274	-2.377824135	2.74E-08	1.60E-05	DOWN
Contig_92904	407	-	#N/A	#N/A	40	58	0	0	5.187	7.483	0	0	6.335	0	Inf	2.85E-08	1.66E-05	UP
Contig_22911	1962	-	#N/A	#N/A	1705	2856	7467	16074	46.003	76.73	261.361	598.3	61.3665	429.8305	-2.80824465	2.92E-08	1.70E-05	DOWN
Contig_86288	759	-	K02898	ko03010:Ribosome,	132	89	514	422	9.216	6.191	46.544	40.634	7.7035	43.589	-2.500378134	2.93E-08	1.70E-05	DOWN
Contig_198307	1602	-	#N/A	#N/A	143	181	612	587	4.732	5.953	26.217	26.767	5.3425	26.492	-2.309969855	3.04E-08	1.75E-05	DOWN
Contig_15663	664	-	#N/A	#N/A	312	431	1370	11498	24.894	34.22	141.691	1264.531	29.557	703.111	-4.572180715	3.11E-08	1.79E-05	DOWN
First_Contig6351	1443	-	#N/A	#N/A	106	130	3	10	3.897	4.742	0.145	0.525	4.3195	0.335	3.688631323	3.21E-08	1.83E-05	UP
Contig_53586	1787	-	#N/A	#N/A	78	63	413	249	2.323	1.873	15.856	10.192	2.098	13.024	-2.634086022	3.27E-08	1.86E-05	DOWN
Contig_200689	512	-	#N/A	#N/A	2	2	48	49	0.256	0.248	6.412	6.972	0.252	6.692	-4.730941807	3.28E-08	1.87E-05	DOWN
Contig_58770	779	-	#N/A	#N/A	486	428	1701	17160	33.019	28.935	149.986	1608.624	30.977	879.305	-4.827094336	3.39E-08	1.92E-05	DOWN
Contig_41592	4224	-	K01187	ko01100:Metabolic pathways,ko00500:Starch and sucrose metabolism,ko00052:Galactose metabolism,	39	62	194	591	0.493	0.768	3.162	10.213	0.6305	6.6875	-3.406898711	3.43E-08	1.93E-05	DOWN
Second_Contig737	1755	tr|A0A0D2MRX2|A0A0D2MRX2_9CHLO:SubName: Full=Putative Mannose-P-dolichol utilization defect 1 protein {ECO:0000313|EMBL:KIY97320.1}; GN=MNEG_10645 OS=Unreviewed; 295 AA.	K09660	#N/A	24	37	144	192	0.723	1.104	5.616	7.978	0.9135	6.797	-2.895421489	3.44E-08	1.93E-05	DOWN
Contig_12416	2102	-	#N/A	#N/A	100	102	487	35488	2.516	2.546	15.919	1232.928	2.531	624.4235	-7.946673516	3.54E-08	1.98E-05	DOWN
Contig_161286	810	-	#N/A	#N/A	68	35	0	0	4.463	2.296	0	0	3.3795	0	Inf	3.57E-08	1.99E-05	UP
Contig_20081	5089	-	#N/A	#N/A	131	95	406	2160	1.363	0.985	5.48	30.992	1.174	18.236	-3.957285001	3.59E-08	1.99E-05	DOWN
Contig_102287	882	-	#N/A	#N/A	127	189	602	5775	7.623	11.269	46.845	478.168	9.446	262.5065	-4.7965058	3.60E-08	2.00E-05	DOWN
Contig_51223	569	-	K07375	ko04145:Phagosome,ko04540:Gap junction,	131	95	8	0	12.208	8.799	0.975	0	10.5035	0.4875	4.429324117	3.81E-08	2.10E-05	UP
Contig_200543	7948	-	#N/A	#N/A	47	51	197	255	0.314	0.335	1.705	2.341	0.3245	2.023	-2.640205937	3.93E-08	2.16E-05	DOWN
Contig_66916	471	-	#N/A	#N/A	6	5	53	85	0.683	0.597	7.667	13.197	0.64	10.432	-4.026800059	3.96E-08	2.17E-05	DOWN
Contig_29334	5602	-	#N/A	#N/A	279	310	46	22	2.635	2.917	0.563	0.284	2.776	0.4235	2.712573693	4.03E-08	2.20E-05	UP
Contig_29275	3027	-	#N/A	#N/A	24	31	114	437	0.425	0.537	2.58	10.535	0.481	6.5575	-3.769037103	4.35E-08	2.36E-05	DOWN
Contig_64322	868	-	#N/A	#N/A	131	118	13	6	8.001	7.175	1.017	0.531	7.588	0.774	3.293314207	4.36E-08	2.36E-05	UP
Contig_45146	491	-	#N/A	#N/A	141	144	474	2691	15.21	15.484	66.291	400.244	15.347	233.2675	-3.925956745	4.44E-08	2.40E-05	DOWN
Contig_204554	1870	-	#N/A	#N/A	6	4	55	72	0.166	0.12	2.004	2.822	0.143	2.413	-4.076740863	4.47E-08	2.41E-05	DOWN
Second_Contig546	6469	tr|A0A9R7|A0A9R7_TOBAC:SubName: Full=DNA methyltransferase type 1 {ECO:0000313|EMBL:BAF36443.1}; GN=NtMET1 OS=Nicotiana tabacum	K00558	ko01100:Metabolic pathways,ko00270:Cysteine and methionine metabolism,ko05206:MicroRNAs in cancer,	455	714	1993	2262	3.726	5.821	21.151	25.535	4.7735	23.343	-2.289870621	4.56E-08	2.44E-05	DOWN
Contig_105511	1041	-	#N/A	#N/A	7	23	86	718	0.362	1.155	5.705	50.382	0.7585	28.0435	-5.208373427	4.62E-08	2.46E-05	DOWN
Contig_52796	567	-	K02942	ko03010:Ribosome,	222	212	1039	636	20.705	19.675	125.793	81.889	20.19	103.841	-2.362663366	4.62E-08	2.46E-05	DOWN
Contig_61684	814	-	K02973	ko03010:Ribosome,	141	123	629	419	9.142	7.996	53.04	37.622	8.569	45.331	-2.40329923	4.65E-08	2.47E-05	DOWN
Contig_92133	2092	-	#N/A	#N/A	10	7	50	329	0.257	0.188	1.644	11.489	0.2225	6.5665	-4.883247366	4.73E-08	2.50E-05	DOWN
Contig_13871	6117	-	#N/A	#N/A	670	1044	151	106	5.798	8.996	1.699	1.265	7.397	1.482	2.319394828	4.86E-08	2.54E-05	UP
Contig_196584	2932	-	K07466	ko03420:Nucleotide excision repair,ko03440:Homologous recombination,ko03030:DNA replication,ko03460:Fanconi anemia pathway,ko03430:Mismatch repair,	89	119	414	390	1.607	2.133	9.699	9.714	1.87	9.7065	-2.375912908	4.83E-08	2.54E-05	DOWN
First_Contig7550	1791	tr|D7FYJ3|D7FYJ3_ECTSI:SubName: Full=Uncharacterized protein {ECO:0000313|EMBL:CBJ32535.1}; GN=Esi_0345_0025 OS=Ectocarpus siliculosus	K09935	#N/A	219	109	13	13	6.481	3.21	0.492	0.536	4.8455	0.514	3.236805278	4.86E-08	2.54E-05	UP
Contig_209099	511	-	#N/A	#N/A	128	296	13	0	13.264	30.572	1.781	0	21.918	0.8905	4.621356738	4.88E-08	2.55E-05	UP
Contig_14100	2089	-	#N/A	#N/A	156	124	12	14	3.953	3.142	0.401	0.492	3.5475	0.4465	2.990070604	4.91E-08	2.56E-05	UP
Contig_75305	563	-	K02966	ko03010:Ribosome,	98	62	406	308	9.185	5.796	49.486	39.998	7.4905	44.742	-2.578495819	4.95E-08	2.57E-05	DOWN
Contig_51621	1947	-	#N/A	#N/A	23	33	116	403	0.637	0.9	4.092	15.11	0.7685	9.601	-3.643067514	5.19E-08	2.68E-05	DOWN
Contig_43413	1095	-	K02936	ko03010:Ribosome,	140	106	604	403	6.782	5.119	37.88	26.904	5.9505	32.392	-2.444554745	5.21E-08	2.68E-05	DOWN
Contig_80110	2278	-	K05601	ko00910:Nitrogen metabolism,	64	75	3	0	1.489	1.73	0.102	0	1.6095	0.051	4.97997152	5.23E-08	2.68E-05	UP
Contig_60428	1240	-	#N/A	#N/A	0	2	28	72	0	0.076	1.561	4.241	0.038	2.901	-6.254407067	5.26E-08	2.69E-05	DOWN
Contig_138505	1036	-	K01590	ko01100:Metabolic pathways,ko01110:Biosynthesis of secondary metabolites,ko00340:Histidine metabolism,	66	34	0	0	3.354	1.724	0	0	2.539	0	Inf	5.50E-08	2.81E-05	UP
Contig_129490	1968	-	#N/A	#N/A	181	237	27	8	4.858	6.337	0.958	0.293	5.5975	0.6255	3.161700834	5.66E-08	2.87E-05	UP
Contig_36259	1053	-	K01126	ko00564:Glycerophospholipid metabolism,	40	70	290	223	2.01	3.508	18.882	15.475	2.759	17.1785	-2.638386706	5.67E-08	2.87E-05	DOWN
Contig_37029	2402	-	#N/A	#N/A	21	26	97	597	0.455	0.569	2.767	18.145	0.512	10.456	-4.352043426	5.80E-08	2.93E-05	DOWN
Contig_117120	970	-	#N/A	#N/A	131	112	12	9	7.155	6.066	0.816	0.684	6.6105	0.75	3.139796897	6.12E-08	3.07E-05	UP
Contig_5028	1707	-	#N/A	#N/A	184	151	967	495	5.691	4.66	38.905	21.182	5.1755	30.0435	-2.537282742	6.13E-08	3.07E-05	DOWN
Contig_295884	999	-	#N/A	#N/A	43	48	0	0	2.292	2.553	0	0	2.4225	0	Inf	6.29E-08	3.14E-05	UP
First_Contig5012	517	tr|A8J1H5|A8J1H5_CHLRE:SubName: Full=Predicted protein {ECO:0000313|EMBL:EDP01919.1}; GN=CHLREDRAFT_119114 OS=Chlamydomonas reinhardtii	#N/A	#N/A	49	85	0	2	4.969	8.713	0	0.254	6.841	0.127	5.751306828	6.30E-08	3.14E-05	UP
Contig_188587	1004	-	#N/A	#N/A	60	76	360	233	3.186	3.991	24.626	16.939	3.5885	20.7825	-2.533916386	6.80E-08	3.33E-05	DOWN
Contig_208190	3267	-	K01179	ko01100:Metabolic pathways,ko00500:Starch and sucrose metabolism,	21	36	170	133	0.333	0.586	3.572	2.98	0.4595	3.276	-2.83379859	6.74E-08	3.33E-05	DOWN
Contig_57425	901	-	K02937	ko03010:Ribosome,	143	114	548	429	8.416	6.677	41.793	34.766	7.5465	38.2795	-2.34269239	6.77E-08	3.33E-05	DOWN
Contig_92057	2699	-	#N/A	#N/A	7	14	58	264	0.133	0.28	1.484	7.148	0.2065	4.316	-4.385481178	6.78E-08	3.33E-05	DOWN
First_Contig4811	406	-	#N/A	#N/A	0	0	86	18	0	0	14.488	3.159	0	8.8235	#NAME?	6.72E-08	3.33E-05	DOWN
Contig_83358	723	-	K02889	ko03010:Ribosome,	111	105	495	344	8.114	7.627	47.015	34.753	7.8705	40.884	-2.377009157	6.86E-08	3.35E-05	DOWN
Contig_166721	867	-	K14189	#N/A	167	83	10	3	10.223	5.07	0.821	0.285	7.6465	0.553	3.789448155	6.90E-08	3.36E-05	UP
Contig_167400	2495	-	K08150	#N/A	18	19	81	308	0.377	0.405	2.224	9.027	0.391	5.6255	-3.846740818	6.99E-08	3.40E-05	DOWN
Contig_48661	2244	-	#N/A	#N/A	82	137	444	431	1.931	3.215	13.599	14.014	2.573	13.8065	-2.423824275	7.11E-08	3.44E-05	DOWN
Contig_236515	3394	-	K01365	ko04142:Lysosome,ko04140:Autophagy - animal,ko05205:Proteoglycans in cancer,ko04145:Phagosome,ko04210:Apoptosis,ko05418:Fluid shear stress and atherosclerosis,ko04612:Antigen processing and presentation,	22	16	235	82	0.34	0.255	4.758	1.769	0.2975	3.2635	-3.455458466	7.44E-08	3.59E-05	DOWN
Contig_28477	622	-	K02964	ko03010:Ribosome,	122	92	460	373	10.347	7.807	50.753	43.759	9.077	47.256	-2.380210055	7.86E-08	3.78E-05	DOWN
Contig_292481	3228	-	K03006	ko01100:Metabolic pathways,ko00230:Purine metabolism,ko00240:Pyrimidine metabolism,ko05169:Epstein-Barr virus infection,ko05168:Herpes simplex infection,ko03020:RNA polymerase,	87	83	5	4	1.42	1.356	0.097	0.092	1.388	0.0945	3.876549428	7.96E-08	3.82E-05	UP
Contig_5023	1049	-	#N/A	#N/A	216	288	760	3051	10.889	14.469	49.776	212.398	12.679	131.087	-3.370011751	8.32E-08	3.98E-05	DOWN
Contig_52544	1399	-	K19199	ko00310:Lysine degradation,	30	21	136	131	1.146	0.807	6.665	6.835	0.9765	6.75	-2.789195553	8.55E-08	4.07E-05	DOWN
Contig_56512	925	-	K02981	ko03010:Ribosome,	143	99	514	429	8.189	5.629	38.176	33.88	6.909	36.028	-2.38256975	8.60E-08	4.08E-05	DOWN
Contig_49939	413	-	#N/A	#N/A	47	42	0	0	5.984	5.317	0	0	5.6505	0	Inf	8.70E-08	4.12E-05	UP
Contig_150096	534	-	#N/A	#N/A	48	41	0	0	4.724	4.002	0	0	4.363	0	Inf	9.06E-08	4.28E-05	UP
First_Contig5040	684	-	#N/A	#N/A	17	13	104	89	1.353	1.036	10.454	9.538	1.1945	9.996	-3.064944048	9.28E-08	4.37E-05	DOWN
Contig_33564	1020	-	K07375	ko04145:Phagosome,ko04540:Gap junction,	169	126	18	9	8.757	6.489	1.214	0.646	7.623	0.93	3.035056255	9.32E-08	4.37E-05	UP
Contig_283591	401	-	#N/A	#N/A	38	52	0	0	4.971	6.861	0	0	5.916	0	Inf	9.41E-08	4.40E-05	UP
Contig_18906	768	-	#N/A	#N/A	2	2	22	158	0.148	0.143	2.007	14.993	0.1455	8.5	-5.868371783	9.52E-08	4.44E-05	DOWN
Contig_197057	977	-	#N/A	#N/A	37	37	169	164	2.018	2.018	11.852	12.277	2.018	12.0645	-2.579770046	9.66E-08	4.49E-05	DOWN
First_Contig2365	2785	tr|A0A0D2K3T5|A0A0D2K3T5_9CHLO:SubName: Full=Uncharacterized protein {ECO:0000313|EMBL:KIZ05108.1}; GN=MNEG_2855 OS=Unreviewed; 124 AA.	#N/A	#N/A	1018	1480	3828	4783	19.347	28.024	94.387	125.422	23.6855	109.9045	-2.214174426	9.81E-08	4.55E-05	DOWN
Contig_64396	721	-	K02877	ko03010:Ribosome,	142	85	551	406	10.424	6.225	52.434	41.105	8.3245	46.7695	-2.490132479	1.00E-07	4.62E-05	DOWN
Contig_201346	1168	-	#N/A	#N/A	196	281	769	932	8.89	12.682	45.199	58.283	10.786	51.741	-2.262147998	1.00E-07	4.63E-05	DOWN
Contig_17992	1970	-	#N/A	#N/A	72	53	2	0	1.942	1.43	0.086	0	1.686	0.043	5.293124066	1.01E-07	4.63E-05	UP
Contig_48349	435	-	#N/A	#N/A	24	21	90	400	2.879	2.602	14.279	67.08	2.7405	40.6795	-3.891790907	1.01E-07	4.63E-05	DOWN
Contig_57522	959	-	#N/A	#N/A	34	82	1	0	1.867	4.529	0.083	0	3.198	0.0415	6.267914792	1.02E-07	4.67E-05	UP
Contig_5029	1738	-	#N/A	#N/A	121	85	687	318	3.69	2.588	27.148	13.371	3.139	20.2595	-2.690221635	1.03E-07	4.70E-05	DOWN
Contig_7172	3358	-	#N/A	#N/A	451	693	1686	5280	7.114	10.886	34.475	114.831	9	74.653	-3.052203331	1.04E-07	4.72E-05	DOWN
Contig_139	4600	-	#N/A	#N/A	4810	3180	783	462	55.352	36.444	11.693	7.334	45.898	9.5135	2.270383181	1.05E-07	4.75E-05	UP
Contig_19223	4082	-	#N/A	#N/A	100	162	431	696	1.303	2.087	7.25	12.452	1.695	9.851	-2.53898491	1.09E-07	4.91E-05	DOWN
Contig_169068	831	-	#N/A	#N/A	258	298	809	1266	16.463	18.883	66.889	111.233	17.673	89.061	-2.333246852	1.09E-07	4.93E-05	DOWN
Contig_44124	863	-	K02865	ko03010:Ribosome,	132	107	564	369	8.113	6.52	44.859	31.187	7.3165	38.023	-2.377646789	1.13E-07	5.08E-05	DOWN
Contig_21304	1239	-	#N/A	#N/A	71	90	266	3015	3.046	3.812	14.755	177.706	3.429	96.2305	-4.810634415	1.14E-07	5.12E-05	DOWN
Contig_35816	7673	-	#N/A	#N/A	45	47	180	218	0.309	0.326	1.615	2.079	0.3175	1.847	-2.540355369	1.22E-07	5.43E-05	DOWN
First_Contig4419	1080	-	#N/A	#N/A	0	13	71	942	0	0.653	4.526	63.676	0.3265	34.101	-6.706587244	1.22E-07	5.43E-05	DOWN
Contig_2856	1149	-	#N/A	#N/A	59	132	504	373	2.706	6.079	30.15	23.713	4.3925	26.9315	-2.616180394	1.23E-07	5.44E-05	DOWN
Contig_92896	791	-	K02977	ko03010:Ribosome,	156	109	577	438	10.471	7.236	50.077	40.418	8.8535	45.2475	-2.353518278	1.23E-07	5.44E-05	DOWN
Contig_203194	1026	-	#N/A	#N/A	136	144	18	11	6.999	7.416	1.218	0.815	7.2075	1.0165	2.825888717	1.25E-07	5.50E-05	UP
Contig_235450	1135	-	K02639	ko00195:Photosynthesis,	59	42	1	0	2.774	1.943	0.089	0	2.3585	0.0445	5.727920455	1.31E-07	5.78E-05	UP
Second_Contig719	1003	tr|A0A0D2MQ76|A0A0D2MQ76_9CHLO:SubName: Full=Uncharacterized protein {ECO:0000313|EMBL:KIY96810.1}; GN=MNEG_11154 OS=Unreviewed; 269 AA.	#N/A	#N/A	7	9	47	176	0.39	0.468	3.21	12.779	0.429	7.9945	-4.219958253	1.32E-07	5.79E-05	DOWN
Contig_197012	5389	-	K21776	ko04218:Cellular senescence,	8	19	125	78	0.075	0.181	1.598	1.053	0.128	1.3255	-3.372320955	1.34E-07	5.86E-05	DOWN
Contig_44548	755	-	K02995	ko03010:Ribosome,	210	167	678	624	14.757	11.684	61.699	60.333	13.2205	61.016	-2.206410864	1.38E-07	6.00E-05	DOWN
Contig_50237	494	-	#N/A	#N/A	50	64	301	193	5.365	6.805	41.791	28.542	6.085	35.1665	-2.530872588	1.38E-07	6.00E-05	DOWN
Contig_28467	1250	-	K03231	ko03013:RNA transport,ko05134:Legionellosis,	221	157	700	650	9.369	6.607	38.452	37.995	7.988	38.2235	-2.258553649	1.39E-07	6.03E-05	DOWN
First_Contig1226	1772	-	#N/A	#N/A	34	78	0	1	1.015	2.314	0	0.038	1.6645	0.019	6.452945642	1.42E-07	6.13E-05	UP
Contig_23459	2544	-	#N/A	#N/A	112	158	421	3547	2.331	3.279	11.353	101.827	2.805	56.59	-4.334474461	1.43E-07	6.18E-05	DOWN
Contig_32722	894	-	#N/A	#N/A	104	76	6	5	6.139	4.457	0.49	0.391	5.298	0.4405	3.588233919	1.44E-07	6.20E-05	UP
Contig_179309	2296	-	#N/A	#N/A	80	169	423	2201	1.848	3.884	12.661	70.02	2.866	41.3405	-3.850445323	1.46E-07	6.23E-05	DOWN
First_Contig1398	555	tr|D8U4U4|D8U4U4_VOLCA:RecName: Full=Peptidyl-prolyl cis-trans isomerase {ECO:0000256|RuleBase:RU363019}; GN=VOLCADRAFT_109223 OS=Volvox carteri f. nagariensis.	K03768	#N/A	415	606	92	65	39.604	57.517	11.433	8.615	48.5605	10.024	2.276324957	1.45E-07	6.23E-05	UP
Contig_126907	863	-	K02150	ko01100:Metabolic pathways,ko00190:Oxidative phosphorylation,ko04150:mTOR signaling pathway,ko04145:Phagosome,ko04721:Synaptic vesicle cycle,ko04966:Collecting duct acid secretion,	21	17	109	103	1.3	1.054	8.654	8.738	1.177	8.696	-2.88523762	1.48E-07	6.32E-05	DOWN
Contig_52889	582	-	K02951	ko03010:Ribosome,	142	133	538	426	12.951	12.07	63.467	53.428	12.5105	58.4475	-2.224001867	1.49E-07	6.33E-05	DOWN
Contig_34633	594	-	K02912	ko03010:Ribosome,	207	160	802	544	18.47	14.172	92.711	66.858	16.321	79.7845	-2.289379041	1.52E-07	6.45E-05	DOWN
Contig_25275	550	-	K02896	ko03010:Ribosome,	121	103	507	343	11.642	9.878	63.345	45.568	10.76	54.4565	-2.339426183	1.55E-07	6.57E-05	DOWN
Contig_23887	611	-	K02975	ko03010:Ribosome,	141	80	608	375	12.232	6.921	68.377	44.776	9.5765	56.5765	-2.562632546	1.59E-07	6.71E-05	DOWN
Contig_49089	738	-	#N/A	#N/A	52	39	269	163	3.698	2.816	24.987	16.177	3.257	20.582	-2.659767554	1.62E-07	6.82E-05	DOWN
Contig_5207	5798	-	#N/A	#N/A	209	320	788	1317	1.904	2.905	9.336	16.588	2.4045	12.962	-2.430479508	1.70E-07	7.14E-05	DOWN
First_Contig2196	924	-	#N/A	#N/A	20	20	73	746	1.12	1.151	5.42	58.971	1.1355	32.1955	-4.825459444	1.72E-07	7.19E-05	DOWN
Contig_53140	618	-	#N/A	#N/A	101	72	5	5	8.649	6.135	0.546	0.562	7.392	0.554	3.738006875	1.79E-07	7.45E-05	UP
First_Contig4029	576	-	#N/A	#N/A	126	85	370	464	11.614	7.758	44.106	58.809	9.686	51.4575	-2.409408459	1.81E-07	7.55E-05	DOWN
Contig_10793	2233	-	#N/A	#N/A	976	989	182	182	23.148	23.342	5.599	5.94	23.245	5.7695	2.010402224	1.83E-07	7.57E-05	UP
Contig_202120	2382	-	#N/A	#N/A	7	0	41	144	0.156	0	1.17	4.429	0.078	2.7995	-5.165551246	1.82E-07	7.57E-05	DOWN
Contig_40538	637	-	K02974	ko03010:Ribosome,	85	87	398	266	7.056	7.191	42.9	30.552	7.1235	36.726	-2.366143612	1.83E-07	7.57E-05	DOWN
Contig_36843	3733	-	#N/A	#N/A	96	95	9	5	1.366	1.342	0.172	0.092	1.354	0.132	3.358617904	1.84E-07	7.59E-05	UP
Contig_88088	509	-	K02903	ko03010:Ribosome,	137	106	567	368	14.204	11.004	76.476	52.744	12.604	64.61	-2.357875816	1.85E-07	7.61E-05	DOWN
First_Contig6462	2430	-	#N/A	#N/A	58	41	0	1	1.269	0.888	0	0.039	1.0785	0.0195	5.789408242	1.88E-07	7.70E-05	UP
Contig_60518	692	-	#N/A	#N/A	1183	1275	166	248	90.493	97.149	16.47	26.138	93.821	21.304	2.138786544	1.91E-07	7.80E-05	UP
Contig_51600	631	-	K02949	ko03010:Ribosome,	126	77	499	344	10.562	6.452	54.342	39.821	8.507	47.0815	-2.468437926	1.94E-07	7.87E-05	DOWN
First_Contig3159	2124	tr|A0A0D2ME29|A0A0D2ME29_9CHLO:SubName: Full=Putative RNA-binding protein {ECO:0000313|EMBL:KIY99006.1}; GN=MNEG_8956 OS=Unreviewed; 395 AA.	K14411	ko03015:mRNA surveillance pathway,	86	68	326	268	2.142	1.686	10.551	9.21	1.914	9.8805	-2.367993221	1.94E-07	7.87E-05	DOWN
Contig_21303	641	-	#N/A	#N/A	7	4	30	399	0.559	0.353	3.199	45.427	0.456	24.313	-5.736550285	1.96E-07	7.95E-05	DOWN
Contig_296587	696	-	#N/A	#N/A	59	114	4	4	4.454	8.623	0.431	0.385	6.5385	0.408	4.002318647	2.01E-07	8.13E-05	UP
Contig_77139	1716	-	K00128	ko01100:Metabolic pathways,ko01110:Biosynthesis of secondary metabolites,ko01130:Biosynthesis of antibiotics,ko01120:Microbial metabolism in diverse environments,ko00620:Pyruvate metabolism,ko00010:Glycolysis / Gluconeogenesis,ko00280:Valine, leucine and isoleucine degradation,ko00310:Lysine degradation,ko00330:Arginine and proline metabolism,ko00561:Glycerolipid metabolism,ko00380:Tryptophan met…	335	272	48	42	10.324	8.357	1.924	1.783	9.3405	1.8535	2.333247665	2.02E-07	8.15E-05	UP
Contig_59162	4134	-	#N/A	#N/A	247	327	845	9762	3.157	4.167	14.029	172.445	3.662	93.237	-4.670198889	2.07E-07	8.31E-05	DOWN
Second_Contig203	4699	tr|I0YX63|I0YX63_9CHLO:SubName: Full=Flavodoxin IsiB {ECO:0000313|EMBL:EIE22982.1}; GN=COCSUDRAFT_53474 OS=Unreviewed; 173 AA.	K03839	#N/A	299	379	1013	36589	3.37	4.257	14.811	568.632	3.8135	291.7215	-6.257332207	2.07E-07	8.31E-05	DOWN
Contig_12995	1807	-	#N/A	#N/A	39	81	218	453	1.139	2.373	8.303	18.289	1.756	13.296	-2.920627537	2.10E-07	8.38E-05	DOWN
Contig_229298	1279	-	K01371	ko04142:Lysosome,ko04210:Apoptosis,ko04380:Osteoclast differentiation,ko04620:Toll-like receptor signaling pathway,	19	25	227	83	0.788	1.036	12.177	4.711	0.912	8.444	-3.210820849	2.10E-07	8.38E-05	DOWN
Contig_60516	627	-	#N/A	#N/A	727	822	134	145	61.423	69.103	14.697	16.879	65.263	15.788	2.047436882	2.11E-07	8.39E-05	UP
Contig_174262	480	-	#N/A	#N/A	8	34	136	174	0.917	3.725	19.521	26.539	2.321	23.03	-3.310695983	2.14E-07	8.49E-05	DOWN
First_Contig145	3417	-	#N/A	#N/A	212	198	594	5637	3.282	3.051	11.945	120.464	3.1665	66.2045	-4.385968298	2.15E-07	8.50E-05	DOWN
Contig_20108	1651	-	#N/A	#N/A	41	76	192	1550	1.323	2.434	8.001	68.563	1.8785	38.282	-4.349013183	2.22E-07	8.76E-05	DOWN
Contig_5868	581	-	#N/A	#N/A	223	216	36	23	20.303	19.57	4.197	2.882	19.9365	3.5395	2.493794676	2.25E-07	8.84E-05	UP
Contig_38821	1673	-	#N/A	#N/A	225	262	697	973	7.121	8.254	28.608	42.477	7.6875	35.5425	-2.208958751	2.28E-07	8.95E-05	DOWN
Contig_2063	1980	-	#N/A	#N/A	76	81	337	252	2.038	2.162	11.678	9.311	2.1	10.4945	-2.321172199	2.30E-07	9.00E-05	DOWN
Contig_3733	2364	-	#N/A	#N/A	522	459	2339	1256	11.693	10.245	67.94	38.803	10.969	53.3715	-2.282637552	2.30E-07	9.00E-05	DOWN
Contig_231906	704	-	#N/A	#N/A	0	9	81	59	0	0.687	7.91	6.096	0.3435	7.003	-4.349591083	2.32E-07	9.03E-05	DOWN
First_Contig235	1787	tr|W7T9W9|W7T9W9_9STRA:SubName: Full=Cytochrome p450 {ECO:0000313|EMBL:EWM23162.1}; GN=Naga_100043g23 OS=Nannochloropsis gaditana.	K20495	#N/A	365	351	41	5	10.803	10.36	1.567	0.19	10.5815	0.8785	3.590358057	2.33E-07	9.04E-05	UP
Contig_175424	402	-	#N/A	#N/A	44	39	0	0	5.752	5.108	0	0	5.43	0	Inf	2.38E-07	9.24E-05	UP
Contig_292632	1355	-	K03006	ko01100:Metabolic pathways,ko00230:Purine metabolism,ko00240:Pyrimidine metabolism,ko05169:Epstein-Barr virus infection,ko05168:Herpes simplex infection,ko03020:RNA polymerase,	163	174	24	7	6.365	6.777	1.24	0.381	6.571	0.8105	3.019228851	2.39E-07	9.24E-05	UP
Contig_134445	444	-	#N/A	#N/A	18	11	53	903	2.163	1.25	8.259	148.485	1.7065	78.372	-5.521225995	2.43E-07	9.37E-05	DOWN
Contig_31526	4885	-	#N/A	#N/A	33	33	112	472	0.361	0.36	1.574	7.059	0.3605	4.3165	-3.581790824	2.44E-07	9.38E-05	DOWN
Contig_33480	854	-	#N/A	#N/A	132	90	426	399	8.167	5.546	34.255	34.106	6.8565	34.1805	-2.317629276	2.49E-07	9.54E-05	DOWN
Contig_197135	403	-	#N/A	#N/A	15	45	142	271	2.022	5.905	24.217	49.034	3.9635	36.6255	-3.208001573	2.51E-07	9.62E-05	DOWN
Contig_35623	438	-	#N/A	#N/A	30	59	0	0	3.644	7.109	0	0	5.3765	0	Inf	2.57E-07	9.79E-05	UP
Contig_8646	1538	-	#N/A	#N/A	718	692	2335	1963	24.72	23.71	104.277	93.207	24.215	98.742	-2.027762864	2.57E-07	9.79E-05	DOWN
Contig_352685	450	-	#N/A	#N/A	46	37	0	0	5.365	4.355	0	0	4.86	0	Inf	2.63E-07	0.000100099	UP
Contig_10630	2410	-	#N/A	#N/A	927	1186	3101	3389	20.354	25.944	88.37	102.679	23.149	95.5245	-2.044920928	2.70E-07	0.000102245	DOWN
Contig_222840	456	-	#N/A	#N/A	0	0	41	26	0	0	6.134	4.201	0	5.1675	#NAME?	2.76E-07	0.000104055	DOWN
Contig_292058	821	-	#N/A	#N/A	15	8	64	135	0.96	0.536	5.373	12.006	0.748	8.6895	-3.538162991	2.76E-07	0.000104055	DOWN
Contig_88806	546	-	K02900	ko03010:Ribosome,	249	176	852	639	24.183	17.017	107.128	85.496	20.6	96.312	-2.225071225	2.77E-07	0.00010441	DOWN
Contig_197882	1595	-	#N/A	#N/A	4	1	18	272	0.124	0.039	0.792	12.443	0.0815	6.6175	-6.34334242	2.80E-07	0.000104961	DOWN
Contig_24963	2445	-	K01669	#N/A	104	92	2	9	2.246	1.976	0.061	0.283	2.111	0.172	3.617446109	2.82E-07	0.000105729	UP
Contig_58938	403	-	#N/A	#N/A	27	31	125	140	3.545	4.009	21.23	25.382	3.777	23.306	-2.625388728	2.86E-07	0.000106839	DOWN
Contig_15588	879	-	K17756	#N/A	95	85	8	2	5.743	5.118	0.631	0.144	5.4305	0.3875	3.808816821	2.93E-07	0.000109182	UP
Contig_246471	1246	-	#N/A	#N/A	0	1	16	115	0	0.052	0.893	6.75	0.026	3.8215	-7.199483597	2.98E-07	0.000110744	DOWN
Contig_26136	922	-	K02991	ko03010:Ribosome,ko04714:Thermogenesis,ko04151:PI3K-Akt signaling pathway,ko04150:mTOR signaling pathway,ko05205:Proteoglycans in cancer,ko04910:Insulin signaling pathway,ko04371:Apelin signaling pathway,ko04066:HIF-1 signaling pathway,ko01521:EGFR tyrosine kinase inhibitor resistance,	142	86	477	401	8.163	4.937	35.555	31.795	6.55	33.675	-2.362111134	2.99E-07	0.000110744	DOWN
Contig_294824	892	-	K17908	ko04140:Autophagy - animal,ko04138:Autophagy - yeast,ko04136:Autophagy - other,	45	37	0	0	2.685	2.16	0	0	2.4225	0	Inf	3.04E-07	0.000112597	UP
Contig_31974	1640	-	K08337	ko04140:Autophagy - animal,ko04138:Autophagy - yeast,ko04136:Autophagy - other,ko04216:Ferroptosis,	149	144	410	780	4.804	4.618	17.174	34.741	4.711	25.9575	-2.462046205	3.08E-07	0.000113657	DOWN
Contig_8189	2216	-	#N/A	#N/A	1437	905	231	135	34.337	21.524	7.151	4.455	27.9305	5.803	2.266970566	3.15E-07	0.000116042	UP
Contig_326901	671	-	#N/A	#N/A	30	57	0	0	2.351	4.479	0	0	3.415	0	Inf	3.19E-07	0.000117095	UP
Contig_19810	1908	-	K01915	ko01100:Metabolic pathways,ko01120:Microbial metabolism in diverse environments,ko01230:Biosynthesis of amino acids,ko02020:Two-component system,ko00630:Glyoxylate and dicarboxylate metabolism,ko00250:Alanine, aspartate and glutamate metabolism,ko04217:Necroptosis,ko04724:Glutamatergic synapse,ko00220:Arginine biosynthesis,ko04727:GABAergic synapse,ko00910:Nitrogen metabolism,	144	94	11	1	3.996	2.597	0.407	0.037	3.2965	0.222	3.8923035	3.21E-07	0.000117498	UP
Contig_21087	5032	-	K01192	ko04142:Lysosome,ko00511:Other glycan degradation,	1084	1337	3128	6206	11.404	14.012	42.693	90.066	12.708	66.3795	-2.385000767	3.29E-07	0.000120156	DOWN
Contig_34415	691	-	#N/A	#N/A	64	58	177	1482	4.919	4.448	17.575	156.585	4.6835	87.08	-4.216682437	3.30E-07	0.000120442	DOWN
Contig_199570	1297	-	#N/A	#N/A	55	84	236	333	2.255	3.397	12.493	18.728	2.826	15.6105	-2.465683376	3.36E-07	0.000122224	DOWN
Contig_47925	725	-	#N/A	#N/A	51	33	239	154	3.704	2.377	22.592	15.515	3.0405	19.0535	-2.647675541	3.37E-07	0.000122224	DOWN
Contig_55145	1327	-	#N/A	#N/A	6031	6503	1080	1355	240.605	258.344	55.914	74.592	249.4745	65.253	1.934776222	3.41E-07	0.000123404	UP
First_Contig4298	1714	-	#N/A	#N/A	49	41	186	183	1.517	1.254	7.456	7.813	1.3855	7.6345	-2.462126964	3.43E-07	0.000123938	DOWN
Contig_292739	493	-	#N/A	#N/A	57	30	0	0	6.133	3.18	0	0	4.6565	0	Inf	3.54E-07	0.000127719	UP
Contig_19179	1288	-	#N/A	#N/A	911	859	2258	5523	37.455	35.153	120.389	313.126	36.304	216.7575	-2.577881494	3.59E-07	0.000128996	DOWN
Contig_123453	646	-	#N/A	#N/A	45	26	122	629	3.722	2.121	12.955	71.098	2.9215	42.0265	-3.846518118	3.60E-07	0.000129061	DOWN
Contig_161428	500	-	#N/A	#N/A	0	0	28	36	0	0	3.888	5.211	0	4.5495	#NAME?	3.70E-07	0.000132018	DOWN
Contig_60805	3214	-	#N/A	#N/A	452	459	1473	1276	7.451	7.529	31.476	28.994	7.49	30.235	-2.013181955	3.69E-07	0.000132018	DOWN
Contig_112776	977	-	#N/A	#N/A	40	33	109	1258	2.152	1.8	7.669	93.994	1.976	50.8315	-4.685067952	3.74E-07	0.000133209	DOWN
Contig_19664	2145	-	#N/A	#N/A	203	202	34	17	5.007	4.965	1.096	0.591	4.986	0.8435	2.563422909	3.83E-07	0.000136228	UP
Contig_49445	1596	-	#N/A	#N/A	117	116	322	813	3.874	3.837	13.875	37.195	3.8555	25.535	-2.727486186	3.87E-07	0.000137392	DOWN
Contig_39631	1180	-	#N/A	#N/A	14	15	55	332	0.629	0.672	3.186	20.571	0.6505	11.8785	-4.190659799	3.93E-07	0.000138931	DOWN
Contig_86162	415	-	#N/A	#N/A	0	0	22	48	0	0	3.612	8.526	0	6.069	#NAME?	3.94E-07	0.000138931	DOWN
Contig_197229	1178	-	#N/A	#N/A	40	42	142	231	1.811	1.897	8.306	14.293	1.854	11.2995	-2.607545786	3.96E-07	0.00013945	DOWN
Contig_100051	1029	-	#N/A	#N/A	0	0	6	214	0	0	0.432	15.18	0	7.806	#NAME?	4.02E-07	0.00014078	DOWN
Contig_27903	1639	-	#N/A	#N/A	15	30	80	587	0.486	0.978	3.343	26.165	0.732	14.754	-4.333118682	4.01E-07	0.00014078	DOWN
Contig_7232	1172	-	K02930	ko03010:Ribosome,	98	67	396	261	4.406	3.016	23.224	16.24	3.711	19.732	-2.410657286	4.05E-07	0.00014183	DOWN
Contig_9783	450	-	K02929	ko03010:Ribosome,	173	131	625	443	20.399	15.384	95.319	71.955	17.8915	83.637	-2.224866968	4.11E-07	0.000143593	DOWN
Contig_42197	745	-	K02880	ko03010:Ribosome,	107	59	458	275	7.603	4.177	42.205	26.984	5.89	34.5945	-2.55420315	4.13E-07	0.000143886	DOWN
Contig_295	4382	-	#N/A	#N/A	3990	2355	640	415	48.201	28.334	10.024	6.924	38.2675	8.474	2.17500462	4.23E-07	0.000147024	UP
Contig_61185	967	-	#N/A	#N/A	47	57	144	2068	2.591	3.093	10.217	156.145	2.842	83.181	-4.871275569	4.26E-07	0.000147599	DOWN
Contig_2221	826	-	#N/A	#N/A	84	123	285	1452	5.39	7.856	23.663	128.37	6.623	76.0165	-3.520755838	4.28E-07	0.000147937	DOWN
First_Contig949	4216	tr|D8QX69|D8QX69_SELML:SubName: Full=Putative uncharacterized protein {ECO:0000313|EMBL:EFJ35357.1}; GN=SELMODRAFT_79855 OS=Selaginella moellendorffii	K01187	ko01100:Metabolic pathways,ko00500:Starch and sucrose metabolism,ko00052:Galactose metabolism,	51	44	145	504	0.635	0.555	2.359	8.737	0.595	5.548	-3.221006214	4.32E-07	0.000149152	DOWN
Contig_75850	761	-	#N/A	#N/A	146	145	16	19	10.186	10.071	1.422	1.84	10.1285	1.631	2.634591844	4.33E-07	0.000149235	UP
Contig_26591	456	-	K02883	ko03010:Ribosome,	78	80	2	6	9.04	9.294	0.326	1.029	9.167	0.6775	3.758156822	4.44E-07	0.000152673	UP
Contig_167169	3517	-	K10142	ko04115:p53 signaling pathway,ko04216:Ferroptosis,	71	48	160	7097	1.075	0.717	3.12	147.372	0.896	75.246	-6.391972349	4.53E-07	0.000155224	DOWN
Contig_138410	516	-	K00128	ko01100:Metabolic pathways,ko01110:Biosynthesis of secondary metabolites,ko01130:Biosynthesis of antibiotics,ko01120:Microbial metabolism in diverse environments,ko00620:Pyruvate metabolism,ko00010:Glycolysis / Gluconeogenesis,ko00280:Valine, leucine and isoleucine degradation,ko00310:Lysine degradation,ko00330:Arginine and proline metabolism,ko00561:Glycerolipid metabolism,ko00380:Tryptophan met…	89	75	0	6	9.154	7.699	0	0.837	8.4265	0.4185	4.331633995	4.54E-07	0.000155349	UP
Contig_332391	857	-	#N/A	#N/A	39	40	0	0	2.386	2.477	0	0	2.4315	0	Inf	4.58E-07	0.000156071	UP
Contig_42615	931	-	#N/A	#N/A	14	16	83	92	0.779	0.887	6.109	7.222	0.833	6.6655	-3.0003247	4.58E-07	0.000156071	DOWN
Contig_77094	1084	-	#N/A	#N/A	65	36	309	178	3.185	1.746	19.571	11.994	2.4655	15.7825	-2.678373593	4.60E-07	0.000156352	DOWN
Contig_12625	2696	-	K18703	#N/A	838	640	132	135	16.462	12.511	3.354	3.663	14.4865	3.5085	2.045782808	4.62E-07	0.000156637	UP
Contig_75006	437	-	#N/A	#N/A	288	342	36	56	34.925	41.256	5.62	9.353	38.0905	7.4865	2.347067916	4.64E-07	0.000156871	UP
Contig_125464	1465	-	K02146	ko01100:Metabolic pathways,ko00190:Oxidative phosphorylation,ko04142:Lysosome,ko05203:Viral carcinogenesis,ko04145:Phagosome,ko04721:Synaptic vesicle cycle,ko04966:Collecting duct acid secretion,	10	10	91	58	0.359	0.364	4.277	2.871	0.3615	3.574	-3.305472082	4.68E-07	0.000158075	DOWN
Contig_55294	804	-	K02985	ko03010:Ribosome,	198	155	22	24	13.058	10.185	1.896	2.216	11.6215	2.056	2.498884121	4.70E-07	0.00015828	UP
Contig_119702	922	-	K02998	ko03010:Ribosome,	118	94	385	346	6.757	5.351	28.684	27.426	6.054	28.055	-2.212297333	4.72E-07	0.000158475	DOWN
Contig_15019	2534	-	K03531	ko04112:Cell cycle - Caulobacter,	883	1070	2987	2727	18.454	22.252	80.936	78.599	20.353	79.7675	-1.970559602	4.82E-07	0.000161691	DOWN
Contig_201859	2452	-	#N/A	#N/A	47	20	170	178	1.022	0.434	4.774	5.295	0.728	5.0345	-2.789838149	4.89E-07	0.000163791	DOWN
Contig_693	4435	-	#N/A	#N/A	2265	1332	350	158	27.037	15.839	5.422	2.596	21.438	4.009	2.418855997	4.92E-07	0.000164436	UP
Contig_2123	671	-	#N/A	#N/A	42	69	169	601	3.291	5.43	17.313	65.436	4.3605	41.3745	-3.2461764	4.96E-07	0.000164819	DOWN
Contig_86541	464	-	#N/A	#N/A	156	262	28	26	17.805	29.743	4.083	4.077	23.774	4.08	2.542743601	4.95E-07	0.000164819	UP
Contig_26370	1046	-	#N/A	#N/A	112	89	509	282	5.659	4.502	33.443	19.716	5.0805	26.5795	-2.387271573	5.05E-07	0.000167034	DOWN
Contig_300073	733	-	#N/A	#N/A	41	103	3	0	2.981	7.377	0.299	0	5.179	0.1495	5.114456169	5.06E-07	0.000167034	UP
Contig_30197	690	-	#N/A	#N/A	147	197	27	11	11.291	15.021	2.683	1.18	13.156	1.9315	2.767927331	5.04E-07	0.000167034	UP
Contig_57048	841	-	#N/A	#N/A	43	36	0	0	2.694	2.239	0	0	2.4665	0	Inf	5.10E-07	0.000168114	UP
Contig_293507	432	-	#N/A	#N/A	321	510	12	54	39.285	62.252	1.965	9.102	50.7685	5.5335	3.19766944	5.15E-07	0.000169264	UP
Contig_295041	1717	-	K06689	ko04141:Protein processing in endoplasmic reticulum,ko04120:Ubiquitin mediated proteolysis,ko04013:MAPK signaling pathway - fly,ko04624:Toll and Imd signaling pathway,	166	162	17	24	5.115	4.969	0.671	1.025	5.042	0.848	2.571859948	5.16E-07	0.000169264	UP
Contig_16068	2361	-	#N/A	#N/A	128	125	13	15	2.878	2.795	0.384	0.458	2.8365	0.421	2.752219726	5.29E-07	0.000173327	UP
Contig_166069	426	-	#N/A	#N/A	315	377	1003	1095	39.187	46.625	161.716	187.652	42.906	174.684	-2.025496158	5.34E-07	0.000174374	DOWN
Contig_26410	1468	-	#N/A	#N/A	128	112	16	7	4.613	4.017	0.767	0.352	4.315	0.5595	2.947150523	5.41E-07	0.000176401	UP
Contig_8158	1605	-	#N/A	#N/A	2263	2813	8475	6548	74.637	92.411	362.624	297.945	83.524	330.2845	-1.983446557	5.52E-07	0.000179101	DOWN
Contig_86257	592	-	#N/A	#N/A	15	22	69	261	1.342	1.963	7.995	32.239	1.6525	20.117	-3.605692999	5.51E-07	0.000179101	DOWN
Contig_5857	2201	-	#N/A	#N/A	375	216	45	15	9.022	5.181	1.419	0.512	7.1015	0.9655	2.878775623	5.59E-07	0.00018129	UP
Contig_158808	1246	-	#N/A	#N/A	28	56	0	0	1.204	2.388	0	0	1.796	0	Inf	5.62E-07	0.000181622	UP
Contig_2223	1007	-	#N/A	#N/A	158	285	599	2791	8.315	14.897	40.832	202.374	11.606	121.603	-3.389236082	5.81E-07	0.000187529	DOWN
Contig_137605	1598	-	#N/A	#N/A	6	11	36	320	0.193	0.373	1.562	14.638	0.283	8.1	-4.83904795	5.88E-07	0.000189342	DOWN
Contig_34416	968	-	#N/A	#N/A	55	96	213	1406	2.999	5.21	15.125	106.098	4.1045	60.6115	-3.884313154	5.99E-07	0.000192397	DOWN
Contig_5431	653	-	#N/A	#N/A	63	33	1	0	5.1	2.681	0.152	0	3.8905	0.076	5.677812351	6.14E-07	0.000196893	UP
Contig_2222	5836	-	K16601	#N/A	550	880	1786	35103	4.987	7.951	21.02	439.254	6.469	230.137	-5.152806427	6.30E-07	0.000201555	DOWN
Contig_68140	1752	-	K17275	#N/A	115	109	11	12	3.466	3.287	0.441	0.503	3.3765	0.472	2.838669793	6.32E-07	0.000201852	UP
First_Contig212	1553	tr|K8Z9A4|K8Z9A4_9STRA:SubName: Full=Adipocyte plasma membrane-associated {ECO:0000313|EMBL:EKU22301.1}; GN=NGA_0486300 OS=Nannochloropsis gaditana CCMP526.	K21407	#N/A	202	232	34	9	6.894	7.882	1.513	0.432	7.388	0.9725	2.925413711	6.35E-07	0.000202425	UP
Contig_48248	8616	-	#N/A	#N/A	88	60	378	226	0.544	0.369	3.012	1.918	0.4565	2.465	-2.432900881	6.42E-07	0.000204084	DOWN
Contig_150153	1185	-	#N/A	#N/A	62	49	186	262	2.764	2.201	10.791	16.145	2.4825	13.468	-2.439670003	6.53E-07	0.000207383	DOWN
Contig_55504	1059	-	#N/A	#N/A	63	50	2	1	3.173	2.482	0.13	0.069	2.8275	0.0995	4.828686688	6.59E-07	0.000208184	UP
Contig_59890	441	-	K05765	ko04810:Regulation of actin cytoskeleton,ko04360:Axon guidance,ko04666:Fc gamma R-mediated phagocytosis,ko05133:Pertussis,	190	235	27	34	22.785	28.15	4.27	5.592	25.4675	4.931	2.368705187	6.58E-07	0.000208184	UP
Contig_10934	1932	-	#N/A	#N/A	277	299	42	50	7.603	8.171	1.503	1.905	7.887	1.704	2.210551307	6.65E-07	0.000209844	UP
First_Contig8272	766	-	#N/A	#N/A	0	0	34	27	0	0	3.067	2.578	0	2.8225	#NAME?	6.74E-07	0.000212307	DOWN
Contig_1123	797	-	K02989	ko03010:Ribosome,	121	69	410	326	8.006	4.597	35.329	29.884	6.3015	32.6065	-2.371392398	6.85E-07	0.000215289	DOWN
Contig_67683	1593	-	#N/A	#N/A	127	151	376	668	4.231	4.99	16.223	30.625	4.6105	23.424	-2.344992337	7.01E-07	0.000219738	DOWN
Contig_70246	4091	-	#N/A	#N/A	71	81	256	275	0.913	1.044	4.296	4.913	0.9785	4.6045	-2.234400747	7.05E-07	0.000220697	DOWN
Contig_97770	3138	-	K02541	ko04110:Cell cycle,ko04111:Cell cycle - yeast,ko04113:Meiosis - yeast,ko03030:DNA replication,	281	359	1034	891	4.733	6.027	22.623	20.725	5.38	21.674	-2.010287354	7.12E-07	0.000222268	DOWN
Contig_20970	1115	-	#N/A	#N/A	83	110	250	1202	3.943	5.187	15.383	78.696	4.565	47.0395	-3.36518596	7.41E-07	0.000231039	DOWN
Contig_12185	2299	-	K03234	ko04921:Oxytocin signaling pathway,ko04152:AMPK signaling pathway,	89	69	6	4	2.042	1.582	0.172	0.129	1.812	0.1505	3.589747563	7.50E-07	0.000233256	UP
Contig_96085	639	-	K02953	ko03010:Ribosome,	149	92	569	358	12.371	7.613	61.099	40.909	9.992	51.004	-2.351765013	7.55E-07	0.00023431	DOWN
Contig_96516	406	-	#N/A	#N/A	0	0	30	30	0	0	5.007	5.463	0	5.235	#NAME?	7.66E-07	0.000237226	DOWN
Contig_85154	581	-	K02868	ko03010:Ribosome,	181	127	19	19	16.497	11.495	2.24	2.349	13.996	2.2945	2.608762858	7.70E-07	0.000237404	UP
First_Contig2169	3262	tr|A0A0D2MPQ4|A0A0D2MPQ4_9CHLO:SubName: Full=Uncharacterized protein {ECO:0000313|EMBL:KIZ02477.1}; GN=MNEG_5482 OS=Unreviewed; 589 AA.	#N/A	#N/A	64	65	180	524	1.034	1.043	3.787	11.735	1.0385	7.761	-2.901741339	7.68E-07	0.000237404	DOWN
Contig_158638	878	-	#N/A	#N/A	33	44	0	0	2	2.617	0	0	2.3085	0	Inf	7.73E-07	0.000237699	UP
Contig_269000	904	-	#N/A	#N/A	33	44	0	0	1.957	2.58	0	0	2.2685	0	Inf	7.74E-07	0.000237699	UP
Contig_109875	650	-	#N/A	#N/A	253	542	1486	1356	20.589	43.956	156.971	152.329	32.2725	154.65	-2.260629587	7.88E-07	0.000241687	DOWN
Contig_74793	1905	-	#N/A	#N/A	119	130	722	308	3.31	3.588	26.042	11.825	3.449	18.9335	-2.456691095	7.93E-07	0.000242808	DOWN
Contig_8224	880	-	K05692	ko04714:Thermogenesis,ko04810:Regulation of actin cytoskeleton,ko04510:Focal adhesion,ko05205:Proteoglycans in cancer,ko04015:Rap1 signaling pathway,ko04921:Oxytocin signaling pathway,ko04145:Phagosome,ko05164:Influenza A,ko04611:Platelet activation,ko04530:Tight junction,ko04210:Apoptosis,ko05225:Hepatocellular carcinoma,ko04919:Thyroid hormone signaling pathway,ko05418:Fluid shear stress and at…	325	247	44	46	19.522	14.774	3.461	3.859	17.148	3.66	2.228124769	7.97E-07	0.000243393	UP
Contig_206399	930	-	#N/A	#N/A	93	141	14	3	5.308	7.965	1.054	0.261	6.6365	0.6575	3.335359785	7.99E-07	0.000243639	UP
Contig_47426	1317	-	#N/A	#N/A	32	32	173	111	1.268	1.294	9.018	6.158	1.281	7.588	-2.566449203	8.15E-07	0.00024793	DOWN
Contig_132486	928	-	#N/A	#N/A	51	29	0	0	2.93	1.62	0	0	2.275	0	Inf	8.17E-07	0.000248039	UP
Contig_2629	528	-	#N/A	#N/A	201	144	906	444	20.11	14.361	117.84	61.465	17.2355	89.6525	-2.378960662	8.27E-07	0.00025014	DOWN
Contig_56751	807	-	K02993	ko03010:Ribosome,	155	87	564	378	10.159	5.657	48.011	34.178	7.908	41.0945	-2.377560543	8.27E-07	0.00025014	DOWN
First_Contig3939	686	-	#N/A	#N/A	16	13	109	67	1.2	1.004	10.923	7.088	1.102	9.0055	-3.030682155	8.31E-07	0.000250831	DOWN
Contig_198660	3020	-	#N/A	#N/A	87	120	436	292	1.523	2.099	9.904	7.049	1.811	8.4765	-2.226682144	8.43E-07	0.000253984	DOWN
Contig_28489	981	-	K02155	ko01100:Metabolic pathways,ko00190:Oxidative phosphorylation,ko04142:Lysosome,ko04145:Phagosome,ko04721:Synaptic vesicle cycle,ko04966:Collecting duct acid secretion,	118	83	382	320	6.368	4.437	26.732	23.843	5.4025	25.2875	-2.226725343	8.49E-07	0.000255325	DOWN
Contig_27839	1460	-	#N/A	#N/A	29	24	88	270	1.038	0.856	4.118	13.491	0.947	8.8045	-3.216804746	8.67E-07	0.000260024	DOWN
Contig_70608	779	-	K02934	ko03010:Ribosome,	103	65	351	277	7.001	4.408	30.978	25.967	5.7045	28.4725	-2.319396828	8.68E-07	0.000260024	DOWN
Contig_18811	765	-	#N/A	#N/A	26	44	122	235	1.811	3.012	10.962	22.431	2.4115	16.6965	-2.791542995	8.95E-07	0.000267427	DOWN
Contig_7415	443	-	K02885	ko03010:Ribosome,	167	130	19	19	19.907	15.498	2.937	3.114	17.7025	3.0255	2.548707627	8.98E-07	0.000267927	UP
Contig_116744	1193	-	#N/A	#N/A	295	455	943	2575	13.085	20.11	54.308	157.604	16.5975	105.956	-2.674427429	9.06E-07	0.000269713	DOWN
Contig_55769	2166	-	#N/A	#N/A	448	681	1770	1628	10.951	16.577	56.113	54.884	13.764	55.4985	-2.011548982	9.08E-07	0.000269713	DOWN
Contig_188439	2472	-	K02540	ko04110:Cell cycle,ko04111:Cell cycle - yeast,ko04113:Meiosis - yeast,ko03030:DNA replication,	291	395	1018	1031	6.23	8.416	28.286	30.446	7.323	29.366	-2.003640066	9.11E-07	0.000270156	DOWN
Contig_71735	2248	-	K19355	ko00051:Fructose and mannose metabolism,	207	202	538	810	4.868	4.745	16.449	26.307	4.8065	21.378	-2.15306825	9.24E-07	0.000273532	DOWN
Contig_70336	435	-	K02920	ko03010:Ribosome,	123	63	427	320	15.028	7.63	67.431	53.638	11.329	60.5345	-2.41773708	9.35E-07	0.000276341	DOWN
Contig_36438	1495	-	K06580	#N/A	300	233	43	11	10.632	8.218	1.994	0.552	9.425	1.273	2.888260199	9.39E-07	0.000276745	UP
Contig_295402	1820	-	#N/A	#N/A	41	93	0	3	1.193	2.698	0	0.105	1.9455	0.0525	5.211679747	9.42E-07	0.000277141	UP
Contig_15125	2051	-	#N/A	#N/A	778	515	130	56	20.087	13.247	4.359	1.994	16.667	3.1765	2.391484524	9.52E-07	0.000279605	UP
Contig_196252	720	-	#N/A	#N/A	15	32	117	114	1.074	2.339	11.203	11.59	1.7065	11.3965	-2.739478504	9.55E-07	0.000279934	DOWN
Contig_296615	988	-	K00384	ko00450:Selenocompound metabolism,	48	59	0	2	2.597	3.146	0	0.181	2.8715	0.0905	4.987742959	9.57E-07	0.000280171	UP
Contig_197664	1494	-	#N/A	#N/A	39	53	322	133	1.383	1.856	14.818	6.498	1.6195	10.658	-2.718316365	9.62E-07	0.000280875	DOWN
Contig_17874	1009	-	#N/A	#N/A	101	78	0	7	5.294	4.094	0	0.527	4.694	0.2635	4.154942975	9.77E-07	0.000284947	UP
Contig_42760	2353	-	#N/A	#N/A	71	117	245	1272	1.601	2.625	7.138	39.481	2.113	23.3095	-3.463553386	9.83E-07	0.000285993	DOWN
Contig_154197	3917	-	K11420	ko00310:Lysine degradation,ko04211:Longevity regulating pathway,	128	165	506	416	1.73	2.216	8.874	7.747	1.973	8.3105	-2.074544323	1.01E-06	0.000293723	DOWN
Contig_45935	595	-	K04043	ko03018:RNA degradation,ko04212:Longevity regulating pathway - worm,	45	31	0	0	4.015	2.789	0	0	3.402	0	Inf	1.03E-06	0.00029781	UP
Contig_196771	2483	-	#N/A	#N/A	173	289	662	905	3.687	6.127	18.304	26.629	4.907	22.4665	-2.194862212	1.03E-06	0.00029804	DOWN
Contig_203392	2386	-	#N/A	#N/A	1040	1637	292	141	23.068	36.175	8.395	4.305	29.6215	6.35	2.221816202	1.06E-06	0.000304503	UP
Contig_204709	1419	-	#N/A	#N/A	37	62	301	151	1.381	2.293	14.561	7.778	1.837	11.1695	-2.604141074	1.06E-06	0.000304503	DOWN
Contig_87702	7842	-	#N/A	#N/A	36	21	167	109	0.246	0.14	1.466	1.012	0.193	1.239	-2.682503435	1.06E-06	0.000304503	DOWN
Contig_218212	2308	-	#N/A	#N/A	0	0	38	23	0	0	1.121	0.729	0	0.925	#NAME?	1.06E-06	0.000305323	DOWN
Contig_53168	2823	-	K10956	ko04141:Protein processing in endoplasmic reticulum,ko04145:Phagosome,ko03060:Protein export,	28	32	150	107	0.522	0.595	3.651	2.775	0.5585	3.213	-2.524291795	1.08E-06	0.000309562	DOWN
Contig_315467	479	-	#N/A	#N/A	38	36	0	0	4.213	4.006	0	0	4.1095	0	Inf	1.08E-06	0.000310212	UP
Contig_36410	2201	-	#N/A	#N/A	109	111	2	12	2.622	2.653	0.068	0.39	2.6375	0.229	3.52575159	1.09E-06	0.000310587	UP
Contig_78802	646	-	K02910	ko03010:Ribosome,	78	84	357	225	6.38	6.831	37.906	25.452	6.6055	31.679	-2.26178712	1.10E-06	0.000313152	DOWN
Contig_40760	531	-	K02943	ko03010:Ribosome,	238	127	858	544	23.732	12.655	110.953	74.808	18.1935	92.8805	-2.351952628	1.13E-06	0.000321585	DOWN
Contig_1136	5790	-	#N/A	#N/A	3659	2556	697	315	33.454	23.269	8.27	3.969	28.3615	6.1195	2.212448151	1.14E-06	0.000324349	UP
Contig_2437	2075	-	#N/A	#N/A	145	167	378	1293	3.7	4.233	12.508	45.495	3.9665	29.0015	-2.870189066	1.15E-06	0.00032668	DOWN
Contig_31262	965	-	#N/A	#N/A	1545	1746	3816	9637	84.747	95.395	271.577	729.256	90.071	500.4165	-2.473994776	1.16E-06	0.000328178	DOWN
Contig_8935	523	-	K08770	ko03320:PPAR signaling pathway,	130	189	15	24	13.11	19.019	2.016	3.401	16.0645	2.7085	2.568310082	1.16E-06	0.000328657	UP
Contig_42754	914	-	#N/A	#N/A	186	156	25	5	10.763	9.025	1.901	0.43	9.894	1.1655	3.085604895	1.18E-06	0.00033247	UP
Contig_22549	2676	-	#N/A	#N/A	1894	1928	4729	6433	37.469	37.993	121.36	175.546	37.731	148.453	-1.976184006	1.21E-06	0.000341702	DOWN
First_Contig3889	2011	-	#N/A	#N/A	0	0	8	113	0	0	0.262	4.118	0	2.19	#NAME?	1.23E-06	0.00034604	DOWN
Contig_301157	1013	-	#N/A	#N/A	136	97	4	14	7.132	5.032	0.283	0.988	6.082	0.6355	3.258581786	1.25E-06	0.000350411	UP
Contig_757	1906	-	#N/A	#N/A	82	111	255	612	2.266	3.059	9.2	23.436	2.6625	16.318	-2.615610815	1.26E-06	0.000352342	DOWN
Contig_103003	1096	-	K02932	ko03010:Ribosome,	59	68	262	192	2.837	3.263	16.387	12.809	3.05	14.598	-2.258889578	1.27E-06	0.000355475	DOWN
Contig_2415	1564	-	#N/A	#N/A	342	355	788	5475	11.587	11.971	34.59	255.654	11.779	145.122	-3.622977274	1.28E-06	0.000355844	DOWN
Contig_350841	653	-	#N/A	#N/A	0	0	5	169	0	0	0.548	18.889	0	9.7185	#NAME?	1.28E-06	0.000356043	DOWN
Contig_41518	1450	-	#N/A	#N/A	13	25	117	85	0.457	0.91	5.56	4.262	0.6835	4.911	-2.84500358	1.28E-06	0.000356043	DOWN
First_Contig1168	2473	tr|E1ZTD5|E1ZTD5_CHLVA:RecName: Full=Phosphate transporter {ECO:0000256|RuleBase:RU363058}; GN=CHLNCDRAFT_141686 OS=Chlorella variabilis	K14640	#N/A	787	963	1966	9226	16.838	20.522	54.589	272.446	18.68	163.5175	-3.129878684	1.31E-06	0.000362138	DOWN
Contig_45665	569	-	K02947	ko03010:Ribosome,	104	83	367	270	9.711	7.686	44.264	34.686	8.6985	39.475	-2.182100722	1.33E-06	0.000367413	DOWN
Contig_173679	1378	-	K13025	ko03040:Spliceosome,ko03013:RNA transport,ko03015:mRNA surveillance pathway,	80	46	3	2	3.071	1.778	0.131	0.118	2.4245	0.1245	4.283469606	1.34E-06	0.00036808	UP
Contig_199507	1266	-	#N/A	#N/A	28	40	130	149	1.189	1.657	7.043	8.601	1.423	7.822	-2.458601874	1.34E-06	0.00036808	DOWN
Contig_30065	855	-	K02938	ko03010:Ribosome,	197	187	20	33	12.202	11.553	1.592	2.845	11.8775	2.2185	2.420574748	1.34E-06	0.00036808	UP
Contig_186727	1128	-	#N/A	#N/A	6	11	61	65	0.261	0.491	3.709	4.197	0.376	3.953	-3.394143388	1.34E-06	0.000368638	DOWN
Contig_47030	416	-	#N/A	#N/A	70	82	208	426	8.848	10.368	34.338	74.766	9.608	54.552	-2.505324034	1.35E-06	0.000370107	DOWN
Contig_102957	1047	-	K05758	ko04144:Endocytosis,ko04810:Regulation of actin cytoskeleton,ko04666:Fc gamma R-mediated phagocytosis,ko05132:Salmonella infection,	27	19	140	87	1.384	0.973	9.183	6.067	1.1785	7.625	-2.693785579	1.36E-06	0.000372552	DOWN
Contig_15012	6892	-	K05849	ko04022:cGMP-PKG signaling pathway,ko04371:Apelin signaling pathway,ko04020:Calcium signaling pathway,ko04974:Protein digestion and absorption,ko04740:Olfactory transduction,	388	522	1168	1622	2.978	3.991	11.64	17.186	3.4845	14.413	-2.048347097	1.37E-06	0.000375655	DOWN
Contig_203678	2155	-	K16761	#N/A	16	13	67	107	0.405	0.327	2.131	3.634	0.366	2.8825	-2.977405054	1.39E-06	0.000378643	DOWN
Contig_8747	2259	-	K17285	#N/A	5853	5745	971	1369	137.172	134.083	29.531	44.243	135.6275	36.887	1.878465365	1.41E-06	0.000383055	UP
Contig_20710	1827	-	#N/A	#N/A	929	870	47	160	26.92	25.098	1.764	6.413	26.009	4.0885	2.669367386	1.41E-06	0.000383085	UP
Contig_21237	695	-	K02991	ko03010:Ribosome,ko04714:Thermogenesis,ko04151:PI3K-Akt signaling pathway,ko04150:mTOR signaling pathway,ko05205:Proteoglycans in cancer,ko04910:Insulin signaling pathway,ko04371:Apelin signaling pathway,ko04066:HIF-1 signaling pathway,ko01521:EGFR tyrosine kinase inhibitor resistance,	78	87	5	8	5.941	6.604	0.457	0.794	6.2725	0.6255	3.325958776	1.41E-06	0.000383085	UP
Contig_23857	434	-	K00789	ko01100:Metabolic pathways,ko01110:Biosynthesis of secondary metabolites,ko01230:Biosynthesis of amino acids,ko00270:Cysteine and methionine metabolism,	40	33	0	0	4.912	4.005	0	0	4.4585	0	Inf	1.41E-06	0.000383199	UP
Contig_10488	2225	-	#N/A	#N/A	312	243	1575	643	7.426	5.747	48.62	21.105	6.5865	34.8625	-2.404092089	1.42E-06	0.000383733	DOWN
Contig_134444	435	-	#N/A	#N/A	6	14	36	330	0.679	1.737	5.672	55.45	1.208	30.561	-4.660999391	1.43E-06	0.000385075	DOWN
Contig_221199	3208	-	#N/A	#N/A	39	45	1	0	0.652	0.743	0.025	0	0.6975	0.0125	5.802193217	1.43E-06	0.000385075	UP
Contig_201326	2152	-	#N/A	#N/A	237	273	29	47	5.826	6.693	0.925	1.588	6.2595	1.2565	2.31663675	1.44E-06	0.000387341	UP
Contig_43880	957	-	K02987	ko03010:Ribosome,	123	77	475	285	6.786	4.227	34.064	21.759	5.5065	27.9115	-2.341652139	1.45E-06	0.000390074	DOWN
Contig_197394	4122	-	#N/A	#N/A	127	140	527	341	1.629	1.794	8.772	6.044	1.7115	7.408	-2.113822806	1.48E-06	0.000396826	DOWN
Contig_110362	1692	-	K10782	ko00061:Fatty acid biosynthesis,	55	85	211	335	1.729	2.646	8.572	14.444	2.1875	11.508	-2.395282204	1.49E-06	0.000399284	DOWN
Contig_25563	2173	-	#N/A	#N/A	113	113	257	2329	2.75	2.732	8.107	78.269	2.741	43.188	-3.977856275	1.54E-06	0.000411338	DOWN
Contig_45826	664	-	K02962	ko03010:Ribosome,	156	180	27	23	12.456	14.321	2.777	2.555	13.3885	2.666	2.32824565	1.55E-06	0.00041292	UP
Contig_74655	2329	-	#N/A	#N/A	621	875	1834	2979	14.113	19.81	54.09	93.405	16.9615	73.7475	-2.120330383	1.56E-06	0.000415829	DOWN
Contig_111269	1899	-	#N/A	#N/A	18	50	124	322	0.511	1.388	4.47	12.365	0.9495	8.4175	-3.148151911	1.61E-06	0.000428721	DOWN
Contig_60565	3834	-	#N/A	#N/A	54	33	189	160	0.747	0.448	3.378	3.042	0.5975	3.21	-2.425562679	1.62E-06	0.000429423	DOWN
Contig_44207	547	-	K04563	ko04111:Cell cycle - yeast,ko04113:Meiosis - yeast,ko04011:MAPK signaling pathway - yeast,	31	45	164	135	3.03	4.303	20.625	18.083	3.6665	19.354	-2.400156323	1.65E-06	0.000435856	DOWN
Contig_28049	2039	-	K00219	#N/A	113	120	17	9	2.925	3.109	0.561	0.312	3.017	0.4365	2.789061138	1.65E-06	0.000436136	UP
Contig_44276	1138	-	K04564	ko04146:Peroxisome,ko04068:FoxO signaling pathway,ko04013:MAPK signaling pathway - fly,ko04211:Longevity regulating pathway,ko04213:Longevity regulating pathway - multiple species,ko04212:Longevity regulating pathway - worm,	58	108	221	819	2.703	4.997	13.346	52.536	3.85	32.941	-3.096954001	1.66E-06	0.000439049	DOWN
Contig_89263	2470	-	#N/A	#N/A	30	48	103	688	0.65	1.027	2.856	20.351	0.8385	11.6035	-3.790605442	1.67E-06	0.000441059	DOWN
Contig_17273	1194	-	K14753	#N/A	133	79	452	319	5.879	3.489	25.985	19.508	4.684	22.7465	-2.279831594	1.68E-06	0.000442816	DOWN
Contig_12976	1239	-	#N/A	#N/A	104	66	466	234	4.449	2.828	25.809	13.82	3.6385	19.8145	-2.445140847	1.70E-06	0.000444505	DOWN
Contig_33827	744	-	K01183	ko01100:Metabolic pathways,ko00520:Amino sugar and nucleotide sugar metabolism,	343	369	63	67	24.437	26.14	5.84	6.556	25.2885	6.198	2.028606805	1.69E-06	0.000444505	UP
First_Contig4637	478	-	#N/A	#N/A	17	50	229	132	1.829	5.539	32.95	20.154	3.684	26.552	-2.849475568	1.70E-06	0.000444505	DOWN
First_Contig5056	1374	-	#N/A	#N/A	79	101	243	433	3.061	3.858	12.143	23.032	3.4595	17.5875	-2.345914977	1.71E-06	0.000447406	DOWN
Contig_140856	2834	-	#N/A	#N/A	421	574	1578	1278	7.86	10.686	38.247	32.929	9.273	35.588	-1.940282797	1.72E-06	0.0004483	DOWN
Contig_29028	1010	-	K01126	ko00564:Glycerophospholipid metabolism,	91	143	431	339	4.772	7.453	29.281	24.517	6.1125	26.899	-2.137718075	1.73E-06	0.000449734	DOWN
Contig_158412	2237	-	#N/A	#N/A	11	6	67	62	0.261	0.143	2.067	2.012	0.202	2.0395	-3.335788309	1.74E-06	0.000451759	DOWN
Contig_2487	4262	-	K01610	ko01100:Metabolic pathways,ko01110:Biosynthesis of secondary metabolites,ko01130:Biosynthesis of antibiotics,ko01120:Microbial metabolism in diverse environments,ko01200:Carbon metabolism,ko00620:Pyruvate metabolism,ko00010:Glycolysis / Gluconeogenesis,ko00020:Citrate cycle (TCA cycle),ko00710:Carbon fixation in photosynthetic organisms,	113	99	306	382	1.402	1.229	4.927	6.551	1.3155	5.739	-2.125188126	1.75E-06	0.000451759	DOWN
Contig_2541	740	-	K02893	ko03010:Ribosome,	120	78	470	275	8.58	5.567	43.624	27.096	7.0735	35.36	-2.321622126	1.75E-06	0.000451759	DOWN
Contig_60248	621	-	K02997	ko03010:Ribosome,	82	62	5	4	6.985	5.296	0.55	0.459	6.1405	0.5045	3.60542996	1.74E-06	0.000451759	UP
Contig_24955	2191	-	#N/A	#N/A	434	518	2060	1062	10.491	12.473	64.567	35.4	11.482	49.9835	-2.122077966	1.76E-06	0.000454375	DOWN
Contig_43841	1466	-	K13886	#N/A	45	47	234	134	1.637	1.689	10.948	6.657	1.663	8.8025	-2.404125153	1.77E-06	0.000457241	DOWN
Contig_26930	863	-	K01373	ko04142:Lysosome,ko04210:Apoptosis,	218	97	13	0	13.386	5.952	1.039	0	9.669	0.5195	4.218171035	1.79E-06	0.000461017	UP
First_Contig5122	2179	tr|A0A0D2MFG6|A0A0D2MFG6_9CHLO:SubName: Full=Uncharacterized protein {ECO:0000313|EMBL:KIY99456.1}; GN=MNEG_8506 OS=Unreviewed; 494 AA.	#N/A	#N/A	87	95	248	393	2.122	2.3	7.813	13.167	2.211	10.49	-2.246243748	1.80E-06	0.00046288	DOWN
Contig_196253	5782	-	#N/A	#N/A	132	164	423	475	1.209	1.498	5.02	5.994	1.3535	5.507	-2.024571721	1.81E-06	0.000463118	DOWN
Contig_200623	3005	-	#N/A	#N/A	36	37	123	175	0.626	0.654	2.817	4.263	0.64	3.54	-2.46760555	1.81E-06	0.000463118	DOWN
Contig_84274	1360	-	K00560	ko01100:Metabolic pathways,ko00240:Pyrimidine metabolism,ko01523:Antifolate resistance,ko00670:One carbon pool by folate,	215	278	644	846	8.377	10.778	32.538	45.433	9.5775	38.9855	-2.025216612	1.81E-06	0.000463118	DOWN
Contig_92460	966	-	#N/A	#N/A	82	44	288	215	4.51	2.397	20.507	16.272	3.4535	18.3895	-2.412751125	1.82E-06	0.000463118	DOWN
First_Contig4107	2220	-	#N/A	#N/A	242	789	2780	1891	5.778	18.727	86.005	62.219	12.2525	74.112	-2.596631012	1.81E-06	0.000463118	DOWN
Contig_699	4808	-	K09480	ko01100:Metabolic pathways,ko00561:Glycerolipid metabolism,	201	197	604	548	2.215	2.156	8.632	8.319	2.1855	8.4755	-1.955335102	1.84E-06	0.000467337	DOWN
Contig_187487	636	-	#N/A	#N/A	0	2	37	29	0	0.153	4.021	3.337	0.0765	3.679	-5.587710118	1.84E-06	0.000468629	DOWN
Contig_52955	2909	-	#N/A	#N/A	16	26	61	417	0.294	0.467	1.44	10.468	0.3805	5.954	-3.967890863	1.86E-06	0.00047161	DOWN
Second_Contig643	2640	-	#N/A	#N/A	22	12	158	66	0.444	0.234	4.105	1.814	0.339	2.9595	-3.125996278	1.86E-06	0.000472015	DOWN
Second_Contig589	2218	tr|A0A0D2JRC8|A0A0D2JRC8_9CHLO:RecName: Full=Sulfotransferase {ECO:0000256|RuleBase:RU361155}; GN=MNEG_6349 OS=Unreviewed; 245 AA.	#N/A	#N/A	130	173	343	1915	3.093	4.119	10.633	63.038	3.606	36.8355	-3.352625524	1.88E-06	0.000475584	DOWN
Contig_175004	977	-	#N/A	#N/A	312	254	52	45	16.926	13.711	3.682	3.338	15.3185	3.51	2.125732099	1.95E-06	0.000490501	UP
Contig_38273	595	-	K02958	ko03010:Ribosome,	112	99	13	2	9.981	8.792	1.529	0.225	9.3865	0.877	3.419938564	1.95E-06	0.000490501	UP
Contig_72532	668	-	#N/A	#N/A	29	46	101	537	2.321	3.656	10.335	58.682	2.9885	34.5085	-3.529458317	1.95E-06	0.000490501	DOWN
First_Contig7749	2320	-	#N/A	#N/A	375	433	51	84	8.551	9.833	1.513	2.657	9.192	2.085	2.140331414	1.95E-06	0.000490501	UP
Contig_246413	807	-	#N/A	#N/A	7	11	26	476	0.467	0.73	2.184	43.073	0.5985	22.6285	-5.240645897	1.97E-06	0.000494604	DOWN
Contig_37016	547	-	#N/A	#N/A	0	0	29	27	0	0	3.592	3.589	0	3.5905	#NAME?	1.99E-06	0.000497144	DOWN
Contig_149686	487	-	#N/A	#N/A	42	30	0	0	4.615	3.292	0	0	3.9535	0	Inf	1.99E-06	0.000497164	UP
Contig_220672	1328	-	#N/A	#N/A	86	129	495	278	3.42	5.122	25.59	15.313	4.271	20.4515	-2.259560857	2.01E-06	0.000502125	DOWN
Contig_59574	417	-	#N/A	#N/A	79	17	0	0	9.982	2.169	0	0	6.0755	0	Inf	2.02E-06	0.000502688	UP
First_Contig7310	565	tr|A0A067CQJ9|A0A067CQJ9_SAPPC:SubName: Full=Uncharacterized protein {ECO:0000313|EMBL:KDO32979.1}; GN=SPRG_02670 OS=Saprolegnia parasitica	K17987	ko04137:Mitophagy - animal,	47	27	0	0	4.361	2.492	0	0	3.4265	0	Inf	2.04E-06	0.000507622	UP
Contig_83747	1892	-	#N/A	#N/A	44	27	138	157	1.236	0.741	4.996	6.073	0.9885	5.5345	-2.485140115	2.06E-06	0.000510496	DOWN
Contig_34363	1036	-	#N/A	#N/A	1363	1586	5314	3296	69.646	80.709	352.253	232.314	75.1775	292.2835	-1.958995543	2.07E-06	0.000512114	DOWN
Contig_37167	1841	-	#N/A	#N/A	178	202	35	24	5.114	5.797	1.316	0.934	5.4555	1.125	2.277786425	2.07E-06	0.000512929	UP
First_Contig611	988	-	#N/A	#N/A	513	688	1522	1938	27.461	36.726	105.766	143.224	32.0935	124.495	-1.955734763	2.09E-06	0.000516352	DOWN
Contig_39070	1773	-	#N/A	#N/A	1200	1940	7341	3598	35.829	57.67	284.306	148.212	46.7495	216.259	-2.209737334	2.09E-06	0.000516429	DOWN
Contig_14015	1308	-	#N/A	#N/A	182	88	12	0	7.368	3.531	0.633	0	5.4495	0.3165	4.105846462	2.10E-06	0.000517589	UP
Contig_206251	425	-	#N/A	#N/A	0	12	75	74	0	1.547	12.094	12.754	0.7735	12.424	-4.005584633	2.11E-06	0.000518057	DOWN
Contig_119946	423	-	#N/A	#N/A	0	0	20	40	0	0	3.317	6.919	0	5.118	#NAME?	2.11E-06	0.000518545	DOWN
Contig_109126	2022	-	#N/A	#N/A	237	182	29	35	6.192	4.747	0.982	1.259	5.4695	1.1205	2.287266305	2.13E-06	0.000522414	UP
Contig_196123	815	-	#N/A	#N/A	57	137	314	514	3.68	8.841	26.437	46.015	6.2605	36.226	-2.532675726	2.14E-06	0.000523155	DOWN
Contig_41544	1215	-	#N/A	#N/A	17	22	55	408	0.762	0.954	3.111	24.499	0.858	13.805	-4.00806943	2.19E-06	0.000534408	DOWN
Contig_46790	1909	-	#N/A	#N/A	348	452	1087	1160	9.661	12.488	39.085	44.363	11.0745	41.724	-1.913635909	2.20E-06	0.00053612	DOWN
Contig_34904	1942	-	#N/A	#N/A	7	5	27	161	0.197	0.14	0.95	6.045	0.1685	3.4975	-4.375503561	2.26E-06	0.000550489	DOWN
First_Contig8143	1647	tr|C1EJJ8|C1EJJ8_MICSR:SubName: Full=Uncharacterized protein {ECO:0000313|EMBL:ACO68198.1}; GN=MICPUN_89262 OS=Micromonas sp.	K10615	ko04120:Ubiquitin mediated proteolysis,	33	37	0	0	1.07	1.176	0	0	1.123	0	Inf	2.26E-06	0.000550489	UP
Contig_33069	525	-	#N/A	#N/A	55	23	0	0	5.549	2.351	0	0	3.95	0	Inf	2.29E-06	0.000556689	UP
Contig_5317	2609	-	K06445	ko01100:Metabolic pathways,ko01212:Fatty acid metabolism,ko00071:Fatty acid degradation,	539	529	116	41	10.942	10.685	3.048	1.151	10.8135	2.0995	2.364715862	2.31E-06	0.000560761	UP
Contig_12184	577	-	K03234	ko04921:Oxytocin signaling pathway,ko04152:AMPK signaling pathway,	65	50	3	2	6.003	4.537	0.402	0.218	5.27	0.31	4.087462841	2.32E-06	0.000561733	UP
Contig_3533	1010	-	K03231	ko03013:RNA transport,ko05134:Legionellosis,	532	316	40	2	27.863	16.47	2.751	0.119	22.1665	1.435	3.949258351	2.32E-06	0.000561733	UP
Contig_201972	709	-	#N/A	#N/A	42	24	127	161	3.13	1.807	12.276	16.593	2.4685	14.4345	-2.547814584	2.33E-06	0.000563311	DOWN
Contig_114386	1435	-	#N/A	#N/A	188	332	1401	621	6.952	12.207	67.039	31.614	9.5795	49.3265	-2.364340662	2.34E-06	0.000564401	DOWN
Contig_2306	2210	-	#N/A	#N/A	1059	804	2179	4467	25.374	19.179	67.718	147.621	22.2765	107.6695	-2.273015145	2.38E-06	0.000572166	DOWN
Contig_43030	3114	-	#N/A	#N/A	166	84	15	9	2.819	1.425	0.336	0.215	2.122	0.2755	2.945300432	2.40E-06	0.000577017	UP
Contig_95083	448	-	K11296	#N/A	122	82	13	4	14.423	9.596	2.027	0.633	12.0095	1.33	3.174677937	2.43E-06	0.000583547	UP
Contig_48308	759	-	K03232	#N/A	42	57	166	190	2.955	3.968	15.028	18.269	3.4615	16.6485	-2.265922946	2.46E-06	0.000588924	DOWN
Contig_16482	2662	-	#N/A	#N/A	471	354	88	38	9.366	7.014	2.278	1.037	8.19	1.6575	2.304854582	2.49E-06	0.000593042	UP
Contig_16498	578	-	K20520	#N/A	138	149	17	23	12.608	13.559	1.995	2.89	13.0835	2.4425	2.421318064	2.48E-06	0.000593042	UP
Contig_46577	948	-	K03257	ko03013:RNA transport,	268	224	49	31	14.993	12.443	3.534	2.405	13.718	2.9695	2.207778223	2.50E-06	0.000595417	UP
Contig_7355	4820	-	K10251	ko01100:Metabolic pathways,ko01110:Biosynthesis of secondary metabolites,ko01212:Fatty acid metabolism,ko00062:Fatty acid elongation,ko01040:Biosynthesis of unsaturated fatty acids,ko00140:Steroid hormone biosynthesis,	1323	1750	3235	16015	14.535	19.137	46.093	242.641	16.836	144.367	-3.100119683	2.50E-06	0.00059594	DOWN
Contig_24640	3517	-	#N/A	#N/A	34	32	143	113	0.519	0.487	2.799	2.338	0.503	2.5685	-2.352295769	2.53E-06	0.000601233	DOWN
Contig_110430	1837	-	#N/A	#N/A	69	81	165	1392	1.986	2.327	6.164	55.341	2.1565	30.7525	-3.833940077	2.54E-06	0.000602265	DOWN
Contig_54557	1336	-	#N/A	#N/A	34	20	129	108	1.347	0.788	6.623	5.885	1.0675	6.254	-2.550543149	2.56E-06	0.000607024	DOWN
Contig_90335	1708	-	#N/A	#N/A	226	203	40	13	7.018	6.272	1.607	0.555	6.645	1.081	2.619902676	2.58E-06	0.000609886	UP
Second_Contig597	2440	tr|A0A0D2MPZ3|A0A0D2MPZ3_9CHLO:SubName: Full=Aurora kinase A {ECO:0000313|EMBL:KIZ04725.1}; GN=MNEG_3233 OS=Unreviewed; 376 AA.	K08850	#N/A	355	477	1092	1257	7.709	10.314	30.745	37.622	9.0115	34.1835	-1.923460947	2.60E-06	0.000614458	DOWN
Contig_307958	1186	-	K10808	ko01100:Metabolic pathways,ko00230:Purine metabolism,ko00240:Pyrimidine metabolism,ko00480:Glutathione metabolism,ko00983:Drug metabolism - other enzymes,ko04115:p53 signaling pathway,	20	62	0	0	0.912	2.776	0	0	1.844	0	Inf	2.61E-06	0.000615332	UP
Contig_11694	1609	-	#N/A	#N/A	437	337	74	70	14.383	11.05	3.149	3.179	12.7165	3.164	2.006880143	2.62E-06	0.000616216	UP
Contig_15098	2819	-	#N/A	#N/A	20	24	73	173	0.371	0.442	1.771	4.473	0.4065	3.122	-2.94114328	2.64E-06	0.000620091	DOWN
Contig_285393	525	-	#N/A	#N/A	21	59	0	0	2.09	5.969	0	0	4.0295	0	Inf	2.64E-06	0.000620091	UP
Contig_207936	779	-	#N/A	#N/A	8	11	49	89	0.578	0.742	4.287	8.379	0.66	6.333	-3.26235115	2.67E-06	0.000625387	DOWN
Contig_7768	1893	-	#N/A	#N/A	211	137	28	21	5.896	3.81	1.003	0.799	4.853	0.901	2.429277849	2.69E-06	0.000630169	UP
Contig_88387	737	-	K02870	ko03010:Ribosome,	210	108	604	509	15.078	7.753	56.318	50.415	11.4155	53.3665	-2.224940345	2.71E-06	0.00063304	DOWN
First_Contig1539	975	tr|I0YSX7|I0YSX7_9CHLO:SubName: Full=DNA mismatch repair protein {ECO:0000313|EMBL:EIE21496.1}; GN=COCSUDRAFT_37328 OS=Unreviewed; 909 AA.	K08735	ko03430:Mismatch repair,ko01524:Platinum drug resistance,	165	208	474	667	8.982	11.26	33.419	49.923	10.121	41.671	-2.04169188	2.78E-06	0.000648621	DOWN
Contig_55201	1246	-	#N/A	#N/A	6853	7563	1433	1747	291.151	319.976	78.993	102.377	305.5635	90.685	1.752536379	2.79E-06	0.000649222	UP
Contig_8640	691	-	#N/A	#N/A	102	225	399	2246	7.79	17.15	39.611	237.336	12.47	138.4735	-3.47307654	2.79E-06	0.000649222	DOWN
Contig_90328	2556	-	#N/A	#N/A	103	96	266	398	2.127	1.983	7.15	11.358	2.055	9.254	-2.170938705	2.80E-06	0.000649222	DOWN
Contig_127833	2289	-	#N/A	#N/A	104	124	316	390	2.401	2.859	9.466	12.45	2.63	10.958	-2.058849804	2.86E-06	0.00066209	DOWN
Contig_79523	767	-	K02940	ko03010:Ribosome,	134	95	542	288	9.215	6.506	48.54	27.453	7.8605	37.9965	-2.273173543	2.90E-06	0.000671209	DOWN
Contig_3769	2680	-	#N/A	#N/A	1446	1327	2942	10107	28.571	26.101	75.374	275.418	27.336	175.396	-2.681741789	2.93E-06	0.000678278	DOWN
First_Contig4599	1315	tr|D8TUY1|D8TUY1_VOLCA:RecName: Full=NADH-cytochrome b5 reductase {ECO:0000256|RuleBase:RU361226}; GN=cbr1 OS=Volvox carteri f. nagariensis.	K00326	ko00520:Amino sugar and nucleotide sugar metabolism,	113	164	391	461	4.556	6.56	20.444	25.582	5.558	23.013	-2.049811327	3.00E-06	0.000692275	DOWN
Contig_43980	1132	-	K02136	ko01100:Metabolic pathways,ko04714:Thermogenesis,ko00190:Oxidative phosphorylation,	105	91	13	5	4.916	4.253	0.806	0.311	4.5845	0.5585	3.037135212	3.07E-06	0.000706337	UP
Contig_3910	560	-	#N/A	#N/A	522	1130	144	39	49.381	106.346	17.623	5.041	77.8635	11.332	2.780544689	3.10E-06	0.000713348	UP
Contig_19113	1188	-	#N/A	#N/A	101	42	3	4	4.506	1.869	0.198	0.256	3.1875	0.227	3.811661139	3.14E-06	0.000721128	UP
Second_Contig384	3238	-	#N/A	#N/A	30	28	181	88	0.484	0.45	3.846	1.991	0.467	2.9185	-2.643732613	3.14E-06	0.000721185	DOWN
Contig_114250	1232	-	#N/A	#N/A	124	190	492	452	5.308	8.139	27.433	26.767	6.7235	27.1	-2.011008505	3.21E-06	0.00073385	DOWN
First_Contig1688	782	-	#N/A	#N/A	495	508	87	110	33.525	34.273	7.672	10.245	33.899	8.9585	1.919913621	3.21E-06	0.00073385	UP
First_Contig1357	3187	tr|A0A0D2NKM0|A0A0D2NKM0_9CHLO:SubName: Full=Putative cytochrome P450 12a5 {ECO:0000313|EMBL:KIZ05336.1}; GN=MNEG_2625 OS=Unreviewed; 402 AA.	K12664	ko01100:Metabolic pathways,ko00830:Retinol metabolism,	29	34	96	205	0.476	0.564	2.068	4.69	0.52	3.379	-2.700012822	3.22E-06	0.000734339	DOWN
Contig_74554	940	-	#N/A	#N/A	7	16	61	93	0.387	0.89	4.431	7.219	0.6385	5.825	-3.189499525	3.22E-06	0.000734741	DOWN
Contig_46107	1689	-	#N/A	#N/A	82	171	15	12	2.572	5.345	0.607	0.522	3.9585	0.5645	2.809908365	3.23E-06	0.000735804	UP
Contig_48534	880	-	#N/A	#N/A	5	0	23	111	0.314	0	1.763	9.228	0.157	5.4955	-5.129414284	3.27E-06	0.000743822	DOWN
First_Contig1014	1745	-	#N/A	#N/A	216	199	528	683	6.547	6.012	20.783	28.598	6.2795	24.6905	-1.975234457	3.28E-06	0.000744222	DOWN
Contig_41547	3986	-	#N/A	#N/A	159	214	521	553	2.11	2.824	8.975	10.131	2.467	9.553	-1.953196149	3.28E-06	0.000744305	DOWN
Contig_137663	1072	-	#N/A	#N/A	36	69	0	2	1.753	3.396	0	0.163	2.5745	0.0815	4.981348401	3.29E-06	0.000744776	UP
Contig_16279	765	-	#N/A	#N/A	16	20	54	247	1.113	1.378	4.881	23.534	1.2455	14.2075	-3.511855789	3.30E-06	0.000745851	DOWN
Contig_23627	958	-	#N/A	#N/A	168	189	33	24	9.302	10.4	2.369	1.834	9.851	2.1015	2.228850727	3.32E-06	0.000748514	UP
Contig_1029	4020	-	#N/A	#N/A	310	196	46	34	4.082	2.567	0.79	0.617	3.3245	0.7035	2.240515049	3.33E-06	0.000750887	UP
First_Contig7362	738	tr|K0SGK9|K0SGK9_THAOC:SubName: Full=Uncharacterized protein {ECO:0000313|EMBL:EJK60106.1}; GN=THAOC_19603 OS=Thalassiosira oceanica	#N/A	#N/A	45	26	0	0	3.197	1.869	0	0	2.533	0	Inf	3.37E-06	0.000757876	UP
Contig_56455	786	-	#N/A	#N/A	8	6	32	134	0.54	0.412	2.806	12.411	0.476	7.6085	-3.998578579	3.39E-06	0.000762501	DOWN
Second_Contig327	1086	-	#N/A	#N/A	81	78	177	932	3.946	3.786	11.177	62.671	3.866	36.924	-3.255645307	3.42E-06	0.000766517	DOWN
Contig_193360	691	-	#N/A	#N/A	133	91	14	12	10.204	6.932	1.407	1.241	8.568	1.324	2.694055358	3.46E-06	0.000775611	UP
Contig_299327	618	-	K03013	ko01100:Metabolic pathways,ko00230:Purine metabolism,ko00240:Pyrimidine metabolism,ko05169:Epstein-Barr virus infection,ko03020:RNA polymerase,ko04623:Cytosolic DNA-sensing pathway,	82	116	10	0	6.981	9.923	1.102	0	8.452	0.551	3.939168543	3.47E-06	0.00077704	UP
Contig_136074	2850	-	#N/A	#N/A	18	19	57	213	0.34	0.343	1.363	5.463	0.3415	3.413	-3.321082931	3.49E-06	0.0007771	DOWN
Contig_25671	825	-	#N/A	#N/A	39	26	234	95	2.482	1.658	19.507	8.415	2.07	13.961	-2.75369961	3.48E-06	0.0007771	DOWN
Contig_50381	1945	-	K01279	ko04142:Lysosome,	26	23	104	102	0.703	0.63	3.658	3.831	0.6665	3.7445	-2.490096309	3.49E-06	0.0007771	DOWN
Contig_56729	656	-	#N/A	#N/A	16	48	107	348	1.269	3.881	11.189	38.76	2.575	24.9745	-3.277811458	3.56E-06	0.000791347	DOWN
Contig_41543	1182	-	#N/A	#N/A	81	107	188	2128	3.611	4.787	10.898	131.469	4.199	71.1835	-4.083425177	3.60E-06	0.000798821	DOWN
Contig_205548	476	-	#N/A	#N/A	3	10	55	59	0.302	1.101	7.986	9.039	0.7015	8.5125	-3.601067884	3.65E-06	0.00080878	DOWN
Contig_5025	2928	-	#N/A	#N/A	447	527	963	7166	8.09	9.496	22.581	178.719	8.793	100.65	-3.516847893	3.67E-06	0.000811851	DOWN
Contig_24199	1095	-	K02865	ko03010:Ribosome,	68	66	4	5	3.279	3.177	0.277	0.354	3.228	0.3155	3.354928668	3.69E-06	0.000816375	UP
Contig_200727	1445	-	#N/A	#N/A	90	123	316	334	3.287	4.473	15.026	16.883	3.88	15.9545	-2.039834839	3.72E-06	0.000820746	DOWN
Contig_26310	6045	-	K20412	#N/A	606	1075	1649	21440	5.311	9.378	18.737	259.012	7.3445	138.8745	-4.240973629	3.72E-06	0.000820746	DOWN
Contig_34144	3922	-	K10401	#N/A	333	334	50	70	4.494	4.495	0.878	1.312	4.4945	1.095	2.037229759	3.81E-06	0.000839058	UP
Contig_109340	3070	-	#N/A	#N/A	6	4	42	53	0.095	0.075	0.944	1.255	0.085	1.0995	-3.693240953	3.82E-06	0.000839645	DOWN
Contig_202906	1375	-	#N/A	#N/A	22	26	83	139	0.832	0.987	4.157	7.385	0.9095	5.771	-2.665675788	3.83E-06	0.0008409	DOWN
Contig_21353	569	-	K02964	ko03010:Ribosome,	149	130	15	23	13.846	12.06	1.764	2.985	12.953	2.3745	2.447590613	3.86E-06	0.0008463	UP
Contig_11071	882	-	#N/A	#N/A	24	23	93	107	1.429	1.396	7.229	8.834	1.4125	8.0315	-2.50741859	3.87E-06	0.000846988	DOWN
Contig_113655	875	-	#N/A	#N/A	0	0	7	94	0	0	0.545	7.834	0	4.1895	#NAME?	3.87E-06	0.000846988	DOWN
Contig_111394	6995	-	#N/A	#N/A	37	27	150	107	0.28	0.205	1.474	1.113	0.2425	1.2935	-2.415223402	3.90E-06	0.000850916	DOWN
Contig_3171	702	-	#N/A	#N/A	217	203	474	1039	16.327	15.228	46.363	108.135	15.7775	77.249	-2.291647634	3.97E-06	0.000864894	DOWN
Contig_125172	520	-	#N/A	#N/A	42	27	0	0	4.314	2.788	0	0	3.551	0	Inf	4.00E-06	0.000871355	UP
Contig_37769	4875	-	K01187	ko01100:Metabolic pathways,ko00500:Starch and sucrose metabolism,ko00052:Galactose metabolism,	159	192	362	1925	1.729	2.074	5.099	28.838	1.9015	16.9685	-3.157649194	4.04E-06	0.000877354	DOWN
Contig_296048	576	-	#N/A	#N/A	485	695	52	123	44.577	63.6	6.198	15.586	54.0885	10.892	2.312053001	4.04E-06	0.000877963	UP
Contig_87108	1899	-	#N/A	#N/A	3	4	17	153	0.073	0.1	0.618	5.88	0.0865	3.249	-5.231151801	4.07E-06	0.000883336	DOWN
Contig_56164	468	-	#N/A	#N/A	79	51	5	3	8.903	5.741	0.79	0.432	7.322	0.611	3.582993488	4.09E-06	0.000883758	UP
Contig_75891	499	-	#N/A	#N/A	326	363	781	1363	34.637	38.363	107.487	199.5	36.5	153.4935	-2.072209194	4.09E-06	0.000883758	DOWN
First_Contig2747	6517	-	#N/A	#N/A	368	542	1196	1340	2.993	4.383	12.598	15.021	3.688	13.8095	-1.904750524	4.12E-06	0.00088938	DOWN
Contig_197383	441	-	#N/A	#N/A	0	0	44	16	0	0	6.914	2.657	0	4.7855	#NAME?	4.18E-06	0.000901891	DOWN
Contig_102086	2140	-	#N/A	#N/A	66	51	4	0	1.641	1.253	0.135	0	1.447	0.0675	4.422033609	4.21E-06	0.000904092	UP
Contig_99338	1992	-	K00825	ko01100:Metabolic pathways,ko01130:Biosynthesis of antibiotics,ko00310:Lysine degradation,ko00380:Tryptophan metabolism,ko01210:2-Oxocarboxylic acid metabolism,ko00300:Lysine biosynthesis,	18	25	69	170	0.483	0.67	2.39	6.219	0.5765	4.3045	-2.900453155	4.20E-06	0.000904092	DOWN
Contig_20729	1766	-	#N/A	#N/A	198	210	40	29	5.942	6.273	1.556	1.211	6.1075	1.3835	2.142259315	4.22E-06	0.000905441	UP
Contig_27792	1329	-	#N/A	#N/A	108	136	17	16	4.32	5.396	0.868	0.9	4.858	0.884	2.458244215	4.26E-06	0.000913244	UP
Contig_174392	423	-	#N/A	#N/A	57	20	0	0	7.146	2.446	0	0	4.796	0	Inf	4.28E-06	0.000916934	UP
Contig_232572	492	-	#N/A	#N/A	63	18	0	0	6.775	1.958	0	0	4.3665	0	Inf	4.39E-06	0.000937315	UP
Contig_23327	1028	-	K02932	ko03010:Ribosome,	177	137	12	27	9.123	7.009	0.823	1.941	8.066	1.382	2.54509579	4.39E-06	0.000937315	UP
Contig_101395	2212	-	K10405	#N/A	103	128	331	349	2.463	3.047	10.261	11.536	2.755	10.8985	-1.984005361	4.45E-06	0.00094895	DOWN
Contig_29207	413	-	K02985	ko03010:Ribosome,	77	53	5	0	9.891	6.739	0.82	0	8.315	0.41	4.342020449	4.47E-06	0.000949372	UP
Second_Contig917	2596	tr|A9NZJ1|A9NZJ1_PICSI:SubName: Full=Putative uncharacterized protein {ECO:0000313|EMBL:ABK26052.1}; GN=unknown OS=Picea sitchensis	#N/A	#N/A	40	27	187	103	0.825	0.553	4.956	2.894	0.689	3.925	-2.510116766	4.46E-06	0.000949372	DOWN
Contig_22969	758	-	#N/A	#N/A	97	199	530	447	6.79	13.836	47.98	43.046	10.313	45.513	-2.141814619	4.52E-06	0.0009574	DOWN
First_Contig4506	4570	tr|A0A0D2MW11|A0A0D2MW11_9CHLO:SubName: Full=Cyclin-A3-2 {ECO:0000313|EMBL:KIZ06715.1}; GN=MNEG_1241 OS=Unreviewed; 470 AA.	K06627	ko05169:Epstein-Barr virus infection,ko05165:Human papillomavirus infection,ko04110:Cell cycle,ko05203:Viral carcinogenesis,ko04218:Cellular senescence,ko04152:AMPK signaling pathway,ko04914:Progesterone-mediated oocyte maturation,ko05161:Hepatitis B,	364	388	1090	912	4.217	4.48	16.381	14.578	4.3485	15.4795	-1.831769133	4.51E-06	0.0009574	DOWN
Contig_226323	2293	-	#N/A	#N/A	4	5	24	122	0.092	0.115	0.715	3.884	0.1035	2.2995	-4.473617525	4.53E-06	0.000959284	DOWN
Contig_17192	2298	-	#N/A	#N/A	154	186	343	2000	3.545	4.262	10.237	63.561	3.9035	36.899	-3.240741544	4.59E-06	0.000970951	DOWN
Contig_206875	815	-	#N/A	#N/A	390	321	53	75	25.313	20.779	4.458	6.764	23.046	5.611	2.038186552	4.60E-06	0.000971893	UP
Contig_57376	1173	-	#N/A	#N/A	1063	1193	2184	12091	47.978	53.597	127.83	752.769	50.7875	440.2995	-3.115939841	4.62E-06	0.000973378	DOWN
Contig_111684	419	-	#N/A	#N/A	10	0	26	522	1.311	0	4.255	90.989	0.6555	47.622	-6.182888621	4.63E-06	0.000974583	DOWN
Contig_85026	575	-	K03038	ko05169:Epstein-Barr virus infection,ko03050:Proteasome,	41	27	0	0	3.782	2.502	0	0	3.142	0	Inf	4.65E-06	0.00097807	UP
Contig_5061	726	-	K02989	ko03010:Ribosome,	209	158	24	32	15.232	11.454	2.276	3.234	13.343	2.755	2.27595885	4.66E-06	0.000979139	UP
Contig_196866	770	-	#N/A	#N/A	66	58	153	437	4.505	3.959	13.684	41.49	4.232	27.587	-2.704577044	4.71E-06	0.000987631	DOWN
Contig_78461	1532	-	#N/A	#N/A	44	37	103	379	1.515	1.29	4.604	18.049	1.4025	11.3265	-3.013629447	4.76E-06	0.000996515	DOWN
Contig_135090	1873	-	K16944	#N/A	423	627	1493	1363	11.95	17.651	54.749	53.16	14.8005	53.9545	-1.866097376	4.80E-06	0.00100085	DOWN
Contig_143193	1579	-	K09464	ko04138:Autophagy - yeast,	34	32	0	0	1.148	1.075	0	0	1.1115	0	Inf	4.80E-06	0.00100085	UP
Contig_35264	659	-	#N/A	#N/A	3	16	30	468	0.219	1.244	3.177	51.914	0.7315	27.5455	-5.234814976	4.79E-06	0.00100085	DOWN
Contig_53	1530	-	#N/A	#N/A	605	283	1378	1700	20.95	9.755	61.829	81.136	15.3525	71.4825	-2.219116488	4.83E-06	0.001004258	DOWN
Contig_80073	699	-	#N/A	#N/A	18	29	72	211	1.366	2.176	7.064	22.084	1.771	14.574	-3.040760779	4.83E-06	0.001004258	DOWN
Contig_239415	432	-	#N/A	#N/A	0	4	16	121	0	0.499	2.518	20.443	0.2495	11.4805	-5.52400185	4.85E-06	0.001007728	DOWN
Contig_52760	544	-	K01527	ko04214:Apoptosis - fly,	173	163	33	18	16.837	15.776	4.178	2.386	16.3065	3.282	2.312800014	4.88E-06	0.001013106	UP
First_Contig5651	451	-	#N/A	#N/A	4	4	64	32	0.47	0.442	9.71	5.21	0.456	7.46	-4.032069901	4.93E-06	0.001021235	DOWN
Contig_57955	687	-	K02889	ko03010:Ribosome,	237	179	29	38	18.284	13.769	2.895	3.995	16.0265	3.445	2.217883504	4.95E-06	0.001024413	UP
First_Contig4270	849	-	#N/A	#N/A	21	27	80	145	1.286	1.702	6.488	12.455	1.494	9.4715	-2.664412775	4.96E-06	0.001024826	DOWN
Contig_210773	610	-	#N/A	#N/A	0	0	15	46	0	0	1.709	5.458	0	3.5835	#NAME?	4.98E-06	0.001028416	DOWN
Contig_296091	656	-	#N/A	#N/A	57	48	0	3	4.589	3.895	0	0.373	4.242	0.1865	4.507497085	5.08E-06	0.001044455	UP
Contig_309429	690	-	#N/A	#N/A	64	52	0	4	4.897	3.973	0	0.376	4.435	0.188	4.560129538	5.08E-06	0.001044455	UP
Contig_112708	485	-	#N/A	#N/A	55	20	0	0	6.027	2.166	0	0	4.0965	0	Inf	5.10E-06	0.001046847	UP
Contig_24112	3696	-	#N/A	#N/A	611	528	134	52	8.757	7.536	2.483	1.019	8.1465	1.751	2.21800128	5.09E-06	0.001046847	UP
Contig_169108	410	-	#N/A	#N/A	6	0	47	46	0.829	0	7.863	8.277	0.4145	8.07	-4.283124667	5.13E-06	0.001052113	DOWN
Contig_61839	820	-	#N/A	#N/A	76	88	228	286	4.875	5.671	19.134	25.458	5.273	22.296	-2.080089006	5.23E-06	0.001069614	DOWN
Contig_37085	484	-	#N/A	#N/A	287	367	885	859	31.351	39.968	125.507	129.629	35.6595	127.568	-1.8389081	5.25E-06	0.00107338	DOWN
Contig_31439	2425	-	K01580	ko01100:Metabolic pathways,ko01110:Biosynthesis of secondary metabolites,ko01120:Microbial metabolism in diverse environments,ko00250:Alanine, aspartate and glutamate metabolism,ko00650:Butanoate metabolism,ko00410:beta-Alanine metabolism,ko02024:Quorum sensing,ko04727:GABAergic synapse,ko00430:Taurine and hypotaurine metabolism,	194	231	545	626	4.228	5.021	15.435	18.851	4.6245	17.143	-1.890250306	5.28E-06	0.00107745	DOWN
Contig_27506	423	-	#N/A	#N/A	207	73	12	14	25.937	9.138	1.889	2.401	17.5375	2.145	3.031393551	5.29E-06	0.001078332	UP
Contig_306299	1577	-	K10580	ko04120:Ubiquitin mediated proteolysis,ko04624:Toll and Imd signaling pathway,	83	133	12	13	2.773	4.435	0.534	0.596	3.604	0.565	2.673276239	5.30E-06	0.001078384	UP
Contig_77626	1323	-	#N/A	#N/A	1887	2536	563	426	75.496	101.04	29.208	23.499	88.268	26.3535	1.743895931	5.30E-06	0.001078384	UP
Contig_1140	3960	-	#N/A	#N/A	19623	17201	4605	4078	262.318	228.993	79.855	75.21	245.6555	77.5325	1.66376345	5.33E-06	0.00108161	UP
Contig_172787	431	-	#N/A	#N/A	0	0	17	40	0	0	2.64	6.695	0	4.6675	#NAME?	5.33E-06	0.00108161	DOWN
Contig_134713	418	-	#N/A	#N/A	41	26	0	0	5.15	3.262	0	0	4.206	0	Inf	5.37E-06	0.001086701	UP
Contig_62749	1111	-	#N/A	#N/A	44	50	166	151	2.096	2.391	10.27	9.935	2.2435	10.1025	-2.170889262	5.44E-06	0.001099899	DOWN
Contig_7346	2345	-	#N/A	#N/A	3443	3872	907	823	77.724	87.055	26.559	25.616	82.3895	26.0875	1.659101792	5.51E-06	0.001112742	UP
Contig_37744	550	-	#N/A	#N/A	73	79	185	410	7.011	7.619	23.147	54.388	7.315	38.7675	-2.405917934	5.54E-06	0.001116678	DOWN
Contig_81187	625	-	K02882	ko03010:Ribosome,	73	63	6	0	6.219	5.277	0.671	0	5.748	0.3355	4.09867539	5.54E-06	0.001116678	UP
Contig_12706	953	-	#N/A	#N/A	2296	3183	6901	7417	127.566	176.065	497.282	568.327	151.8155	532.8045	-1.811287173	5.57E-06	0.001119779	DOWN
Contig_295043	1091	-	K15711	#N/A	31	76	0	2	1.523	3.682	0	0.154	2.6025	0.077	5.078895907	5.57E-06	0.001119779	UP
Contig_15719	1194	-	#N/A	#N/A	350	539	872	5476	15.501	23.802	50.154	334.904	19.6515	192.529	-3.292364428	5.60E-06	0.001123446	DOWN
Contig_46946	1188	-	#N/A	#N/A	183	133	350	1109	8.163	5.914	20.227	68.152	7.0385	44.1895	-2.650363698	5.61E-06	0.00112391	DOWN
Contig_16475	1171	-	#N/A	#N/A	99	107	464	236	4.455	4.831	27.229	14.69	4.643	20.9595	-2.174475115	5.66E-06	0.001130737	DOWN
Contig_29277	2935	-	#N/A	#N/A	26	20	70	187	0.462	0.356	1.632	4.659	0.409	3.1455	-2.943116614	5.66E-06	0.001130737	DOWN
Contig_6855	1320	-	#N/A	#N/A	472	318	86	35	18.915	12.707	4.477	1.949	15.811	3.213	2.298935731	5.66E-06	0.001130737	UP
Contig_18609	4283	-	#N/A	#N/A	148	175	564	378	1.827	2.15	9.047	6.45	1.9885	7.7485	-1.96223649	5.68E-06	0.001133419	DOWN
Contig_207652	502	-	#N/A	#N/A	12	7	120	39	1.313	0.724	16.413	5.635	1.0185	11.024	-3.436129908	5.71E-06	0.00113679	DOWN
First_Contig661	626	-	#N/A	#N/A	24	44	0	0	1.989	3.716	0	0	2.8525	0	Inf	5.74E-06	0.001141809	UP
Contig_18160	625	-	K05692	ko04714:Thermogenesis,ko04810:Regulation of actin cytoskeleton,ko04510:Focal adhesion,ko05205:Proteoglycans in cancer,ko04015:Rap1 signaling pathway,ko04921:Oxytocin signaling pathway,ko04145:Phagosome,ko05164:Influenza A,ko04611:Platelet activation,ko04530:Tight junction,ko04210:Apoptosis,ko05225:Hepatocellular carcinoma,ko04919:Thyroid hormone signaling pathway,ko05418:Fluid shear stress and at…	1010	560	3894	1821	85.51	47.21	427.844	212.787	66.36	320.3155	-2.27110782	5.81E-06	0.001153964	DOWN
Contig_20977	5487	-	#N/A	#N/A	33	20	132	93	0.322	0.188	1.652	1.233	0.255	1.4425	-2.500002167	5.86E-06	0.001160606	DOWN
Contig_301871	1481	-	K03685	ko03008:Ribosome biogenesis in eukaryotes,ko05205:Proteoglycans in cancer,	95	145	19	6	3.396	5.167	0.886	0.311	4.2815	0.5985	2.838693173	5.86E-06	0.001160606	UP
Contig_163250	3572	-	K05534	ko01100:Metabolic pathways,ko00513:Various types of N-glycan biosynthesis,	85	80	234	277	1.267	1.184	4.497	5.662	1.2255	5.0795	-2.051316008	5.88E-06	0.001164072	DOWN
Contig_80091	2273	-	#N/A	#N/A	103	103	307	294	2.405	2.386	9.277	9.433	2.3955	9.355	-1.96541084	5.90E-06	0.001164931	DOWN
Contig_37028	939	-	#N/A	#N/A	7	5	33	88	0.397	0.292	2.389	6.836	0.3445	4.6125	-3.742973023	5.95E-06	0.00117487	DOWN
Contig_177517	2456	-	#N/A	#N/A	50	53	0	3	1.08	1.143	0	0.09	1.1115	0.045	4.626439137	5.97E-06	0.001176207	UP
Contig_42546	1530	-	#N/A	#N/A	428	645	988	9703	14.792	22.22	44.351	463.135	18.506	253.743	-3.777303022	5.98E-06	0.001177443	DOWN
Contig_153433	2078	-	#N/A	#N/A	11	9	59	63	0.276	0.229	1.95	2.222	0.2525	2.086	-3.046383865	6.02E-06	0.001183979	DOWN
Contig_31944	937	-	#N/A	#N/A	113	126	20	11	6.393	7.107	1.498	0.888	6.75	1.193	2.500293459	6.04E-06	0.001185075	UP
Contig_49448	1168	-	#N/A	#N/A	1481	2067	4584	4629	67.13	93.312	269.487	289.423	80.221	279.455	-1.800564133	6.05E-06	0.001186455	DOWN
Contig_11846	1378	-	#N/A	#N/A	231	180	42	23	8.868	6.893	2.095	1.229	7.8805	1.662	2.245366786	6.06E-06	0.001186478	UP
Contig_169164	1665	-	#N/A	#N/A	126	100	14	15	4.012	3.171	0.59	0.662	3.5915	0.626	2.520351953	6.10E-06	0.001193253	UP
Contig_16301	890	-	#N/A	#N/A	84	303	542	2536	4.991	17.965	41.844	208.07	11.478	124.957	-3.444488538	6.14E-06	0.001199631	DOWN
Contig_170515	588	-	#N/A	#N/A	6	11	78	44	0.551	1.013	9.095	5.515	0.782	7.305	-3.22364376	6.18E-06	0.001206005	DOWN
Contig_20309	1556	-	#N/A	#N/A	198	368	649	1702	6.733	12.485	28.639	79.879	9.609	54.259	-2.497404255	6.25E-06	0.001216743	DOWN
Contig_25663	1398	-	K04079	ko04141:Protein processing in endoplasmic reticulum,ko04151:PI3K-Akt signaling pathway,ko04621:NOD-like receptor signaling pathway,ko04914:Progesterone-mediated oocyte maturation,ko04217:Necroptosis,ko05418:Fluid shear stress and atherosclerosis,ko04915:Estrogen signaling pathway,ko04626:Plant-pathogen interaction,ko04612:Antigen processing and presentation,ko04657:IL-17 signaling pathway,ko04659…	80	59	4	6	3.024	2.225	0.207	0.307	2.6245	0.257	3.352202333	6.25E-06	0.001216743	UP
Second_Contig277	2484	-	#N/A	#N/A	216	188	38	33	4.603	3.995	1.05	0.98	4.299	1.015	2.082521383	6.28E-06	0.001219807	UP
Contig_9522	715	-	#N/A	#N/A	54	57	1	4	3.997	4.195	0.133	0.413	4.096	0.273	3.907242859	6.29E-06	0.001220042	UP
Contig_45847	512	-	K02964	ko03010:Ribosome,	94	75	11	4	9.76	7.759	1.44	0.636	8.7595	1.038	3.077042078	6.36E-06	0.001233525	UP
Contig_1230	2817	-	#N/A	#N/A	1575	1413	375	313	29.591	26.449	9.146	8.106	28.02	8.626	1.699693335	6.38E-06	0.001235688	UP
Contig_50691	784	-	#N/A	#N/A	376	511	1184	1153	25.399	34.38	103.688	107.438	29.8895	105.563	-1.820393588	6.43E-06	0.001243103	DOWN
Contig_115002	940	-	#N/A	#N/A	36	28	121	118	2.005	1.552	8.865	9.139	1.7785	9.002	-2.33958459	6.44E-06	0.001244658	DOWN
First_Contig404	1250	-	#N/A	#N/A	4062	5201	9151	31146	172.029	219.363	502.716	1819.6	195.696	1161.158	-2.568878122	6.48E-06	0.001249702	DOWN
Second_Contig2	5469	-	#N/A	#N/A	94	79	432	200	0.911	0.765	5.43	2.673	0.838	4.0515	-2.273433992	6.54E-06	0.001259234	DOWN
Contig_94957	445	-	#N/A	#N/A	45	23	0	0	5.383	2.679	0	0	4.031	0	Inf	6.58E-06	0.001266298	UP
Contig_292682	689	-	#N/A	#N/A	83	68	5	8	6.37	5.182	0.49	0.821	5.776	0.6555	3.139403057	6.59E-06	0.001266392	UP
Contig_164465	873	-	K07760	#N/A	268	307	722	798	16.245	18.551	56.79	66.715	17.398	61.7525	-1.827576075	6.62E-06	0.001267569	DOWN
Contig_27276	2924	-	K10389	ko05165:Human papillomavirus infection,	434	491	1129	1272	7.861	8.844	26.524	31.774	8.3525	29.149	-1.803166408	6.63E-06	0.001267569	DOWN
Contig_39245	3670	-	#N/A	#N/A	295	291	64	49	4.256	4.185	1.19	0.98	4.2205	1.085	1.959718882	6.63E-06	0.001267569	UP
Contig_6659	3287	-	#N/A	#N/A	4445	3967	1080	914	71.591	63.627	22.558	20.306	67.609	21.432	1.657448822	6.62E-06	0.001267569	UP
Contig_16280	5876	-	#N/A	#N/A	36	56	111	434	0.325	0.501	1.292	5.393	0.413	3.3425	-3.016713874	6.64E-06	0.001268286	DOWN
Contig_239433	491	-	#N/A	#N/A	0	0	27	24	0	0	3.763	3.577	0	3.67	#NAME?	6.67E-06	0.001272046	DOWN
Contig_33322	943	-	K02866	ko03010:Ribosome,	144	89	495	297	8.099	5.002	36.034	22.991	6.5505	29.5125	-2.1716492	6.80E-06	0.001292162	DOWN
Contig_341623	575	-	#N/A	#N/A	25	41	0	0	2.295	3.745	0	0	3.02	0	Inf	6.79E-06	0.001292162	UP
First_Contig6781	1652	-	#N/A	#N/A	111	193	13	25	3.567	6.147	0.547	1.097	4.857	0.822	2.562855187	6.79E-06	0.001292162	UP
Contig_142659	812	-	#N/A	#N/A	26	21	115	83	1.664	1.333	9.695	7.472	1.4985	8.5835	-2.518046956	6.86E-06	0.001298226	DOWN
Contig_202674	965	-	#N/A	#N/A	129	144	25	15	7.051	7.851	1.777	1.123	7.451	1.45	2.361381163	6.84E-06	0.001298226	UP
Contig_222829	695	-	#N/A	#N/A	0	0	5	104	0	0	0.489	10.969	0	5.729	#NAME?	6.85E-06	0.001298226	DOWN
Contig_72839	3932	-	#N/A	#N/A	78	96	169	1237	1.044	1.283	2.945	22.973	1.1635	12.959	-3.477411279	6.87E-06	0.001298226	DOWN
Contig_172054	1519	-	K14457	ko00561:Glycerolipid metabolism,ko04975:Fat digestion and absorption,	95	90	234	358	3.296	3.126	10.565	17.21	3.211	13.8875	-2.112692341	6.94E-06	0.001310356	DOWN
Contig_101631	1076	-	#N/A	#N/A	33	30	147	96	1.625	1.464	9.362	6.504	1.5445	7.933	-2.360726678	6.95E-06	0.001311484	DOWN
Contig_157914	565	-	#N/A	#N/A	2	6	18	160	0.206	0.542	2.21	20.618	0.374	11.414	-4.931622388	7.03E-06	0.001322132	DOWN
Contig_29973	1333	-	K00248	ko01100:Metabolic pathways,ko01110:Biosynthesis of secondary metabolites,ko01120:Microbial metabolism in diverse environments,ko01200:Carbon metabolism,ko01212:Fatty acid metabolism,ko00280:Valine, leucine and isoleucine degradation,ko00071:Fatty acid degradation,ko00650:Butanoate metabolism,	45	47	0	2	1.773	1.868	0	0.088	1.8205	0.044	5.370687407	7.02E-06	0.001322132	UP
Contig_207755	1495	-	#N/A	#N/A	13	1	54	98	0.444	0.037	2.498	4.782	0.2405	3.64	-3.919829651	7.04E-06	0.001322373	DOWN
Contig_57097	2436	-	#N/A	#N/A	17	13	21	1283	0.37	0.287	0.6	38.464	0.3285	19.532	-5.893802502	7.04E-06	0.001322373	DOWN
Contig_57574	7152	-	#N/A	#N/A	185	232	43	15	1.373	1.714	0.413	0.151	1.5435	0.282	2.452438415	7.08E-06	0.001325005	UP
First_Contig107	1631	tr|A0A0D2K1P2|A0A0D2K1P2_9CHLO:SubName: Full=Uncharacterized protein {ECO:0000313|EMBL:KIZ04508.1}; GN=MNEG_3445 OS=Unreviewed; 509 AA.	#N/A	#N/A	56	53	103	1095	1.811	1.718	4.321	49.042	1.7645	26.6815	-3.91850844	7.07E-06	0.001325005	DOWN
Contig_57568	960	-	K02938	ko03010:Ribosome,	159	61	556	349	8.755	3.375	39.793	26.577	6.065	33.185	-2.451951724	7.12E-06	0.001332229	DOWN
Contig_101184	1623	-	K14640	#N/A	50	51	3	0	1.626	1.649	0.13	0	1.6375	0.065	4.654911378	7.18E-06	0.001337114	UP
Contig_11276	1724	-	#N/A	#N/A	70	61	148	528	2.147	1.872	5.885	22.365	2.0095	14.125	-2.813342385	7.17E-06	0.001337114	DOWN
Contig_9057	1410	-	#N/A	#N/A	184	308	540	1485	6.911	11.501	26.302	76.902	9.206	51.602	-2.486780635	7.16E-06	0.001337114	DOWN
Contig_299868	1306	-	K09503	ko04141:Protein processing in endoplasmic reticulum,	39	26	0	0	1.572	1.034	0	0	1.303	0	Inf	7.19E-06	0.001337691	UP
Contig_38658	3729	-	#N/A	#N/A	33	56	95	747	0.475	0.789	1.746	14.631	0.632	8.1885	-3.695602734	7.20E-06	0.001338545	DOWN
Contig_32387	2335	-	#N/A	#N/A	138	97	507	280	3.121	2.19	14.91	8.749	2.6555	11.8295	-2.155333662	7.21E-06	0.00133883	DOWN
First_Contig4356	3195	tr|E1Z549|E1Z549_CHLVA:SubName: Full=Putative uncharacterized protein {ECO:0000313|EMBL:EFN59170.1}; GN=CHLNCDRAFT_138045 OS=Chlorella variabilis	K05213	ko04024:cAMP signaling pathway,ko05034:Alcoholism,ko04724:Glutamatergic synapse,ko05031:Amphetamine addiction,ko04080:Neuroactive ligand-receptor interaction,ko05030:Cocaine addiction,ko05033:Nicotine addiction,	29	23	61	432	0.48	0.384	1.317	9.872	0.432	5.5945	-3.694905981	7.28E-06	0.001350455	DOWN
Contig_85014	825	-	K05755	ko04144:Endocytosis,ko04810:Regulation of actin cytoskeleton,ko04666:Fc gamma R-mediated phagocytosis,ko05132:Salmonella infection,	32	29	158	89	2.025	1.865	13.156	7.834	1.945	10.495	-2.431860106	7.35E-06	0.001360568	DOWN
Contig_20343	1823	-	#N/A	#N/A	121	202	350	1154	3.507	5.827	13.167	46.221	4.667	29.694	-2.669604076	7.38E-06	0.001365416	DOWN
Contig_297158	938	-	K03014	ko01100:Metabolic pathways,ko00230:Purine metabolism,ko00240:Pyrimidine metabolism,ko05169:Epstein-Barr virus infection,ko03020:RNA polymerase,ko04623:Cytosolic DNA-sensing pathway,	49	107	7	3	2.777	6.037	0.52	0.236	4.407	0.378	3.543338757	7.40E-06	0.001366559	UP
Contig_93145	740	-	#N/A	#N/A	46	38	152	136	3.299	2.681	14.147	13.421	2.99	13.784	-2.204777217	7.41E-06	0.001368244	DOWN
Contig_24627	1868	-	#N/A	#N/A	9	12	17	708	0.249	0.334	0.636	27.676	0.2915	14.156	-5.601773973	7.42E-06	0.001368526	DOWN
First_Contig1979	717	tr|A0A0M0KB99|A0A0M0KB99_9EUKA:SubName: Full=Glycoside hydrolase family 25 protein {ECO:0000313|EMBL:KOO36054.1}; GN=Ctob_014994 OS=Chrysochromulina sp. CCMP291.	#N/A	#N/A	133	106	11	19	9.828	7.768	1.086	1.962	8.798	1.524	2.529312698	7.50E-06	0.001381712	UP
Contig_63465	1248	-	#N/A	#N/A	35	50	106	336	1.49	2.124	5.84	19.656	1.807	12.748	-2.818602513	7.58E-06	0.001393144	DOWN
Contig_65329	496	-	#N/A	#N/A	219	406	659	2577	23.375	43.141	91.262	379.41	33.258	235.336	-2.822948712	7.60E-06	0.001396597	DOWN
Contig_15551	6489	-	K05681	ko02010:ABC transporters,ko04976:Bile secretion,ko01523:Antifolate resistance,	482	473	113	92	3.936	3.839	1.192	1.03	3.8875	1.111	1.806983859	7.66E-06	0.001401216	UP
Contig_196932	3659	-	#N/A	#N/A	42	72	178	214	0.614	1.038	3.339	4.269	0.826	3.804	-2.203303559	7.65E-06	0.001401216	DOWN
Contig_39552	1239	-	#N/A	#N/A	32	45	99	291	1.358	1.903	5.49	17.171	1.6305	11.3305	-2.796825181	7.65E-06	0.001401216	DOWN
Contig_165371	1332	-	K13948	#N/A	69	27	2	0	2.757	1.051	0.091	0	1.904	0.0455	5.387023123	7.73E-06	0.001413974	UP
Contig_53344	1737	-	#N/A	#N/A	19	22	73	116	0.581	0.679	2.901	4.867	0.63	3.884	-2.624119467	7.75E-06	0.001414703	DOWN
Contig_5989	996	-	#N/A	#N/A	234	214	920	469	12.443	11.303	63.448	34.381	11.873	48.9145	-2.042577682	7.78E-06	0.001418491	DOWN
Contig_353387	431	-	#N/A	#N/A	40	25	0	0	4.954	3.092	0	0	4.023	0	Inf	7.86E-06	0.001431866	UP
Contig_163970	1033	-	#N/A	#N/A	5	30	229	73	0.266	1.515	15.2	5.168	0.8905	10.184	-3.515544903	7.89E-06	0.001434703	DOWN
Contig_256393	2895	-	K01371	ko04142:Lysosome,ko04210:Apoptosis,ko04380:Osteoclast differentiation,ko04620:Toll-like receptor signaling pathway,	24	15	221	54	0.444	0.267	5.24	1.366	0.3555	3.303	-3.215855505	7.97E-06	0.001447523	DOWN
Contig_58630	570	-	#N/A	#N/A	102	109	262	382	9.478	10.085	31.549	48.888	9.7815	40.2185	-2.03973165	8.02E-06	0.001455281	DOWN
Contig_66001	1123	-	#N/A	#N/A	50	74	184	222	2.369	3.469	11.278	14.45	2.919	12.864	-2.139793196	8.06E-06	0.001460806	DOWN
Contig_130363	1229	-	K17987	ko04137:Mitophagy - animal,	27	37	0	0	1.143	1.575	0	0	1.359	0	Inf	8.13E-06	0.001472259	UP
Contig_262816	710	-	#N/A	#N/A	0	0	16	39	0	0	1.56	4.036	0	2.798	#NAME?	8.20E-06	0.001479483	DOWN
Contig_3736	2284	-	#N/A	#N/A	628	529	147	91	14.55	12.21	4.409	2.923	13.38	3.666	1.867799425	8.20E-06	0.001479483	UP
Contig_50918	5299	-	K03575	ko03410:Base excision repair,	135	194	380	688	1.352	1.928	4.923	9.486	1.64	7.2045	-2.135202494	8.18E-06	0.001479483	DOWN
Contig_194785	4244	-	#N/A	#N/A	81	128	367	273	1.015	1.593	5.945	4.69	1.304	5.3175	-2.027804259	8.26E-06	0.001488774	DOWN
Contig_292835	435	-	#N/A	#N/A	73	54	3	5	8.855	6.562	0.419	0.807	7.7085	0.613	3.652491174	8.30E-06	0.001494868	UP
Contig_294160	2093	-	#N/A	#N/A	28	48	1	0	0.719	1.198	0.028	0	0.9585	0.014	6.0972797	8.32E-06	0.00149564	UP
Contig_1918	752	-	#N/A	#N/A	300	146	881	618	21.139	10.245	80.486	59.987	15.692	70.2365	-2.162191714	8.35E-06	0.001500473	DOWN
Contig_72340	660	-	K02993	ko03010:Ribosome,	125	62	9	8	10.014	4.954	0.921	0.862	7.484	0.8915	3.069502856	8.42E-06	0.001510917	UP
Contig_178584	2958	-	#N/A	#N/A	127	171	463	374	2.272	3.049	10.752	9.241	2.6605	9.9965	-1.90972566	8.45E-06	0.00151183	DOWN
First_Contig764	1989	tr|A0A0D2MZ34|A0A0D2MZ34_9CHLO:SubName: Full=Uncharacterized protein {ECO:0000313|EMBL:KIZ05572.1}; GN=MNEG_2379 OS=Unreviewed; 425 AA.	#N/A	#N/A	16	15	33	424	0.43	0.387	1.124	15.583	0.4085	8.3535	-4.35397281	8.45E-06	0.00151183	DOWN
First_Contig1152	2050	tr|D8TWH5|D8TWH5_VOLCA:SubName: Full=Putative uncharacterized protein {ECO:0000313|EMBL:EFJ48155.1}; GN=VOLCADRAFT_85406 OS=Volvox carteri f. nagariensis.	K01749	ko01100:Metabolic pathways,ko01110:Biosynthesis of secondary metabolites,ko01120:Microbial metabolism in diverse environments,ko00860:Porphyrin and chlorophyll metabolism,	3383	4700	1092	554	87.37	120.866	36.565	19.725	104.118	28.145	1.887268951	8.49E-06	0.001518701	UP
Contig_47393	1770	-	#N/A	#N/A	50	58	3	3	1.485	1.734	0.108	0.118	1.6095	0.113	3.832217899	8.58E-06	0.001532272	UP
First_Contig2065	3657	-	#N/A	#N/A	55	100	301	217	0.798	1.447	5.654	4.329	1.1225	4.9915	-2.152757981	8.60E-06	0.001533221	DOWN
Contig_29946	2068	-	#N/A	#N/A	97	63	191	516	2.475	1.612	6.354	18.217	2.0435	12.2855	-2.587842426	8.69E-06	0.001549065	DOWN
Contig_65028	465	-	#N/A	#N/A	0	0	9	64	0	0	1.356	10.119	0	5.7375	#NAME?	8.73E-06	0.001551169	DOWN
First_Contig2312	2938	tr|R1DP49|R1DP49_EMIHU:SubName: Full=Uncharacterized protein {ECO:0000313|EMBL:EOD36757.1, ECO:0000313|EnsemblProtists:EOD36757}; GN=EMIHUDRAFT_200958 OS=Emiliania huxleyi	#N/A	#N/A	99	140	386	307	1.79	2.517	9.027	7.631	2.1535	8.329	-1.951459969	8.72E-06	0.001551169	DOWN
Contig_88782	1217	-	K13886	#N/A	130	103	15	17	5.652	4.478	0.845	0.993	5.065	0.919	2.462425502	8.75E-06	0.001553716	UP
Contig_82299	1634	-	#N/A	#N/A	83	81	264	224	2.683	2.61	11.108	10.021	2.6465	10.5645	-1.997066929	8.77E-06	0.001556003	DOWN
First_Contig5230	2536	tr|A0A0D2N6B5|A0A0D2N6B5_9CHLO:SubName: Full=Uncharacterized protein {ECO:0000313|EMBL:KIZ01466.1}; GN=MNEG_6496 OS=Unreviewed; 731 AA.	#N/A	#N/A	52	40	136	194	1.091	0.821	3.696	5.599	0.956	4.6475	-2.281372342	8.79E-06	0.001557312	DOWN
Contig_28430	522	-	K02900	ko03010:Ribosome,	261	297	51	57	26.472	30.002	6.761	7.981	28.237	7.371	1.937654556	8.81E-06	0.0015593	UP
Contig_9411	3462	-	K07512	ko01100:Metabolic pathways,ko01212:Fatty acid metabolism,ko00062:Fatty acid elongation,	753	751	127	188	11.513	11.431	2.516	3.956	11.472	3.236	1.825833416	8.83E-06	0.001560559	UP
Contig_53389	2947	-	#N/A	#N/A	155	218	466	580	2.776	3.907	10.847	14.362	3.3415	12.6045	-1.915371111	8.86E-06	0.001564682	DOWN
Contig_30560	4941	-	#N/A	#N/A	424	697	2055	1234	4.54	7.44	28.563	18.238	5.99	23.4005	-1.965911448	8.99E-06	0.001584858	DOWN
Second_Contig182	2140	-	#N/A	#N/A	146	205	395	743	3.604	5.041	12.686	25.367	4.3225	19.0265	-2.138072328	9.04E-06	0.001592879	DOWN
Contig_110429	723	-	#N/A	#N/A	130	93	17	4	9.508	6.787	1.629	0.371	8.1475	1	3.026357447	9.11E-06	0.00160235	UP
Contig_23471	648	-	K22182	ko05225:Hepatocellular carcinoma,ko00450:Selenocompound metabolism,	54	38	0	2	4.417	3.108	0	0.198	3.7625	0.099	5.248119246	9.19E-06	0.001615236	UP
First_Contig900	7180	tr|A0A0D2N1S4|A0A0D2N1S4_9CHLO:SubName: Full=ATP-dependent chromatin assembly factor {ECO:0000313|EMBL:KIZ00171.1}; GN=MNEG_7790 OS=Unreviewed; 487 AA.	#N/A	#N/A	139	223	576	457	1.023	1.637	5.506	4.647	1.33	5.0765	-1.932407926	9.29E-06	0.001630743	DOWN
Contig_203944	470	-	#N/A	#N/A	0	0	32	19	0	0	4.626	2.882	0	3.754	#NAME?	9.33E-06	0.001635719	DOWN
Contig_293506	845	-	K17286	#N/A	18	54	0	0	1.1	3.379	0	0	2.2395	0	Inf	9.35E-06	0.001637908	UP
Contig_188954	592	-	K02705	ko01100:Metabolic pathways,ko00195:Photosynthesis,	135	76	367	311	12.055	6.812	42.531	38.397	9.4335	40.464	-2.100773901	9.46E-06	0.001654129	DOWN
Contig_23261	1866	-	#N/A	#N/A	329	455	796	2160	9.326	12.849	29.303	84.548	11.0875	56.9255	-2.360140954	9.63E-06	0.00168024	DOWN
Contig_67008	4053	-	K13412	ko04626:Plant-pathogen interaction,	32	58	152	166	0.417	0.755	2.568	2.986	0.586	2.777	-2.244554607	9.62E-06	0.00168024	DOWN
Contig_87141	2878	-	K01090	#N/A	37	26	0	0	0.678	0.48	0	0	0.579	0	Inf	9.69E-06	0.001689292	UP
Contig_25149	3681	-	#N/A	#N/A	191	238	30	44	2.747	3.404	0.564	0.868	3.0755	0.716	2.102789483	9.78E-06	0.001703011	UP
Contig_205081	1418	-	#N/A	#N/A	20	28	139	74	0.729	1.04	6.711	3.809	0.8845	5.26	-2.572128751	9.81E-06	0.001706323	DOWN
Contig_36002	2479	-	K00699	ko01100:Metabolic pathways,ko01110:Biosynthesis of secondary metabolites,ko00860:Porphyrin and chlorophyll metabolism,ko00983:Drug metabolism - other enzymes,ko00830:Retinol metabolism,ko00040:Pentose and glucuronate interconversions,ko00053:Ascorbate and aldarate metabolism,ko00140:Steroid hormone biosynthesis,ko00980:Metabolism of xenobiotics by cytochrome P450,ko05204:Chemical carcinogenesis,k…	86	87	11	9	1.831	1.858	0.302	0.276	1.8445	0.289	2.674088391	9.97E-06	0.001732675	UP
Contig_99854	745	-	#N/A	#N/A	0	0	11	53	0	0	1.026	5.238	0	3.132	#NAME?	1.00E-05	0.001737469	DOWN
Contig_29077	582	-	K09495	#N/A	206	214	476	707	18.712	19.395	56.185	88.702	19.0535	72.4435	-1.926800214	1.00E-05	0.00173919	DOWN
Contig_42215	498	-	#N/A	#N/A	251	332	729	794	26.629	35.184	100.475	116.465	30.9065	108.47	-1.811313895	1.01E-05	0.001741749	DOWN
Contig_151	6094	-	K13356	ko04146:Peroxisome,ko04212:Longevity regulating pathway - worm,ko00073:Cutin, suberine and wax biosynthesis,	11764	11010	3179	1465	102.193	95.251	35.823	17.554	98.722	26.6885	1.8871534	1.02E-05	0.001762307	UP
First_Contig6421	1164	-	#N/A	#N/A	516	492	116	107	23.488	22.291	6.838	6.732	22.8895	6.785	1.754265228	1.02E-05	0.001762307	UP
Contig_2773	686	-	#N/A	#N/A	134	152	19	26	10.33	11.646	1.87	2.818	10.988	2.344	2.228884341	1.03E-05	0.001769576	UP
Contig_59743	4149	-	#N/A	#N/A	332	346	855	859	4.241	4.402	14.15	15.122	4.3215	14.636	-1.759917254	1.03E-05	0.00177514	DOWN
First_Contig886	3494	tr|A8JBC5|A8JBC5_CHLRE:SubName: Full=Predicted protein {ECO:0000313|EMBL:EDO98848.1}; GN=CHLREDRAFT_106655 OS=Chlamydomonas reinhardtii	K09420	ko04151:PI3K-Akt signaling pathway,ko05166:HTLV-I infection,	401	514	983	1655	6.075	7.751	19.317	34.594	6.913	26.9555	-1.96319584	1.03E-05	0.00177537	DOWN
Contig_14720	3914	-	K14684	#N/A	288	294	50	63	3.902	3.964	0.873	1.175	3.933	1.024	1.941414471	1.04E-05	0.001778076	UP
Contig_197645	6327	-	#N/A	#N/A	30	46	117	161	0.255	0.385	1.269	1.863	0.32	1.566	-2.290940402	1.03E-05	0.001778076	DOWN
Contig_74120	473	-	#N/A	#N/A	754	1234	1570	24180	84.381	137.565	227.896	3733.119	110.973	1980.5075	-4.157589551	1.04E-05	0.001782251	DOWN
Contig_99639	457	-	#N/A	#N/A	23	42	121	122	2.656	4.881	18.122	19.554	3.7685	18.838	-2.321583507	1.04E-05	0.001785456	DOWN
Contig_41699	4712	-	K07497	#N/A	178	94	536	367	2.005	1.056	7.811	5.681	1.5305	6.746	-2.140029273	1.05E-05	0.001794604	DOWN
Contig_50009	1199	-	#N/A	#N/A	22	39	72	392	0.968	1.716	4.097	23.856	1.342	13.9765	-3.380546549	1.05E-05	0.001794604	DOWN
Contig_72629	611	-	#N/A	#N/A	11	14	83	52	0.916	1.181	9.336	6.16	1.0485	7.748	-2.885497093	1.05E-05	0.001794604	DOWN
Contig_79284	998	-	K07836	ko04010:MAPK signaling pathway,ko04014:Ras signaling pathway,ko04510:Focal adhesion,ko04015:Rap1 signaling pathway,ko04024:cAMP signaling pathway,ko04722:Neurotrophin signaling pathway,ko04611:Platelet activation,ko04062:Chemokine signaling pathway,ko04720:Long-term potentiation,ko04670:Leukocyte transendothelial migration,ko04972:Pancreatic secretion,	40	41	2	0	2.117	2.154	0.16	0	2.1355	0.08	4.738430088	1.06E-05	0.00180489	UP
Contig_11110	3571	-	#N/A	#N/A	602	513	143	94	8.927	7.569	2.743	1.916	8.248	2.3295	1.824024002	1.07E-05	0.00181787	UP
Contig_131960	1128	-	#N/A	#N/A	709	605	131	157	33.259	28.27	7.949	10.163	30.7645	9.056	1.764320682	1.07E-05	0.001819361	UP
First_Contig4187	4981	tr|I0YU24|I0YU24_9CHLO:SubName: Full=PIN domain-like protein {ECO:0000313|EMBL:EIE21893.1}; GN=COCSUDRAFT_17205 OS=Unreviewed; 347 AA.	K10746	ko03430:Mismatch repair,	70	67	218	195	0.743	0.709	3.006	2.859	0.726	2.9325	-2.014089655	1.07E-05	0.001819361	DOWN
Contig_171777	1060	-	K02639	ko00195:Photosynthesis,	579	840	182	109	28.893	41.769	11.763	7.482	35.331	9.6225	1.876450912	1.07E-05	0.001824104	UP
Contig_39458	712	-	#N/A	#N/A	38	43	2	0	2.813	3.169	0.157	0	2.991	0.0785	5.251791446	1.07E-05	0.001824104	UP
Contig_15393	502	-	#N/A	#N/A	433	590	1384	1224	45.68	61.964	189.29	177.998	53.822	183.644	-1.770643854	1.09E-05	0.001840132	DOWN
Contig_79716	503	-	#N/A	#N/A	85	70	206	280	8.944	7.31	28.188	40.683	8.127	34.4355	-2.083101826	1.09E-05	0.001844216	DOWN
Contig_82247	413	-	#N/A	#N/A	38	38	106	180	4.847	4.842	17.64	31.792	4.8445	24.716	-2.3510256	1.09E-05	0.001844216	DOWN
Contig_110305	2166	-	K02210	ko04110:Cell cycle,ko04111:Cell cycle - yeast,ko04113:Meiosis - yeast,ko03030:DNA replication,	123	173	423	393	3.011	4.221	13.42	13.236	3.616	13.328	-1.881993723	1.09E-05	0.001845768	DOWN
Contig_2417	1532	-	#N/A	#N/A	153	172	346	749	5.291	5.927	15.503	35.724	5.609	25.6135	-2.191088918	1.10E-05	0.001849627	DOWN
Contig_126541	446	-	#N/A	#N/A	62	71	239	173	7.408	8.434	36.76	28.379	7.921	32.5695	-2.03976709	1.10E-05	0.001856058	DOWN
Contig_4390	1653	-	#N/A	#N/A	2528	2116	634	455	80.966	67.477	26.355	20.117	74.2215	23.236	1.675475423	1.10E-05	0.001858524	UP
Contig_56510	2848	-	K02918	ko03010:Ribosome,	136	100	340	340	2.527	1.85	8.192	8.72	2.1885	8.456	-1.950032993	1.11E-05	0.001868065	DOWN
Contig_64516	753	-	#N/A	#N/A	50	58	4	0	3.538	4.037	0.394	0	3.7875	0.197	4.264978354	1.12E-05	0.001879818	UP
Contig_39621	1027	-	#N/A	#N/A	374	312	6	49	19.299	16.034	0.376	3.513	17.6665	1.9445	3.183545109	1.12E-05	0.001885251	UP
First_Contig3736	1474	-	#N/A	#N/A	183	283	540	841	6.575	10.112	25.141	41.678	8.3435	33.4095	-2.001533782	1.14E-05	0.001908807	DOWN
Contig_206029	402	-	#N/A	#N/A	10	5	72	42	1.372	0.658	12.336	7.685	1.015	10.0105	-3.301962403	1.14E-05	0.001915771	DOWN
Contig_133705	513	-	#N/A	#N/A	0	0	20	29	0	0	2.627	4.136	0	3.3815	#NAME?	1.15E-05	0.001919034	DOWN
Contig_53178	623	-	K04097	ko01100:Metabolic pathways,ko00480:Glutathione metabolism,ko00590:Arachidonic acid metabolism,ko00980:Metabolism of xenobiotics by cytochrome P450,ko05204:Chemical carcinogenesis,ko00982:Drug metabolism - cytochrome P450,	90	75	9	0	7.625	6.375	1.038	0	7	0.519	3.753548478	1.17E-05	0.001952285	UP
Contig_18853	502	-	K02969	ko03010:Ribosome,	116	81	289	297	12.223	8.493	39.51	43.277	10.358	41.3935	-1.998658776	1.18E-05	0.001965009	DOWN
Contig_132318	1181	-	#N/A	#N/A	28	18	57	298	1.248	0.812	3.29	18.408	1.03	10.849	-3.396845827	1.18E-05	0.001972419	DOWN
Contig_216358	1264	-	#N/A	#N/A	10	8	27	192	0.439	0.319	1.456	11.112	0.379	6.284	-4.051413427	1.19E-05	0.001989852	DOWN
Contig_14159	1319	-	#N/A	#N/A	35	35	78	371	1.402	1.406	4.074	20.563	1.404	12.3185	-3.133211752	1.20E-05	0.002004131	DOWN
Contig_2485	5848	-	#N/A	#N/A	1655	902	294	107	14.982	8.13	3.447	1.333	11.556	2.39	2.273559586	1.21E-05	0.002011503	UP
Contig_134105	863	-	#N/A	#N/A	56	59	166	195	3.417	3.589	13.169	16.473	3.503	14.821	-2.080979899	1.21E-05	0.002013803	DOWN
Contig_21543	648	-	#N/A	#N/A	70	80	9	6	5.711	6.491	0.965	0.654	6.101	0.8095	2.913942745	1.21E-05	0.002013803	UP
Contig_166673	1213	-	#N/A	#N/A	49	50	162	150	2.125	2.183	9.181	9.045	2.154	9.113	-2.080907818	1.22E-05	0.002018822	DOWN
Contig_292561	500	-	#N/A	#N/A	0	4	93	16	0	0.378	12.76	2.362	0.189	7.561	-5.322118915	1.22E-05	0.002018822	DOWN
Contig_188443	824	-	#N/A	#N/A	86	79	8	10	5.513	5.08	0.657	0.896	5.2965	0.7765	2.769981492	1.22E-05	0.002022042	UP
Contig_139429	2934	-	K14735	ko00860:Porphyrin and chlorophyll metabolism,ko04978:Mineral absorption,	290	314	543	2699	5.235	5.648	12.707	67.184	5.4415	39.9455	-2.875956684	1.22E-05	0.002022645	DOWN
Contig_183459	639	-	#N/A	#N/A	34	27	0	0	2.796	2.231	0	0	2.5135	0	Inf	1.23E-05	0.002022841	UP
Contig_79727	2121	-	#N/A	#N/A	8	17	18	879	0.197	0.426	0.582	30.264	0.3115	15.423	-5.629707444	1.23E-05	0.002028489	DOWN
Contig_27647	3440	-	#N/A	#N/A	118	102	393	256	1.819	1.566	7.838	5.443	1.6925	6.6405	-1.97213604	1.24E-05	0.002032332	DOWN
Contig_53444	418	-	#N/A	#N/A	26	35	0	0	3.353	4.422	0	0	3.8875	0	Inf	1.24E-05	0.002032332	UP
Contig_6034	2213	-	#N/A	#N/A	166	85	532	329	3.962	2.014	16.495	10.871	2.988	13.683	-2.195132523	1.24E-05	0.002032332	DOWN
Contig_68856	1877	-	#N/A	#N/A	18	29	57	305	0.495	0.807	2.075	11.884	0.651	6.9795	-3.422394239	1.24E-05	0.002032332	DOWN
Contig_74375	430	-	K01802	#N/A	154	131	23	24	19.013	16.015	3.717	4.092	17.514	3.9045	2.165298899	1.25E-05	0.002045958	UP
Contig_135152	414	-	#N/A	#N/A	0	5	42	37	0	0.681	6.956	6.48	0.3405	6.718	-4.302305092	1.26E-05	0.002060213	DOWN
Contig_3791	3542	-	K05894	ko01100:Metabolic pathways,ko01110:Biosynthesis of secondary metabolites,ko00592:alpha-Linolenic acid metabolism,	3057	2456	731	591	45.683	36.559	14.171	12.175	41.121	13.173	1.642291409	1.26E-05	0.002060213	UP
Contig_14314	891	-	#N/A	#N/A	47	58	136	239	2.806	3.412	10.516	19.615	3.109	15.0655	-2.276726033	1.27E-05	0.002068337	DOWN
Contig_269515	400	-	#N/A	#N/A	0	0	30	19	0	0	5.188	3.409	0	4.2985	#NAME?	1.27E-05	0.002068337	DOWN
Contig_199355	640	-	#N/A	#N/A	21	6	65	113	1.701	0.508	6.986	12.936	1.1045	9.961	-3.172897165	1.27E-05	0.002075623	DOWN
Contig_40671	5012	-	K16803	#N/A	82	101	243	288	0.866	1.063	3.334	4.194	0.9645	3.764	-1.964413485	1.28E-05	0.002080334	DOWN
Contig_199309	2737	-	#N/A	#N/A	59	56	159	209	1.151	1.078	3.994	5.571	1.1145	4.7825	-2.101368352	1.28E-05	0.002081999	DOWN
Contig_201438	1358	-	#N/A	#N/A	74	86	200	298	2.904	3.352	10.124	16.025	3.128	13.0745	-2.063443358	1.29E-05	0.002100292	DOWN
Contig_8364	7582	-	K10255	ko02020:Two-component system,	593	352	1072	2105	4.14	2.45	9.705	20.278	3.295	14.9915	-2.185794371	1.29E-05	0.002102314	DOWN
Contig_120909	2004	-	K19355	ko00051:Fructose and mannose metabolism,	59	84	269	182	1.564	2.204	9.229	6.632	1.884	7.9305	-2.073612862	1.30E-05	0.002107143	DOWN
Contig_196841	1989	-	K06670	ko04110:Cell cycle,ko04111:Cell cycle - yeast,	28	48	165	113	0.754	1.266	5.689	4.155	1.01	4.922	-2.284889365	1.30E-05	0.002107143	DOWN
Contig_297061	1310	-	#N/A	#N/A	57	48	3	3	2.323	1.915	0.182	0.165	2.119	0.1735	3.61037602	1.30E-05	0.002107143	UP
Contig_46304	1761	-	K13624	ko00860:Porphyrin and chlorophyll metabolism,ko04216:Ferroptosis,	39	27	83	277	1.184	0.822	3.228	11.478	1.003	7.353	-2.874011379	1.30E-05	0.002107264	DOWN
Contig_46923	1202	-	K10756	ko03420:Nucleotide excision repair,ko03030:DNA replication,ko03430:Mismatch repair,	121	182	400	442	5.347	7.978	22.852	26.838	6.6625	24.845	-1.898820009	1.31E-05	0.002116756	DOWN
Contig_25475	3536	-	#N/A	#N/A	147	139	28	19	2.196	2.076	0.546	0.387	2.136	0.4665	2.194962661	1.31E-05	0.002121087	UP
Contig_24465	636	-	#N/A	#N/A	106	192	339	753	8.854	15.891	36.56	86.447	12.3725	61.5035	-2.313531471	1.32E-05	0.002123659	DOWN
Contig_49833	2125	-	K13621	ko00564:Glycerophospholipid metabolism,	695	852	2621	1537	17.309	21.147	84.699	52.809	19.228	68.754	-1.838234941	1.32E-05	0.002128615	DOWN
Second_Contig160	4341	-	#N/A	#N/A	86	121	232	498	1.044	1.471	3.664	8.38	1.2575	6.022	-2.259684308	1.34E-05	0.002162518	DOWN
Contig_112517	677	-	K01527	ko04214:Apoptosis - fly,	54	33	159	143	4.203	2.567	16.108	15.378	3.385	15.743	-2.217482749	1.35E-05	0.002164674	DOWN
Contig_141307	2327	-	#N/A	#N/A	137	135	16	25	3.119	3.048	0.48	0.771	3.0835	0.6255	2.301487057	1.35E-05	0.002164674	UP
Contig_132317	1989	-	#N/A	#N/A	151	153	189	5963	4.006	4.048	6.539	218.933	4.027	112.736	-4.807099003	1.35E-05	0.002166875	DOWN
Contig_59684	893	-	K11251	ko04217:Necroptosis,ko05034:Alcoholism,	914	1066	2365	2423	54.172	62.961	181.839	198.17	58.5665	190.0045	-1.697886002	1.35E-05	0.002167152	DOWN
First_Contig3690	2400	-	#N/A	#N/A	102	106	241	400	2.245	2.336	6.899	12.159	2.2905	9.529	-2.056662259	1.36E-05	0.002169007	DOWN
Contig_22147	532	-	K03849	ko01100:Metabolic pathways,ko00510:N-Glycan biosynthesis,	56	70	6	3	5.597	6.911	0.749	0.396	6.254	0.5725	3.449431621	1.36E-05	0.00217992	UP
Contig_33249	1941	-	#N/A	#N/A	10	15	25	385	0.266	0.412	0.893	14.501	0.339	7.697	-4.504939069	1.37E-05	0.002190976	DOWN
Contig_141732	422	-	#N/A	#N/A	58	110	254	278	7.233	13.743	41.272	48.154	10.488	44.713	-2.091954755	1.37E-05	0.002191253	DOWN
Contig_200462	419	-	K07943	#N/A	8	22	75	84	1.013	2.759	12.311	14.593	1.886	13.452	-2.834419103	1.38E-05	0.002192399	DOWN
First_Contig715	4627	-	#N/A	#N/A	93	154	324	408	1.065	1.753	4.808	6.44	1.409	5.624	-1.996924983	1.38E-05	0.002195812	DOWN
Contig_186948	603	-	#N/A	#N/A	0	0	13	43	0	0	1.506	5.248	0	3.377	#NAME?	1.39E-05	0.002215034	DOWN
Contig_138959	932	-	#N/A	#N/A	621	869	157	176	35.3	49.13	11.539	13.763	42.215	12.651	1.738504287	1.40E-05	0.002220205	UP
Contig_188793	589	-	#N/A	#N/A	0	0	21	27	0	0	2.441	3.324	0	2.8825	#NAME?	1.40E-05	0.002220205	DOWN
Contig_38870	5242	-	K00873	ko01100:Metabolic pathways,ko01110:Biosynthesis of secondary metabolites,ko01130:Biosynthesis of antibiotics,ko01120:Microbial metabolism in diverse environments,ko00230:Purine metabolism,ko01230:Biosynthesis of amino acids,ko01200:Carbon metabolism,ko05165:Human papillomavirus infection,ko05203:Viral carcinogenesis,ko00620:Pyruvate metabolism,ko00010:Glycolysis / Gluconeogenesis,ko04922:Glucagon…	176	196	601	406	1.78	1.972	7.87	5.656	1.876	6.763	-1.850003526	1.40E-05	0.002220205	DOWN
Contig_745	2131	-	#N/A	#N/A	669	510	152	96	16.627	12.612	4.901	3.274	14.6195	4.0875	1.838603335	1.41E-05	0.002230098	UP
Contig_92475	3420	-	#N/A	#N/A	84	82	7	11	1.295	1.264	0.149	0.224	1.2795	0.1865	2.778332612	1.41E-05	0.002230098	UP
Contig_281545	1949	-	#N/A	#N/A	32	28	0	0	0.875	0.771	0	0	0.823	0	Inf	1.41E-05	0.002232492	UP
Contig_9560	1913	-	#N/A	#N/A	718	624	1108	8867	19.87	17.201	39.77	338.506	18.5355	189.138	-3.351076309	1.42E-05	0.00224429	DOWN
Contig_28176	1284	-	K17260	ko04138:Autophagy - yeast,ko04530:Tight junction,	79	78	10	6	3.254	3.183	0.556	0.327	3.2185	0.4415	2.865903126	1.42E-05	0.002245814	UP
Contig_136569	1917	-	#N/A	#N/A	38	41	2	0	1.052	1.134	0.085	0	1.093	0.0425	4.68468675	1.44E-05	0.002273213	UP
Contig_42203	621	-	#N/A	#N/A	58	65	136	402	4.98	5.537	15.05	47.281	5.2585	31.1655	-2.567226628	1.45E-05	0.002275073	DOWN
Contig_5653	399	-	#N/A	#N/A	141	64	450	289	18.685	8.398	77.467	52.88	13.5415	65.1735	-2.266897918	1.45E-05	0.00228247	DOWN
Contig_62888	2025	-	#N/A	#N/A	614	775	1657	1743	16.064	20.178	56.189	62.842	18.121	59.5155	-1.715602875	1.47E-05	0.00231638	DOWN
Contig_1509	4695	-	#N/A	#N/A	730	480	1971	1364	8.233	5.388	28.828	21.22	6.8105	25.024	-1.877479794	1.49E-05	0.002336043	DOWN
Contig_173509	3999	-	K10380	ko05205:Proteoglycans in cancer,ko04624:Toll and Imd signaling pathway,	67	76	227	193	0.883	1.007	3.902	3.52	0.945	3.711	-1.973421767	1.49E-05	0.002336043	DOWN
Contig_199484	1521	-	#N/A	#N/A	82	102	250	274	2.839	3.536	11.303	13.165	3.1875	12.234	-1.940398934	1.49E-05	0.002339578	DOWN
Contig_169511	2751	-	#N/A	#N/A	0	0	16	35	0	0	0.398	0.917	0	0.6575	#NAME?	1.50E-05	0.002340317	DOWN
Contig_71482	930	-	#N/A	#N/A	0	0	16	35	0	0	1.153	2.713	0	1.933	#NAME?	1.50E-05	0.002340317	DOWN
Contig_1260	2721	-	#N/A	#N/A	383	295	580	4072	7.46	5.715	14.646	109.286	6.5875	61.966	-3.233673881	1.50E-05	0.002346048	DOWN
Contig_26567	670	-	#N/A	#N/A	0	0	3	113	0	0	0.27	12.294	0	6.282	#NAME?	1.50E-05	0.002346048	DOWN
Contig_67412	6520	-	#N/A	#N/A	373	588	1075	1616	3.029	4.757	11.324	18.1	3.893	14.712	-1.918039135	1.52E-05	0.002361286	DOWN
Contig_71229	940	-	K02998	ko03010:Ribosome,	80	93	4	12	4.528	5.241	0.291	0.929	4.8845	0.61	3.001329741	1.52E-05	0.002362739	UP
Contig_198328	564	-	#N/A	#N/A	26	33	89	134	2.475	3.115	10.871	17.343	2.795	14.107	-2.335491028	1.53E-05	0.002371335	DOWN
Contig_281540	418	-	#N/A	#N/A	5	0	45	34	0.683	0	7.378	5.899	0.3415	6.6385	-4.280899811	1.53E-05	0.002371335	DOWN
Contig_77738	773	-	#N/A	#N/A	37	52	139	150	2.53	3.568	12.334	14.126	3.049	13.23	-2.117405006	1.53E-05	0.00237691	DOWN
Contig_56711	2353	-	#N/A	#N/A	267	210	55	29	6.011	4.709	1.595	0.888	5.36	1.2415	2.110148739	1.53E-05	0.002377823	UP
Contig_35768	5089	-	#N/A	#N/A	136	132	26	18	1.42	1.366	0.348	0.263	1.393	0.3055	2.188950973	1.54E-05	0.002378786	UP
Contig_40687	4279	-	K18273	#N/A	63	23	222	149	0.776	0.288	3.556	2.544	0.532	3.05	-2.519311092	1.54E-05	0.002378786	DOWN
Contig_68854	897	-	#N/A	#N/A	108	40	389	226	6.357	2.34	29.751	18.395	4.3485	24.073	-2.468826204	1.54E-05	0.002387532	DOWN
Contig_54144	3306	-	K05673	ko02010:ABC transporters,ko04024:cAMP signaling pathway,ko04976:Bile secretion,ko01523:Antifolate resistance,	292	372	1003	714	4.674	5.93	20.839	15.773	5.302	18.306	-1.78770801	1.55E-05	0.002388493	DOWN
Contig_120931	1711	-	K08777	ko02024:Quorum sensing,	24	23	95	86	0.754	0.722	3.825	3.669	0.738	3.747	-2.344043256	1.57E-05	0.002424757	DOWN
Contig_150832	3155	-	#N/A	#N/A	97	101	304	249	1.63	1.683	6.623	5.756	1.6565	6.1895	-1.901684667	1.58E-05	0.002427033	DOWN
Contig_16680	710	-	K02995	ko03010:Ribosome,	77	77	10	2	5.738	5.697	0.989	0.213	5.7175	0.601	3.249947565	1.58E-05	0.002427033	UP
Contig_27093	2893	-	#N/A	#N/A	251	251	56	45	4.596	4.582	1.334	1.136	4.589	1.235	1.893668765	1.58E-05	0.002427033	UP
Contig_32605	1130	-	#N/A	#N/A	47	48	3	1	2.18	2.256	0.178	0.091	2.218	0.1345	4.043581288	1.58E-05	0.002427033	UP
Contig_71881	1219	-	#N/A	#N/A	33	42	101	182	1.42	1.831	5.686	10.877	1.6255	8.2815	-2.349008546	1.58E-05	0.002427033	DOWN
Contig_76046	639	-	K02917	ko03010:Ribosome,	135	119	499	271	11.187	9.846	53.635	31.004	10.5165	42.3195	-2.008667942	1.58E-05	0.002427033	DOWN
Contig_8619	3945	-	#N/A	#N/A	433	535	793	5997	5.81	7.149	13.806	111.015	6.4795	62.4105	-3.267834375	1.58E-05	0.002427033	DOWN
Contig_21822	429	-	#N/A	#N/A	140	223	30	32	17.252	27.357	4.73	5.512	22.3045	5.121	2.122837343	1.59E-05	0.00243674	UP
Contig_139368	1277	-	#N/A	#N/A	42	21	0	0	1.759	0.885	0	0	1.322	0	Inf	1.60E-05	0.002441835	UP
Contig_81681	450	-	#N/A	#N/A	9	38	55	646	1.117	4.487	8.362	104.791	2.802	56.5765	-4.335674069	1.62E-05	0.002472357	DOWN
Contig_68841	631	-	#N/A	#N/A	189	207	464	571	15.872	17.328	50.513	66.122	16.6	58.3175	-1.812745633	1.63E-05	0.002481591	DOWN
First_Contig5980	3892	tr|R1FV92|R1FV92_EMIHU:SubName: Full=Uncharacterized protein {ECO:0000313|EMBL:EOD39591.1, ECO:0000313|EnsemblProtists:EOD39591}; GN=EMIHUDRAFT_462184 OS=Emiliania huxleyi	#N/A	#N/A	53	23	1	0	0.716	0.306	0.019	0	0.511	0.0095	5.749251967	1.63E-05	0.002483215	UP
Contig_275495	1056	-	#N/A	#N/A	86	57	7	6	4.299	2.836	0.462	0.448	3.5675	0.455	2.970974979	1.64E-05	0.002496509	UP
Contig_108271	5152	-	K08775	ko03440:Homologous recombination,ko03460:Fanconi anemia pathway,ko05224:Breast cancer,	80	84	360	180	0.825	0.859	4.796	2.55	0.842	3.673	-2.125066758	1.66E-05	0.002518361	DOWN
Contig_296017	405	-	#N/A	#N/A	240	102	17	0	31.379	13.213	2.907	0	22.296	1.4535	3.939181931	1.66E-05	0.002521453	UP
Contig_74195	890	-	K11251	ko04217:Necroptosis,ko05034:Alcoholism,	1507	1974	3843	4802	89.648	116.911	296.484	393.986	103.2795	345.235	-1.741024811	1.67E-05	0.002531999	DOWN
Contig_68038	561	-	#N/A	#N/A	227	439	915	952	21.38	41.293	111.944	123.97	31.3365	117.957	-1.912345078	1.67E-05	0.002537812	DOWN
Contig_25718	2417	-	K00688	ko01100:Metabolic pathways,ko01110:Biosynthesis of secondary metabolites,ko00500:Starch and sucrose metabolism,ko04910:Insulin signaling pathway,ko04217:Necroptosis,ko04931:Insulin resistance,ko04922:Glucagon signaling pathway,ko02026:Biofilm formation - Escherichia coli,	1517	1901	4188	3981	33.236	41.464	118.988	120.267	37.35	119.6275	-1.679368927	1.68E-05	0.00254525	DOWN
Contig_202052	1310	-	K06627	ko05169:Epstein-Barr virus infection,ko05165:Human papillomavirus infection,ko04110:Cell cycle,ko05203:Viral carcinogenesis,ko04218:Cellular senescence,ko04152:AMPK signaling pathway,ko04914:Progesterone-mediated oocyte maturation,ko05161:Hepatitis B,	6	20	82	66	0.254	0.802	4.323	3.689	0.528	4.006	-2.923552586	1.69E-05	0.002554207	DOWN
Contig_168784	1246	-	#N/A	#N/A	36	18	69	311	1.511	0.77	3.804	18.235	1.1405	11.0195	-3.272320413	1.69E-05	0.002556716	DOWN
First_Contig6413	2727	tr|A0A0D2JDS3|A0A0D2JDS3_9CHLO:SubName: Full=Uncharacterized protein {ECO:0000313|EMBL:KIY97667.1}; GN=MNEG_10297 OS=Unreviewed; 335 AA.	#N/A	#N/A	5	19	26	467	0.088	0.369	0.644	12.505	0.2285	6.5745	-4.846615109	1.69E-05	0.002556773	DOWN
Contig_34865	1547	-	K09490	ko04141:Protein processing in endoplasmic reticulum,ko03060:Protein export,ko04918:Thyroid hormone synthesis,	54	29	2	0	1.841	1.001	0.11	0	1.421	0.055	4.691331126	1.70E-05	0.002563865	UP
Contig_74620	4860	-	K10594	ko04120:Ubiquitin mediated proteolysis,	18	17	60	105	0.193	0.182	0.845	1.577	0.1875	1.211	-2.691236364	1.71E-05	0.002577497	DOWN
Contig_62349	2621	-	K00228	ko01100:Metabolic pathways,ko01110:Biosynthesis of secondary metabolites,ko00860:Porphyrin and chlorophyll metabolism,	2142	2540	663	481	43.268	51.088	17.363	13.395	47.178	15.379	1.617152563	1.71E-05	0.002582945	UP
Contig_104485	503	-	K02894	ko03010:Ribosome,	203	173	30	38	21.409	18.173	4.129	5.504	19.791	4.8165	2.03878744	1.72E-05	0.002591814	UP
Contig_33734	3250	-	K15371	ko01100:Metabolic pathways,ko00250:Alanine, aspartate and glutamate metabolism,ko00220:Arginine biosynthesis,ko00910:Nitrogen metabolism,ko00430:Taurine and hypotaurine metabolism,	110	117	20	14	1.787	1.89	0.433	0.312	1.8385	0.3725	2.303216846	1.73E-05	0.002594011	UP
Contig_130504	2043	-	#N/A	#N/A	81	73	191	284	2.088	1.892	6.412	10.152	1.99	8.282	-2.057210772	1.75E-05	0.002620703	DOWN
Contig_5853	4283	-	K13356	ko04146:Peroxisome,ko04212:Longevity regulating pathway - worm,ko00073:Cutin, suberine and wax biosynthesis,	4229	3356	900	954	52.268	41.31	14.429	16.265	46.789	15.347	1.608212727	1.75E-05	0.002624662	UP
Contig_294027	638	-	#N/A	#N/A	64	13	0	0	5.315	1.039	0	0	3.177	0	Inf	1.75E-05	0.002626223	UP
Contig_27435	2531	-	#N/A	#N/A	268	312	576	1252	5.615	6.494	15.634	36.137	6.0545	25.8855	-2.096064458	1.76E-05	0.002640629	DOWN
Contig_154588	489	-	#N/A	#N/A	0	0	12	44	0	0	1.715	6.5	0	4.1075	#NAME?	1.77E-05	0.00264539	DOWN
Contig_33646	822	-	K02152	ko01100:Metabolic pathways,ko00190:Oxidative phosphorylation,ko04150:mTOR signaling pathway,ko04145:Phagosome,ko04721:Synaptic vesicle cycle,ko04966:Collecting duct acid secretion,	701	946	2066	1933	45.131	60.643	172.568	171.685	52.887	172.1265	-1.70248418	1.77E-05	0.002646413	DOWN
Contig_298704	408	-	#N/A	#N/A	5	19	60	88	0.639	2.424	10.106	15.691	1.5315	12.8985	-3.074186029	1.78E-05	0.002656708	DOWN
Contig_84161	7515	-	#N/A	#N/A	122	215	501	443	0.863	1.505	4.58	4.301	1.184	4.4405	-1.907053052	1.79E-05	0.002664986	DOWN
Contig_81741	635	-	#N/A	#N/A	0	0	2	132	0	0	0.211	15.222	0	7.7165	#NAME?	1.80E-05	0.002678645	DOWN
Contig_143335	516	-	#N/A	#N/A	46	74	151	283	4.698	7.519	20.14	40.057	6.1085	30.0985	-2.300801529	1.81E-05	0.002687649	DOWN
Contig_20872	2167	-	#N/A	#N/A	430	483	116	89	10.509	11.762	3.685	3.001	11.1355	3.343	1.735951079	1.82E-05	0.00270231	UP
Contig_20868	5212	-	K08736	ko03430:Mismatch repair,ko01524:Platinum drug resistance,	268	239	61	29	2.718	2.421	0.799	0.41	2.5695	0.6045	2.087673408	1.83E-05	0.002718074	UP
Contig_59355	3833	-	K10808	ko01100:Metabolic pathways,ko00230:Purine metabolism,ko00240:Pyrimidine metabolism,ko00480:Glutathione metabolism,ko00983:Drug metabolism - other enzymes,ko04115:p53 signaling pathway,	1013	1075	1900	5779	13.995	14.783	34.035	110.11	14.389	72.0725	-2.324482558	1.84E-05	0.002729031	DOWN
Contig_46598	1095	-	K01568	ko01100:Metabolic pathways,ko01110:Biosynthesis of secondary metabolites,ko01130:Biosynthesis of antibiotics,ko00010:Glycolysis / Gluconeogenesis,	49	60	126	300	2.392	2.881	7.907	19.996	2.6365	13.9515	-2.40372434	1.85E-05	0.002739679	DOWN
Contig_36307	447	-	K02901	ko03010:Ribosome,	98	91	14	11	11.585	10.707	2.091	1.825	11.146	1.958	2.509073388	1.85E-05	0.002741012	UP
Contig_209845	1695	-	#N/A	#N/A	4	2	37	36	0.139	0.066	1.494	1.553	0.1025	1.5235	-3.893693685	1.86E-05	0.002751505	DOWN
Contig_351427	733	-	#N/A	#N/A	33	26	0	0	2.382	1.868	0	0	2.125	0	Inf	1.86E-05	0.002755616	UP
First_Contig144	5596	tr|I0YTS2|I0YTS2_9CHLO:SubName: Full=Protein phosphatase 2C catalytic subunit {ECO:0000313|EMBL:EIE21791.1}; GN=COCSUDRAFT_6402 OS=Unreviewed; 291 AA.	K17506	#N/A	51	76	135	465	0.48	0.715	1.662	6.066	0.5975	3.864	-2.693084476	1.87E-05	0.002757164	DOWN
Contig_93132	577	-	#N/A	#N/A	0	0	0	404	0	0	0	51.085	0	25.5425	#NAME?	1.88E-05	0.002771611	DOWN
Contig_89731	1139	-	#N/A	#N/A	12	6	55	60	0.552	0.29	3.306	3.848	0.421	3.577	-3.08685798	1.89E-05	0.002781756	DOWN
Contig_109604	724	-	#N/A	#N/A	52	34	125	183	3.805	2.471	11.84	18.497	3.138	15.1685	-2.273161168	1.89E-05	0.002781878	DOWN
First_Contig857	6372	-	#N/A	#N/A	77	131	402	244	0.64	1.084	4.338	2.801	0.862	3.5695	-2.049962228	1.89E-05	0.002781878	DOWN
Contig_95336	765	-	K01537	#N/A	70	94	283	200	4.828	6.48	25.364	19.076	5.654	22.22	-1.974515028	1.91E-05	0.002805099	DOWN
Contig_19991	1184	-	#N/A	#N/A	872	1062	2235	2377	38.981	47.265	129.65	146.618	43.123	138.134	-1.679539012	1.91E-05	0.002806098	DOWN
Contig_114893	440	-	#N/A	#N/A	0	0	16	33	0	0	2.471	5.51	0	3.9905	#NAME?	1.92E-05	0.002824186	DOWN
Contig_31548	1516	-	#N/A	#N/A	268	217	48	48	9.341	7.537	2.175	2.294	8.439	2.2345	1.917120009	1.94E-05	0.002839353	UP
Contig_83235	766	-	#N/A	#N/A	92	147	315	363	6.348	10.118	28.195	34.583	8.233	31.389	-1.930768937	1.95E-05	0.002858219	DOWN
Contig_97451	1241	-	K11154	ko01100:Metabolic pathways,ko00830:Retinol metabolism,	95	76	11	10	4.039	3.226	0.601	0.577	3.6325	0.589	2.624623259	1.97E-05	0.002875612	UP
Contig_39729	1453	-	#N/A	#N/A	418	393	985	986	15.247	14.268	46.565	49.56	14.7575	48.0625	-1.703463351	1.99E-05	0.002903298	DOWN
Contig_23622	2576	-	K01951	ko01100:Metabolic pathways,ko00230:Purine metabolism,ko00983:Drug metabolism - other enzymes,	358	387	96	64	7.352	7.929	2.565	1.827	7.6405	2.196	1.798788998	1.99E-05	0.002908835	UP
Contig_182026	621	-	#N/A	#N/A	89	93	15	7	7.606	7.898	1.688	0.808	7.752	1.248	2.634950637	2.00E-05	0.002910596	UP
First_Contig369	2268	tr|A0A0D2MEG4|A0A0D2MEG4_9CHLO:SubName: Full=Uncharacterized protein {ECO:0000313|EMBL:KIZ01535.1}; GN=MNEG_6424 OS=Unreviewed; 765 AA.	#N/A	#N/A	33	57	117	232	0.772	1.334	3.548	7.46	1.053	5.504	-2.385975034	2.00E-05	0.002910596	DOWN
First_Contig609	3135	tr|W2ZLT5|W2ZLT5_PHYPR:SubName: Full=Uncharacterized protein {ECO:0000313|EMBL:ETP47169.1}; GN=F442_06802 OS=Phytophthora parasitica P10297.	#N/A	#N/A	22	24	43	421	0.368	0.41	0.932	9.818	0.389	5.375	-3.788422694	2.01E-05	0.00292064	DOWN
Contig_320696	3197	-	K01371	ko04142:Lysosome,ko04210:Apoptosis,ko04380:Osteoclast differentiation,ko04620:Toll-like receptor signaling pathway,	17	12	163	40	0.283	0.202	3.497	0.915	0.2425	2.206	-3.185376139	2.02E-05	0.002936776	DOWN
Contig_45932	2767	-	K05699	ko04810:Regulation of actin cytoskeleton,ko05203:Viral carcinogenesis,ko04510:Focal adhesion,ko04530:Tight junction,ko04670:Leukocyte transendothelial migration,ko04520:Adherens junction,	128	115	17	21	2.456	2.185	0.422	0.559	2.3205	0.4905	2.242110656	2.02E-05	0.002937133	UP
First_Contig1694	752	tr|A0A0D2N5L0|A0A0D2N5L0_9CHLO:SubName: Full=Uncharacterized protein {ECO:0000313|EMBL:KIZ07557.1}; GN=MNEG_0394 OS=Unreviewed; 227 AA.	#N/A	#N/A	343	684	1176	2019	24.114	47.954	107.353	196.096	36.034	151.7245	-2.074023352	2.03E-05	0.002943006	DOWN
Contig_196450	4400	-	#N/A	#N/A	19	9	34	284	0.225	0.112	0.53	4.718	0.1685	2.624	-3.960947223	2.03E-05	0.002950418	DOWN
Contig_37743	669	-	#N/A	#N/A	265	287	480	2125	20.977	22.622	49.298	231.968	21.7995	140.633	-2.689568217	2.04E-05	0.002954336	DOWN
Contig_13734	3057	-	K00006	ko01110:Biosynthesis of secondary metabolites,ko00564:Glycerophospholipid metabolism,ko04011:MAPK signaling pathway - yeast,	313	499	1082	999	5.426	8.601	24.303	23.867	7.0135	24.085	-1.779928436	2.05E-05	0.002958394	DOWN
Contig_205080	552	-	#N/A	#N/A	27	21	137	69	2.597	2.013	17.037	9.067	2.305	13.052	-2.501432237	2.05E-05	0.002958394	DOWN
Contig_64326	533	-	K03531	ko04112:Cell cycle - Caulobacter,	80	98	341	199	7.896	9.714	43.941	27.274	8.805	35.6075	-2.015786239	2.05E-05	0.002958394	DOWN
Contig_96280	2161	-	#N/A	#N/A	32	19	61	289	0.78	0.463	1.947	9.78	0.6215	5.8635	-3.237935789	2.05E-05	0.002958394	DOWN
Contig_201844	3205	-	#N/A	#N/A	183	218	393	970	3.025	3.586	8.424	22.105	3.3055	15.2645	-2.207239914	2.06E-05	0.002966019	DOWN
First_Contig2921	4893	tr|A0A0D2LZD2|A0A0D2LZD2_9CHLO:SubName: Full=Uncharacterized protein {ECO:0000313|EMBL:KIY96744.1}; GN=MNEG_11218 OS=Unreviewed; 204 AA.	#N/A	#N/A	111	152	326	388	1.204	1.64	4.572	5.788	1.422	5.18	-1.865030633	2.06E-05	0.002970815	DOWN
First_Contig3269	954	tr|A0A0D2J339|A0A0D2J339_9CHLO:SubName: Full=Endoglucanase 18 {ECO:0000313|EMBL:KIY94392.1}; GN=MNEG_13570 OS=Unreviewed; 870 AA.	#N/A	#N/A	188	239	540	534	10.449	13.222	38.888	40.87	11.8355	39.879	-1.752508578	2.07E-05	0.002986587	DOWN
Contig_196557	2688	-	#N/A	#N/A	17	18	79	69	0.333	0.352	2.012	1.866	0.3425	1.939	-2.50113691	2.09E-05	0.003002889	DOWN
Contig_22855	992	-	#N/A	#N/A	76	82	11	6	4.037	4.371	0.791	0.461	4.204	0.626	2.747528107	2.09E-05	0.003007742	UP
Contig_197016	1403	-	#N/A	#N/A	185	236	527	535	6.985	8.882	25.772	27.867	7.9335	26.8195	-1.75725296	2.12E-05	0.003041082	DOWN
Contig_94555	468	-	#N/A	#N/A	23	36	0	0	2.61	4.076	0	0	3.343	0	Inf	2.13E-05	0.003060459	UP
Contig_71249	478	-	#N/A	#N/A	0	2	23	40	0	0.255	3.28	6.115	0.1275	4.6975	-5.203324009	2.15E-05	0.003083388	DOWN
Contig_292698	4602	-	K03010	ko01100:Metabolic pathways,ko00230:Purine metabolism,ko00240:Pyrimidine metabolism,ko05169:Epstein-Barr virus infection,ko03020:RNA polymerase,	140	125	16	25	1.615	1.428	0.239	0.397	1.5215	0.318	2.258395663	2.16E-05	0.003097085	UP
Second_Contig431	1016	-	#N/A	#N/A	230	247	588	587	11.986	12.795	39.774	42.218	12.3905	40.996	-1.726248746	2.16E-05	0.003097085	DOWN
Contig_26185	2105	-	#N/A	#N/A	154	183	36	25	3.868	4.572	1.183	0.862	4.22	1.0225	2.045142156	2.18E-05	0.003118979	UP
Contig_120946	448	-	#N/A	#N/A	32	26	0	0	3.813	3.007	0	0	3.41	0	Inf	2.18E-05	0.003119434	UP
Contig_31961	489	-	K01279	ko04142:Lysosome,	25	33	0	0	2.67	3.585	0	0	3.1275	0	Inf	2.20E-05	0.00314483	UP
Contig_166213	483	-	#N/A	#N/A	3	31	94	159	0.367	3.434	13.396	24.023	1.9005	18.7095	-3.299320074	2.21E-05	0.003147637	DOWN
Contig_31473	735	-	K18644	ko03013:RNA transport,ko04213:Longevity regulating pathway - multiple species,	59	45	2	4	4.223	3.209	0.188	0.379	3.716	0.2835	3.712329861	2.22E-05	0.003156529	UP
Contig_34963	678	-	K02997	ko03010:Ribosome,	192	147	18	35	14.955	11.396	1.819	3.798	13.1755	2.8085	2.229986004	2.22E-05	0.003160434	UP
Contig_293797	1201	-	#N/A	#N/A	134	93	18	3	5.896	4.087	1.007	0.156	4.9915	0.5815	3.101622329	2.23E-05	0.003176581	UP
Contig_180979	421	-	#N/A	#N/A	29	40	120	111	3.681	5.057	19.631	19.231	4.369	19.431	-2.152985139	2.25E-05	0.003186937	DOWN
Contig_294995	1303	-	#N/A	#N/A	123	161	29	18	4.981	6.517	1.518	0.999	5.749	1.2585	2.191605814	2.24E-05	0.003186937	UP
First_Contig4204	8184	tr|A8JFK8|A8JFK8_CHLRE:SubName: Full=Hypothetical zinc finger protein {ECO:0000313|EMBL:EDO97324.1}; GN=CHLREDRAFT_194555 OS=Chlamydomonas reinhardtii	#N/A	#N/A	219	232	556	556	1.419	1.498	4.666	4.965	1.4585	4.8155	-1.723200217	2.25E-05	0.003191391	DOWN
Contig_10374	1794	-	#N/A	#N/A	161	110	26	9	4.736	3.244	1.011	0.352	3.99	0.6815	2.549603184	2.27E-05	0.003202755	UP
Contig_107911	467	-	#N/A	#N/A	880	732	184	199	99.741	82.617	27.021	31.181	91.179	29.101	1.647632857	2.27E-05	0.003202755	UP
Contig_116066	899	-	K05666	ko02010:ABC transporters,ko01524:Platinum drug resistance,ko04976:Bile secretion,ko01523:Antifolate resistance,	0	12	97	44	0	0.726	7.436	3.574	0.363	5.505	-3.92270111	2.27E-05	0.003202755	DOWN
Contig_27465	612	-	K11884	#N/A	356	445	94	85	30.831	38.344	10.502	10.116	34.5875	10.309	1.746346345	2.26E-05	0.003202755	UP
Contig_43747	513	-	#N/A	#N/A	91	90	312	209	9.372	9.297	41.726	29.802	9.3345	35.764	-1.937863451	2.27E-05	0.003202755	DOWN
Second_Contig274	1487	tr|A0A0D2LVS8|A0A0D2LVS8_9CHLO:SubName: Full=Uncharacterized protein {ECO:0000313|EMBL:KIY93651.1}; GN=MNEG_14310 OS=Unreviewed; 117 AA.	#N/A	#N/A	303	346	782	787	10.801	12.258	36.127	38.67	11.5295	37.3985	-1.697650458	2.27E-05	0.003202755	DOWN
Contig_12597	1139	-	K01373	ko04142:Lysosome,ko04210:Apoptosis,	25	27	84	108	1.174	1.27	5.069	6.895	1.222	5.982	-2.291383625	2.28E-05	0.00321343	DOWN
Contig_122601	997	-	K02874	ko03010:Ribosome,	52	48	141	167	2.743	2.544	9.686	12.258	2.6435	10.972	-2.053305295	2.28E-05	0.003214097	DOWN
Contig_123768	1747	-	#N/A	#N/A	11	2	53	55	0.342	0.062	2.089	2.282	0.202	2.1855	-3.43553618	2.29E-05	0.00322221	DOWN
Contig_23192	979	-	#N/A	#N/A	41	20	0	0	2.24	1.07	0	0	1.655	0	Inf	2.29E-05	0.003222279	UP
Contig_77353	551	-	#N/A	#N/A	29	51	2	0	2.786	4.885	0.297	0	3.8355	0.1485	4.690879825	2.30E-05	0.003230485	UP
First_Contig116	2437	tr|A3QQQ0|A3QQQ0_ACUOB:SubName: Full=Chloroplast LI818 protein {ECO:0000313|EMBL:ABD58893.1}; GN=LGFDPLGLGP OS=Acutodesmus obliquus	K08913	ko01100:Metabolic pathways,ko00196:Photosynthesis - antenna proteins,	11424	15241	40087	26343	248.15	329.7	1129.586	789.382	288.925	959.484	-1.731563706	2.31E-05	0.003232622	DOWN
Contig_26541	582	-	#N/A	#N/A	49	59	138	208	4.491	5.332	16.277	26.111	4.9115	21.194	-2.109420293	2.32E-05	0.003255221	DOWN
Contig_207071	764	-	#N/A	#N/A	26	23	79	112	1.798	1.599	7.142	10.722	1.6985	8.932	-2.394722033	2.33E-05	0.00326316	DOWN
Contig_221603	5167	-	#N/A	#N/A	15	27	57	175	0.15	0.274	0.761	2.479	0.212	1.62	-2.933857643	2.33E-05	0.003263743	DOWN
Contig_129718	1039	-	K14753	#N/A	117	73	11	12	5.954	3.707	0.739	0.875	4.8305	0.807	2.58153195	2.34E-05	0.003268424	UP
Contig_131044	473	-	K17268	#N/A	43	62	0	4	4.82	6.922	0	0.661	5.871	0.3305	4.15088408	2.35E-05	0.003273314	UP
Contig_67401	2233	-	#N/A	#N/A	30	24	156	71	0.703	0.571	4.799	2.332	0.637	3.5655	-2.484739126	2.35E-05	0.003274448	DOWN
Contig_15705	1404	-	#N/A	#N/A	340	293	746	817	12.823	11.005	36.508	42.516	11.914	39.512	-1.72963301	2.36E-05	0.003282727	DOWN
Contig_202126	608	-	#N/A	#N/A	57	45	167	147	4.923	3.908	18.831	17.611	4.4155	18.221	-2.04495342	2.36E-05	0.003282727	DOWN
Contig_196327	2014	-	#N/A	#N/A	63	98	223	245	1.659	2.572	7.604	8.894	2.1155	8.249	-1.963220551	2.36E-05	0.003287542	DOWN
Contig_238456	724	-	#N/A	#N/A	5	12	75	40	0.401	0.887	7.073	4.043	0.644	5.558	-3.109433241	2.38E-05	0.003310363	DOWN
Contig_170833	411	-	#N/A	#N/A	35	23	0	0	4.529	2.942	0	0	3.7355	0	Inf	2.39E-05	0.003319829	UP
First_Contig63	1121	-	#N/A	#N/A	35	23	0	0	1.664	1.092	0	0	1.378	0	Inf	2.39E-05	0.003319829	UP
First_Contig3812	813	-	#N/A	#N/A	235	312	695	655	15.276	20.241	58.726	58.813	17.7585	58.7695	-1.726557897	2.40E-05	0.003319961	DOWN
Contig_49784	623	-	#N/A	#N/A	101	157	332	375	8.573	13.245	36.565	43.909	10.909	40.237	-1.883003885	2.40E-05	0.003326506	DOWN
Contig_98929	482	-	#N/A	#N/A	78	84	12	5	8.603	9.235	1.745	0.711	8.919	1.228	2.860571403	2.41E-05	0.003327916	UP
Contig_97453	407	-	#N/A	#N/A	91	84	14	5	11.789	10.864	2.349	0.979	11.3265	1.664	2.766974784	2.42E-05	0.00334079	UP
Contig_171937	1712	-	#N/A	#N/A	52	40	130	170	1.611	1.222	5.223	7.256	1.4165	6.2395	-2.139099822	2.45E-05	0.003386323	DOWN
Contig_96189	519	-	#N/A	#N/A	0	3	27	34	0	0.29	3.602	4.768	0.145	4.185	-4.851102817	2.47E-05	0.003400257	DOWN
Contig_18594	3900	-	K19355	ko00051:Fructose and mannose metabolism,	18	11	22	543	0.248	0.143	0.389	10.159	0.1955	5.274	-4.753657059	2.48E-05	0.003417483	DOWN
First_Contig8348	2203	tr|A0A0D2MEG4|A0A0D2MEG4_9CHLO:SubName: Full=Uncharacterized protein {ECO:0000313|EMBL:KIZ01535.1}; GN=MNEG_6424 OS=Unreviewed; 765 AA.	#N/A	#N/A	6	0	39	44	0.156	0	1.202	1.46	0.078	1.331	-4.092892637	2.48E-05	0.003417483	DOWN
Contig_128735	614	-	#N/A	#N/A	88	92	14	9	7.588	7.915	1.523	1.067	7.7515	1.295	2.581523417	2.49E-05	0.003424272	UP
Contig_32095	431	-	K01527	ko04214:Apoptosis - fly,	63	68	7	0	7.771	8.354	1.167	0	8.0625	0.5835	3.788422694	2.49E-05	0.003424272	UP
Contig_2576	3398	-	K00654	ko01100:Metabolic pathways,ko04138:Autophagy - yeast,ko04071:Sphingolipid signaling pathway,ko00600:Sphingolipid metabolism,	542	461	1888	942	8.452	7.148	38.151	20.241	7.8	29.196	-1.904224697	2.50E-05	0.003429735	DOWN
Contig_98754	7417	-	K10396	ko04144:Endocytosis,ko04728:Dopaminergic synapse,	134	188	271	1577	0.957	1.336	2.511	15.525	1.1465	9.018	-2.975571155	2.50E-05	0.003432817	DOWN
Contig_10746	3602	-	#N/A	#N/A	926	963	208	250	13.608	14.09	3.97	5.071	13.849	4.5205	1.615227548	2.51E-05	0.003437911	UP
Contig_18469	2656	-	#N/A	#N/A	71	101	196	357	1.421	2.007	5.062	9.829	1.714	7.4455	-2.119001626	2.51E-05	0.003442261	DOWN
Contig_79924	908	-	K06630	ko05169:Epstein-Barr virus infection,ko04151:PI3K-Akt signaling pathway,ko04110:Cell cycle,ko05203:Viral carcinogenesis,ko04114:Oocyte meiosis,ko04722:Neurotrophin signaling pathway,ko04011:MAPK signaling pathway - yeast,ko04390:Hippo signaling pathway,ko04391:Hippo signaling pathway - fly,	52	40	155	136	3.024	2.351	11.731	10.927	2.6875	11.329	-2.075683862	2.52E-05	0.003453115	DOWN
Contig_198000	1261	-	#N/A	#N/A	12	21	71	75	0.502	0.886	3.883	4.365	0.694	4.124	-2.571036765	2.53E-05	0.00345749	DOWN
Contig_73985	453	-	#N/A	#N/A	0	0	33	15	0	0	5.051	2.401	0	3.726	#NAME?	2.56E-05	0.003496215	DOWN
Contig_130261	3626	-	K19001	#N/A	287	349	803	731	4.191	5.071	15.211	14.72	4.631	14.9655	-1.692244818	2.56E-05	0.003497731	DOWN
Contig_7048	757	-	K03111	ko03440:Homologous recombination,ko03030:DNA replication,ko03430:Mismatch repair,	45	23	152	106	3.122	1.61	13.749	10.234	2.366	11.9915	-2.341490156	2.57E-05	0.003501836	DOWN
Contig_110353	2267	-	#N/A	#N/A	28	58	148	148	0.66	1.339	4.497	4.769	0.9995	4.633	-2.21266821	2.58E-05	0.003512251	DOWN
Contig_151651	2193	-	#N/A	#N/A	130	133	319	368	3.144	3.205	9.976	12.255	3.1745	11.1155	-1.807971562	2.58E-05	0.003517927	DOWN
Contig_43922	806	-	#N/A	#N/A	221	204	44	42	14.529	13.327	3.712	3.791	13.928	3.7515	1.892448645	2.59E-05	0.003524794	UP
Contig_180246	993	-	#N/A	#N/A	68	132	273	331	3.599	7.026	18.864	24.341	5.3125	21.6025	-2.02373544	2.60E-05	0.003526966	DOWN
Contig_41290	6649	-	#N/A	#N/A	32	21	141	75	0.256	0.167	1.46	0.821	0.2115	1.1405	-2.430936878	2.60E-05	0.003526966	DOWN
Contig_48181	1742	-	#N/A	#N/A	1040	988	198	276	31.618	29.886	7.813	11.577	30.752	9.695	1.665367438	2.60E-05	0.003528053	UP
Contig_165137	471	-	K20175	#N/A	36	22	0	0	4.096	2.459	0	0	3.2775	0	Inf	2.61E-05	0.003532712	UP
Contig_52240	3445	-	K10807	ko01100:Metabolic pathways,ko00230:Purine metabolism,ko00240:Pyrimidine metabolism,ko00480:Glutathione metabolism,ko00983:Drug metabolism - other enzymes,	905	1209	2400	2624	13.909	18.503	47.839	55.633	16.206	51.736	-1.67464047	2.61E-05	0.003532712	DOWN
Contig_1826	464	-	#N/A	#N/A	4	13	85	39	0.482	1.448	12.608	6.162	0.965	9.385	-3.281755898	2.61E-05	0.00353272	DOWN
Contig_4917	987	-	K03231	ko03013:RNA transport,ko05134:Legionellosis,	275	253	64	45	14.763	13.497	4.431	3.365	14.13	3.898	1.85795547	2.62E-05	0.003538943	UP
Contig_80066	715	-	#N/A	#N/A	953	1111	205	280	70.584	81.912	19.677	28.595	76.248	24.136	1.659512894	2.65E-05	0.003573812	UP
Contig_55278	408	-	#N/A	#N/A	49	75	275	143	6.314	9.669	46.316	25.518	7.9915	35.917	-2.168128626	2.66E-05	0.00359006	DOWN
Contig_245643	603	-	#N/A	#N/A	48	44	0	3	4.18	3.872	0	0.338	4.026	0.169	4.574252021	2.68E-05	0.003603582	UP
Contig_59554	1677	-	#N/A	#N/A	170	337	568	1038	5.36	10.598	23.266	45.223	7.979	34.2445	-2.101592444	2.68E-05	0.003603582	DOWN
Contig_53956	1310	-	K13956	#N/A	119	86	17	4	4.826	3.457	0.895	0.229	4.1415	0.562	2.881511353	2.69E-05	0.003611911	UP
Contig_56500	1180	-	#N/A	#N/A	94	76	204	303	4.21	3.396	11.897	18.738	3.803	15.3175	-2.009971007	2.69E-05	0.003611911	DOWN
First_Contig1113	1447	tr|A8IYS5|A8IYS5_CHLRE:SubName: Full=Septin-like protein {ECO:0000313|EMBL:EDP03113.1}; GN=SEP1 OS=Chlamydomonas reinhardtii	K16944	#N/A	152	201	417	491	5.569	7.308	19.805	24.785	6.4385	22.295	-1.791923677	2.70E-05	0.003631697	DOWN
Contig_79645	414	-	#N/A	#N/A	223	254	583	578	28.5	32.364	96.673	101.868	30.432	99.2705	-1.705775908	2.71E-05	0.003636399	DOWN
Contig_125174	1410	-	K14407	ko03015:mRNA surveillance pathway,	56	39	233	113	2.095	1.446	11.351	5.867	1.7705	8.609	-2.281688824	2.72E-05	0.003650784	DOWN
Contig_13387	9332	-	#N/A	#N/A	467	689	1124	2379	2.652	3.89	8.273	18.615	3.271	13.444	-2.039158783	2.73E-05	0.003650784	DOWN
Contig_68	4696	-	#N/A	#N/A	60	66	269	140	0.675	0.741	3.94	2.183	0.708	3.0615	-2.112417418	2.73E-05	0.003650784	DOWN
Contig_92056	2496	-	#N/A	#N/A	127	101	238	536	2.703	2.13	6.542	15.688	2.4165	11.115	-2.201517048	2.73E-05	0.00365119	DOWN
Contig_13715	717	-	#N/A	#N/A	40	41	177	101	2.953	2.988	16.93	10.287	2.9705	13.6085	-2.195730361	2.75E-05	0.003670782	DOWN
Contig_304839	1656	-	K01915	ko01100:Metabolic pathways,ko01120:Microbial metabolism in diverse environments,ko01230:Biosynthesis of amino acids,ko02020:Two-component system,ko00630:Glyoxylate and dicarboxylate metabolism,ko00250:Alanine, aspartate and glutamate metabolism,ko04217:Necroptosis,ko04724:Glutamatergic synapse,ko00220:Arginine biosynthesis,ko04727:GABAergic synapse,ko00910:Nitrogen metabolism,	54	69	0	6	1.739	2.202	0	0.277	1.9705	0.1385	3.830603868	2.77E-05	0.00369807	UP
First_Contig1699	2489	-	#N/A	#N/A	56	45	2	4	1.192	0.952	0.069	0.108	1.072	0.0885	3.59848364	2.77E-05	0.00369807	UP
Contig_198934	1691	-	#N/A	#N/A	207	290	733	536	6.483	9.029	29.763	23.165	7.756	26.464	-1.770646431	2.78E-05	0.003702503	DOWN
Contig_65378	459	-	#N/A	#N/A	0	0	9	50	0	0	1.42	8.002	0	4.711	#NAME?	2.78E-05	0.003704992	DOWN
Contig_195286	515	-	#N/A	#N/A	42	40	0	2	4.356	4.071	0	0.237	4.2135	0.1185	5.152060161	2.83E-05	0.003759578	UP
Contig_71671	1321	-	K04508	ko04013:MAPK signaling pathway - fly,ko04310:Wnt signaling pathway,	20	39	0	0	0.815	1.559	0	0	1.187	0	Inf	2.84E-05	0.003772538	UP
Contig_191707	1170	-	#N/A	#N/A	32	34	111	104	1.43	1.538	6.493	6.485	1.484	6.489	-2.128505074	2.85E-05	0.003789614	DOWN
Contig_12444	1640	-	#N/A	#N/A	114	63	10	10	3.673	2.022	0.4	0.44	2.8475	0.42	2.761234609	2.86E-05	0.003793626	UP
Contig_153925	1095	-	#N/A	#N/A	5	0	15	110	0.239	0	0.97	7.304	0.1195	4.137	-5.113502434	2.87E-05	0.003800044	DOWN
Contig_42762	2261	-	#N/A	#N/A	27	26	141	70	0.641	0.614	4.282	2.262	0.6275	3.272	-2.382485384	2.87E-05	0.003805117	DOWN
Contig_230323	548	-	K03008	ko01100:Metabolic pathways,ko00230:Purine metabolism,ko00240:Pyrimidine metabolism,ko05169:Epstein-Barr virus infection,ko03020:RNA polymerase,	31	25	0	0	3	2.394	0	0	2.697	0	Inf	2.89E-05	0.003828156	UP
Contig_91030	444	-	#N/A	#N/A	39	36	2	0	4.684	4.318	0.353	0	4.501	0.1765	4.672505476	2.89E-05	0.003828156	UP
Contig_49886	6259	-	#N/A	#N/A	58	39	203	124	0.492	0.331	2.227	1.444	0.4115	1.8355	-2.157208779	2.90E-05	0.00383362	DOWN
Contig_5654	851	-	#N/A	#N/A	369	298	1166	650	22.96	18.45	94.069	55.764	20.705	74.9165	-1.855304298	2.91E-05	0.003835832	DOWN
Contig_15500	3129	-	#N/A	#N/A	628	531	160	105	10.625	8.953	3.502	2.449	9.789	2.9755	1.71802937	2.92E-05	0.003848106	UP
Contig_75890	805	-	#N/A	#N/A	67	55	191	167	4.42	3.592	16.284	15.181	4.006	15.7325	-1.973513617	2.92E-05	0.003848517	DOWN
Contig_7718	4131	-	K14640	#N/A	10499	14717	39919	24160	134.541	187.815	663.584	427.104	161.178	545.344	-1.758511725	2.95E-05	0.003879419	DOWN
Contig_129508	666	-	#N/A	#N/A	3	8	52	37	0.238	0.655	5.312	4.072	0.4465	4.692	-3.393470933	2.96E-05	0.003889428	DOWN
Contig_30934	407	-	#N/A	#N/A	169	282	514	722	22.027	36.506	86.793	129.523	29.2665	108.158	-1.885818251	2.96E-05	0.003889428	DOWN
Contig_7554	3715	-	#N/A	#N/A	1278	1575	2917	4038	18.21	22.356	53.91	79.38	20.283	66.645	-1.716225589	2.96E-05	0.003889428	DOWN
Contig_165283	5471	-	K11790	#N/A	87	71	218	226	0.846	0.68	2.739	3.01	0.763	2.8745	-1.913556069	3.00E-05	0.003937318	DOWN
Contig_45115	417	-	#N/A	#N/A	138	86	20	10	17.469	10.846	3.329	1.665	14.1575	2.497	2.503298803	3.02E-05	0.003964379	UP
Contig_92584	1406	-	#N/A	#N/A	9	3	24	114	0.342	0.107	1.158	5.929	0.2245	3.5435	-3.980387699	3.03E-05	0.003970905	DOWN
Contig_55292	4861	-	K01999	ko02010:ABC transporters,ko02024:Quorum sensing,	1555	2050	6861	3232	16.93	22.237	96.929	48.555	19.5835	72.742	-1.893149963	3.04E-05	0.003972113	DOWN
Contig_63786	896	-	#N/A	#N/A	6	5	24	85	0.384	0.274	1.809	6.931	0.329	4.37	-3.731473791	3.04E-05	0.003972113	DOWN
Contig_117810	3574	-	#N/A	#N/A	245	252	621	574	3.634	3.72	11.929	11.736	3.677	11.8325	-1.68615384	3.06E-05	0.00398622	DOWN
Contig_203021	1037	-	#N/A	#N/A	39	35	57	675	2.009	1.786	3.8	47.53	1.8975	25.665	-3.75763047	3.05E-05	0.00398622	DOWN
Contig_205909	460	-	#N/A	#N/A	0	0	9	49	0	0	1.396	7.783	0	4.5895	#NAME?	3.05E-05	0.00398622	DOWN
Contig_5913	3920	-	#N/A	#N/A	2688	1876	639	453	36.294	25.227	11.202	8.437	30.7605	9.8195	1.647357483	3.07E-05	0.004002702	UP
Contig_70082	553	-	#N/A	#N/A	28	23	50	350	2.671	2.189	6.222	46.237	2.43	26.2295	-3.432162088	3.09E-05	0.004022149	DOWN
Contig_165934	3222	-	K21073	#N/A	35	17	109	97	0.578	0.28	2.333	2.192	0.429	2.2625	-2.398868239	3.10E-05	0.004030068	DOWN
Contig_10857	642	-	#N/A	#N/A	32	33	93	131	2.626	2.689	9.902	14.942	2.6575	12.422	-2.224755876	3.11E-05	0.004038299	DOWN
Contig_112578	2621	-	K05767	ko04810:Regulation of actin cytoskeleton,	65	45	5	3	1.322	0.899	0.122	0.077	1.1105	0.0995	3.480369057	3.11E-05	0.004038299	UP
Contig_14667	1525	-	K10140	ko04120:Ubiquitin mediated proteolysis,ko05225:Hepatocellular carcinoma,ko03420:Nucleotide excision repair,ko05161:Hepatitis B,ko05226:Gastric cancer,ko05202:Transcriptional misregulation in cancer,ko05224:Breast cancer,ko04115:p53 signaling pathway,	430	405	106	88	14.923	14.005	4.779	4.198	14.464	4.4885	1.688161283	3.12E-05	0.004044244	UP
Contig_615	3287	-	#N/A	#N/A	654	515	155	117	10.533	8.255	3.228	2.595	9.394	2.9115	1.689976975	3.12E-05	0.004044244	UP
Contig_205590	764	-	#N/A	#N/A	40	70	161	185	2.781	4.865	14.48	17.667	3.823	16.0735	-2.071907004	3.13E-05	0.004058125	DOWN
First_Contig5689	3866	-	K21769	ko05166:HTLV-I infection,ko04218:Cellular senescence,	13	9	45	81	0.184	0.129	0.796	1.521	0.1565	1.1585	-2.888023482	3.13E-05	0.004058125	DOWN
Contig_172574	2157	-	K01077	ko01100:Metabolic pathways,ko02020:Two-component system,ko00790:Folate biosynthesis,ko00730:Thiamine metabolism,	38	20	0	0	0.944	0.49	0	0	0.717	0	Inf	3.19E-05	0.004124044	UP
Contig_16000	729	-	#N/A	#N/A	359	612	934	2371	26.094	44.237	87.964	237.497	35.1655	162.7305	-2.21025204	3.19E-05	0.004125231	DOWN
Contig_13265	990	-	#N/A	#N/A	58	42	192	129	3.091	2.238	13.308	9.523	2.6645	11.4155	-2.099057313	3.20E-05	0.004131622	DOWN
Contig_6206	1801	-	#N/A	#N/A	635	506	101	148	18.659	14.81	3.848	5.986	16.7345	4.917	1.766975186	3.21E-05	0.004144087	UP
Contig_81837	1178	-	#N/A	#N/A	295	347	81	60	13.24	15.51	4.701	3.712	14.375	4.2065	1.772869707	3.22E-05	0.004149426	UP
Contig_139017	1996	-	#N/A	#N/A	49	28	177	106	1.291	0.737	6.098	3.886	1.014	4.992	-2.299560282	3.22E-05	0.004152375	DOWN
Contig_293813	1320	-	#N/A	#N/A	33	81	0	4	1.343	3.216	0	0.223	2.2795	0.1115	4.353601794	3.23E-05	0.004155302	UP
Contig_85137	2677	-	#N/A	#N/A	129	184	427	378	2.556	3.627	10.956	10.322	3.0915	10.639	-1.782983642	3.23E-05	0.004155302	DOWN
First_Contig5290	853	-	#N/A	#N/A	17	10	35	191	1.052	0.595	2.848	16.391	0.8235	9.6195	-3.546121353	3.23E-05	0.004155302	DOWN
Contig_39063	1249	-	#N/A	#N/A	131	216	511	411	5.535	9.101	28.094	24.045	7.318	26.0695	-1.832841592	3.24E-05	0.004159679	DOWN
First_Contig3958	1496	tr|A9TMR4|A9TMR4_PHYPA:SubName: Full=Predicted protein {ECO:0000313|EMBL:EDQ55293.1}; GN=PHYPADRAFT_94769 OS=Physcomitrella patens subsp. patens	#N/A	#N/A	181	202	38	39	6.397	7.127	1.722	1.913	6.762	1.8175	1.895494652	3.25E-05	0.004162569	UP
First_Contig397	695	tr|A0A0D2JUY0|A0A0D2JUY0_9CHLO:SubName: Full=Uncharacterized protein {ECO:0000313|EMBL:KIZ02628.1}; GN=MNEG_5332 OS=Unreviewed; 503 AA.	#N/A	#N/A	0	2	12	73	0	0.165	1.166	7.687	0.0825	4.4265	-5.745628492	3.27E-05	0.00418946	DOWN
Contig_70432	1392	-	K02148	ko01100:Metabolic pathways,ko00190:Oxidative phosphorylation,ko04150:mTOR signaling pathway,ko04145:Phagosome,ko04721:Synaptic vesicle cycle,ko04966:Collecting duct acid secretion,	13	8	49	68	0.494	0.314	2.412	3.552	0.404	2.982	-2.88385306	3.28E-05	0.004205969	DOWN
Contig_100725	935	-	#N/A	#N/A	8	10	21	199	0.45	0.571	1.51	15.522	0.5105	8.516	-4.060193084	3.29E-05	0.004211835	DOWN
Contig_297364	847	-	#N/A	#N/A	68	98	5	12	4.242	6.126	0.386	1.026	5.184	0.706	2.87632563	3.30E-05	0.004224658	UP
Contig_161566	998	-	#N/A	#N/A	4	0	5	220	0.189	0	0.32	16.075	0.0945	8.1975	-6.438725857	3.32E-05	0.004235509	DOWN
Contig_103233	4454	-	#N/A	#N/A	58	53	114	358	0.689	0.626	1.759	5.862	0.6575	3.8105	-2.534917516	3.33E-05	0.004249955	DOWN
Contig_9200	2720	-	#N/A	#N/A	430	578	766	5241	8.379	11.211	19.341	140.7	9.795	80.0205	-3.030252246	3.34E-05	0.00425906	DOWN
Contig_215792	483	-	#N/A	#N/A	29	26	0	0	3.151	2.844	0	0	2.9975	0	Inf	3.37E-05	0.004294412	UP
Contig_28503	1088	-	#N/A	#N/A	29	26	0	0	1.404	1.271	0	0	1.3375	0	Inf	3.37E-05	0.004294412	UP
Contig_42978	7518	-	K18669	ko04111:Cell cycle - yeast,	545	891	2013	1567	3.84	6.248	18.386	15.226	5.044	16.806	-1.736336208	3.40E-05	0.004331121	DOWN
Contig_143448	791	-	K03626	#N/A	101	60	247	234	6.778	4.012	21.413	21.562	5.395	21.4875	-1.993802775	3.41E-05	0.00433468	DOWN
Contig_75783	960	-	K00228	ko01100:Metabolic pathways,ko01110:Biosynthesis of secondary metabolites,ko00860:Porphyrin and chlorophyll metabolism,	1125	1497	383	243	62.011	82.202	27.397	18.459	72.1065	22.928	1.653018802	3.42E-05	0.004338889	UP
Contig_455	2667	-	#N/A	#N/A	1179	987	2460	2587	23.408	19.519	63.335	70.825	21.4635	67.08	-1.643997337	3.47E-05	0.004400599	DOWN
Contig_161178	574	-	#N/A	#N/A	17	33	68	163	1.589	2.994	8.112	20.744	2.2915	14.428	-2.654507137	3.48E-05	0.004409668	DOWN
Contig_16364	1706	-	#N/A	#N/A	235	127	934	367	7.293	3.936	37.583	15.69	5.6145	26.6365	-2.246175073	3.49E-05	0.004409668	DOWN
Contig_17188	2462	-	K20628	#N/A	1013	1953	2072	25579	21.79	41.825	57.794	758.708	31.8075	408.251	-3.682017531	3.49E-05	0.004409668	DOWN
Contig_184152	871	-	#N/A	#N/A	42	68	232	132	2.527	4.134	18.27	11.054	3.3305	14.662	-2.138271224	3.48E-05	0.004409668	DOWN
Contig_63785	816	-	#N/A	#N/A	37	32	85	183	2.383	2.069	7.181	16.404	2.226	11.7925	-2.405344103	3.48E-05	0.004409668	DOWN
Contig_208363	848	-	#N/A	#N/A	68	107	213	305	4.225	6.64	17.28	26.305	5.4325	21.7925	-2.004143535	3.50E-05	0.004419913	DOWN
Contig_5116	682	-	#N/A	#N/A	230	166	45	30	17.822	12.795	4.562	3.182	15.3085	3.872	1.98318207	3.51E-05	0.004419913	UP
Contig_65264	1032	-	#N/A	#N/A	13	8	28	163	0.67	0.433	1.857	11.55	0.5515	6.7035	-3.603481755	3.51E-05	0.004419913	DOWN
Contig_74802	699	-	#N/A	#N/A	76	53	6	6	5.766	3.982	0.621	0.62	4.874	0.6205	2.973603136	3.51E-05	0.004419913	UP
Second_Contig647	506	-	#N/A	#N/A	50	64	148	191	5.206	6.705	20.071	27.547	5.9555	23.809	-1.999212486	3.51E-05	0.004419913	DOWN
Contig_204853	863	-	#N/A	#N/A	3	1	39	24	0.185	0.088	3.141	1.989	0.1365	2.565	-4.23198597	3.52E-05	0.004424561	DOWN
Contig_226534	1477	-	#N/A	#N/A	37	36	2	0	1.335	1.287	0.11	0	1.311	0.055	4.575092257	3.52E-05	0.004429325	UP
Contig_196905	3130	-	#N/A	#N/A	145	131	356	344	2.455	2.198	7.802	8.03	2.3265	7.916	-1.766610425	3.56E-05	0.004467238	DOWN
Contig_111654	694	-	K02956	ko03010:Ribosome,	24	31	0	0	1.816	2.361	0	0	2.0885	0	Inf	3.57E-05	0.004468469	UP
Contig_172114	571	-	#N/A	#N/A	5	1	37	36	0.504	0.111	4.506	4.547	0.3075	4.5265	-3.879737639	3.57E-05	0.004468469	DOWN
Contig_7901	1272	-	#N/A	#N/A	338	439	567	4587	14.067	18.207	30.608	263.352	16.137	146.98	-3.187175557	3.57E-05	0.004468469	DOWN
Contig_199540	2143	-	K14411	ko03015:mRNA surveillance pathway,	29	49	101	189	0.718	1.196	3.245	6.437	0.957	4.841	-2.338714264	3.59E-05	0.004483526	DOWN
Contig_24593	1090	-	K07937	ko04144:Endocytosis,ko04072:Phospholipase D signaling pathway,ko05134:Legionellosis,	33	25	118	87	1.623	1.185	7.436	5.849	1.404	6.6425	-2.242183387	3.58E-05	0.004483526	DOWN
First_Contig3405	718	tr|E8Z785|E8Z785_9CRYP:SubName: Full=Ras {ECO:0000313|EMBL:ACU45315.1}; GN=unknown OS=Rhodomonas sp. CCMP768.	K07827	ko04714:Thermogenesis,ko04010:MAPK signaling pathway,ko04151:PI3K-Akt signaling pathway,ko05165:Human papillomavirus infection,ko05166:HTLV-I infection,ko04810:Regulation of actin cytoskeleton,ko05203:Viral carcinogenesis,ko04140:Autophagy - animal,ko04014:Ras signaling pathway,ko04150:mTOR signaling pathway,ko05205:Proteoglycans in cancer,ko04218:Cellular senescence,ko04015:Rap1 signaling pathwa…	75	64	8	0	5.505	4.685	0.754	0	5.095	0.377	3.756445718	3.62E-05	0.004517447	UP
Contig_136621	5281	-	K02220	ko04111:Cell cycle - yeast,ko04011:MAPK signaling pathway - yeast,	322	332	824	712	3.227	3.31	10.721	9.843	3.2685	10.282	-1.653420315	3.66E-05	0.004557947	DOWN
Contig_432	2285	-	K00485	ko01120:Microbial metabolism in diverse environments,ko00982:Drug metabolism - cytochrome P450,	80	90	14	8	1.856	2.08	0.407	0.257	1.968	0.332	2.567475074	3.66E-05	0.004557947	UP
Contig_54331	1896	-	K04564	ko04146:Peroxisome,ko04068:FoxO signaling pathway,ko04013:MAPK signaling pathway - fly,ko04211:Longevity regulating pathway,ko04213:Longevity regulating pathway - multiple species,ko04212:Longevity regulating pathway - worm,	478	593	1167	1352	13.348	16.484	42.251	52.068	14.916	47.1595	-1.66068772	3.66E-05	0.004557947	DOWN
Contig_1197	7137	-	K14172	ko00196:Photosynthesis - antenna proteins,	525	525	103	139	3.898	3.875	0.986	1.419	3.8865	1.2025	1.692434622	3.67E-05	0.004571966	UP
Contig_199871	2171	-	#N/A	#N/A	124	125	369	275	3.012	3.031	11.677	9.236	3.0215	10.4565	-1.791063186	3.67E-05	0.004571966	DOWN
Contig_11790	1641	-	#N/A	#N/A	309	408	474	5786	9.956	13.104	19.829	257.5	11.53	138.6645	-3.588134067	3.68E-05	0.004572559	DOWN
Contig_5251	527	-	#N/A	#N/A	61	63	4	7	6.129	6.328	0.497	0.953	6.2285	0.725	3.102831863	3.69E-05	0.004590106	UP
Contig_125958	693	-	#N/A	#N/A	34	41	99	151	2.56	3.084	9.82	15.952	2.822	12.886	-2.191014607	3.73E-05	0.004635582	DOWN
Contig_198424	614	-	#N/A	#N/A	23	32	0	0	1.964	2.743	0	0	2.3535	0	Inf	3.75E-05	0.004647317	UP
Contig_215940	589	-	#N/A	#N/A	20	9	94	55	1.813	0.809	10.953	6.846	1.311	8.8995	-2.763056598	3.76E-05	0.004654339	DOWN
Contig_58733	533	-	#N/A	#N/A	38	79	5	0	3.771	7.831	0.627	0	5.801	0.3135	4.209764271	3.76E-05	0.004656503	UP
Contig_74327	1857	-	#N/A	#N/A	71	77	11	3	2.011	2.197	0.407	0.135	2.104	0.271	2.956769948	3.76E-05	0.004656503	UP
Contig_2889	1723	-	#N/A	#N/A	875	854	1563	3509	26.886	26.143	62.299	148.736	26.5145	105.5175	-1.992628841	3.79E-05	0.004682116	DOWN
Contig_7054	3296	-	#N/A	#N/A	29	29	71	178	0.46	0.466	1.474	3.934	0.463	2.704	-2.546011053	3.79E-05	0.004687894	DOWN
Contig_100713	912	-	#N/A	#N/A	27	21	75	109	1.56	1.208	5.641	8.754	1.384	7.1975	-2.378651941	3.82E-05	0.004713627	DOWN
Contig_182720	1386	-	#N/A	#N/A	20	20	82	73	0.762	0.768	4.048	3.829	0.765	3.9385	-2.364114623	3.83E-05	0.004719913	DOWN
Contig_85943	2916	-	#N/A	#N/A	116	302	427	1545	2.102	5.455	10.065	38.688	3.7785	24.3765	-2.689605469	3.83E-05	0.004719913	DOWN
First_Contig7377	2077	tr|B7ZWU7|B7ZWU7_MAIZE:SubName: Full=Uncharacterized protein {ECO:0000313|EMBL:ACL52396.1}; GN=unknown OS=Zea mays	K03163	#N/A	39	41	0	2	0.997	1.04	0	0.069	1.0185	0.0345	4.883705808	3.83E-05	0.004719913	UP
Contig_210585	2006	-	K18283	ko00230:Purine metabolism,ko04022:cGMP-PKG signaling pathway,ko04925:Aldosterone synthesis and secretion,ko05032:Morphine addiction,ko04740:Olfactory transduction,	0	0	29	16	0	0	0.984	0.566	0	0.775	#NAME?	3.86E-05	0.004743611	DOWN
Contig_16278	614	-	#N/A	#N/A	40	43	84	325	3.479	3.698	9.363	38.659	3.5885	24.011	-2.742242664	3.89E-05	0.004775298	DOWN
Contig_18496	1047	-	K11251	ko04217:Necroptosis,ko05034:Alcoholism,	97	123	284	285	4.903	6.193	18.604	19.893	5.548	19.2485	-1.794706331	3.89E-05	0.004775298	DOWN
Contig_36634	2303	-	#N/A	#N/A	50	54	2	5	1.156	1.236	0.053	0.153	1.196	0.103	3.537501147	3.89E-05	0.004775298	UP
Contig_43228	558	-	K02957	ko03010:Ribosome,	142	68	382	282	13.446	6.399	47.009	36.867	9.9225	41.938	-2.079482499	3.89E-05	0.004775298	DOWN
Contig_13018	2080	-	#N/A	#N/A	454	239	81	37	11.567	6.057	2.659	1.3	8.812	1.9795	2.154333428	3.91E-05	0.004788951	UP
Contig_134978	2818	-	K02154	ko01100:Metabolic pathways,ko00190:Oxidative phosphorylation,ko05165:Human papillomavirus infection,ko04142:Lysosome,ko04145:Phagosome,ko04721:Synaptic vesicle cycle,ko04966:Collecting duct acid secretion,	4	4	33	43	0.081	0.076	0.802	1.122	0.0785	0.962	-3.615272335	3.92E-05	0.00479553	DOWN
Contig_77581	1185	-	K01897	ko01100:Metabolic pathways,ko04714:Thermogenesis,ko04146:Peroxisome,ko01212:Fatty acid metabolism,ko00071:Fatty acid degradation,ko03320:PPAR signaling pathway,ko02024:Quorum sensing,ko04920:Adipocytokine signaling pathway,ko04216:Ferroptosis,ko00061:Fatty acid biosynthesis,	62	100	10	9	2.777	4.445	0.557	0.542	3.611	0.5495	2.716207034	3.92E-05	0.004797766	UP
Contig_45957	931	-	K00940	ko01100:Metabolic pathways,ko01110:Biosynthesis of secondary metabolites,ko01130:Biosynthesis of antibiotics,ko00230:Purine metabolism,ko00240:Pyrimidine metabolism,ko00983:Drug metabolism - other enzymes,ko04016:MAPK signaling pathway - plant,	75	48	6	4	4.25	2.728	0.456	0.351	3.489	0.4035	3.112173019	3.94E-05	0.004819899	UP
Contig_30004	1076	-	K00134	ko01100:Metabolic pathways,ko01110:Biosynthesis of secondary metabolites,ko01130:Biosynthesis of antibiotics,ko01120:Microbial metabolism in diverse environments,ko01230:Biosynthesis of amino acids,ko01200:Carbon metabolism,ko00010:Glycolysis / Gluconeogenesis,ko04066:HIF-1 signaling pathway,ko00710:Carbon fixation in photosynthetic organisms,	970	1254	2444	2670	47.707	61.451	155.981	181.192	54.579	168.5865	-1.627071147	3.97E-05	0.004855228	DOWN
Contig_59105	1102	-	#N/A	#N/A	27	20	68	126	1.305	0.946	4.235	8.378	1.1255	6.3065	-2.486273499	3.98E-05	0.004856894	DOWN
Contig_61436	1110	-	#N/A	#N/A	457	654	1059	2092	21.778	31.06	65.493	137.651	26.419	101.572	-1.94285499	3.98E-05	0.004856894	DOWN
Contig_102824	1132	-	#N/A	#N/A	296	294	66	66	13.835	13.715	4.001	4.241	13.775	4.121	1.74098595	4.00E-05	0.004870139	UP
Contig_16094	3140	-	#N/A	#N/A	83	88	161	516	1.394	1.471	3.521	12.007	1.4325	7.764	-2.438264979	4.00E-05	0.004870139	DOWN
Contig_54363	2186	-	K11583	ko04151:PI3K-Akt signaling pathway,ko05165:Human papillomavirus infection,ko04152:AMPK signaling pathway,ko03015:mRNA surveillance pathway,ko04071:Sphingolipid signaling pathway,ko04728:Dopaminergic synapse,ko04261:Adrenergic signaling in cardiomyocytes,	103	123	19	18	2.482	2.966	0.602	0.613	2.724	0.6075	2.16477039	4.02E-05	0.004888956	UP
Contig_171463	8057	-	#N/A	#N/A	412	619	1480	1061	2.71	4.05	12.61	9.617	3.38	11.1135	-1.717218088	4.05E-05	0.004918961	DOWN
Contig_99090	570	-	#N/A	#N/A	32	0	102	622	2.969	0	12.237	79.668	1.4845	45.9525	-4.952094354	4.06E-05	0.004927727	DOWN
First_Contig49	2044	tr|A0A0D2NLK9|A0A0D2NLK9_9CHLO:SubName: Full=Sulfate transmembrane transporter {ECO:0000313|EMBL:KIZ05591.1}; GN=MNEG_2367 OS=Unreviewed; 700 AA.	K18059	#N/A	169	212	457	472	4.377	5.479	15.365	16.852	4.928	16.1085	-1.708747997	4.06E-05	0.004927727	DOWN
Contig_146095	698	-	#N/A	#N/A	5	2	33	41	0.41	0.123	3.263	4.33	0.2665	3.7965	-3.83246257	4.07E-05	0.004934415	DOWN
Contig_87598	495	-	K01507	ko00190:Oxidative phosphorylation,	38	19	0	0	4.117	2.01	0	0	3.0635	0	Inf	4.07E-05	0.004935961	UP
Contig_199518	4840	-	#N/A	#N/A	163	257	531	527	1.787	2.799	7.539	7.956	2.293	7.7475	-1.756494495	4.08E-05	0.004939669	DOWN
Contig_64127	441	-	K07509	ko01100:Metabolic pathways,ko01110:Biosynthesis of secondary metabolites,ko01130:Biosynthesis of antibiotics,ko01212:Fatty acid metabolism,ko00280:Valine, leucine and isoleucine degradation,ko00071:Fatty acid degradation,ko00062:Fatty acid elongation,	27	27	0	0	3.181	3.175	0	0	3.178	0	Inf	4.08E-05	0.004939669	UP
Contig_46702	4405	-	#N/A	#N/A	601	754	1077	4752	7.226	9.025	16.789	78.782	8.1255	47.7855	-2.556044418	4.10E-05	0.004957699	DOWN
Contig_139360	1260	-	#N/A	#N/A	33	40	49	753	1.388	1.694	2.685	43.662	1.541	23.1735	-3.910537191	4.12E-05	0.00498043	DOWN
Contig_19545	1054	-	#N/A	#N/A	28	26	0	0	1.388	1.282	0	0	1.335	0	Inf	4.13E-05	0.004987363	UP
Contig_3367	1909	-	#N/A	#N/A	2911	2333	4410	15120	80.733	64.415	158.622	578.408	72.574	368.515	-2.344198651	4.18E-05	0.005040148	DOWN
Contig_26634	4443	-	#N/A	#N/A	77	82	11	1	0.918	0.977	0.169	0.016	0.9475	0.0925	3.356600673	4.18E-05	0.00504219	UP
Contig_57902	1525	-	#N/A	#N/A	15	36	67	194	0.52	1.251	3	9.312	0.8855	6.156	-2.79742902	4.20E-05	0.00505563	DOWN
Contig_40969	824	-	#N/A	#N/A	30	23	38	581	1.959	1.441	3.199	51.466	1.7	27.3325	-4.007010772	4.21E-05	0.00506272	DOWN
Contig_4742	2624	-	K15397	ko01110:Biosynthesis of secondary metabolites,ko00062:Fatty acid elongation,	472	397	112	34	9.517	7.974	2.927	0.953	8.7455	1.94	2.172484216	4.23E-05	0.005084906	UP
Contig_104	1926	-	#N/A	#N/A	4197	3843	7692	12301	115.352	105.184	274.267	466.415	110.268	370.341	-1.747840099	4.24E-05	0.005098278	DOWN
Contig_63648	6259	-	#N/A	#N/A	74	119	298	235	0.627	1.002	3.27	2.742	0.8145	3.006	-1.883858405	4.28E-05	0.005134787	DOWN
First_Contig2897	471	tr|A0A0D2N6H3|A0A0D2N6H3_9CHLO:SubName: Full=ESCRT-II complex subunit VPS36 {ECO:0000313|EMBL:KIZ01516.1}; GN=MNEG_6447 OS=Unreviewed; 663 AA.	K12190	ko04144:Endocytosis,	45	43	72	553	5.067	4.814	10.521	85.741	4.9405	48.131	-3.284237437	4.28E-05	0.0051399	DOWN
Contig_209510	1139	-	K05012	#N/A	1	0	23	27	0.066	0	1.384	1.709	0.033	1.5465	-5.550396999	4.30E-05	0.005157156	DOWN
Contig_293747	1277	-	K09876	ko04962:Vasopressin-regulated water reabsorption,	20	36	0	0	0.817	1.493	0	0	1.155	0	Inf	4.32E-05	0.005170893	UP
Contig_96838	1266	-	K00789	ko01100:Metabolic pathways,ko01110:Biosynthesis of secondary metabolites,ko01230:Biosynthesis of amino acids,ko00270:Cysteine and methionine metabolism,	130	134	19	27	5.422	5.577	1.025	1.552	5.4995	1.2885	2.093607921	4.36E-05	0.005220104	UP
Contig_199190	1253	-	#N/A	#N/A	75	66	201	188	3.19	2.768	11.016	10.986	2.979	11.001	-1.884734643	4.37E-05	0.005223085	DOWN
Contig_197272	3145	-	#N/A	#N/A	213	285	601	590	3.577	4.774	13.121	13.701	4.1755	13.411	-1.683395947	4.38E-05	0.005228988	DOWN
Contig_33728	501	-	K13993	ko04141:Protein processing in endoplasmic reticulum,	205	223	16	48	21.614	23.447	2.204	7.031	22.5305	4.6175	2.286695464	4.38E-05	0.005228988	UP
Contig_292439	632	-	#N/A	#N/A	100	115	20	15	8.408	9.59	2.174	1.753	8.999	1.9635	2.196337095	4.40E-05	0.005248917	UP
Contig_40914	1184	-	#N/A	#N/A	26	23	82	94	1.172	1.017	4.76	5.781	1.0945	5.2705	-2.267667879	4.40E-05	0.005248917	DOWN
Contig_204457	732	-	#N/A	#N/A	4	11	48	52	0.271	0.791	4.538	5.193	0.531	4.8655	-3.195804304	4.42E-05	0.005261898	DOWN
Contig_87095	1060	-	#N/A	#N/A	5	7	12	191	0.261	0.356	0.762	13.143	0.3085	6.9525	-4.494189445	4.42E-05	0.005261898	DOWN
Contig_2059	3391	-	#N/A	#N/A	278	285	75	37	4.342	4.433	1.516	0.798	4.3875	1.157	1.923010261	4.44E-05	0.005273228	UP
Contig_79426	742	-	K12260	#N/A	34	21	0	0	2.433	1.469	0	0	1.951	0	Inf	4.44E-05	0.005273228	UP
Contig_50156	1684	-	#N/A	#N/A	211	167	44	30	6.637	5.23	1.805	1.286	5.9335	1.5455	1.940809706	4.44E-05	0.005279091	UP
Second_Contig55	992	tr|A0A0D2MEW5|A0A0D2MEW5_9CHLO:SubName: Full=ABC transporter, multidrug resistance associated protein {ECO:0000313|EMBL:KIZ01660.1}; GN=MNEG_6300 OS=Unreviewed; 1278 AA.	K05665	ko02010:ABC transporters,ko05206:MicroRNAs in cancer,ko04071:Sphingolipid signaling pathway,ko01523:Antifolate resistance,ko04977:Vitamin digestion and absorption,	222	352	60	60	11.832	18.704	4.169	4.452	15.268	4.3105	1.824583961	4.46E-05	0.005294437	UP
Contig_84500	733	-	K02865	ko03010:Ribosome,	263	192	35	52	18.977	13.782	3.291	5.161	16.3795	4.226	1.954526646	4.47E-05	0.005304336	UP
Contig_14192	616	-	#N/A	#N/A	197	227	44	45	16.972	19.416	4.95	5.333	18.194	5.1415	1.823201535	4.48E-05	0.005308591	UP
Contig_191722	2291	-	#N/A	#N/A	19	14	72	68	0.429	0.328	2.167	2.174	0.3785	2.1705	-2.519662217	4.49E-05	0.005316722	DOWN
First_Contig6050	2041	-	#N/A	#N/A	41	73	86	856	1.06	1.886	2.888	30.637	1.473	16.7625	-3.508407997	4.49E-05	0.005316722	DOWN
Contig_186573	5354	-	#N/A	#N/A	109	118	292	283	1.074	1.158	3.739	3.858	1.116	3.7985	-1.767092794	4.50E-05	0.00531729	DOWN
Contig_54038	2232	-	#N/A	#N/A	169	203	370	650	4.017	4.788	11.393	21.275	4.4025	16.334	-1.891483224	4.50E-05	0.005320093	DOWN
Contig_141957	3888	-	K10771	ko03410:Base excision repair,	183	209	444	505	2.496	2.838	7.841	9.477	2.667	8.659	-1.698982597	4.52E-05	0.005330467	DOWN
Contig_201215	595	-	#N/A	#N/A	7	3	35	52	0.603	0.272	4.097	6.356	0.4375	5.2265	-3.578490227	4.56E-05	0.005379822	DOWN
Contig_389662	1294	-	#N/A	#N/A	0	0	5	65	0	0	0.273	3.66	0	1.9665	#NAME?	4.57E-05	0.005385442	DOWN
Contig_39715	1708	-	#N/A	#N/A	343	367	52	92	10.627	11.338	2.073	3.938	10.9825	3.0055	1.869529574	4.59E-05	0.005406577	UP
First_Contig768	7778	-	#N/A	#N/A	718	1135	2700	1868	4.888	7.694	23.84	17.541	6.291	20.6905	-1.717607242	4.59E-05	0.005406577	DOWN
Contig_103034	837	-	K11253	ko05034:Alcoholism,ko05202:Transcriptional misregulation in cancer,	196	185	462	454	12.422	11.624	37.889	39.615	12.023	38.752	-1.688473845	4.60E-05	0.005411026	DOWN
Contig_13581	533	-	#N/A	#N/A	346	396	97	76	34.315	39.202	12.51	10.384	36.7585	11.447	1.683108346	4.62E-05	0.00542676	UP
Contig_45885	1052	-	#N/A	#N/A	291	206	61	38	14.659	10.332	4	2.661	12.4955	3.3305	1.907597944	4.62E-05	0.00542676	UP
Contig_292656	2526	-	#N/A	#N/A	53	75	8	3	1.116	1.564	0.224	0.1	1.34	0.162	3.048167282	4.66E-05	0.00546144	UP
Contig_101681	637	-	K09584	ko04141:Protein processing in endoplasmic reticulum,	182	172	42	27	15.127	14.209	4.525	3.138	14.668	3.8315	1.93669096	4.66E-05	0.005467811	UP
Contig_189462	3755	-	K08741	#N/A	26	59	156	133	0.371	0.822	2.856	2.595	0.5965	2.7255	-2.191926877	4.69E-05	0.005494357	DOWN
Contig_70612	783	-	#N/A	#N/A	9	11	19	218	0.583	0.76	1.667	20.289	0.6715	10.978	-4.031084035	4.70E-05	0.00549601	DOWN
Contig_80218	1926	-	#N/A	#N/A	342	315	39	83	9.398	8.616	1.405	3.163	9.007	2.284	1.979484011	4.72E-05	0.005523938	UP
Contig_96867	670	-	#N/A	#N/A	21	34	0	0	1.624	2.671	0	0	2.1475	0	Inf	4.73E-05	0.005523938	UP
Contig_24730	2366	-	#N/A	#N/A	880	721	221	181	19.683	16.07	6.405	5.584	17.8765	5.9945	1.576352973	4.77E-05	0.005576043	UP
Contig_191910	1945	-	#N/A	#N/A	9	7	35	73	0.243	0.198	1.228	2.734	0.2205	1.981	-3.167378319	4.79E-05	0.005580831	DOWN
Contig_4379	1651	-	#N/A	#N/A	597	354	124	59	19.134	11.298	5.144	2.624	15.216	3.884	1.969974045	4.78E-05	0.005580831	UP
First_Contig4189	2320	-	#N/A	#N/A	160	184	303	918	3.657	4.184	8.983	28.882	3.9205	18.9325	-2.271755364	4.79E-05	0.005585965	DOWN
Contig_23603	517	-	#N/A	#N/A	203	221	432	642	20.837	22.583	57.359	90.716	21.71	74.0375	-1.769896455	4.84E-05	0.005626999	DOWN
Contig_47409	1631	-	#N/A	#N/A	66	108	174	474	2.151	3.482	7.325	21.207	2.8165	14.266	-2.340605502	4.84E-05	0.005626999	DOWN
Contig_69933	554	-	#N/A	#N/A	125	103	20	18	11.957	9.813	2.512	2.398	10.885	2.455	2.148546478	4.84E-05	0.005626999	UP
Contig_107718	518	-	#N/A	#N/A	107	50	185	425	10.931	5.131	24.589	59.886	8.031	42.2375	-2.394872901	4.86E-05	0.005649286	DOWN
Contig_17228	421	-	K02917	ko03010:Ribosome,	44	29	2	0	5.552	3.591	0.273	0	4.5715	0.1365	5.065694764	4.88E-05	0.005662394	UP
Contig_6233	1969	-	#N/A	#N/A	486	468	1154	1023	13.074	12.519	40.245	37.924	12.7965	39.0845	-1.610847312	4.89E-05	0.005666935	DOWN
Contig_33851	6691	-	K11446	#N/A	691	784	1338	2651	5.464	6.175	13.736	28.933	5.8195	21.3345	-1.87422119	4.90E-05	0.005681555	DOWN
Contig_1961	431	-	K01802	#N/A	27	24	103	76	3.312	2.977	16.46	12.843	3.1445	14.6515	-2.220145833	4.92E-05	0.005693882	DOWN
Contig_213884	3564	-	#N/A	#N/A	237	334	74	31	3.519	4.943	1.417	0.631	4.231	1.024	2.04678297	4.92E-05	0.005693882	UP
Contig_74717	2812	-	#N/A	#N/A	38	45	113	139	0.716	0.844	2.767	3.623	0.78	3.195	-2.034269902	4.92E-05	0.005693882	DOWN
Contig_147058	1750	-	K14395	#N/A	18	21	73	77	0.547	0.637	2.882	3.195	0.592	3.0385	-2.359690211	4.94E-05	0.005707368	DOWN
Contig_63283	927	-	#N/A	#N/A	178	161	315	757	10.182	9.156	23.311	59.641	9.669	41.476	-2.100838171	4.97E-05	0.005735406	DOWN
Contig_70481	3690	-	#N/A	#N/A	373	562	894	1733	5.353	8.03	16.632	34.295	6.6915	25.4635	-1.92802918	4.97E-05	0.005735406	DOWN
Contig_196982	1723	-	K10583	ko04120:Ubiquitin mediated proteolysis,	130	179	355	424	3.996	5.463	14.14	17.972	4.7295	16.056	-1.763352946	4.98E-05	0.005743655	DOWN
Contig_29562	2031	-	#N/A	#N/A	51	86	7	7	1.319	2.221	0.252	0.262	1.77	0.257	2.783909096	5.00E-05	0.005756668	UP
Contig_13793	3743	-	K02542	ko04110:Cell cycle,ko04111:Cell cycle - yeast,ko04113:Meiosis - yeast,ko03030:DNA replication,	832	769	236	165	11.765	10.826	4.324	3.22	11.2955	3.772	1.582346553	5.03E-05	0.005789725	UP
Contig_29883	1828	-	K18065	#N/A	161	206	288	1455	4.667	5.955	10.809	58.133	5.311	34.471	-2.698327717	5.05E-05	0.005805491	DOWN
Contig_95770	496	-	#N/A	#N/A	15	50	98	202	1.63	5.345	13.554	29.75	3.4875	21.652	-2.634235171	5.06E-05	0.005813021	DOWN
Contig_214760	497	-	#N/A	#N/A	0	0	48	8	0	0	6.694	1.199	0	3.9465	#NAME?	5.10E-05	0.005856468	DOWN
Contig_22235	431	-	#N/A	#N/A	24	29	0	0	2.892	3.523	0	0	3.2075	0	Inf	5.11E-05	0.005869481	UP
Contig_107301	1194	-	K02212	ko04110:Cell cycle,ko04111:Cell cycle - yeast,ko04113:Meiosis - yeast,ko03030:DNA replication,	260	264	587	638	11.531	11.647	33.74	39.003	11.589	36.3715	-1.650052342	5.13E-05	0.005878089	DOWN
Contig_9733	3299	-	#N/A	#N/A	132	194	284	978	2.112	3.095	5.921	21.65	2.6035	13.7855	-2.404627283	5.13E-05	0.005878089	DOWN
Contig_40874	1643	-	#N/A	#N/A	2481	3071	4833	11464	79.949	98.539	201.997	509.536	89.244	355.7665	-1.995103586	5.14E-05	0.005888352	DOWN
Contig_198528	444	-	#N/A	#N/A	88	140	304	296	10.5	16.628	47.08	48.688	13.564	47.884	-1.819760984	5.15E-05	0.005891145	DOWN
First_Contig2533	2653	tr|A0A0D2N8Z1|A0A0D2N8Z1_9CHLO:SubName: Full=Uncharacterized protein {ECO:0000313|EMBL:KIZ02141.1}; GN=MNEG_5818 OS=Unreviewed; 818 AA.	#N/A	#N/A	25	18	27	583	0.499	0.358	0.706	16.044	0.4285	8.375	-4.288722081	5.15E-05	0.005891145	DOWN
Contig_55328	1578	-	K17266	#N/A	74	82	13	4	2.47	2.743	0.554	0.191	2.6065	0.3725	2.806801529	5.16E-05	0.005892564	UP
First_Contig79	2317	tr|A0A0D3CJ65|A0A0D3CJ65_BRAOL:SubName: Full=Uncharacterized protein {ECO:0000313|EnsemblPlants:Bo5g122580.1}; GN=unknown OS=Brassica oleracea var. oleracea.	K17723	ko01100:Metabolic pathways,ko00240:Pyrimidine metabolism,ko00410:beta-Alanine metabolism,ko00770:Pantothenate and CoA biosynthesis,	60	32	3	0	1.368	0.732	0.093	0	1.05	0.0465	4.497014801	5.17E-05	0.005905339	UP
Contig_8159	594	-	#N/A	#N/A	194	214	336	1263	17.298	18.989	38.845	155.227	18.1435	97.036	-2.419067293	5.22E-05	0.005955124	DOWN
Contig_35752	2877	-	#N/A	#N/A	382	393	1015	779	7.029	7.205	24.223	19.775	7.117	21.999	-1.628096804	5.28E-05	0.006024942	DOWN
Contig_45539	834	-	K13249	ko04141:Protein processing in endoplasmic reticulum,	22	16	139	49	1.402	0.981	11.414	4.267	1.1915	7.8405	-2.718166708	5.29E-05	0.006027374	DOWN
Contig_22161	6987	-	#N/A	#N/A	63	85	230	177	0.481	0.642	2.258	1.845	0.5615	2.0515	-1.869321226	5.30E-05	0.006034821	DOWN
First_Contig5386	651	-	#N/A	#N/A	23	32	72	141	1.886	2.569	7.606	15.834	2.2275	11.72	-2.395475233	5.31E-05	0.006044273	DOWN
Contig_27477	3146	-	K01870	ko00970:Aminoacyl-tRNA biosynthesis,	464	437	119	102	7.807	7.325	2.605	2.362	7.566	2.4835	1.60715603	5.34E-05	0.006070376	UP
Contig_55136	1945	-	K01054	ko01100:Metabolic pathways,ko04714:Thermogenesis,ko04723:Retrograde endocannabinoid signaling,ko00561:Glycerolipid metabolism,ko04923:Regulation of lipolysis in adipocytes,	188	224	402	699	5.11	6.072	14.203	26.25	5.591	20.2265	-1.855068447	5.34E-05	0.006070376	DOWN
Contig_205867	1147	-	#N/A	#N/A	16	16	63	71	0.759	0.725	3.767	4.54	0.742	4.1535	-2.484836462	5.35E-05	0.006070613	DOWN
Contig_137773	6350	-	K21358	#N/A	135	159	257	814	1.122	1.318	2.78	9.36	1.22	6.07	-2.314815369	5.36E-05	0.006082523	DOWN
Contig_228473	512	-	#N/A	#N/A	0	0	18	24	0	0	2.48	3.469	0	2.9745	#NAME?	5.37E-05	0.006083364	DOWN
Contig_25782	1873	-	#N/A	#N/A	62	67	8	6	1.76	1.886	0.309	0.237	1.823	0.273	2.739341705	5.38E-05	0.006094468	UP
Contig_83384	4760	-	K00384	ko00450:Selenocompound metabolism,	540	603	1191	1414	6.001	6.682	17.177	21.695	6.3415	19.436	-1.615835301	5.40E-05	0.00611429	DOWN
Contig_58577	494	-	#N/A	#N/A	137	195	381	448	14.733	20.815	52.902	66.223	17.774	59.5625	-1.744635916	5.41E-05	0.006117473	DOWN
Contig_30845	1194	-	#N/A	#N/A	8	8	33	77	0.346	0.351	1.898	4.687	0.3485	3.2925	-3.239952879	5.41E-05	0.006118626	DOWN
First_Contig3133	4379	-	#N/A	#N/A	110	120	277	302	1.335	1.45	4.347	5.034	1.3925	4.6905	-1.752064392	5.42E-05	0.006122806	DOWN
Contig_106824	1044	-	#N/A	#N/A	143	119	21	26	7.228	6.005	1.369	1.829	6.6165	1.599	2.048898322	5.43E-05	0.006132655	UP
Contig_26324	2918	-	K06119	ko01100:Metabolic pathways,ko00561:Glycerolipid metabolism,	1645	2187	5343	3632	29.848	39.504	125.745	90.886	34.676	108.3155	-1.643230315	5.47E-05	0.00617339	DOWN
Contig_25649	1289	-	K00688	ko01100:Metabolic pathways,ko01110:Biosynthesis of secondary metabolites,ko00500:Starch and sucrose metabolism,ko04910:Insulin signaling pathway,ko04217:Necroptosis,ko04931:Insulin resistance,ko04922:Glucagon signaling pathway,ko02026:Biofilm formation - Escherichia coli,	2764	3377	6346	7441	113.503	138.114	338.057	421.575	125.8085	379.816	-1.594071283	5.49E-05	0.006183731	DOWN
Contig_2390	2054	-	#N/A	#N/A	1479	904	326	230	38.112	23.197	10.884	8.168	30.6545	9.526	1.686156419	5.51E-05	0.006203065	UP
Contig_9803	1083	-	#N/A	#N/A	14	33	38	462	0.686	1.628	2.402	31.147	1.157	16.7745	-3.857808995	5.52E-05	0.006214747	DOWN
Contig_29924	1330	-	#N/A	#N/A	35	51	87	300	1.39	2.029	4.481	16.451	1.7095	10.466	-2.614063836	5.54E-05	0.006234597	DOWN
Contig_3186	2487	-	#N/A	#N/A	857	512	184	74	18.252	10.858	5.081	2.17	14.555	3.6255	2.005262961	5.56E-05	0.006246562	UP
Contig_60945	510	-	K12845	ko03040:Spliceosome,ko03008:Ribosome biogenesis in eukaryotes,	57	101	12	5	5.947	10.483	1.57	0.751	8.215	1.1605	2.823514052	5.57E-05	0.006257762	UP
Contig_197564	440	-	#N/A	#N/A	53	26	151	122	6.422	3.151	23.598	20.289	4.7865	21.9435	-2.19675064	5.58E-05	0.006264254	DOWN
Contig_50257	807	-	#N/A	#N/A	87	52	9	2	5.732	3.403	0.767	0.202	4.5675	0.4845	3.236836158	5.60E-05	0.006282731	UP
Contig_54172	3085	-	K05666	ko02010:ABC transporters,ko01524:Platinum drug resistance,ko04976:Bile secretion,ko01523:Antifolate resistance,	315	519	1317	829	5.409	8.871	29.306	19.616	7.14	24.461	-1.776487405	5.62E-05	0.006297192	DOWN
Contig_60625	932	-	K02730	ko03050:Proteasome,	65	61	3	8	3.697	3.47	0.235	0.63	3.5835	0.4325	3.050597317	5.64E-05	0.006317275	UP
Contig_39598	989	-	K14823	#N/A	271	255	63	55	14.497	13.585	4.357	4.092	14.041	4.2245	1.732793185	5.65E-05	0.006324194	UP
Contig_144319	2152	-	#N/A	#N/A	0	1	3	117	0	0.017	0.106	3.956	0.0085	2.031	-7.900511683	5.69E-05	0.006354637	DOWN
Contig_87591	1201	-	#N/A	#N/A	40	29	136	91	1.749	1.268	7.77	5.542	1.5085	6.656	-2.141540737	5.69E-05	0.006354637	DOWN
Contig_69728	525	-	#N/A	#N/A	44	33	152	97	4.46	3.343	19.943	13.54	3.9015	16.7415	-2.101327991	5.71E-05	0.006370688	DOWN
Contig_16197	868	-	#N/A	#N/A	52	41	259	96	3.196	2.514	20.47	8.051	2.855	14.2605	-2.320461916	5.73E-05	0.0063891	DOWN
First_Contig7605	4157	tr|A8ISI1|A8ISI1_CHLRE:SubName: Full=Tubby-like protein {ECO:0000313|EMBL:EDP04606.1}; GN=TLP2 OS=Chlamydomonas reinhardtii	#N/A	#N/A	22	29	70	122	0.282	0.365	1.157	2.145	0.3235	1.651	-2.351502503	5.74E-05	0.006397785	DOWN
Contig_198289	2131	-	#N/A	#N/A	27	42	92	143	0.679	1.051	2.978	4.89	0.865	3.934	-2.18522492	5.75E-05	0.006404656	DOWN
First_Contig813	3199	-	#N/A	#N/A	97	128	297	273	1.608	2.112	6.369	6.226	1.86	6.2975	-1.759476596	5.76E-05	0.006408021	DOWN
Contig_196210	912	-	#N/A	#N/A	289	376	82	72	16.765	21.707	6.152	5.73	19.236	5.941	1.695031138	5.78E-05	0.006426575	UP
Contig_34050	1233	-	#N/A	#N/A	49	53	5	3	2.108	2.256	0.289	0.193	2.182	0.241	3.17854605	5.79E-05	0.006433725	UP
Contig_5005	5262	-	#N/A	#N/A	679	594	121	177	6.829	5.948	1.576	2.45	6.3885	2.013	1.666130058	5.80E-05	0.006439972	UP
Contig_14359	1190	-	#N/A	#N/A	5	4	47	31	0.219	0.197	2.727	1.893	0.208	2.31	-3.473237418	5.81E-05	0.006448502	DOWN
Contig_196386	628	-	#N/A	#N/A	11	47	97	192	0.941	3.959	10.569	22.276	2.45	16.4225	-2.744820111	5.83E-05	0.006460405	DOWN
Contig_31180	532	-	#N/A	#N/A	1352	1710	2718	5675	134.555	169.421	350.87	778.974	151.988	564.922	-1.894094263	5.83E-05	0.006460405	DOWN
Contig_142401	919	-	#N/A	#N/A	86	60	0	8	4.961	3.424	0	0.606	4.1925	0.303	3.790421085	5.84E-05	0.006461902	UP
Contig_60092	509	-	K11088	ko03040:Spliceosome,ko04139:Mitophagy - yeast,	39	17	0	0	4.014	1.731	0	0	2.8725	0	Inf	5.88E-05	0.006502511	UP
Contig_197841	3058	-	K07767	#N/A	44	94	198	223	0.767	1.615	4.437	5.317	1.191	4.877	-2.033820559	5.91E-05	0.006534522	DOWN
Contig_18520	2258	-	#N/A	#N/A	196	245	4	37	4.585	5.717	0.121	1.201	5.151	0.661	2.962130363	5.93E-05	0.006554202	UP
First_Contig641	5748	tr|A0A0D2KZM9|A0A0D2KZM9_9CHLO:SubName: Full=Aurora kinase, other {ECO:0000313|EMBL:KIZ00624.1}; GN=MNEG_7337 OS=Unreviewed; 339 AA.	K08794	ko04921:Oxytocin signaling pathway,ko04925:Aldosterone synthesis and secretion,	89	102	297	207	0.818	0.932	3.551	2.625	0.875	3.088	-1.819317831	5.94E-05	0.006556494	DOWN
Contig_41207	1550	-	#N/A	#N/A	151	209	493	389	5.165	7.11	21.839	18.317	6.1375	20.078	-1.709892543	5.96E-05	0.006561832	DOWN
First_Contig1602	7473	-	#N/A	#N/A	40	71	158	174	0.284	0.501	1.452	1.699	0.3925	1.5755	-2.005045195	5.95E-05	0.006561832	DOWN
First_Contig2857	1492	-	#N/A	#N/A	3	18	21	343	0.103	0.637	0.976	16.791	0.37	8.8835	-4.585531018	5.95E-05	0.006561832	DOWN
Contig_11124	3921	-	#N/A	#N/A	598	616	174	133	8.076	8.286	3.042	2.468	8.181	2.755	1.570224882	5.97E-05	0.00656991	UP
Contig_78017	514	-	#N/A	#N/A	0	0	13	32	0	0	1.789	4.594	0	3.1915	#NAME?	5.98E-05	0.006574298	DOWN
Contig_219250	1390	-	#N/A	#N/A	17	22	65	88	0.631	0.835	3.198	4.621	0.733	3.9095	-2.415099004	6.02E-05	0.006615058	DOWN
Contig_49312	476	-	#N/A	#N/A	30	31	1	0	3.324	3.411	0.199	0	3.3675	0.0995	5.08083761	6.03E-05	0.006622966	UP
Contig_14255	1032	-	K10364	ko04144:Endocytosis,	73	58	9	4	3.751	2.944	0.609	0.272	3.3475	0.4405	2.925870131	6.03E-05	0.006625644	UP
Contig_895	7149	-	K14400	ko03015:mRNA surveillance pathway,	3730	2972	5420	18858	27.622	21.92	52.063	192.637	24.771	122.35	-2.304290085	6.05E-05	0.006635416	DOWN
Contig_9386	1974	-	#N/A	#N/A	166	142	36	23	4.456	3.803	1.237	0.842	4.1295	1.0395	1.990077352	6.05E-05	0.006635416	UP
Contig_3576	6616	-	#N/A	#N/A	685	721	160	194	5.485	5.748	1.663	2.141	5.6165	1.902	1.562154129	6.07E-05	0.006650828	UP
Contig_74087	514	-	#N/A	#N/A	28	15	43	281	2.834	1.586	5.786	39.955	2.21	22.8705	-3.371369632	6.10E-05	0.006668701	DOWN
Contig_7678	764	-	K00654	ko01100:Metabolic pathways,ko04138:Autophagy - yeast,ko04071:Sphingolipid signaling pathway,ko00600:Sphingolipid metabolism,	45	45	155	113	3.151	3.117	13.951	10.795	3.134	12.373	-1.981118259	6.10E-05	0.006668701	DOWN
Contig_82528	1137	-	K00413	ko01100:Metabolic pathways,ko04714:Thermogenesis,ko00190:Oxidative phosphorylation,ko04932:Non-alcoholic fatty liver disease (NAFLD),ko02020:Two-component system,ko04260:Cardiac muscle contraction,	25	37	0	1	1.167	1.729	0	0.09	1.448	0.045	5.007992791	6.14E-05	0.006713736	UP
First_Contig1205	9641	tr|D8TUF3|D8TUF3_VOLCA:SubName: Full=Putative uncharacterized protein {ECO:0000313|EMBL:EFJ48814.1}; GN=VOLCADRAFT_60154 OS=Volvox carteri f. nagariensis.	K14326	ko03013:RNA transport,ko03015:mRNA surveillance pathway,	133	155	260	684	0.728	0.846	1.849	5.18	0.787	3.5145	-2.158883914	6.15E-05	0.006713736	DOWN
Contig_306398	1148	-	K01791	ko01100:Metabolic pathways,ko00520:Amino sugar and nucleotide sugar metabolism,	18	37	0	0	0.852	1.689	0	0	1.2705	0	Inf	6.24E-05	0.006814679	UP
Contig_2435	1824	-	#N/A	#N/A	174	238	268	2674	5.047	6.89	10.095	107.044	5.9685	58.5695	-3.294709274	6.26E-05	0.00682868	DOWN
Contig_40502	1304	-	#N/A	#N/A	99	109	140	1318	4.008	4.418	7.387	73.798	4.213	40.5925	-3.268293374	6.28E-05	0.006847335	DOWN
Contig_199744	1909	-	#N/A	#N/A	29	21	82	96	0.799	0.574	2.957	3.655	0.6865	3.306	-2.267755099	6.30E-05	0.006863818	DOWN
Contig_171307	1455	-	#N/A	#N/A	222	199	495	493	8.082	7.194	23.354	24.765	7.638	24.0595	-1.655339836	6.33E-05	0.006887389	DOWN
Contig_88284	5812	-	K03155	#N/A	279	274	770	540	2.543	2.484	9.093	6.784	2.5135	7.9385	-1.659168743	6.33E-05	0.006887389	DOWN
First_Contig4541	2655	tr|A0A0D2MYV7|A0A0D2MYV7_9CHLO:SubName: Full=Uncharacterized protein {ECO:0000313|EMBL:KIY99345.1}; GN=MNEG_8613 OS=Unreviewed; 252 AA.	#N/A	#N/A	229	277	587	580	4.56	5.496	15.189	15.96	5.028	15.5745	-1.631129293	6.35E-05	0.006898917	DOWN
Contig_15905	533	-	#N/A	#N/A	47	26	2	0	4.666	2.545	0.244	0	3.6055	0.122	4.885246289	6.39E-05	0.006944781	UP
Contig_19204	768	-	K07375	ko04145:Phagosome,ko04540:Gap junction,	51	41	3	3	3.527	2.787	0.252	0.279	3.157	0.2655	3.571770495	6.41E-05	0.006957371	UP
Contig_13263	1402	-	#N/A	#N/A	834	1124	2839	1808	31.504	42.272	139.054	94.159	36.888	116.6065	-1.660424735	6.47E-05	0.007016151	DOWN
Contig_106510	3736	-	#N/A	#N/A	88	92	205	272	1.241	1.294	3.765	5.319	1.2675	4.542	-1.841341959	6.57E-05	0.007123782	DOWN
Contig_295948	1561	-	#N/A	#N/A	41	79	6	0	1.379	2.663	0.282	0	2.021	0.141	3.841302254	6.59E-05	0.007136725	UP
Contig_96269	1969	-	#N/A	#N/A	75	94	181	307	2.016	2.522	6.314	11.403	2.269	8.8585	-1.96500582	6.60E-05	0.007141484	DOWN
Contig_48021	918	-	#N/A	#N/A	91	77	15	7	5.276	4.417	1.136	0.564	4.8465	0.85	2.511408505	6.61E-05	0.007152679	UP
Contig_32679	1087	-	K05863	ko05166:HTLV-I infection,ko04218:Cellular senescence,ko04022:cGMP-PKG signaling pathway,ko04020:Calcium signaling pathway,ko04217:Necroptosis,	92	41	8	2	4.491	2.012	0.49	0.104	3.2515	0.297	3.452570588	6.72E-05	0.00726026	UP
Contig_196660	1437	-	#N/A	#N/A	9	11	28	119	0.33	0.418	1.324	6.031	0.374	3.6775	-3.297615166	6.73E-05	0.007261582	DOWN
Contig_61201	2521	-	#N/A	#N/A	71	60	8	7	1.49	1.245	0.207	0.198	1.3675	0.2025	2.75554702	6.73E-05	0.007261582	UP
Contig_156753	3695	-	#N/A	#N/A	105	82	18	7	1.506	1.167	0.338	0.147	1.3365	0.2425	2.462403185	6.73E-05	0.007262319	UP
Contig_11568	494	-	#N/A	#N/A	105	114	511	193	11.259	12.155	71.038	28.604	11.707	49.821	-2.089382557	6.75E-05	0.007275226	DOWN
Contig_17483	668	-	#N/A	#N/A	1689	2246	7710	3246	133.836	177.236	792.56	354.818	155.536	573.689	-1.883020314	6.75E-05	0.007275226	DOWN
First_Contig615	1946	tr|D8TW70|D8TW70_VOLCA:SubName: Full=Putative uncharacterized protein {ECO:0000313|EMBL:EFJ48321.1}; GN=VOLCADRAFT_81183 OS=Volvox carteri f. nagariensis.	K02328	ko01100:Metabolic pathways,ko00230:Purine metabolism,ko00240:Pyrimidine metabolism,ko05166:HTLV-I infection,ko03420:Nucleotide excision repair,ko03440:Homologous recombination,ko03030:DNA replication,ko03410:Base excision repair,ko03430:Mismatch repair,	105	132	285	302	2.858	3.563	10.071	11.323	3.2105	10.697	-1.736336342	6.76E-05	0.007279198	DOWN
Contig_95775	1164	-	#N/A	#N/A	248	321	641	670	11.286	14.523	37.811	42.058	12.9045	39.9345	-1.629761407	6.79E-05	0.007308328	DOWN
Contig_191301	1806	-	#N/A	#N/A	103	109	271	257	3.008	3.188	10.312	10.389	3.098	10.3505	-1.740291412	6.80E-05	0.00730836	DOWN
Contig_60417	6119	-	#N/A	#N/A	247	267	627	547	2.136	2.296	7.036	6.525	2.216	6.7805	-1.613433781	6.81E-05	0.007316166	DOWN
Contig_38155	409	-	#N/A	#N/A	9	11	25	139	1.113	1.474	4.191	24.829	1.2935	14.51	-3.48769556	6.82E-05	0.007324029	DOWN
Contig_17446	1391	-	#N/A	#N/A	116	140	26	22	4.413	5.299	1.279	1.181	4.856	1.23	1.981110106	6.83E-05	0.007327203	UP
Contig_79973	775	-	K03405	ko01100:Metabolic pathways,ko01110:Biosynthesis of secondary metabolites,ko00860:Porphyrin and chlorophyll metabolism,	812	986	270	193	55.432	67.043	23.89	18.143	61.2375	21.0165	1.542892958	6.84E-05	0.007328572	UP
Contig_200860	3907	-	#N/A	#N/A	38	59	152	131	0.512	0.792	2.667	2.451	0.652	2.559	-1.972636278	6.84E-05	0.007328595	DOWN
Contig_100211	1535	-	#N/A	#N/A	63	48	109	343	2.168	1.647	4.872	16.34	1.9075	10.606	-2.475125691	6.86E-05	0.007339713	DOWN
Contig_203167	4292	-	#N/A	#N/A	56	43	142	145	0.694	0.531	2.28	2.473	0.6125	2.3765	-1.956056652	6.86E-05	0.007339713	DOWN
Contig_155309	712	-	#N/A	#N/A	130	116	22	23	9.632	8.592	2.099	2.366	9.112	2.2325	2.029107572	6.89E-05	0.007345094	UP
Contig_15625	2928	-	K11303	ko05034:Alcoholism,	486	474	140	94	8.78	8.527	3.274	2.333	8.6535	2.8035	1.626054694	6.89E-05	0.007345094	UP
Contig_36754	1595	-	K12405	ko01100:Metabolic pathways,ko04146:Peroxisome,ko00120:Primary bile acid biosynthesis,	150	161	33	6	4.991	5.316	1.407	0.261	5.1535	0.834	2.627433283	6.87E-05	0.007345094	UP
Contig_44555	1429	-	#N/A	#N/A	8	4	32	57	0.307	0.145	1.514	2.888	0.226	2.201	-3.283764467	6.88E-05	0.007345094	DOWN
First_Contig862	4054	tr|A0A0D2M612|A0A0D2M612_9CHLO:SubName: Full=Uncharacterized protein {ECO:0000313|EMBL:KIY96636.1}; GN=MNEG_11326 OS=Unreviewed; 282 AA.	#N/A	#N/A	148	132	241	765	1.936	1.714	4.074	13.774	1.825	8.924	-2.28979405	6.88E-05	0.007345094	DOWN
Contig_92501	3300	-	#N/A	#N/A	179	221	404	595	2.875	3.53	8.408	13.158	3.2025	10.783	-1.751488139	6.94E-05	0.007387849	DOWN
Contig_75849	782	-	#N/A	#N/A	154	202	30	40	10.425	13.59	2.636	3.749	12.0075	3.1925	1.911177284	6.96E-05	0.007405475	UP
Contig_6736	572	-	K02969	ko03010:Ribosome,	56	39	4	0	5.145	3.597	0.537	0	4.371	0.2685	4.024969385	6.96E-05	0.007406636	UP
Contig_100870	827	-	K00726	ko01100:Metabolic pathways,ko00510:N-Glycan biosynthesis,ko00513:Various types of N-glycan biosynthesis,	38	24	1	0	2.454	1.552	0.094	0	2.003	0.047	5.413357854	7.00E-05	0.007438271	UP
Contig_3012	3445	-	#N/A	#N/A	1426	1203	348	349	21.91	18.408	6.94	7.389	20.159	7.1645	1.492486145	7.05E-05	0.007494035	UP
Contig_15715	414	-	#N/A	#N/A	24	17	85	70	3.084	2.209	14.042	12.332	2.6465	13.187	-2.316958834	7.09E-05	0.007526799	DOWN
Contig_185002	1840	-	#N/A	#N/A	268	245	586	589	7.722	7.031	21.88	23.391	7.3765	22.6355	-1.617578821	7.11E-05	0.007536761	DOWN
Contig_20089	430	-	#N/A	#N/A	125	157	29	26	15.336	19.26	4.577	4.458	17.298	4.5175	1.937008736	7.11E-05	0.007536761	UP
Contig_11050	619	-	#N/A	#N/A	34	41	89	162	2.926	3.533	9.829	19.06	3.2295	14.4445	-2.16113754	7.13E-05	0.007551671	DOWN
Contig_83433	663	-	K04799	ko03030:DNA replication,ko03410:Base excision repair,ko03450:Non-homologous end-joining,	107	104	232	315	8.516	8.251	24.02	34.647	8.3835	29.3335	-1.806924639	7.14E-05	0.007562971	DOWN
Contig_134836	580	-	#N/A	#N/A	18	36	0	0	1.611	3.233	0	0	2.422	0	Inf	7.15E-05	0.007565403	UP
Contig_201055	956	-	#N/A	#N/A	14	27	89	69	0.803	1.484	6.368	5.3	1.1435	5.834	-2.35102902	7.19E-05	0.007600563	DOWN
Contig_57127	1972	-	#N/A	#N/A	4	12	46	55	0.099	0.308	1.617	2.055	0.2035	1.836	-3.173465359	7.22E-05	0.007630908	DOWN
Contig_66390	1037	-	#N/A	#N/A	6	17	15	403	0.304	0.88	0.979	28.408	0.592	14.6935	-4.633437102	7.24E-05	0.007644795	DOWN
Contig_229628	460	-	#N/A	#N/A	0	0	27	15	0	0	4.04	2.423	0	3.2315	#NAME?	7.26E-05	0.007644971	DOWN
Contig_240182	406	-	#N/A	#N/A	0	0	27	15	0	0	4.501	2.754	0	3.6275	#NAME?	7.26E-05	0.007644971	DOWN
Contig_35767	984	-	#N/A	#N/A	53	69	8	3	2.875	3.671	0.535	0.235	3.273	0.385	3.087683251	7.25E-05	0.007644971	UP
Contig_161186	2580	-	#N/A	#N/A	93	151	312	313	1.9	3.076	8.317	8.85	2.488	8.5835	-1.786579554	7.26E-05	0.00764649	DOWN
Contig_35394	1200	-	K15102	#N/A	1861	2483	5627	4162	82.079	109.064	322.023	253.268	95.5715	287.6455	-1.589639533	7.28E-05	0.007654988	DOWN
Contig_58254	745	-	#N/A	#N/A	446	576	142	112	31.711	40.745	13.049	10.944	36.228	11.9965	1.594491604	7.32E-05	0.007699577	UP
Contig_120732	1291	-	K15103	#N/A	14	10	30	146	0.555	0.409	1.591	8.257	0.482	4.924	-3.35272571	7.35E-05	0.007717944	DOWN
Contig_17555	1724	-	#N/A	#N/A	4472	5928	11835	10930	137.331	181.264	471.424	462.998	159.2975	467.211	-1.552350616	7.36E-05	0.007717944	DOWN
Contig_32846	442	-	#N/A	#N/A	132	136	32	14	15.845	16.216	4.977	2.273	16.0305	3.625	2.144766524	7.35E-05	0.007717944	UP
Contig_18012	3297	-	K00058	ko01100:Metabolic pathways,ko01130:Biosynthesis of antibiotics,ko01120:Microbial metabolism in diverse environments,ko01230:Biosynthesis of amino acids,ko01200:Carbon metabolism,ko00260:Glycine, serine and threonine metabolism,ko00680:Methane metabolism,	275	244	70	43	4.413	3.894	1.468	0.946	4.1535	1.207	1.782901878	7.38E-05	0.00773929	UP
Contig_25185	744	-	#N/A	#N/A	384	670	1258	1267	27.315	47.449	116.136	124.355	37.382	120.2455	-1.685567242	7.40E-05	0.00773929	DOWN
Contig_59126	1473	-	#N/A	#N/A	1	3	6	115	0.033	0.098	0.298	5.715	0.0655	3.0065	-5.520446242	7.40E-05	0.00773929	DOWN
Second_Contig123	496	-	#N/A	#N/A	24	27	0	0	2.519	2.832	0	0	2.6755	0	Inf	7.40E-05	0.00773929	UP
Contig_31069	2429	-	K10712	ko01100:Metabolic pathways,ko00430:Taurine and hypotaurine metabolism,	21	43	0	1	0.451	0.942	0	0.042	0.6965	0.021	5.05166212	7.42E-05	0.00775628	UP
Contig_131348	1210	-	#N/A	#N/A	310	288	84	47	13.542	12.548	4.756	2.837	13.045	3.7965	1.780755031	7.45E-05	0.007784742	UP
Contig_103507	6379	-	K21952	#N/A	64	59	204	141	0.531	0.49	2.196	1.614	0.5105	1.905	-1.899808132	7.47E-05	0.007792118	DOWN
Contig_10663	2254	-	K06911	#N/A	865	683	214	185	20.306	15.968	6.504	6.002	18.137	6.253	1.53631542	7.46E-05	0.007792118	UP
Contig_143854	1300	-	#N/A	#N/A	18	35	0	0	0.749	1.438	0	0	1.0935	0	Inf	7.55E-05	0.007875939	UP
Contig_28894	676	-	#N/A	#N/A	51	40	3	3	4.029	3.114	0.287	0.309	3.5715	0.298	3.583145886	7.57E-05	0.00788583	UP
Contig_159066	8017	-	K10408	#N/A	35	33	77	172	0.229	0.22	0.664	1.569	0.2245	1.1165	-2.314195901	7.57E-05	0.007886721	DOWN
Contig_14179	4282	-	K00894	ko01100:Metabolic pathways,ko00564:Glycerophospholipid metabolism,	316	358	84	78	3.908	4.402	1.35	1.335	4.155	1.3425	1.629926389	7.60E-05	0.00790799	UP
Contig_193882	487	-	#N/A	#N/A	262	276	588	633	28.443	29.907	82.979	94.949	29.175	88.964	-1.608489	7.60E-05	0.00790799	DOWN
First_Contig4791	5068	tr|A8HMC4|A8HMC4_CHLRE:SubName: Full=Chloroplast glycerolipid omega-3-fatty acid desaturase {ECO:0000313|EMBL:EDP09401.1}; GN=FAD7 OS=Chlamydomonas reinhardtii	K10257	#N/A	564	732	1550	1331	5.894	7.617	21	19.173	6.7555	20.0865	-1.572091744	7.61E-05	0.00790799	DOWN
Contig_15240	1320	-	#N/A	#N/A	515	540	144	127	20.637	21.576	7.508	7.029	21.1065	7.2685	1.537957792	7.62E-05	0.007911391	UP
Contig_148173	1016	-	#N/A	#N/A	28	34	79	133	1.457	1.76	5.349	9.547	1.6085	7.448	-2.211137137	7.68E-05	0.007973807	DOWN
Contig_20628	570	-	#N/A	#N/A	427	565	1226	1012	39.681	52.268	147.741	129.691	45.9745	138.716	-1.593228413	7.69E-05	0.007974893	DOWN
Contig_90585	2296	-	#N/A	#N/A	103	142	330	278	2.364	3.262	9.884	8.83	2.813	9.357	-1.733936501	7.69E-05	0.007974997	DOWN
Contig_115138	5209	-	#N/A	#N/A	125	147	329	322	1.266	1.484	4.335	4.512	1.375	4.4235	-1.685756704	7.70E-05	0.00797936	DOWN
Contig_300918	640	-	K03676	#N/A	32	20	0	0	2.634	1.648	0	0	2.141	0	Inf	7.73E-05	0.007992698	UP
Contig_52737	716	-	#N/A	#N/A	32	20	0	0	2.338	1.455	0	0	1.8965	0	Inf	7.73E-05	0.007992698	UP
Contig_297327	547	-	K02183	ko04014:Ras signaling pathway,ko04218:Cellular senescence,ko04015:Rap1 signaling pathway,ko04921:Oxytocin signaling pathway,ko04024:cAMP signaling pathway,ko04114:Oocyte meiosis,ko05167:Kaposi's sarcoma-associated herpesvirus infection,ko04910:Insulin signaling pathway,ko04722:Neurotrophin signaling pathway,ko04022:cGMP-PKG signaling pathway,ko04371:Apelin signaling pathway,ko04020:Calcium signal…	28	23	0	0	2.666	2.187	0	0	2.4265	0	Inf	7.73E-05	0.007994553	UP
Contig_30021	623	-	#N/A	#N/A	37	30	72	211	3.126	2.575	7.99	24.705	2.8505	16.3475	-2.519783117	7.74E-05	0.007995216	DOWN
Contig_187254	3100	-	#N/A	#N/A	136	103	26	10	2.324	1.755	0.586	0.225	2.0395	0.4055	2.330441688	7.75E-05	0.007999375	UP
Contig_19143	616	-	K00026	ko01100:Metabolic pathways,ko01110:Biosynthesis of secondary metabolites,ko01130:Biosynthesis of antibiotics,ko01120:Microbial metabolism in diverse environments,ko01200:Carbon metabolism,ko00620:Pyruvate metabolism,ko00270:Cysteine and methionine metabolism,ko00630:Glyoxylate and dicarboxylate metabolism,ko00020:Citrate cycle (TCA cycle),ko00710:Carbon fixation in photosynthetic organisms,	243	313	593	692	20.86	26.772	66.11	82.026	23.816	74.068	-1.636919255	7.76E-05	0.008005093	DOWN
Contig_4740	1949	-	K00033	ko01100:Metabolic pathways,ko01110:Biosynthesis of secondary metabolites,ko01130:Biosynthesis of antibiotics,ko01120:Microbial metabolism in diverse environments,ko01200:Carbon metabolism,ko00480:Glutathione metabolism,ko00030:Pentose phosphate pathway,	995	1236	2459	2395	27.033	33.427	86.643	89.734	30.23	88.1885	-1.544609558	7.76E-05	0.008005093	DOWN
Contig_115019	2604	-	#N/A	#N/A	279	371	1085	579	5.674	7.503	28.609	16.244	6.5885	22.4265	-1.767182533	7.79E-05	0.008022732	DOWN
Contig_8998	730	-	K07375	ko04145:Phagosome,ko04540:Gap junction,	2800	4267	7048	9567	203.039	308.166	662.962	957.081	255.6025	810.0215	-1.664058254	7.79E-05	0.008022732	DOWN
Contig_83501	1957	-	#N/A	#N/A	143	114	23	25	3.874	3.064	0.815	0.938	3.469	0.8765	1.984693845	7.81E-05	0.008039573	UP
Contig_22300	3824	-	#N/A	#N/A	422	580	827	2422	5.844	8.001	14.846	46.25	6.9225	30.548	-2.141712875	7.83E-05	0.008053699	DOWN
Contig_24209	877	-	#N/A	#N/A	14	18	37	160	0.831	1.078	2.92	13.331	0.9545	8.1255	-3.089639489	7.87E-05	0.008082749	DOWN
Contig_55850	580	-	K02900	ko03010:Ribosome,	73	78	10	0	6.638	7.049	1.153	0	6.8435	0.5765	3.569341844	7.87E-05	0.008082749	UP
Contig_105182	1384	-	#N/A	#N/A	193	190	273	1625	7.365	7.224	13.541	85.745	7.2945	49.643	-2.766709305	7.88E-05	0.008089687	DOWN
Contig_293699	814	-	#N/A	#N/A	15	41	0	0	0.96	2.643	0	0	1.8015	0	Inf	7.89E-05	0.008090475	UP
Contig_9158	2185	-	K01493	ko01100:Metabolic pathways,ko00240:Pyrimidine metabolism,	378	415	113	79	9.147	10.021	3.547	2.656	9.584	3.1015	1.627661783	7.90E-05	0.008090924	UP
Contig_292986	1893	-	#N/A	#N/A	127	163	27	3	3.563	4.54	0.998	0.124	4.0515	0.561	2.852383465	7.93E-05	0.008118092	UP
Contig_41105	3042	-	K14950	#N/A	218	224	42	54	3.797	3.89	0.959	1.294	3.8435	1.1265	1.770573355	7.93E-05	0.008118092	UP
Contig_200417	494	-	#N/A	#N/A	34	40	97	128	3.65	4.273	13.54	18.957	3.9615	16.2485	-2.036187833	7.94E-05	0.008122297	DOWN
Contig_28736	3399	-	#N/A	#N/A	134	165	249	828	2.094	2.562	5.034	17.797	2.328	11.4155	-2.293831088	7.95E-05	0.008122297	DOWN
Contig_157556	2681	-	#N/A	#N/A	122	140	272	396	2.418	2.746	6.963	10.798	2.582	8.8805	-1.782151906	7.98E-05	0.008144165	DOWN
Contig_98101	714	-	#N/A	#N/A	39	80	186	168	2.858	5.926	17.854	17.178	4.392	17.516	-1.995723395	7.98E-05	0.008144165	DOWN
Contig_97598	626	-	#N/A	#N/A	36	45	93	180	3.066	3.776	10.242	21.031	3.421	15.6365	-2.192427614	8.00E-05	0.008161641	DOWN
Contig_11365	428	-	K13953	ko01100:Metabolic pathways,ko01110:Biosynthesis of secondary metabolites,ko01130:Biosynthesis of antibiotics,ko01120:Microbial metabolism in diverse environments,ko00010:Glycolysis / Gluconeogenesis,ko00071:Fatty acid degradation,ko00350:Tyrosine metabolism,ko00830:Retinol metabolism,ko00980:Metabolism of xenobiotics by cytochrome P450,ko00982:Drug metabolism - cytochrome P450,ko01220:Degradation…	49	41	3	3	6.05	5.055	0.447	0.434	5.5525	0.4405	3.655923564	8.06E-05	0.008213904	UP
Contig_20170	1158	-	#N/A	#N/A	15	23	78	67	0.671	1.047	4.612	4.207	0.859	4.4095	-2.359885039	8.06E-05	0.008213904	DOWN
Contig_211755	2993	-	#N/A	#N/A	60	61	159	166	1.068	1.073	3.653	4.046	1.0705	3.8495	-1.846386275	8.08E-05	0.008230565	DOWN
Contig_93665	3165	-	#N/A	#N/A	148	181	447	340	2.469	3.019	9.701	7.837	2.744	8.769	-1.676131848	8.13E-05	0.008266495	DOWN
Contig_232923	1223	-	#N/A	#N/A	12	31	145	58	0.514	1.322	8.16	3.445	0.918	5.8025	-2.660108559	8.19E-05	0.008318501	DOWN
First_Contig2303	492	-	#N/A	#N/A	57	102	233	204	6.144	10.938	32.477	30.346	8.541	31.4115	-1.878815939	8.19E-05	0.008318501	DOWN
Contig_19656	2548	-	K14994	#N/A	189	277	402	1102	3.917	5.731	10.831	31.576	4.824	21.2035	-2.136000614	8.19E-05	0.008319142	DOWN
Contig_37932	1425	-	#N/A	#N/A	115	127	266	333	4.27	4.703	12.82	17.075	4.4865	14.9475	-1.736241895	8.23E-05	0.008349944	DOWN
Contig_188777	3543	-	#N/A	#N/A	31	23	78	108	0.469	0.34	1.509	2.219	0.4045	1.864	-2.204190252	8.27E-05	0.008382343	DOWN
Contig_327034	682	-	#N/A	#N/A	59	9	0	0	4.562	0.716	0	0	2.639	0	Inf	8.27E-05	0.008382343	UP
Contig_538	3834	-	#N/A	#N/A	191	164	38	37	2.638	2.261	0.68	0.699	2.4495	0.6895	1.828864835	8.32E-05	0.008426938	UP
Contig_12802	1199	-	#N/A	#N/A	43	79	146	230	1.897	3.475	8.369	14.005	2.686	11.187	-2.058291993	8.34E-05	0.008439987	DOWN
Contig_1556	1658	-	#N/A	#N/A	305	194	57	48	9.744	6.181	2.354	2.12	7.9625	2.237	1.831656211	8.48E-05	0.008573589	UP
Contig_35944	1391	-	K11643	ko05165:Human papillomavirus infection,ko05203:Viral carcinogenesis,	177	170	424	384	6.743	6.453	20.945	20.165	6.598	20.555	-1.639388689	8.48E-05	0.008574655	DOWN
First_Contig1497	1656	-	#N/A	#N/A	54	58	83	584	1.721	1.842	3.43	25.77	1.7815	14.6	-3.034803981	8.52E-05	0.008603412	DOWN
Contig_11205	5490	-	#N/A	#N/A	238	252	694	462	2.294	2.421	8.682	6.15	2.3575	7.416	-1.653383473	8.54E-05	0.008607123	DOWN
Contig_197976	3624	-	#N/A	#N/A	64	57	151	180	0.939	0.833	2.865	3.619	0.886	3.242	-1.871505487	8.54E-05	0.008607123	DOWN
Contig_22768	2251	-	K00002	ko01100:Metabolic pathways,ko01110:Biosynthesis of secondary metabolites,ko01130:Biosynthesis of antibiotics,ko01120:Microbial metabolism in diverse environments,ko00010:Glycolysis / Gluconeogenesis,ko00561:Glycerolipid metabolism,ko00040:Pentose and glucuronate interconversions,ko01220:Degradation of aromatic compounds,ko00930:Caprolactam degradation,	720	688	219	133	16.936	16.109	6.666	4.301	16.5225	5.4835	1.591263062	8.54E-05	0.008607123	UP
Contig_32765	772	-	K00850	ko01100:Metabolic pathways,ko01110:Biosynthesis of secondary metabolites,ko01130:Biosynthesis of antibiotics,ko01120:Microbial metabolism in diverse environments,ko01230:Biosynthesis of amino acids,ko01200:Carbon metabolism,ko03018:RNA degradation,ko04152:AMPK signaling pathway,ko00010:Glycolysis / Gluconeogenesis,ko00051:Fructose and mannose metabolism,ko00680:Methane metabolism,ko00030:Pentose …	320	507	962	962	21.955	34.619	85.61	91.025	28.287	88.3175	-1.642560156	8.54E-05	0.008607123	DOWN
Contig_140313	721	-	#N/A	#N/A	54	77	314	125	3.955	5.638	29.923	12.65	4.7965	21.2865	-2.149884794	8.60E-05	0.008644795	DOWN
Contig_51392	1473	-	#N/A	#N/A	5	6	44	33	0.171	0.199	2.034	1.65	0.185	1.842	-3.315675886	8.60E-05	0.008644795	DOWN
Contig_70815	1144	-	#N/A	#N/A	43	87	287	142	1.968	4.026	17.244	9.053	2.997	13.1485	-2.133307235	8.60E-05	0.008644795	DOWN
Contig_127925	1476	-	#N/A	#N/A	2	19	67	73	0.061	0.694	3.121	3.613	0.3775	3.367	-3.156915172	8.61E-05	0.008654444	DOWN
Contig_63617	916	-	K17080	#N/A	77	85	9	13	4.43	4.888	0.649	1.048	4.659	0.8485	2.457033766	8.64E-05	0.008678312	UP
Contig_43760	5937	-	#N/A	#N/A	297	387	740	803	2.646	3.439	8.562	9.88	3.0425	9.221	-1.599665954	8.66E-05	0.008692875	DOWN
Contig_49397	1913	-	K14457	ko00561:Glycerolipid metabolism,ko04975:Fat digestion and absorption,	78	60	9	7	2.152	1.643	0.338	0.26	1.8975	0.299	2.665882496	8.67E-05	0.008696285	UP
Contig_73063	764	-	#N/A	#N/A	34	41	0	2	2.353	2.807	0	0.186	2.58	0.093	4.793996539	8.73E-05	0.008753277	UP
Contig_128187	838	-	#N/A	#N/A	54	38	221	98	3.395	2.366	18.126	8.506	2.8805	13.316	-2.208769613	8.74E-05	0.008754415	DOWN
Contig_14365	2389	-	#N/A	#N/A	147	133	34	19	3.252	2.941	0.965	0.586	3.0965	0.7755	1.99743976	8.75E-05	0.008754415	UP
Contig_34375	4009	-	#N/A	#N/A	20	19	14	842	0.259	0.251	0.248	15.346	0.255	7.797	-4.934349982	8.75E-05	0.008754415	DOWN
Second_Contig836	2150	tr|A0A061RGY2|A0A061RGY2_9CHLO:SubName: Full=Tctex1 domain-containing protein 2 {ECO:0000313|EMBL:JAC69776.1}; GN=TSPGSL018_5567 OS=Unreviewed; 120 AA.	#N/A	#N/A	106	130	236	400	2.609	3.187	7.536	13.588	2.898	10.562	-1.865753547	8.80E-05	0.008798692	DOWN
Contig_70287	576	-	K07827	ko04714:Thermogenesis,ko04010:MAPK signaling pathway,ko04151:PI3K-Akt signaling pathway,ko05165:Human papillomavirus infection,ko05166:HTLV-I infection,ko04810:Regulation of actin cytoskeleton,ko05203:Viral carcinogenesis,ko04140:Autophagy - animal,ko04014:Ras signaling pathway,ko04150:mTOR signaling pathway,ko05205:Proteoglycans in cancer,ko04218:Cellular senescence,ko04015:Rap1 signaling pathwa…	25	25	0	0	2.258	2.333	0	0	2.2955	0	Inf	8.92E-05	0.008905665	UP
Contig_89691	503	-	#N/A	#N/A	24	42	85	142	2.555	4.443	11.632	20.558	3.499	16.095	-2.201598007	8.92E-05	0.008906228	DOWN
Contig_190190	5198	-	#N/A	#N/A	87	107	360	186	0.885	1.081	4.762	2.615	0.983	3.6885	-1.907770914	8.97E-05	0.008953256	DOWN
Contig_168794	3536	-	K02542	ko04110:Cell cycle,ko04111:Cell cycle - yeast,ko04113:Meiosis - yeast,ko03030:DNA replication,	495	673	1443	1165	7.415	10.033	28.029	24.052	8.724	26.0405	-1.577695475	9.03E-05	0.009001127	DOWN
Contig_97671	6112	-	#N/A	#N/A	62	36	208	114	0.535	0.311	2.333	1.357	0.423	1.845	-2.124891248	9.03E-05	0.009001127	DOWN
Contig_41051	2956	-	K06901	#N/A	65	59	8	6	1.163	1.061	0.179	0.14	1.112	0.1595	2.801528459	9.06E-05	0.009023632	UP
Contig_92876	414	-	#N/A	#N/A	213	413	836	724	27.251	52.54	138.667	127.69	39.8955	133.1785	-1.739063264	9.09E-05	0.009042184	DOWN
Contig_4289	1832	-	K09529	#N/A	628	574	177	133	18.156	16.523	6.644	5.287	17.3395	5.9655	1.53934733	9.12E-05	0.009072904	UP
Contig_209604	811	-	#N/A	#N/A	522	481	70	142	34.07	31.238	5.941	12.796	32.654	9.3685	1.801369748	9.14E-05	0.009077847	UP
Contig_116743	1225	-	#N/A	#N/A	80	113	195	364	3.47	4.851	10.942	21.686	4.1605	16.314	-1.971281733	9.19E-05	0.009117056	DOWN
Contig_296143	698	-	#N/A	#N/A	34	18	0	0	2.603	1.385	0	0	1.994	0	Inf	9.18E-05	0.009117056	UP
Contig_74977	785	-	#N/A	#N/A	81	139	195	625	5.474	9.339	17.098	58.141	7.4065	37.6195	-2.344616822	9.20E-05	0.009124567	DOWN
Contig_48974	486	-	#N/A	#N/A	27	23	0	0	2.988	2.468	0	0	2.728	0	Inf	9.21E-05	0.009131395	UP
Contig_31389	2407	-	#N/A	#N/A	108	137	28	14	2.365	3.011	0.803	0.415	2.688	0.609	2.142019005	9.24E-05	0.009147637	UP
Contig_157965	1777	-	#N/A	#N/A	56	42	1	5	1.677	1.261	0.05	0.206	1.469	0.128	3.520618681	9.26E-05	0.00916382	UP
Contig_6381	780	-	#N/A	#N/A	118	105	159	1000	8.039	7.113	13.974	93.637	7.576	53.8055	-2.828245417	9.28E-05	0.009177748	DOWN
Contig_144307	438	-	#N/A	#N/A	13	25	90	62	1.556	3.06	14.144	10.27	2.308	12.207	-2.402993557	9.32E-05	0.009210085	DOWN
First_Contig53	6447	tr|A8J507|A8J507_CHLRE:SubName: Full=DnaJ-like protein {ECO:0000313|EMBL:EDP00938.1}; GN=DNJ11 OS=Chlamydomonas reinhardtii	K09518	ko04141:Protein processing in endoplasmic reticulum,	295	359	467	2352	2.424	2.935	4.97	26.642	2.6795	15.806	-2.560436592	9.35E-05	0.009235485	DOWN
Contig_5862	947	-	K02936	ko03010:Ribosome,	128	75	17	2	7.143	4.197	1.238	0.15	5.67	0.694	3.030341167	9.36E-05	0.009245707	UP
First_Contig2145	3942	tr|A0A0D2LC00|A0A0D2LC00_9CHLO:SubName: Full=Uncharacterized protein {ECO:0000313|EMBL:KIZ04279.1}; GN=MNEG_3680 OS=Unreviewed; 1724 AA.	#N/A	#N/A	7	19	25	218	0.092	0.248	0.438	4.037	0.17	2.2375	-3.718281031	9.39E-05	0.009267948	DOWN
Contig_34280	2340	-	#N/A	#N/A	485	497	898	1465	10.963	11.189	26.346	45.726	11.076	36.036	-1.702001922	9.40E-05	0.00927216	DOWN
Contig_180984	631	-	#N/A	#N/A	19	32	0	0	1.59	2.673	0	0	2.1315	0	Inf	9.41E-05	0.009273717	UP
Contig_32472	4366	-	K14326	ko03013:RNA transport,ko03015:mRNA surveillance pathway,	133	166	31	30	1.609	2.002	0.492	0.509	1.8055	0.5005	1.850956446	9.42E-05	0.009273717	UP
Contig_196816	428	-	#N/A	#N/A	6	9	11	222	0.795	1.137	1.819	37.899	0.966	19.859	-4.361625978	9.43E-05	0.00928378	DOWN
First_Contig1757	1643	-	#N/A	#N/A	52	76	231	139	1.677	2.449	9.668	6.166	2.063	7.917	-1.94021003	9.45E-05	0.009297965	DOWN
Contig_199213	1856	-	#N/A	#N/A	47	54	111	199	1.35	1.542	4.122	7.813	1.446	5.9675	-2.045059109	9.48E-05	0.009319459	DOWN
Contig_25089	2350	-	#N/A	#N/A	113	50	12	4	2.549	1.118	0.349	0.129	1.8335	0.239	2.939517743	9.51E-05	0.009336875	UP
Contig_17541	1075	-	K00966	ko01100:Metabolic pathways,ko01110:Biosynthesis of secondary metabolites,ko00520:Amino sugar and nucleotide sugar metabolism,ko00051:Fructose and mannose metabolism,	446	564	1085	1135	21.944	27.654	69.329	77.1	24.799	73.2145	-1.561847454	9.51E-05	0.009338218	DOWN
Contig_11352	2381	-	K08857	#N/A	329	239	75	52	7.317	5.292	2.16	1.607	6.3045	1.8835	1.742965924	9.53E-05	0.009349807	UP
Contig_183828	1201	-	#N/A	#N/A	80	75	217	182	3.523	3.286	12.427	11.089	3.4045	11.758	-1.788127845	9.54E-05	0.009351702	DOWN
Contig_10414	864	-	#N/A	#N/A	111	85	405	184	6.78	5.187	32.204	15.528	5.9835	23.866	-1.995895258	9.55E-05	0.0093535	DOWN
Contig_97248	983	-	#N/A	#N/A	39	53	110	166	2.092	2.83	7.699	12.296	2.461	9.9975	-2.022322718	9.56E-05	0.009364174	DOWN
Contig_10099	1731	-	#N/A	#N/A	131	144	34	14	3.993	4.376	1.368	0.574	4.1845	0.971	2.107512047	9.64E-05	0.009423828	UP
Contig_50663	1712	-	#N/A	#N/A	72	42	6	0	2.229	1.299	0.226	0	1.764	0.113	3.964455883	9.63E-05	0.009423828	UP
Contig_141191	1129	-	K16465	#N/A	466	449	940	1082	21.832	20.976	57.164	69.967	21.404	63.5655	-1.570363525	9.69E-05	0.00947501	DOWN
Contig_302275	405	-	#N/A	#N/A	21	29	0	0	2.751	3.71	0	0	3.2305	0	Inf	9.76E-05	0.009536612	UP
Contig_201751	908	-	#N/A	#N/A	7	5	54	30	0.391	0.309	4.093	2.442	0.35	3.2675	-3.222760409	9.78E-05	0.009542245	DOWN
Contig_74654	1270	-	#N/A	#N/A	931	928	172	280	38.824	38.527	9.284	16.08	38.6755	12.682	1.608637661	9.78E-05	0.009542245	UP
Second_Contig211	1197	tr|A0A0D2MD09|A0A0D2MD09_9CHLO:SubName: Full=Uncharacterized protein {ECO:0000313|EMBL:KIY93105.1}; GN=MNEG_14857 OS=Unreviewed; 245 AA.	#N/A	#N/A	91	84	142	582	4.02	3.706	8.129	35.484	3.863	21.8065	-2.49696465	9.80E-05	0.009550407	DOWN
Contig_199569	1197	-	#N/A	#N/A	328	300	59	84	14.485	13.215	3.404	5.107	13.85	4.2555	1.70248542	9.84E-05	0.009582828	UP
Contig_66064	1113	-	#N/A	#N/A	7	6	30	59	0.323	0.304	1.861	3.887	0.3135	2.874	-3.196522714	9.85E-05	0.009592314	DOWN
First_Contig121	3081	tr|D0MR65|D0MR65_PHYIT:SubName: Full=Nitric oxide dioxygenase (Pi-NOD1) {ECO:0000313|EMBL:EEY57984.1}; GN=PITG_22661 OS=Phytophthora infestans	K05916	ko05132:Salmonella infection,	124	149	28	27	2.138	2.542	0.628	0.651	2.34	0.6395	1.871492266	9.87E-05	0.00960636	UP
Contig_99821	611	-	#N/A	#N/A	59	69	143	214	5.119	5.986	16.055	25.601	5.5525	20.828	-1.907314919	9.95E-05	0.009677292	DOWN
Contig_142965	1360	-	#N/A	#N/A	549	691	907	3795	21.368	26.798	45.814	203.755	24.083	124.7845	-2.373351718	9.98E-05	0.00968697	DOWN
Contig_209352	1360	-	#N/A	#N/A	6	4	28	55	0.25	0.158	1.434	2.931	0.204	2.1825	-3.419340597	9.97E-05	0.00968697	DOWN
Contig_5501	6299	-	#N/A	#N/A	579	502	166	79	4.866	4.203	1.811	0.912	4.5345	1.3615	1.735746497	9.98E-05	0.00968697	UP
Contig_47353	3521	-	#N/A	#N/A	56	92	201	196	0.846	1.381	3.923	4.073	1.1135	3.998	-1.844176914	1.00E-04	0.009698279	DOWN
Contig_46536	3098	-	K01937	ko01100:Metabolic pathways,ko00240:Pyrimidine metabolism,	157	196	420	394	2.676	3.34	9.317	9.284	3.008	9.3005	-1.628503711	0.000100068	0.009699731	DOWN
Contig_92964	2057	-	K02684	ko01100:Metabolic pathways,ko00230:Purine metabolism,ko00240:Pyrimidine metabolism,ko03030:DNA replication,	134	130	337	289	3.449	3.342	11.241	10.257	3.3955	10.749	-1.662506512	0.000100354	0.009721347	DOWN
First_Contig1045	2361	tr|A0A0D2MQV1|A0A0D2MQV1_9CHLO:SubName: Full=Uncharacterized protein {ECO:0000313|EMBL:KIZ02792.1}; GN=MNEG_5161 OS=Unreviewed; 213 AA.	#N/A	#N/A	102	114	208	395	2.292	2.535	6.047	12.211	2.4135	9.129	-1.919330008	0.000100673	0.009746087	DOWN
Contig_54735	564	-	#N/A	#N/A	18	26	55	131	1.657	2.421	6.719	16.973	2.039	11.846	-2.538466311	0.000100898	0.009761741	DOWN
Contig_210180	624	-	K04532	#N/A	79	126	245	284	6.712	10.662	26.982	33.196	8.687	30.089	-1.792306217	0.000101231	0.009787773	DOWN
Contig_88484	1072	-	#N/A	#N/A	10	18	24	226	0.479	0.909	1.566	15.373	0.694	8.4695	-3.609269234	0.000101562	0.009813596	DOWN
Contig_173048	1402	-	#N/A	#N/A	38	32	1	1	1.453	1.215	0.043	0.048	1.334	0.0455	4.873748311	0.000101669	0.00981781	UP
Contig_5272	1062	-	K02941	ko03010:Ribosome,	54	31	3	0	2.691	1.546	0.19	0	2.1185	0.095	4.478971805	0.000102125	0.009855673	UP
Contig_5906	2429	-	#N/A	#N/A	1090	1001	330	225	23.75	21.727	9.329	6.778	22.7385	8.0535	1.497449276	0.000102457	0.00987532	UP
Contig_779	2959	-	#N/A	#N/A	1654	1567	3376	3474	29.586	27.912	78.358	85.744	28.749	82.051	-1.513009142	0.00010241	0.00987532	DOWN
Contig_4458	3154	-	K00103	ko01100:Metabolic pathways,ko00053:Ascorbate and aldarate metabolism,	463	465	844	1379	7.769	7.779	18.37	31.931	7.774	25.1505	-1.693858069	0.000102723	0.00988859	DOWN
Contig_72288	479	-	#N/A	#N/A	44	95	119	579	4.902	10.42	17.016	88.28	7.661	52.648	-2.780774101	0.000102719	0.00988859	DOWN
Contig_19	3452	-	#N/A	#N/A	44166	25285	10430	5122	677.314	386.151	207.487	108.347	531.7325	157.917	1.75153416	0.000103286	0.009936578	UP
Contig_103022	635	-	K04799	ko03030:DNA replication,ko03410:Base excision repair,ko03450:Non-homologous end-joining,	42	56	151	122	3.498	4.684	16.322	14.017	4.091	15.1695	-1.890648092	0.000103423	0.009943541	DOWN
Contig_200359	6104	-	#N/A	#N/A	53	48	120	168	0.46	0.412	1.353	2.013	0.436	1.683	-1.948635137	0.000103612	0.009952856	DOWN
Contig_230085	434	-	#N/A	#N/A	4	0	33	27	0.541	0	5.213	4.553	0.2705	4.883	-4.174067279	0.000103649	0.009952856	DOWN
Contig_197860	417	-	#N/A	#N/A	21	45	129	92	2.682	5.688	21.282	16.106	4.185	18.694	-2.159275771	0.000104122	0.009982809	DOWN
Contig_60414	1372	-	#N/A	#N/A	12	15	24	199	0.46	0.589	1.212	10.606	0.5245	5.909	-3.493899321	0.000104063	0.009982809	DOWN
Contig_61126	2100	-	#N/A	#N/A	170	215	477	407	4.296	5.401	15.602	14.154	4.8485	14.878	-1.617570214	0.000104156	0.009982809	DOWN
Contig_197774	3858	-	#N/A	#N/A	29	13	43	237	0.397	0.176	0.767	4.492	0.2865	2.6295	-3.198181453	0.000105228	0.010079314	DOWN
Contig_42025	1154	-	K14753	#N/A	99	68	15	6	4.551	3.086	0.878	0.365	3.8185	0.6215	2.619179727	0.000105343	0.010084031	UP
Contig_97207	3280	-	#N/A	#N/A	254	272	69	56	4.101	4.377	1.446	1.247	4.239	1.3465	1.654509737	0.000105473	0.01009022	UP
Contig_74377	913	-	#N/A	#N/A	90	55	191	214	5.247	3.182	14.341	17.112	4.2145	15.7265	-1.899764241	0.000105595	0.010095619	DOWN
Contig_11116	4178	-	K09490	ko04141:Protein processing in endoplasmic reticulum,ko03060:Protein export,ko04918:Thyroid hormone synthesis,	263	248	70	24	3.339	3.131	1.152	0.419	3.235	0.7855	2.042082532	0.000106503	0.01017607	UP
Contig_3124	473	-	#N/A	#N/A	214	229	38	57	23.908	25.526	5.469	8.731	24.717	7.1	1.799612719	0.0001068	0.010198126	UP
Contig_37868	5616	-	K13761	ko00230:Purine metabolism,	71	72	10	9	0.668	0.68	0.127	0.123	0.674	0.125	2.430820497	0.000107217	0.010225245	UP
Contig_59200	1417	-	#N/A	#N/A	104	125	264	289	3.9	4.639	12.788	14.875	4.2695	13.8315	-1.695818591	0.000107161	0.010225245	DOWN
First_Contig4254	6245	tr|E1ZG50|E1ZG50_CHLVA:SubName: Full=Putative uncharacterized protein {ECO:0000313|EMBL:EFN55234.1}; GN=CHLNCDRAFT_52630 OS=Chlorella variabilis	K00558	ko01100:Metabolic pathways,ko00270:Cysteine and methionine metabolism,ko05206:MicroRNAs in cancer,	286	352	799	627	2.425	2.976	8.791	7.336	2.7005	8.0635	-1.578179635	0.000107299	0.010226735	DOWN
Second_Contig303	807	-	#N/A	#N/A	20	22	40	208	1.29	1.426	3.399	18.823	1.358	11.111	-3.032433282	0.00010745	0.010234792	DOWN
Contig_107588	630	-	K02870	ko03010:Ribosome,	102	146	25	21	8.588	12.183	2.701	2.406	10.3855	2.5535	2.024022711	0.000107796	0.010255454	UP
Contig_205185	773	-	#N/A	#N/A	0	0	4	59	0	0	0.338	5.604	0	2.971	#NAME?	0.000107834	0.010255454	DOWN
Contig_755	2121	-	#N/A	#N/A	46	74	126	266	1.141	1.847	4.07	9.161	1.494	6.6155	-2.146670052	0.000107867	0.010255454	DOWN
Contig_14325	1021	-	#N/A	#N/A	177	156	43	24	9.154	8.05	2.925	1.729	8.602	2.327	1.886200921	0.000108239	0.010278136	UP
Contig_9472	2236	-	#N/A	#N/A	2332	1828	675	357	55.206	43.106	20.725	11.658	49.156	16.1915	1.602130878	0.000108217	0.010278136	UP
Contig_1923	3571	-	K08830	#N/A	244	156	49	15	3.615	2.299	0.938	0.301	2.957	0.6195	2.254958056	0.000108828	0.01032771	UP
Contig_50306	444	-	#N/A	#N/A	61	81	171	202	7.292	9.67	26.424	33.268	8.481	29.846	-1.815231304	0.000108998	0.010337512	DOWN
Contig_56069	6999	-	#N/A	#N/A	53	29	174	100	0.403	0.219	1.709	1.044	0.311	1.3765	-2.146018124	0.000109243	0.010354382	DOWN
Contig_134644	1067	-	#N/A	#N/A	81	158	355	279	4	7.796	22.87	19.126	5.898	20.998	-1.831954194	0.000109844	0.010404899	DOWN
Contig_11263	5581	-	#N/A	#N/A	447	394	127	73	4.242	3.721	1.562	0.961	3.9815	1.2615	1.658171851	0.000110104	0.010416705	UP
Contig_221061	403	-	#N/A	#N/A	23	26	0	0	3.007	3.377	0	0	3.192	0	Inf	0.000110037	0.010416705	UP
Contig_13916	1042	-	#N/A	#N/A	77	50	8	6	3.898	2.528	0.497	0.441	3.213	0.469	2.776261153	0.000110241	0.010419444	UP
First_Contig4799	735	-	#N/A	#N/A	206	179	577	361	14.871	12.821	53.888	35.829	13.846	44.8585	-1.695912126	0.000110336	0.010419444	DOWN
Second_Contig398	765	-	#N/A	#N/A	37	71	126	220	2.583	4.912	11.339	21.02	3.7475	16.1795	-2.110166641	0.000110297	0.010419444	DOWN
Contig_206984	433	-	#N/A	#N/A	18	21	142	44	2.149	2.503	22.466	7.498	2.326	14.982	-2.687307225	0.000110715	0.010448812	DOWN
Contig_214171	2755	-	#N/A	#N/A	25	27	92	76	0.49	0.52	2.301	2.004	0.505	2.1525	-2.091657945	0.000111498	0.010504785	DOWN
Contig_233596	1647	-	#N/A	#N/A	3	5	34	35	0.081	0.151	1.409	1.542	0.116	1.4755	-3.66900721	0.000111581	0.010504785	DOWN
Contig_279679	802	-	#N/A	#N/A	0	0	48	6	0	0	4.123	0.552	0	2.3375	#NAME?	0.000111517	0.010504785	DOWN
Contig_64479	1277	-	K12837	ko03040:Spliceosome,	69	90	207	196	2.85	3.729	11.131	11.237	3.2895	11.184	-1.765496048	0.00011143	0.010504785	DOWN
Contig_1248	458	-	#N/A	#N/A	644	1652	265	64	74.444	190.165	39.724	10.185	132.3045	24.9545	2.406490229	0.000112018	0.01053946	UP
Contig_60257	866	-	#N/A	#N/A	225	374	81	44	13.758	22.741	6.456	3.711	18.2495	5.0835	1.843962895	0.000112478	0.010576338	UP
Contig_67692	816	-	#N/A	#N/A	11	12	29	123	0.721	0.803	2.4	11.05	0.762	6.725	-3.141671365	0.00011261	0.010582236	DOWN
Contig_197073	4238	-	K06674	ko04111:Cell cycle - yeast,	289	338	725	647	3.604	4.204	11.743	11.143	3.904	11.443	-1.551440374	0.000112895	0.010602528	DOWN
Contig_203172	3169	-	#N/A	#N/A	65	83	221	164	1.087	1.386	4.797	3.78	1.2365	4.2885	-1.794210881	0.000113052	0.010610868	DOWN
Contig_84074	1700	-	#N/A	#N/A	80	98	247	199	2.488	3.033	9.974	8.541	2.7605	9.2575	-1.745693043	0.000113361	0.010633382	DOWN
Contig_66982	428	-	K00058	ko01100:Metabolic pathways,ko01130:Biosynthesis of antibiotics,ko01120:Microbial metabolism in diverse environments,ko01230:Biosynthesis of amino acids,ko01200:Carbon metabolism,ko00260:Glycine, serine and threonine metabolism,ko00680:Methane metabolism,	38	15	0	0	4.706	1.873	0	0	3.2895	0	Inf	0.000113717	0.010660223	UP
Contig_2499	9775	-	K02689	ko01100:Metabolic pathways,ko00195:Photosynthesis,	1566	895	1962	7497	8.48	4.825	13.78	56.007	6.6525	34.8935	-2.390989804	0.000113812	0.010662677	DOWN
Contig_44336	5327	-	K00454	ko01100:Metabolic pathways,ko01110:Biosynthesis of secondary metabolites,ko00592:alpha-Linolenic acid metabolism,ko00591:Linoleic acid metabolism,	350	491	1694	676	3.481	4.861	21.832	9.269	4.171	15.5505	-1.898495751	0.00011417	0.010685848	DOWN
First_Contig388	2872	-	#N/A	#N/A	56	84	199	170	1.028	1.545	4.752	4.31	1.2865	4.531	-1.816378034	0.000114198	0.010685848	DOWN
Contig_26359	540	-	K10418	ko04962:Vasopressin-regulated water reabsorption,	371	433	846	902	36.389	42.248	107.617	121.934	39.3185	114.7755	-1.545534528	0.000114326	0.010691263	DOWN
Contig_12846	1220	-	#N/A	#N/A	36	16	0	0	1.578	0.697	0	0	1.1375	0	Inf	0.000114526	0.010701658	UP
Contig_131676	2032	-	#N/A	#N/A	87	102	175	399	2.271	2.657	5.931	14.347	2.464	10.139	-2.040841207	0.000114576	0.010701658	DOWN
Contig_194393	4456	-	K21776	ko04218:Cellular senescence,	44	71	169	147	0.525	0.844	2.606	2.403	0.6845	2.5045	-1.871400165	0.000114737	0.010703717	DOWN
Contig_61358	867	-	K03661	ko01100:Metabolic pathways,ko00190:Oxidative phosphorylation,ko04142:Lysosome,ko04145:Phagosome,ko04721:Synaptic vesicle cycle,	16	9	54	62	0.953	0.54	4.238	5.228	0.7465	4.733	-2.664540757	0.000114702	0.010703717	DOWN
First_Contig2935	3038	tr|A0A0D2N8Z1|A0A0D2N8Z1_9CHLO:SubName: Full=Uncharacterized protein {ECO:0000313|EMBL:KIZ02141.1}; GN=MNEG_5818 OS=Unreviewed; 818 AA.	#N/A	#N/A	36	38	94	128	0.63	0.657	2.121	3.079	0.6435	2.6	-2.01449957	0.000114829	0.010705823	DOWN
Contig_200370	2087	-	#N/A	#N/A	31	32	106	86	0.795	0.82	3.477	3.014	0.8075	3.2455	-2.006906591	0.000115108	0.010725329	DOWN
Contig_105796	661	-	#N/A	#N/A	16	20	44	126	1.304	1.578	4.57	13.916	1.441	9.243	-2.681290848	0.000115318	0.010738365	DOWN
Contig_172690	1910	-	#N/A	#N/A	749	894	1698	1801	20.75	24.685	61.063	68.878	22.7175	64.9705	-1.515980729	0.000115436	0.01073845	DOWN
Contig_206129	715	-	#N/A	#N/A	9	21	126	40	0.7	1.521	12.099	4.035	1.1105	8.067	-2.860822863	0.000115458	0.01073845	DOWN
First_Contig1999	2400	tr|A0A0D2M8H4|A0A0D2M8H4_9CHLO:SubName: Full=ATPase, E1-E2 type {ECO:0000313|EMBL:KIY99589.1}; GN=MNEG_8370 OS=Unreviewed; 438 AA.	#N/A	#N/A	1727	2367	4477	4295	38.102	52.003	128.099	130.701	45.0525	129.4	-1.522158548	0.000115662	0.010750944	DOWN
Contig_120689	1032	-	#N/A	#N/A	122	134	313	286	6.272	6.85	20.821	20.206	6.561	20.5135	-1.644586038	0.000115738	0.010751479	DOWN
Contig_112627	1991	-	K11548	#N/A	97	185	340	388	2.566	4.911	11.711	14.234	3.7385	12.9725	-1.794925098	0.000115935	0.010763249	DOWN
Contig_206	917	-	#N/A	#N/A	147	105	29	14	8.515	6.008	2.191	1.137	7.2615	1.664	2.125612161	0.000116123	0.010774226	UP
Contig_14864	2109	-	#N/A	#N/A	216	280	69	30	5.42	7.01	2.255	1.041	6.215	1.648	1.915038149	0.000116209	0.010775726	UP
Contig_11280	2603	-	K00654	ko01100:Metabolic pathways,ko04138:Autophagy - yeast,ko04071:Sphingolipid signaling pathway,ko00600:Sphingolipid metabolism,	121	156	323	326	2.46	3.155	8.509	9.134	2.8075	8.8215	-1.651737969	0.000116324	0.010779912	DOWN
Contig_120987	3108	-	#N/A	#N/A	158	215	446	413	2.686	3.643	9.864	9.712	3.1645	9.788	-1.629036534	0.000116653	0.010795457	DOWN
Contig_133968	2120	-	#N/A	#N/A	22	37	0	1	0.553	0.92	0	0.033	0.7365	0.0165	5.480147596	0.000116602	0.010795457	UP
Contig_218263	672	-	#N/A	#N/A	0	5	26	42	0	0.356	2.644	4.54	0.178	3.592	-4.334838204	0.000116702	0.010795457	DOWN
Contig_202049	552	-	K00559	ko01100:Metabolic pathways,ko01110:Biosynthesis of secondary metabolites,ko01130:Biosynthesis of antibiotics,ko00100:Steroid biosynthesis,	4	5	32	40	0.389	0.512	3.938	5.279	0.4505	4.6085	-3.35469824	0.000116775	0.010795717	DOWN
Contig_18165	714	-	K08057	ko04141:Protein processing in endoplasmic reticulum,ko05166:HTLV-I infection,ko04145:Phagosome,ko04612:Antigen processing and presentation,	62	50	7	3	4.586	3.67	0.685	0.307	4.128	0.496	3.057030945	0.00011694	0.010797509	UP
Contig_23005	1874	-	#N/A	#N/A	4291	5662	13582	8762	121.214	159.281	497.676	341.431	140.2475	419.5535	-1.580879736	0.000117005	0.010797509	DOWN
Contig_34293	558	-	K04392	ko04010:MAPK signaling pathway,ko04151:PI3K-Akt signaling pathway,ko04810:Regulation of actin cytoskeleton,ko05203:Viral carcinogenesis,ko04014:Ras signaling pathway,ko04510:Focal adhesion,ko05205:Proteoglycans in cancer,ko04932:Non-alcoholic fatty liver disease (NAFLD),ko04015:Rap1 signaling pathway,ko04024:cAMP signaling pathway,ko05167:Kaposi's sarcoma-associated herpesvirus infection,ko04360:…	155	114	13	30	14.664	10.736	1.547	3.979	12.7	2.763	2.20052103	0.000116896	0.010797509	UP
Contig_17482	3580	-	#N/A	#N/A	1466	2091	6895	2818	21.679	30.789	132.266	57.489	26.234	94.8775	-1.854628198	0.000117198	0.010808806	DOWN
Contig_87292	404	-	#N/A	#N/A	8	16	96	37	1.107	2.049	16.325	6.622	1.578	11.4735	-2.862136443	0.000117628	0.01084195	DOWN
Contig_70756	1286	-	K03037	ko05169:Epstein-Barr virus infection,ko03050:Proteasome,	41	29	1	1	1.669	1.205	0.08	0.084	1.437	0.082	4.131292342	0.000118018	0.010871438	UP
Contig_59858	1010	-	#N/A	#N/A	11	17	89	42	0.573	0.87	6.025	3.02	0.7215	4.5225	-2.648049203	0.00011876	0.010926663	DOWN
Contig_6048	6462	-	#N/A	#N/A	1019	921	1264	7817	8.35	7.514	13.432	88.343	7.932	50.8875	-2.681554734	0.000118697	0.010926663	DOWN
Contig_3144	1228	-	#N/A	#N/A	243	305	603	607	10.477	13.076	33.727	36.103	11.7765	34.915	-1.567936142	0.000118998	0.010942056	DOWN
Contig_27448	1790	-	#N/A	#N/A	176	225	389	579	5.205	6.617	14.92	23.637	5.911	19.2785	-1.705518679	0.000119799	0.01100914	DOWN
Contig_57854	1982	-	#N/A	#N/A	133	172	286	517	3.543	4.588	9.913	19.06	4.0655	14.4865	-1.833204376	0.000119966	0.011017924	DOWN
First_Contig8770	4944	-	#N/A	#N/A	20	23	150	46	0.21	0.243	2.077	0.672	0.2265	1.3745	-2.601323951	0.000120045	0.011018542	DOWN
Contig_202407	3306	-	#N/A	#N/A	85	86	197	231	1.363	1.369	4.094	5.111	1.366	4.6025	-1.752460238	0.000120184	0.011024775	DOWN
Contig_141784	807	-	#N/A	#N/A	37	53	4	0	2.429	3.439	0.327	0	2.934	0.1635	4.16550633	0.000120358	0.01102763	UP
Contig_80148	1003	-	#N/A	#N/A	96	128	21	20	5.087	6.707	1.42	1.443	5.897	1.4315	2.042453524	0.000120308	0.01102763	UP
Contig_35358	5721	-	#N/A	#N/A	31	32	97	93	0.291	0.294	1.159	1.182	0.2925	1.1705	-2.000616405	0.00012047	0.011031284	DOWN
Contig_239167	504	-	K03939	ko01100:Metabolic pathways,ko04714:Thermogenesis,ko00190:Oxidative phosphorylation,ko04932:Non-alcoholic fatty liver disease (NAFLD),ko04723:Retrograde endocannabinoid signaling,	9	3	44	39	0.984	0.342	5.934	5.698	0.663	5.816	-3.132946494	0.000121	0.011066605	DOWN
Contig_72565	2009	-	K03234	ko04921:Oxytocin signaling pathway,ko04152:AMPK signaling pathway,	84	101	17	13	2.209	2.639	0.582	0.487	2.424	0.5345	2.181127846	0.000120978	0.011066605	UP
Contig_148867	1085	-	#N/A	#N/A	234	329	601	671	11.422	16.009	38.068	45.18	13.7155	41.624	-1.601608396	0.000121098	0.011069017	DOWN
First_Contig1221	8282	tr|A0A0D2JIN8|A0A0D2JIN8_9CHLO:SubName: Full=Protein 5NUC {ECO:0000313|EMBL:KIY99167.1}; GN=MNEG_8797 OS=Unreviewed; 480 AA.	K19970	ko01100:Metabolic pathways,ko01110:Biosynthesis of secondary metabolites,ko00230:Purine metabolism,ko00240:Pyrimidine metabolism,ko00760:Nicotinate and nicotinamide metabolism,	600	817	1267	2156	3.836	5.203	10.503	19.014	4.5195	14.7585	-1.70731102	0.000121206	0.011072303	DOWN
Contig_19861	2678	-	#N/A	#N/A	138	160	38	14	2.733	3.143	0.971	0.385	2.938	0.678	2.115477217	0.000121418	0.011085075	UP
Contig_102725	784	-	#N/A	#N/A	62	95	6	13	4.212	6.365	0.485	1.246	5.2885	0.8655	2.611252858	0.000121822	0.011115398	UP
Contig_109278	1942	-	#N/A	#N/A	22	24	85	70	0.599	0.653	3.023	2.642	0.626	2.8325	-2.177841394	0.000122006	0.011119058	DOWN
First_Contig6585	2246	tr|L1IDP1|L1IDP1_GUITH:SubName: Full=Uncharacterized protein {ECO:0000313|EMBL:EKX34376.1, ECO:0000313|EnsemblProtists:EKX34376}; GN=GUITHDRAFT_166233 OS=Guillardia theta CCMP2712.	#N/A	#N/A	20	29	0	0	0.481	0.687	0	0	0.584	0	Inf	0.000121981	0.011119058	UP
Contig_33092	2334	-	#N/A	#N/A	151	203	384	438	3.421	4.595	11.299	13.705	4.008	12.502	-1.641204494	0.000122185	0.011128736	DOWN
Contig_101498	1280	-	#N/A	#N/A	8	16	67	48	0.341	0.662	3.593	2.737	0.5015	3.165	-2.657883894	0.00012237	0.011132389	DOWN
Contig_60238	2529	-	K21401	#N/A	572	715	1316	1454	11.98	14.905	35.744	41.993	13.4425	38.8685	-1.531799961	0.000122309	0.011132389	DOWN
Contig_299996	769	-	#N/A	#N/A	15	37	0	0	1.005	2.564	0	0	1.7845	0	Inf	0.000122875	0.011166245	UP
Contig_40856	426	-	#N/A	#N/A	58	8	0	0	7.177	0.945	0	0	4.061	0	Inf	0.000122887	0.011166245	UP
Contig_134432	5838	-	K03164	ko01524:Platinum drug resistance,	342	408	804	819	3.097	3.682	9.462	10.241	3.3895	9.8515	-1.539270937	0.000122967	0.01116645	DOWN
Contig_40497	1473	-	K01611	ko01100:Metabolic pathways,ko00270:Cysteine and methionine metabolism,ko00330:Arginine and proline metabolism,	131	141	33	21	4.697	5.058	1.53	1.019	4.8775	1.2745	1.936210499	0.000123034	0.01116645	UP
Contig_65330	2200	-	K01188	ko01100:Metabolic pathways,ko01110:Biosynthesis of secondary metabolites,ko00500:Starch and sucrose metabolism,ko00940:Phenylpropanoid biosynthesis,ko00460:Cyanoamino acid metabolism,	235	329	432	1549	5.647	7.883	13.498	51.407	6.765	32.4525	-2.262167782	0.000124288	0.011273605	DOWN
Contig_23500	1827	-	#N/A	#N/A	112	97	23	11	3.246	2.812	0.882	0.429	3.029	0.6555	2.208173893	0.000124429	0.01127972	UP
Contig_106674	509	-	#N/A	#N/A	91	60	179	236	9.419	6.231	24.116	33.82	7.825	28.968	-1.888297425	0.000124721	0.011295254	DOWN
Contig_61889	1337	-	#N/A	#N/A	26	22	0	0	1.044	0.874	0	0	0.959	0	Inf	0.000124747	0.011295254	UP
Contig_2392	454	-	#N/A	#N/A	0	0	8	39	0	0	1.198	6.344	0	3.771	#NAME?	0.000124896	0.011301405	DOWN
Contig_265388	619	-	#N/A	#N/A	0	0	8	39	0	0	0.902	4.575	0	2.7385	#NAME?	0.000124962	0.011301405	DOWN
Contig_10629	3199	-	#N/A	#N/A	454	447	948	989	7.518	7.375	20.35	22.568	7.4465	21.459	-1.526948452	0.000125144	0.011310191	DOWN
Contig_140818	431	-	#N/A	#N/A	155	240	458	464	19.092	29.296	73.044	78.691	24.194	75.8675	-1.648832688	0.000125206	0.011310191	DOWN
Contig_315772	574	-	K14292	ko03013:RNA transport,	16	35	0	0	1.498	3.217	0	0	2.3575	0	Inf	0.000125581	0.011337382	UP
Contig_159197	8832	-	#N/A	#N/A	55	67	177	144	0.333	0.399	1.377	1.187	0.366	1.282	-1.808480708	0.000126063	0.011371146	DOWN
Contig_16277	611	-	#N/A	#N/A	17	19	43	127	1.467	1.648	4.844	15.153	1.5575	9.9985	-2.682479511	0.000126102	0.011371146	DOWN
Contig_124757	2353	-	#N/A	#N/A	73	62	178	170	1.64	1.393	5.185	5.262	1.5165	5.2235	-1.784271309	0.000126182	0.011371659	DOWN
Contig_201316	473	-	#N/A	#N/A	19	27	119	57	2.167	3.022	17.318	8.87	2.5945	13.094	-2.335377443	0.000126719	0.011413362	DOWN
Contig_5572	2015	-	#N/A	#N/A	3044	3114	1017	703	79.983	81.467	34.676	25.478	80.725	30.077	1.424354862	0.000126914	0.011424254	UP
Contig_129226	1032	-	#N/A	#N/A	113	103	5	21	5.818	5.264	0.364	1.482	5.541	0.923	2.585743814	0.000126998	0.011425187	UP
Contig_105164	1437	-	K15111	#N/A	98	133	302	255	3.614	4.887	14.413	12.935	4.2505	13.674	-1.685730865	0.00012711	0.011428552	DOWN
Contig_20022	5023	-	#N/A	#N/A	168	225	53	23	1.769	2.363	0.726	0.331	2.066	0.5285	1.966864877	0.000127788	0.011469966	UP
Contig_205560	3392	-	#N/A	#N/A	92	84	201	238	1.429	1.301	4.069	5.133	1.365	4.601	-1.753046505	0.000127699	0.011469966	DOWN
Contig_82626	3201	-	K02144	ko01100:Metabolic pathways,ko00190:Oxidative phosphorylation,ko04142:Lysosome,ko04150:mTOR signaling pathway,ko04145:Phagosome,ko04721:Synaptic vesicle cycle,	377	541	1111	924	6.24	8.916	23.835	21.08	7.578	22.4575	-1.567308289	0.000127808	0.011469966	DOWN
First_Contig714	4970	-	#N/A	#N/A	290	399	788	730	3.088	4.228	10.892	10.726	3.658	10.809	-1.563106077	0.000127869	0.011469966	DOWN
Contig_84685	425	-	K01074	ko01100:Metabolic pathways,ko04142:Lysosome,ko01212:Fatty acid metabolism,ko00062:Fatty acid elongation,	36	57	133	129	4.441	7.12	21.501	22.193	5.7805	21.847	-1.918168991	0.000127958	0.01147131	DOWN
Contig_215312	1151	-	#N/A	#N/A	0	0	31	11	0	0	1.86	0.666	0	1.263	#NAME?	0.000129008	0.011545273	DOWN
Contig_34341	1501	-	K00700	ko01100:Metabolic pathways,ko01110:Biosynthesis of secondary metabolites,ko00500:Starch and sucrose metabolism,	162	195	21	45	5.704	6.844	0.983	2.182	6.274	1.5825	1.98718003	0.000128884	0.011545273	UP
Contig_38657	4559	-	#N/A	#N/A	64	38	70	632	0.74	0.436	1.049	10.124	0.588	5.5865	-3.248056643	0.000128959	0.011545273	DOWN
Contig_195728	1558	-	K18059	#N/A	18	21	96	54	0.602	0.727	4.237	2.516	0.6645	3.3765	-2.345187453	0.000129117	0.011548295	DOWN
Contig_298867	1738	-	K00472	ko01100:Metabolic pathways,ko00330:Arginine and proline metabolism,	19	30	0	0	0.57	0.924	0	0	0.747	0	Inf	0.000129636	0.011587326	UP
Contig_322655	495	-	#N/A	#N/A	19	30	0	0	2.025	3.162	0	0	2.5935	0	Inf	0.000129704	0.011587326	UP
Contig_128431	1169	-	#N/A	#N/A	43	63	144	143	1.931	2.848	8.464	8.914	2.3895	8.689	-1.862481382	0.000129976	0.011598172	DOWN
First_Contig863	809	-	#N/A	#N/A	12	28	38	233	0.816	1.827	3.252	21.03	1.3215	12.141	-3.199638925	0.000129965	0.011598172	DOWN
Contig_14472	6302	-	K20246	ko00340:Histidine metabolism,	758	596	213	119	6.364	4.99	2.317	1.381	5.677	1.849	1.618383517	0.000130444	0.011633144	UP
Contig_137392	3027	-	#N/A	#N/A	22	20	76	71	0.386	0.349	1.729	1.708	0.3675	1.7185	-2.225333697	0.000130846	0.011662281	DOWN
Contig_11063	1477	-	#N/A	#N/A	79	76	97	866	2.82	2.701	4.495	42.82	2.7605	23.6575	-3.099296119	0.000131189	0.011681823	DOWN
Contig_68764	1934	-	#N/A	#N/A	16	12	23	211	0.449	0.316	0.834	7.969	0.3825	4.4015	-3.524463615	0.000131217	0.011681823	DOWN
Contig_6353	5957	-	K10712	ko01100:Metabolic pathways,ko00430:Taurine and hypotaurine metabolism,	2752	2390	846	566	24.454	21.151	9.757	6.94	22.8025	8.3485	1.449603093	0.000131589	0.011708163	UP
Contig_26611	650	-	#N/A	#N/A	196	160	38	40	15.96	13.013	4.053	4.493	14.4865	4.273	1.761387854	0.000131793	0.011719536	UP
Contig_311798	463	-	#N/A	#N/A	35	16	0	0	4.017	1.776	0	0	2.8965	0	Inf	0.000131965	0.011725515	UP
Contig_50573	1187	-	K06630	ko05169:Epstein-Barr virus infection,ko04151:PI3K-Akt signaling pathway,ko04110:Cell cycle,ko05203:Viral carcinogenesis,ko04114:Oocyte meiosis,ko04722:Neurotrophin signaling pathway,ko04011:MAPK signaling pathway - yeast,ko04390:Hippo signaling pathway,ko04391:Hippo signaling pathway - fly,	111	88	311	203	4.952	3.911	18.015	12.472	4.4315	15.2435	-1.782327174	0.000132013	0.011725515	DOWN
Contig_21252	872	-	K12812	ko03040:Spliceosome,ko03013:RNA transport,ko03015:mRNA surveillance pathway,ko05164:Influenza A,	346	453	110	92	21	27.404	8.699	7.729	24.202	8.214	1.558969421	0.000132212	0.011736426	UP
Contig_1306	5080	-	K01710	ko01130:Biosynthesis of antibiotics,ko00521:Streptomycin biosynthesis,ko00523:Polyketide sugar unit biosynthesis,ko01055:Biosynthesis of vancomycin group antibiotics,ko00525:Acarbose and validamycin biosynthesis,	2119	2139	539	648	22.082	22.197	7.29	9.314	22.1395	8.302	1.415091804	0.000132411	0.011747325	UP
Contig_20576	774	-	#N/A	#N/A	36	13	82	114	2.448	0.917	7.254	10.753	1.6825	9.0035	-2.419879436	0.000132582	0.011755757	DOWN
Contig_102927	569	-	#N/A	#N/A	25	42	2	0	2.368	3.899	0.191	0	3.1335	0.0955	5.03613045	0.000133512	0.011806431	UP
Contig_115772	887	-	#N/A	#N/A	208	223	693	372	12.398	13.26	53.672	30.59	12.829	42.131	-1.71547344	0.000133356	0.011806431	DOWN
Contig_27274	1114	-	#N/A	#N/A	78	58	9	0	3.711	2.742	0.562	0	3.2265	0.281	3.52132799	0.000133515	0.011806431	UP
Contig_7104	4951	-	K02541	ko04110:Cell cycle,ko04111:Cell cycle - yeast,ko04113:Meiosis - yeast,ko03030:DNA replication,	889	822	262	208	9.51	8.751	3.632	3.065	9.1305	3.3485	1.447178898	0.000133537	0.011806431	UP
First_Contig2825	3723	tr|A0A0D2MTA7|A0A0D2MTA7_9CHLO:SubName: Full=Leucine-rich repeat and coiled-coildomain-containing protein 1 {ECO:0000313|EMBL:KIY97660.1}; GN=MNEG_10302 OS=Unreviewed; 942 AA.	K16475	#N/A	49	59	143	142	0.693	0.831	2.632	2.776	0.762	2.704	-1.827232249	0.000133358	0.011806431	DOWN
Contig_66934	499	-	K02896	ko03010:Ribosome,	24	24	0	0	2.507	2.565	0	0	2.536	0	Inf	0.000133681	0.011812336	UP
Contig_105372	1325	-	K08057	ko04141:Protein processing in endoplasmic reticulum,ko05166:HTLV-I infection,ko04145:Phagosome,ko04612:Antigen processing and presentation,	37	26	142	73	1.462	1.029	7.364	4.018	1.2455	5.691	-2.191957158	0.000134002	0.011833923	DOWN
Contig_71565	980	-	#N/A	#N/A	23	25	0	0	1.244	1.343	0	0	1.2935	0	Inf	0.000134294	0.011852638	UP
First_Contig7318	1940	tr|V4MQ73|V4MQ73_EUTSA:SubName: Full=Uncharacterized protein {ECO:0000313|EMBL:ESQ33831.1}; GN=EUTSA_v10006546mg OS=Eutrema salsugineum	K05665	ko02010:ABC transporters,ko05206:MicroRNAs in cancer,ko04071:Sphingolipid signaling pathway,ko01523:Antifolate resistance,ko04977:Vitamin digestion and absorption,	28	20	0	0	0.767	0.534	0	0	0.6505	0	Inf	0.000134413	0.011852638	UP
First_Contig7675	652	tr|E8Z785|E8Z785_9CRYP:SubName: Full=Ras {ECO:0000313|EMBL:ACU45315.1}; GN=unknown OS=Rhodomonas sp. CCMP768.	K07827	ko04714:Thermogenesis,ko04010:MAPK signaling pathway,ko04151:PI3K-Akt signaling pathway,ko05165:Human papillomavirus infection,ko05166:HTLV-I infection,ko04810:Regulation of actin cytoskeleton,ko05203:Viral carcinogenesis,ko04140:Autophagy - animal,ko04014:Ras signaling pathway,ko04150:mTOR signaling pathway,ko05205:Proteoglycans in cancer,ko04218:Cellular senescence,ko04015:Rap1 signaling pathwa…	28	20	0	0	2.248	1.591	0	0	1.9195	0	Inf	0.000134445	0.011852638	UP
Contig_36222	1862	-	#N/A	#N/A	749	801	1634	1610	21.3	22.691	60.259	63.152	21.9955	61.7055	-1.48819069	0.000134696	0.011867934	DOWN
Contig_205837	3461	-	#N/A	#N/A	9	9	16	175	0.145	0.133	0.313	3.695	0.139	2.004	-3.84972572	0.000134789	0.011869354	DOWN
Contig_235692	693	-	#N/A	#N/A	53	58	8	2	4.031	4.45	0.802	0.166	4.2405	0.484	3.131155431	0.000134907	0.011872967	UP
Contig_206854	1011	-	#N/A	#N/A	88	118	236	267	4.625	6.145	16.052	19.271	5.385	17.6615	-1.713589627	0.000135487	0.011911014	DOWN
Contig_65572	2110	-	K15104	#N/A	513	670	1301	1226	12.867	16.729	42.345	42.415	14.798	42.38	-1.517981384	0.000135494	0.011911014	DOWN
Contig_107638	2379	-	#N/A	#N/A	191	277	621	461	4.245	6.134	17.939	14.145	5.1895	16.042	-1.628186569	0.000135738	0.011925622	DOWN
Contig_324384	549	-	#N/A	#N/A	22	26	0	0	2.162	2.528	0	0	2.345	0	Inf	0.000136162	0.011956096	UP
First_Contig3151	487	-	#N/A	#N/A	40	33	127	90	4.378	3.595	17.951	13.483	3.9865	15.717	-1.979131294	0.000136244	0.011956495	DOWN
Contig_197371	2158	-	#N/A	#N/A	6	8	20	101	0.157	0.188	0.624	3.414	0.1725	2.019	-3.548972644	0.00013644	0.011966834	DOWN
Contig_50166	1325	-	K13025	ko03040:Spliceosome,ko03013:RNA transport,ko03015:mRNA surveillance pathway,	3	3	31	29	0.135	0.123	1.625	1.579	0.129	1.602	-3.634431177	0.000136814	0.01199279	DOWN
Contig_72275	466	-	#N/A	#N/A	0	0	25	14	0	0	3.724	2.117	0	2.9205	#NAME?	0.00013729	0.012027684	DOWN
Contig_134365	722	-	#N/A	#N/A	163	193	342	514	11.923	14.104	32.565	51.995	13.0135	42.28	-1.699966348	0.000137511	0.012034566	DOWN
Contig_4753	2685	-	#N/A	#N/A	1555	1666	1989	13697	30.668	32.718	50.858	372.525	31.693	211.6915	-2.739727208	0.000137525	0.012034566	DOWN
Contig_92929	789	-	#N/A	#N/A	250	394	1096	559	16.803	26.3	95.36	51.738	21.5515	73.549	-1.770917441	0.000137677	0.012041039	DOWN
Contig_41700	654	-	#N/A	#N/A	15	10	87	39	1.212	0.834	9.096	4.353	1.023	6.7245	-2.716620855	0.000138563	0.012111643	DOWN
Contig_82380	2351	-	K08073	#N/A	211	282	573	521	4.746	6.324	16.751	16.178	5.535	16.4645	-1.572703478	0.000138829	0.012127996	DOWN
Contig_122259	1575	-	#N/A	#N/A	67	56	153	170	2.244	1.883	6.672	7.868	2.0635	7.27	-1.816861926	0.000139053	0.012140674	DOWN
Contig_33718	3374	-	#N/A	#N/A	278	320	647	645	4.368	4.999	13.172	13.95	4.6835	13.561	-1.533804598	0.000139359	0.012157301	DOWN
Contig_34638	4152	-	K15397	ko01110:Biosynthesis of secondary metabolites,ko00062:Fatty acid elongation,	112	112	25	17	1.434	1.424	0.421	0.294	1.429	0.3575	1.998990769	0.000139401	0.012157301	UP
Contig_118459	2980	-	#N/A	#N/A	261	287	445	1119	4.642	5.069	10.247	27.433	4.8555	18.84	-1.956107194	0.000139838	0.012174703	DOWN
Contig_217580	2006	-	#N/A	#N/A	1	0	9	49	0.027	0	0.301	1.794	0.0135	1.0475	-6.277847026	0.000139725	0.012174703	DOWN
Contig_37390	5309	-	K00486	ko01100:Metabolic pathways,ko00380:Tryptophan metabolism,	155	194	404	385	1.549	1.927	5.222	5.294	1.738	5.258	-1.59708606	0.000139807	0.012174703	DOWN
Contig_45098	502	-	#N/A	#N/A	55	78	190	157	5.814	8.213	25.953	22.893	7.0135	24.423	-1.800033937	0.000140113	0.012191711	DOWN
Contig_300987	1621	-	#N/A	#N/A	29	44	0	2	0.956	1.425	0	0.099	1.1905	0.0495	4.587995285	0.000140282	0.012199539	UP
Contig_13716	718	-	#N/A	#N/A	122	95	440	192	9.03	6.988	42.105	19.487	8.009	30.796	-1.943048951	0.000140682	0.012213627	DOWN
Contig_17998	1545	-	#N/A	#N/A	29	36	2	0	0.998	1.214	0.09	0	1.106	0.045	4.619282574	0.000140612	0.012213627	UP
Contig_202927	1039	-	#N/A	#N/A	52	53	107	218	2.652	2.688	7.085	15.307	2.67	11.196	-2.068071745	0.000140587	0.012213627	DOWN
Contig_18588	1120	-	K09584	ko04141:Protein processing in endoplasmic reticulum,	101	70	14	12	4.768	3.315	0.85	0.806	4.0415	0.828	2.287188175	0.000142266	0.012344202	UP
Contig_54649	602	-	#N/A	#N/A	131	68	19	6	11.54	5.92	2.174	0.772	8.73	1.473	2.567224223	0.000142374	0.012346583	UP
Contig_13198	4037	-	K11274	#N/A	349	357	99	81	4.573	4.661	1.687	1.474	4.617	1.5805	1.546574697	0.000143294	0.012414351	UP
Contig_247266	423	-	#N/A	#N/A	9	8	71	31	1.178	1.057	11.569	5.42	1.1175	8.4945	-2.926254199	0.000143397	0.012414351	DOWN
Contig_9756	2669	-	K00326	ko00520:Amino sugar and nucleotide sugar metabolism,	2123	1469	577	311	42.108	29.025	14.847	8.5	35.5665	11.6735	1.607281829	0.000143321	0.012414351	UP
Contig_22120	420	-	#N/A	#N/A	32	17	0	0	4.026	2.145	0	0	3.0855	0	Inf	0.000143657	0.012429847	UP
Contig_217007	445	-	#N/A	#N/A	0	0	14	25	0	0	2.132	4.182	0	3.157	#NAME?	0.000143847	0.012439279	DOWN
Contig_8683	593	-	#N/A	#N/A	226	422	590	1253	20.15	37.48	68.352	154.256	28.815	111.304	-1.949613516	0.000144022	0.012447458	DOWN
Contig_200057	550	-	#N/A	#N/A	57	89	189	188	5.462	8.548	23.611	24.968	7.005	24.2895	-1.793875837	0.000144304	0.012457798	DOWN
Contig_94795	444	-	#N/A	#N/A	336	649	1006	1455	40.076	77.013	155.524	239.339	58.5445	197.4315	-1.753746641	0.000144279	0.012457798	DOWN
Contig_24408	5530	-	K00850	ko01100:Metabolic pathways,ko01110:Biosynthesis of secondary metabolites,ko01130:Biosynthesis of antibiotics,ko01120:Microbial metabolism in diverse environments,ko01230:Biosynthesis of amino acids,ko01200:Carbon metabolism,ko03018:RNA degradation,ko04152:AMPK signaling pathway,ko00010:Glycolysis / Gluconeogenesis,ko00051:Fructose and mannose metabolism,ko00680:Methane metabolism,ko00030:Pentose …	867	1349	2406	2427	8.297	12.858	29.883	32.045	10.5775	30.964	-1.549593168	0.000144556	0.012472565	DOWN
Contig_41058	2579	-	#N/A	#N/A	11	5	80	29	0.233	0.101	2.12	0.826	0.167	1.473	-3.140837423	0.000144932	0.012498006	DOWN
Contig_44568	1124	-	#N/A	#N/A	105	92	120	1067	4.968	4.308	7.335	69.353	4.638	38.344	-3.04742612	0.00014523	0.012516699	DOWN
Contig_775	3164	-	#N/A	#N/A	4995	3293	8011	11598	83.565	54.871	173.868	267.683	69.218	220.7755	-1.67336092	0.000145328	0.012518111	DOWN
Contig_40899	4352	-	K21440	#N/A	11	13	60	47	0.133	0.154	0.941	0.782	0.1435	0.8615	-2.58580006	0.000145518	0.012527521	DOWN
Contig_65964	1184	-	K00789	ko01100:Metabolic pathways,ko01110:Biosynthesis of secondary metabolites,ko01230:Biosynthesis of amino acids,ko00270:Cysteine and methionine metabolism,	28	29	92	84	1.268	1.274	5.353	5.188	1.271	5.2705	-2.051975803	0.00014591	0.012554202	DOWN
Contig_11177	5878	-	K10395	#N/A	303	325	91	63	2.725	2.918	1.061	0.778	2.8215	0.9195	1.61754087	0.00014627	0.012578167	UP
Contig_122170	1177	-	#N/A	#N/A	52	61	142	154	2.334	2.725	8.283	9.56	2.5295	8.9215	-1.818434056	0.000147139	0.012645793	DOWN
Contig_196941	5438	-	#N/A	#N/A	205	260	446	634	1.997	2.518	5.633	8.51	2.2575	7.0715	-1.647290283	0.00014728	0.012645867	DOWN
Contig_4311	1576	-	K07374	ko04145:Phagosome,ko04530:Tight junction,ko04210:Apoptosis,ko04540:Gap junction,	382	317	96	25	12.835	10.612	4.191	1.153	11.7235	2.672	2.133411431	0.000147304	0.012645867	UP
Contig_134928	671	-	K02734	ko03050:Proteasome,	47	27	0	2	3.698	2.085	0	0.256	2.8915	0.128	4.497602387	0.000147649	0.012654359	UP
Contig_196276	1926	-	#N/A	#N/A	46	45	154	103	1.273	1.227	5.491	3.912	1.25	4.7015	-1.911193023	0.000147519	0.012654359	DOWN
Contig_214929	434	-	#N/A	#N/A	0	0	16	22	0	0	2.555	3.691	0	3.123	#NAME?	0.000147634	0.012654359	DOWN
Contig_49067	1572	-	#N/A	#N/A	44	50	5	3	1.475	1.685	0.217	0.161	1.58	0.189	3.063466419	0.000147765	0.012657197	UP
Contig_93953	611	-	#N/A	#N/A	11	11	65	40	0.951	0.984	7.261	4.766	0.9675	6.0135	-2.635871352	0.000147923	0.012663681	DOWN
Contig_123479	945	-	#N/A	#N/A	14	20	73	56	0.807	1.091	5.329	4.324	0.949	4.8265	-2.346497387	0.000148517	0.012700447	DOWN
Contig_40082	820	-	K02984	ko03010:Ribosome,	90	66	14	3	5.802	4.223	1.141	0.253	5.0125	0.697	2.84629977	0.000148442	0.012700447	UP
Contig_35219	1126	-	K15102	#N/A	1042	1414	3001	2280	48.983	66.183	182.993	147.891	57.583	165.442	-1.522610673	0.000148648	0.0127046	DOWN
Contig_125281	3170	-	#N/A	#N/A	86	131	298	236	1.43	2.178	6.451	5.436	1.804	5.9435	-1.720113415	0.000149267	0.012750419	DOWN
Contig_117250	1130	-	#N/A	#N/A	100	203	34	11	4.685	9.448	2.065	0.74	7.0665	1.4025	2.332995062	0.00014953	0.012763427	UP
Contig_157538	762	-	#N/A	#N/A	24	23	0	0	1.699	1.572	0	0	1.6355	0	Inf	0.000149585	0.012763427	UP
Contig_210533	1151	-	#N/A	#N/A	380	408	117	86	17.497	18.706	6.957	5.433	18.1015	6.195	1.546933065	0.000149815	0.012775922	UP
Contig_199453	7254	-	#N/A	#N/A	45	81	126	295	0.327	0.589	1.193	2.971	0.458	2.082	-2.184550565	0.000150648	0.012839827	DOWN
Contig_200099	441	-	#N/A	#N/A	38	51	174	95	4.547	6.037	27.081	15.742	5.292	21.4115	-2.016500902	0.000150742	0.012840777	DOWN
Contig_304828	1904	-	#N/A	#N/A	40	13	0	0	1.124	0.369	0	0	0.7465	0	Inf	0.000151228	0.012865374	UP
Contig_42545	1014	-	K13368	ko01100:Metabolic pathways,ko00140:Steroid hormone biosynthesis,ko04913:Ovarian steroidogenesis,	171	208	50	34	8.938	10.798	3.403	2.455	9.868	2.929	1.752349522	0.000151265	0.012865374	UP
Contig_6062	5347	-	K14489	ko04075:Plant hormone signal transduction,	116	131	379	232	1.145	1.29	4.861	3.168	1.2175	4.0145	-1.721298541	0.000151282	0.012865374	DOWN
Contig_13262	1425	-	#N/A	#N/A	612	768	1861	1203	22.718	28.421	89.666	61.655	25.5695	75.6605	-1.565116361	0.000151584	0.012883955	DOWN
Contig_138741	845	-	K14709	#N/A	25	22	0	0	1.595	1.384	0	0	1.4895	0	Inf	0.000151867	0.012896056	UP
Contig_8756	1185	-	#N/A	#N/A	139	118	27	4	6.224	5.255	1.593	0.273	5.7395	0.933	2.620976075	0.000151894	0.012896056	UP
Contig_42548	2272	-	K04037	ko01100:Metabolic pathways,ko01110:Biosynthesis of secondary metabolites,ko00860:Porphyrin and chlorophyll metabolism,	4037	4581	1458	943	94.055	106.307	44.064	30.322	100.181	37.193	1.429505892	0.000152026	0.012900179	UP
Contig_130138	410	-	#N/A	#N/A	269	255	515	653	34.717	32.816	86.296	116.313	33.7665	101.3045	-1.585033708	0.000152145	0.012903188	DOWN
Contig_49459	407	-	K02866	ko03010:Ribosome,	50	31	3	0	6.536	3.958	0.555	0	5.247	0.2775	4.240933113	0.000153203	0.012985745	UP
Contig_292633	1349	-	#N/A	#N/A	318	287	64	82	12.486	11.22	3.241	4.459	11.853	3.85	1.622321901	0.000153312	0.012987849	UP
Contig_17764	2913	-	K00931	ko01100:Metabolic pathways,ko01130:Biosynthesis of antibiotics,ko01230:Biosynthesis of amino acids,ko00330:Arginine and proline metabolism,ko00332:Carbapenem biosynthesis,	157	202	45	35	2.86	3.65	1.053	0.884	3.255	0.9685	1.748833589	0.000154746	0.013094917	UP
Contig_83104	1058	-	#N/A	#N/A	22	35	1	0	1.088	1.728	0.064	0	1.408	0.032	5.459431619	0.000154704	0.013094917	UP
Contig_113563	12888	-	K13420	ko04016:MAPK signaling pathway - plant,ko04626:Plant-pathogen interaction,	72	101	244	189	0.296	0.414	1.299	1.07	0.355	1.1845	-1.738387269	0.000155483	0.01312459	DOWN
Contig_146418	577	-	#N/A	#N/A	27	38	86	110	2.479	3.507	10.213	13.984	2.993	12.0985	-2.015164006	0.000155327	0.01312459	DOWN
Contig_198152	577	-	K04532	#N/A	52	101	189	229	4.737	9.229	22.474	29.015	6.983	25.7445	-1.882345373	0.000155452	0.01312459	DOWN
Contig_252846	399	-	#N/A	#N/A	37	14	0	0	4.944	1.836	0	0	3.39	0	Inf	0.000155358	0.01312459	UP
First_Contig3258	2868	tr|A0A0D2NU10|A0A0D2NU10_9CHLO:SubName: Full=Uncharacterized protein {ECO:0000313|EMBL:KIZ07606.1}; GN=MNEG_0353 OS=Unreviewed; 1176 AA.	K10638	#N/A	143	174	370	346	2.635	3.195	8.862	8.811	2.915	8.8365	-1.59997917	0.000155523	0.01312459	DOWN
Contig_207786	1059	-	#N/A	#N/A	192	273	56	52	9.586	13.595	3.615	3.568	11.5905	3.5915	1.690284383	0.000155758	0.013137198	UP
Contig_196956	2856	-	#N/A	#N/A	18	19	72	61	0.341	0.346	1.743	1.547	0.3435	1.645	-2.25970558	0.000156401	0.013184177	DOWN
Contig_46104	594	-	K02993	ko03010:Ribosome,	155	127	20	34	13.812	11.233	2.334	4.122	12.5225	3.228	1.955810128	0.000156671	0.01319973	UP
Contig_24497	513	-	#N/A	#N/A	4	4	10	111	0.457	0.421	1.386	15.743	0.439	8.5645	-4.286076179	0.000157762	0.013284389	DOWN
Contig_223028	513	-	#N/A	#N/A	0	5	39	26	0	0.494	5.228	3.637	0.247	4.4325	-4.165537684	0.000157856	0.013285042	DOWN
Contig_210511	1274	-	#N/A	#N/A	15	20	57	74	0.608	0.838	3.046	4.254	0.723	3.65	-2.335828912	0.000158075	0.013288908	DOWN
First_Contig5212	910	-	#N/A	#N/A	9	18	56	60	0.509	1.071	4.235	4.795	0.79	4.515	-2.514801429	0.000158048	0.013288908	DOWN
Contig_11067	3456	-	#N/A	#N/A	258	227	70	39	3.96	3.459	1.384	0.826	3.7095	1.105	1.747178371	0.000158496	0.01330974	UP
Contig_147213	1603	-	#N/A	#N/A	33	16	0	0	1.078	0.531	0	0	0.8045	0	Inf	0.000158487	0.01330974	UP
Contig_196780	1360	-	K06632	ko04110:Cell cycle,	76	93	193	224	2.96	3.587	9.758	12.016	3.2735	10.887	-1.733700579	0.000158792	0.01332009	DOWN
First_Contig7344	1611	-	#N/A	#N/A	42	12	0	0	1.381	0.405	0	0	0.893	0	Inf	0.00015874	0.01332009	UP
Contig_235705	1098	-	#N/A	#N/A	3	0	16	50	0.127	0	1.01	3.319	0.0635	2.1645	-5.091133398	0.000159276	0.01335014	DOWN
Contig_86542	1868	-	#N/A	#N/A	584	642	192	137	16.538	18.116	7.059	5.347	17.327	6.203	1.481983858	0.000159324	0.01335014	UP
Contig_18761	5121	-	K14415	#N/A	1114	1098	346	279	11.515	11.299	4.635	3.979	11.407	4.307	1.405164189	0.000159434	0.013352148	UP
Contig_316292	699	-	#N/A	#N/A	14	37	0	0	1.047	2.786	0	0	1.9165	0	Inf	0.000160237	0.013404809	UP
Contig_65299	401	-	K11262	ko01100:Metabolic pathways,ko01110:Biosynthesis of secondary metabolites,ko00620:Pyruvate metabolism,ko04152:AMPK signaling pathway,ko01212:Fatty acid metabolism,ko04910:Insulin signaling pathway,ko00640:Propanoate metabolism,ko04922:Glucagon signaling pathway,ko00061:Fatty acid biosynthesis,	121	115	248	314	16.014	15.136	42.529	57.211	15.575	49.87	-1.67894004	0.000160196	0.013404809	DOWN
Contig_22499	2289	-	K03234	ko04921:Oxytocin signaling pathway,ko04152:AMPK signaling pathway,	120	91	19	19	2.772	2.104	0.573	0.606	2.438	0.5895	2.048134408	0.000160456	0.013411596	UP
Contig_329005	489	-	#N/A	#N/A	15	35	0	0	1.602	3.823	0	0	2.7125	0	Inf	0.00016058	0.013411596	UP
Contig_58614	1242	-	#N/A	#N/A	94	55	172	249	3.99	2.353	9.506	14.661	3.1715	12.0835	-1.929801146	0.000160532	0.013411596	DOWN
Contig_199294	1246	-	K02320	ko01100:Metabolic pathways,ko00230:Purine metabolism,ko00240:Pyrimidine metabolism,ko03030:DNA replication,	28	27	107	70	1.203	1.14	5.905	4.121	1.1715	5.013	-2.09731728	0.000161486	0.013479939	DOWN
Contig_54245	3006	-	#N/A	#N/A	89	132	262	271	1.575	2.317	5.976	6.573	1.946	6.2745	-1.688988789	0.000161591	0.013481421	DOWN
Contig_11630	1228	-	#N/A	#N/A	178	174	48	29	7.654	7.451	2.7	1.711	7.5525	2.2055	1.775848519	0.000161893	0.013488444	UP
Contig_16517	2371	-	K00873	ko01100:Metabolic pathways,ko01110:Biosynthesis of secondary metabolites,ko01130:Biosynthesis of antibiotics,ko01120:Microbial metabolism in diverse environments,ko00230:Purine metabolism,ko01230:Biosynthesis of amino acids,ko01200:Carbon metabolism,ko05165:Human papillomavirus infection,ko05203:Viral carcinogenesis,ko00620:Pyruvate metabolism,ko00010:Glycolysis / Gluconeogenesis,ko04922:Glucagon…	555	851	1923	1272	12.39	18.913	55.697	39.175	15.6515	47.436	-1.599681433	0.000161938	0.013488444	DOWN
First_Contig1673	1994	-	#N/A	#N/A	48	51	110	171	1.285	1.36	3.799	6.28	1.3225	5.0395	-1.93001288	0.000161913	0.013488444	DOWN
Contig_46791	680	-	#N/A	#N/A	6	8	13	147	0.462	0.605	1.289	15.827	0.5335	8.558	-4.003713503	0.000162206	0.013503485	DOWN
Contig_40044	8061	-	#N/A	#N/A	34	25	132	69	0.221	0.162	1.126	0.623	0.1915	0.8745	-2.191113992	0.000162564	0.013521832	DOWN
Contig_80767	1470	-	K03531	ko04112:Cell cycle - Caulobacter,	69	82	213	165	2.476	2.948	9.939	8.182	2.712	9.0605	-1.740233489	0.000162602	0.013521832	DOWN
Contig_1393	4684	-	#N/A	#N/A	2480	1682	642	476	28.025	18.933	9.416	7.414	23.479	8.415	1.480335787	0.000162749	0.013525948	UP
First_Contig1000	1483	tr|A0A0D2JL44|A0A0D2JL44_9CHLO:RecName: Full=Phosphotransferase {ECO:0000256|RuleBase:RU362007}; GN=MNEG_7991 OS=Unreviewed; 206 AA.	K00844	ko01100:Metabolic pathways,ko01110:Biosynthesis of secondary metabolites,ko01130:Biosynthesis of antibiotics,ko01120:Microbial metabolism in diverse environments,ko01200:Carbon metabolism,ko00520:Amino sugar and nucleotide sugar metabolism,ko00500:Starch and sucrose metabolism,ko04910:Insulin signaling pathway,ko00010:Glycolysis / Gluconeogenesis,ko00051:Fructose and mannose metabolism,ko04066:HI…	446	470	744	1659	15.904	16.714	34.471	81.703	16.309	58.087	-1.832546997	0.000162828	0.013525948	DOWN
First_Contig7481	1166	tr|W7U9F9|W7U9F9_9STRA:SubName: Full=Beta-lactamase/transpeptidase-like protein {ECO:0000313|EMBL:EWM29584.1}; GN=Naga_100006g25 OS=Nannochloropsis gaditana.	#N/A	#N/A	26	29	1	0	1.195	1.315	0.08	0	1.255	0.04	4.971543554	0.000163056	0.01353762	UP
Contig_2558	4916	-	#N/A	#N/A	2641	1797	6463	3963	28.435	19.274	90.28	58.865	23.8545	74.5725	-1.644382261	0.000163186	0.013541128	DOWN
Contig_138365	1007	-	#N/A	#N/A	22	36	54	216	1.178	1.866	3.711	15.636	1.522	9.6735	-2.668069611	0.000163462	0.013556712	DOWN
Contig_37603	985	-	K02998	ko03010:Ribosome,	89	44	9	5	4.758	2.381	0.656	0.381	3.5695	0.5185	2.783306108	0.000163733	0.013571857	UP
Contig_22480	2412	-	#N/A	#N/A	29	43	114	96	0.636	0.933	3.246	2.906	0.7845	3.076	-1.971210151	0.000163872	0.013576068	DOWN
First_Contig5608	464	tr|C1FFH6|C1FFH6_MICSR:SubName: Full=Uncharacterized protein {ECO:0000313|EMBL:ACO69372.1}; GN=MICPUN_60517 OS=Micromonas sp.	#N/A	#N/A	38	49	0	4	4.313	5.523	0	0.561	4.918	0.2805	4.131999059	0.000165694	0.013719636	UP
Contig_189993	1000	-	#N/A	#N/A	112	126	27	20	5.907	6.617	1.847	1.447	6.262	1.647	1.926782953	0.000165963	0.013727092	UP
Contig_29463	1527	-	K15275	#N/A	104	145	30	10	3.618	5.013	1.344	0.471	4.3155	0.9075	2.249558174	0.000165895	0.013727092	UP
Contig_119899	1401	-	#N/A	#N/A	83	63	7	12	3.118	2.366	0.366	0.642	2.742	0.504	2.443732932	0.000166245	0.013743037	UP
Contig_59770	415	-	#N/A	#N/A	55	85	197	165	7.001	10.8	32.61	29.003	8.9005	30.8065	-1.791276494	0.000166608	0.013765683	DOWN
Contig_19013	473	-	#N/A	#N/A	150	146	39	14	16.749	16.301	5.717	2.185	16.525	3.951	2.06436052	0.000167251	0.013789237	UP
Contig_65818	512	-	K06228	ko04341:Hedgehog signaling pathway - fly,	6	3	36	35	0.667	0.306	4.813	4.999	0.4865	4.906	-3.334035524	0.000167129	0.013789237	DOWN
First_Contig536	1869	-	#N/A	#N/A	110	128	137	1297	3.107	3.608	5.05	50.667	3.3575	27.8585	-3.052658275	0.000167226	0.013789237	DOWN
Second_Contig287	2694	tr|A0A078G2X3|A0A078G2X3_BRANA:SubName: Full=BnaC09g29270D protein {ECO:0000313|EMBL:CDY19671.1}; GN=BnaC09g29270D OS=Brassica napus	K11527	#N/A	179039	69015	386606	312439	3518.187	1350.572	9854.597	8469.367	2434.3795	9161.982	-1.912105638	0.000167158	0.013789237	DOWN
Contig_228352	522	-	#N/A	#N/A	2	3	24	32	0.193	0.353	3.209	4.442	0.273	3.8255	-3.808675467	0.000167528	0.013804656	DOWN
Contig_204708	401	-	#N/A	#N/A	9	49	256	76	1.153	6.443	43.773	13.786	3.798	28.7795	-2.921729717	0.000167623	0.013805053	DOWN
First_Contig4179	1118	tr|A0A0D2LNX6|A0A0D2LNX6_9CHLO:SubName: Full=DUTP pyrophosphatase {ECO:0000313|EMBL:KIY93499.1}; GN=MNEG_14463 OS=Unreviewed; 171 AA.	K01520	ko01100:Metabolic pathways,ko00240:Pyrimidine metabolism,ko00983:Drug metabolism - other enzymes,	821	973	1980	1734	38.872	45.863	121.606	113.247	42.3675	117.4265	-1.470728116	0.000167739	0.01380728	DOWN
Contig_379947	404	-	#N/A	#N/A	0	0	9	34	0	0	1.53	6.178	0	3.854	#NAME?	0.000168391	0.013853489	DOWN
Contig_139794	719	-	K01493	ko01100:Metabolic pathways,ko00240:Pyrimidine metabolism,	26	14	71	77	1.905	1.035	6.823	7.808	1.47	7.3155	-2.315140318	0.00016878	0.013878066	DOWN
First_Contig1714	1461	tr|G4ZEF6|G4ZEF6_PHYSP:SubName: Full=Putative uncharacterized protein {ECO:0000313|EMBL:EGZ18421.1}; GN=PHYSODRAFT_332215 OS=Phytophthora sojae	K17702	ko04015:Rap1 signaling pathway,	40	25	2	0	1.432	0.908	0.083	0	1.17	0.0415	4.817253383	0.000169122	0.013898777	UP
Contig_61763	566	-	K02989	ko03010:Ribosome,	73	61	7	10	6.856	5.695	0.871	1.318	6.2755	1.0945	2.519458456	0.000169398	0.013914017	UP
Contig_59281	2649	-	#N/A	#N/A	43	78	173	155	0.85	1.556	4.486	4.262	1.203	4.374	-1.862316578	0.000170602	0.01400021	DOWN
Contig_79660	801	-	#N/A	#N/A	376	519	911	1023	24.832	34.14	78.086	93.251	29.486	85.6685	-1.538734705	0.000170629	0.01400021	DOWN
Contig_212851	415	-	K15448	#N/A	4	9	42	39	0.466	1.159	6.88	6.846	0.8125	6.863	-3.078399637	0.000170727	0.014000778	DOWN
Contig_71445	1051	-	K00002	ko01100:Metabolic pathways,ko01110:Biosynthesis of secondary metabolites,ko01130:Biosynthesis of antibiotics,ko01120:Microbial metabolism in diverse environments,ko00010:Glycolysis / Gluconeogenesis,ko00561:Glycerolipid metabolism,ko00040:Pentose and glucuronate interconversions,ko01220:Degradation of aromatic compounds,ko00930:Caprolactam degradation,	6	5	37	35	0.313	0.242	2.447	2.463	0.2775	2.455	-3.145163348	0.000170925	0.014009603	DOWN
Contig_25187	1171	-	#N/A	#N/A	13	16	27	168	0.579	0.7	1.594	10.484	0.6395	6.039	-3.239293409	0.0001712	0.014024663	DOWN
Contig_36350	6263	-	K11967	#N/A	82	94	14	15	0.692	0.795	0.149	0.175	0.7435	0.162	2.198338929	0.000171873	0.014072269	UP
Contig_27820	2347	-	K16911	ko01110:Biosynthesis of secondary metabolites,	196	177	51	32	4.427	3.969	1.503	1.003	4.198	1.253	1.744315752	0.000172846	0.014144403	UP
Contig_12996	416	-	#N/A	#N/A	4	0	41	20	0.569	0	6.832	3.536	0.2845	5.184	-4.187565161	0.000172991	0.014146218	DOWN
Contig_29895	794	-	K00059	ko01100:Metabolic pathways,ko01130:Biosynthesis of antibiotics,ko01212:Fatty acid metabolism,ko01040:Biosynthesis of unsaturated fatty acids,ko00061:Fatty acid biosynthesis,ko00780:Biotin metabolism,ko00333:Prodigiosin biosynthesis,	27	37	2	0	1.817	2.489	0.164	0	2.153	0.082	4.7145806	0.000173089	0.014146218	UP
First_Contig3932	614	-	#N/A	#N/A	66	100	124	584	5.657	8.551	13.885	69.493	7.104	41.689	-2.55296328	0.000173144	0.014146218	DOWN
Contig_30914	1838	-	K15397	ko01110:Biosynthesis of secondary metabolites,ko00062:Fatty acid elongation,	145	119	33	20	4.19	3.425	1.227	0.809	3.8075	1.018	1.903106475	0.000173432	0.014154768	UP
Contig_31640	1154	-	#N/A	#N/A	211	300	521	620	9.665	13.696	31.027	39.231	11.6805	35.129	-1.588560477	0.000173427	0.014154768	DOWN
Contig_13436	2887	-	#N/A	#N/A	527	522	138	146	9.658	9.53	3.284	3.691	9.594	3.4875	1.459939223	0.000173685	0.014165903	UP
Contig_179728	1779	-	#N/A	#N/A	153	165	32	38	4.546	4.884	1.248	1.554	4.715	1.401	1.750800815	0.000173753	0.014165903	UP
Contig_220512	1558	-	K13356	ko04146:Peroxisome,ko04212:Longevity regulating pathway - worm,ko00073:Cutin, suberine and wax biosynthesis,	55	52	5	6	1.856	1.773	0.219	0.277	1.8145	0.248	2.871160031	0.000174436	0.014209455	UP
Contig_25070	3961	-	K22068	#N/A	1631	2103	3369	4772	21.802	27.991	58.4	87.979	24.8965	73.1895	-1.55569375	0.000174531	0.014209455	DOWN
Contig_28224	867	-	K02183	ko04014:Ras signaling pathway,ko04218:Cellular senescence,ko04015:Rap1 signaling pathway,ko04921:Oxytocin signaling pathway,ko04024:cAMP signaling pathway,ko04114:Oocyte meiosis,ko05167:Kaposi's sarcoma-associated herpesvirus infection,ko04910:Insulin signaling pathway,ko04722:Neurotrophin signaling pathway,ko04022:cGMP-PKG signaling pathway,ko04371:Apelin signaling pathway,ko04020:Calcium signal…	10	10	69	34	0.587	0.603	5.476	2.822	0.595	4.149	-2.801802084	0.000174564	0.014209455	DOWN
Contig_200014	1857	-	#N/A	#N/A	19	16	63	64	0.555	0.468	2.333	2.532	0.5115	2.4325	-2.24963366	0.000174831	0.014223658	DOWN
Contig_204240	4220	-	#N/A	#N/A	0	0	17	20	0	0	0.274	0.349	0	0.3115	#NAME?	0.000174979	0.014228236	DOWN
Contig_302168	665	-	#N/A	#N/A	57	7	0	0	4.553	0.518	0	0	2.5355	0	Inf	0.000175167	0.014235972	UP
Contig_96678	689	-	#N/A	#N/A	2	4	23	39	0.125	0.343	2.256	4.14	0.234	3.198	-3.772589504	0.00017571	0.014272559	DOWN
First_Contig5338	1112	tr|D8TQI9|D8TQI9_VOLCA:SubName: Full=Putative uncharacterized protein {ECO:0000313|EMBL:EFJ50042.1}; GN=VOLCADRAFT_103993 OS=Volvox carteri f. nagariensis.	#N/A	#N/A	30	18	62	120	1.434	0.862	3.822	7.858	1.148	5.84	-2.346845727	0.000175953	0.014284753	DOWN
Contig_135591	791	-	#N/A	#N/A	41	12	0	0	2.725	0.807	0	0	1.766	0	Inf	0.000176998	0.014351134	UP
Contig_304153	980	-	#N/A	#N/A	41	12	0	0	2.218	0.621	0	0	1.4195	0	Inf	0.000177001	0.014351134	UP
Contig_4195	1775	-	K00799	ko05225:Hepatocellular carcinoma,ko05418:Fluid shear stress and atherosclerosis,ko00480:Glutathione metabolism,ko00983:Drug metabolism - other enzymes,ko01524:Platinum drug resistance,ko00980:Metabolism of xenobiotics by cytochrome P450,ko05204:Chemical carcinogenesis,ko00982:Drug metabolism - cytochrome P450,	724	614	165	195	21.594	18.241	6.381	8.03	19.9175	7.2055	1.466866125	0.00017705	0.014351134	UP
Contig_8889	646	-	K03263	#N/A	55	53	7	4	4.484	4.319	0.699	0.445	4.4015	0.572	2.943908216	0.000177184	0.014354387	UP
Contig_81301	438	-	K02920	ko03010:Ribosome,	236	98	18	34	28.54	11.8	2.838	5.709	20.17	4.2735	2.238721056	0.000177691	0.014387959	UP
First_Contig3154	844	-	#N/A	#N/A	31	24	0	1	1.928	1.476	0	0.128	1.702	0.064	4.733015322	0.000177848	0.014393031	UP
Contig_114956	405	-	#N/A	#N/A	28	66	202	109	3.724	8.641	34.291	19.631	6.1825	26.961	-2.124611768	0.000178353	0.014417819	DOWN
Contig_128226	419	-	#N/A	#N/A	0	0	21	16	0	0	3.422	2.734	0	3.078	#NAME?	0.000178434	0.014417819	DOWN
Contig_83531	422	-	#N/A	#N/A	0	0	21	16	0	0	3.455	2.786	0	3.1205	#NAME?	0.000178435	0.014417819	DOWN
Contig_184561	2002	-	#N/A	#N/A	44	36	105	119	1.157	0.956	3.604	4.324	1.0565	3.964	-1.907664195	0.000180567	0.014576066	DOWN
Contig_34303	461	-	K02946	ko03010:Ribosome,	210	205	28	56	24.136	23.454	4.168	8.907	23.795	6.5375	1.863847508	0.000180583	0.014576066	UP
Contig_182513	515	-	#N/A	#N/A	31	52	2	3	3.172	5.345	0.326	0.361	4.2585	0.3435	3.631963346	0.000180965	0.014599228	UP
Contig_157269	3084	-	#N/A	#N/A	62	73	12	4	1.063	1.251	0.265	0.086	1.157	0.1755	2.720845929	0.000181284	0.014609679	UP
Contig_172055	1137	-	K14457	ko00561:Glycerolipid metabolism,ko04975:Fat digestion and absorption,	30	42	81	149	1.41	1.963	4.87	9.589	1.6865	7.2295	-2.099863554	0.000181257	0.014609679	DOWN
Contig_34239	1998	-	#N/A	#N/A	186	202	45	46	4.923	5.337	1.548	1.672	5.13	1.61	1.671898137	0.000181659	0.014632212	UP
Contig_66576	977	-	#N/A	#N/A	151	91	26	18	8.195	4.933	1.804	1.339	6.564	1.5715	2.062432967	0.000181943	0.014647462	UP
Contig_16090	802	-	#N/A	#N/A	1619	1940	4492	3076	106.837	127.512	384.638	280.104	117.1745	332.371	-1.504135871	0.000182314	0.014669667	DOWN
Contig_12977	917	-	#N/A	#N/A	76	52	309	116	4.408	2.968	23.122	9.238	3.688	16.18	-2.133301047	0.000183208	0.014731438	DOWN
Contig_180445	399	-	#N/A	#N/A	6	0	22	57	0.845	0	3.795	10.493	0.4225	7.144	-4.079708834	0.000183273	0.014731438	DOWN
Contig_2393	5404	-	#N/A	#N/A	223	184	57	33	2.18	1.794	0.723	0.449	1.987	0.586	1.761619303	0.000183918	0.014775517	UP
Second_Contig48	8402	-	#N/A	#N/A	42	103	332	150	0.266	0.647	2.713	1.307	0.4565	2.01	-2.138508736	0.000184857	0.014843223	DOWN
Contig_198075	569	-	K09495	#N/A	29	58	117	137	2.722	5.389	14.179	17.643	4.0555	15.911	-1.972072812	0.000185173	0.014853109	DOWN
Contig_66156	570	-	#N/A	#N/A	52	59	5	7	4.867	5.432	0.583	0.94	5.1495	0.7615	2.757516416	0.000185109	0.014853109	UP
First_Contig296	1555	tr|D8UDK6|D8UDK6_VOLCA:SubName: Full=Putative uncharacterized protein {ECO:0000313|EMBL:EFJ42210.1}; GN=VOLCADRAFT_107370 OS=Volvox carteri f. nagariensis.	#N/A	#N/A	70	114	200	277	2.384	3.863	8.841	13.019	3.1235	10.93	-1.807057966	0.000185479	0.014869886	DOWN
Contig_58114	1300	-	#N/A	#N/A	88	74	11	14	3.577	3.018	0.573	0.8	3.2975	0.6865	2.264041034	0.000186023	0.014905719	UP
Contig_6726	555	-	#N/A	#N/A	5	19	53	70	0.448	1.795	6.524	9.27	1.1215	7.897	-2.81587507	0.000186167	0.014909544	DOWN
Contig_310411	613	-	#N/A	#N/A	22	24	0	0	1.943	2.055	0	0	1.999	0	Inf	0.00018628	0.014910848	UP
Contig_118778	465	-	#N/A	#N/A	0	3	35	18	0	0.319	5.111	2.753	0.1595	3.932	-4.623634993	0.000186719	0.014938178	DOWN
Contig_108510	454	-	K02902	ko03010:Ribosome,	151	43	9	12	17.569	5	1.423	1.971	11.2845	1.697	2.733284026	0.000187005	0.014953328	UP
Contig_41656	588	-	#N/A	#N/A	93	59	9	12	8.413	5.26	1.095	1.543	6.8365	1.319	2.37381335	0.000187413	0.014978164	UP
Contig_29388	4636	-	#N/A	#N/A	540	415	147	95	6.162	4.724	2.173	1.503	5.443	1.838	1.566265269	0.000187662	0.014990289	UP
Contig_201148	1301	-	#N/A	#N/A	14	13	39	85	0.559	0.527	2.057	4.761	0.543	3.409	-2.650324496	0.000187847	0.014997271	DOWN
Contig_200048	2962	-	#N/A	#N/A	24	24	81	73	0.429	0.433	1.888	1.802	0.431	1.845	-2.097861042	0.000188074	0.015007575	DOWN
Contig_86344	1004	-	K00287	ko01100:Metabolic pathways,ko00790:Folate biosynthesis,ko01523:Antifolate resistance,ko00670:One carbon pool by folate,	23	61	146	122	1.199	3.185	9.981	8.909	2.192	9.445	-2.107302998	0.000188453	0.015030093	DOWN
Contig_20670	2561	-	K16795	ko01100:Metabolic pathways,ko00565:Ether lipid metabolism,	179	171	47	14	3.697	3.511	1.273	0.391	3.604	0.832	2.114943578	0.000189069	0.01506356	UP
Contig_37646	1786	-	K00850	ko01100:Metabolic pathways,ko01110:Biosynthesis of secondary metabolites,ko01130:Biosynthesis of antibiotics,ko01120:Microbial metabolism in diverse environments,ko01230:Biosynthesis of amino acids,ko01200:Carbon metabolism,ko03018:RNA degradation,ko04152:AMPK signaling pathway,ko00010:Glycolysis / Gluconeogenesis,ko00051:Fructose and mannose metabolism,ko00680:Methane metabolism,ko00030:Pentose …	252	346	707	591	7.472	10.214	27.181	24.174	8.843	25.6775	-1.537896952	0.00018905	0.01506356	DOWN
Contig_33309	1989	-	#N/A	#N/A	843	1151	2104	2046	22.444	30.504	72.648	75.127	26.474	73.8875	-1.480754125	0.000189192	0.015065588	DOWN
Contig_205624	1624	-	#N/A	#N/A	2	2	23	28	0.072	0.067	0.955	1.276	0.0695	1.1155	-4.004533726	0.000189399	0.015074223	DOWN
Contig_318259	612	-	#N/A	#N/A	0	0	9	33	0	0	1.066	3.918	0	2.492	#NAME?	0.000189734	0.015093138	DOWN
Contig_176459	1051	-	K01674	ko00910:Nitrogen metabolism,	36	26	112	79	1.831	1.304	7.35	5.47	1.5675	6.41	-2.031858914	0.000190008	0.015099282	DOWN
Contig_54068	643	-	#N/A	#N/A	61	25	0	3	4.992	2.04	0	0.319	3.516	0.1595	4.462306741	0.000189939	0.015099282	UP
Contig_86248	905	-	#N/A	#N/A	264	429	723	832	15.448	25	54.894	67.148	20.224	61.021	-1.593237454	0.000190439	0.015125782	DOWN
Contig_334556	2004	-	K14640	#N/A	25	21	0	0	0.671	0.564	0	0	0.6175	0	Inf	0.000190925	0.015156555	UP
Contig_26655	2033	-	#N/A	#N/A	387	543	897	1140	10.068	14.089	30.288	40.962	12.0785	35.625	-1.560448713	0.000191331	0.015173116	DOWN
Contig_99159	2477	-	#N/A	#N/A	256	452	761	862	5.463	9.622	21.109	25.418	7.5425	23.2635	-1.624953471	0.000191268	0.015173116	DOWN
Contig_84743	1848	-	#N/A	#N/A	45	21	149	82	1.291	0.607	5.549	3.229	0.949	4.389	-2.209412278	0.000191667	0.015191907	DOWN
Contig_42918	1208	-	K03303	#N/A	150	217	494	353	6.58	9.485	28.109	21.325	8.0325	24.717	-1.621582667	0.00019204	0.015213682	DOWN
Contig_137709	1373	-	K14803	#N/A	28	66	4	2	1.064	2.553	0.191	0.096	1.8085	0.1435	3.655670956	0.00019232	0.015228033	UP
Contig_190734	2873	-	K16458	#N/A	69	94	193	205	1.268	1.728	4.625	5.201	1.498	4.913	-1.713566615	0.00019244	0.015229708	DOWN
Contig_4559	1168	-	#N/A	#N/A	152	174	357	364	6.907	7.833	20.982	22.788	7.37	21.885	-1.57020586	0.000193038	0.015269151	DOWN
Contig_177164	3814	-	#N/A	#N/A	39	70	6	4	0.536	0.97	0.114	0.079	0.753	0.0965	2.964049017	0.000193276	0.015280134	UP
Contig_11991	2878	-	#N/A	#N/A	128	67	180	496	2.353	1.225	4.301	12.589	1.789	8.445	-2.238944036	0.000194783	0.015383104	DOWN
Contig_37224	2189	-	K01858	ko01100:Metabolic pathways,ko01130:Biosynthesis of antibiotics,ko00562:Inositol phosphate metabolism,ko00521:Streptomycin biosynthesis,	9	9	44	44	0.217	0.221	1.383	1.468	0.219	1.4255	-2.702465264	0.000194774	0.015383104	DOWN
First_Contig1227	2485	-	#N/A	#N/A	30	66	124	163	0.648	1.404	3.432	4.804	1.026	4.118	-2.004913099	0.000194878	0.015383104	DOWN
Contig_119430	1044	-	#N/A	#N/A	129	187	352	367	6.563	9.425	23.186	25.682	7.994	24.434	-1.611900583	0.000195177	0.015398748	DOWN
Second_Contig430	924	-	#N/A	#N/A	26	37	2	0	1.462	2.095	0.116	0	1.7785	0.058	4.938464264	0.000195341	0.015403849	UP
Contig_8962	1211	-	#N/A	#N/A	1215	957	322	288	53.111	41.666	18.251	17.395	47.3885	17.823	1.410796801	0.000195908	0.015440655	UP
Contig_68356	548	-	K05754	ko04144:Endocytosis,ko04810:Regulation of actin cytoskeleton,ko04666:Fc gamma R-mediated phagocytosis,ko05132:Salmonella infection,	48	18	147	91	4.594	1.755	18.383	12.145	3.1745	15.264	-2.265531793	0.000196043	0.015443364	DOWN
Contig_185319	5639	-	#N/A	#N/A	72	47	148	174	0.674	0.436	1.804	2.253	0.555	2.0285	-1.869853626	0.000196598	0.015479171	DOWN
Contig_37745	3734	-	#N/A	#N/A	177	228	333	778	2.514	3.219	6.123	15.224	2.8665	10.6735	-1.896671151	0.000196898	0.015494861	DOWN
Contig_282408	446	-	#N/A	#N/A	18	29	0	0	2.186	3.483	0	0	2.8345	0	Inf	0.000197237	0.015508185	UP
Contig_98579	1752	-	K05699	ko04810:Regulation of actin cytoskeleton,ko05203:Viral carcinogenesis,ko04510:Focal adhesion,ko04530:Tight junction,ko04670:Leukocyte transendothelial migration,ko04520:Adherens junction,	89	63	14	6	2.687	1.888	0.536	0.239	2.2875	0.3875	2.561503528	0.000197269	0.015508185	UP
Contig_34208	2389	-	#N/A	#N/A	47	38	4	0	1.046	0.849	0.112	0	0.9475	0.056	4.080627211	0.000198033	0.015560328	UP
Contig_27667	2725	-	K02605	ko04110:Cell cycle,ko04111:Cell cycle - yeast,ko04113:Meiosis - yeast,	73	86	16	8	1.408	1.659	0.396	0.206	1.5335	0.301	2.348992775	0.000198898	0.015616058	UP
Contig_94911	1628	-	#N/A	#N/A	64	60	143	174	2.07	1.936	6.018	7.8	2.003	6.909	-1.786314491	0.000198946	0.015616058	DOWN
Contig_40191	747	-	#N/A	#N/A	1	0	27	17	0.048	0	2.45	1.698	0.024	2.074	-6.433237678	0.000199318	0.0156373	DOWN
Contig_62720	610	-	#N/A	#N/A	27	46	3	0	2.367	3.943	0.292	0	3.155	0.146	4.433599731	0.000199812	0.015668076	UP
Contig_3468	911	-	#N/A	#N/A	83	38	200	160	4.806	2.203	15.09	12.85	3.5045	13.97	-1.995051491	0.000200099	0.015682576	DOWN
Contig_112737	1340	-	#N/A	#N/A	127	135	13	32	5.031	5.303	0.676	1.753	5.167	1.2145	2.088964394	0.000200875	0.015703424	UP
Contig_165063	2308	-	#N/A	#N/A	67	113	345	167	1.54	2.592	10.275	5.291	2.066	7.783	-1.913486103	0.000200794	0.015703424	DOWN
Contig_202215	1934	-	K03510	ko03460:Fanconi anemia pathway,	21	44	115	89	0.58	1.209	4.095	3.364	0.8945	3.7295	-2.059828839	0.000200825	0.015703424	DOWN
Contig_228861	593	-	#N/A	#N/A	11	15	35	94	0.978	1.324	4.07	11.584	1.151	7.827	-2.765571611	0.000200828	0.015703424	DOWN
Contig_29603	4362	-	K08813	#N/A	29	22	90	74	0.347	0.269	1.417	1.243	0.308	1.33	-2.11042399	0.000200574	0.015703424	DOWN
Contig_110645	2642	-	#N/A	#N/A	12	9	28	99	0.233	0.174	0.733	2.738	0.2035	1.7355	-3.092250666	0.000201315	0.01572984	DOWN
Contig_39318	885	-	#N/A	#N/A	56	36	5	2	3.324	2.134	0.39	0.188	2.729	0.289	3.239230997	0.000201936	0.015770402	UP
Contig_160546	530	-	K12394	ko04142:Lysosome,	6	10	48	39	0.566	1.033	6.251	5.339	0.7995	5.795	-2.857638722	0.000202375	0.015796642	DOWN
Contig_54153	5173	-	#N/A	#N/A	111	149	182	848	1.141	1.514	2.41	11.977	1.3275	7.1935	-2.437982024	0.000202481	0.015796898	DOWN
Contig_63386	1052	-	#N/A	#N/A	16	11	45	71	0.816	0.555	2.906	4.924	0.6855	3.915	-2.513783736	0.000203088	0.015836246	DOWN
Contig_105027	791	-	#N/A	#N/A	77	69	5	13	5.17	4.614	0.442	1.232	4.892	0.837	2.547124876	0.000203555	0.015864634	UP
First_Contig2967	4933	tr|A0A0D2MTA2|A0A0D2MTA2_9CHLO:SubName: Full=Uncharacterized protein {ECO:0000313|EMBL:KIY97655.1}; GN=MNEG_10307 OS=Unreviewed; 342 AA.	#N/A	#N/A	191	259	374	826	2.054	2.765	5.203	12.234	2.4095	8.7185	-1.855346143	0.000203715	0.015869058	DOWN
Contig_139309	893	-	#N/A	#N/A	61	79	179	166	3.611	4.649	13.761	13.603	4.13	13.682	-1.728065448	0.000204308	0.015894865	DOWN
Contig_212545	1015	-	#N/A	#N/A	13	16	81	42	0.684	0.849	5.447	2.998	0.7665	4.2225	-2.461739726	0.000204348	0.015894865	DOWN
Contig_310344	557	-	#N/A	#N/A	33	15	0	0	3.105	1.439	0	0	2.272	0	Inf	0.000204419	0.015894865	UP
Contig_50568	528	-	#N/A	#N/A	0	2	24	25	0	0.224	3.066	3.433	0.112	3.2495	-4.858647111	0.000204459	0.015894865	DOWN
Contig_199000	1433	-	#N/A	#N/A	83	122	276	218	3.068	4.503	13.222	11.103	3.7855	12.1625	-1.683884032	0.000204742	0.015908808	DOWN
Contig_47391	1933	-	#N/A	#N/A	73	91	11	15	2.01	2.482	0.388	0.55	2.246	0.469	2.2596981	0.000204978	0.01591908	UP
Contig_32563	1563	-	#N/A	#N/A	135	182	332	385	4.579	6.137	14.606	17.991	5.358	16.2985	-1.604972709	0.000205326	0.015930083	DOWN
First_Contig45	4807	tr|I0YYV8|I0YYV8_9CHLO:SubName: Full=Uncharacterized protein {ECO:0000313|EMBL:EIE23577.1}; GN=COCSUDRAFT_41776 OS=Unreviewed; 812 AA.	#N/A	#N/A	926	1065	326	235	10.199	11.682	4.663	3.571	10.9405	4.117	1.41001332	0.000205275	0.015930083	UP
Contig_306001	702	-	#N/A	#N/A	5	66	0	0	0.343	4.966	0	0	2.6545	0	Inf	0.000205574	0.015941227	UP
Contig_136312	1917	-	#N/A	#N/A	130	168	490	257	3.6	4.624	17.553	9.784	4.112	13.6685	-1.732942759	0.000205805	0.015949252	DOWN
Contig_5828	2240	-	#N/A	#N/A	453	339	116	86	10.704	7.986	3.567	2.799	9.345	3.183	1.553807507	0.000205884	0.015949252	UP
Contig_77723	7336	-	#N/A	#N/A	604	1288	2862	1836	4.358	9.255	26.793	18.278	6.8065	22.5355	-1.72721442	0.000206681	0.016002914	DOWN
Contig_48213	1699	-	#N/A	#N/A	470	614	1174	1083	14.637	19.059	47.442	46.568	16.848	47.005	-1.480236885	0.000207211	0.016035853	DOWN
Contig_6816	5094	-	#N/A	#N/A	1827	2275	6026	3271	18.991	23.547	81.229	46.895	21.269	64.062	-1.590716635	0.000207392	0.016041862	DOWN
Contig_72283	641	-	K02882	ko03010:Ribosome,	90	55	12	2	7.466	4.483	1.248	0.18	5.9745	0.714	3.064822001	0.000207961	0.016077779	UP
Contig_88559	2964	-	K10454	#N/A	68	77	6	13	1.214	1.371	0.133	0.31	1.2925	0.2215	2.544785677	0.00020822	0.01608968	UP
Contig_37049	2087	-	K02358	#N/A	95	147	29	13	2.405	3.712	0.947	0.466	3.0585	0.7065	2.11406281	0.000208992	0.01614127	UP
Contig_88891	1249	-	#N/A	#N/A	74	107	269	183	3.157	4.534	14.764	10.68	3.8455	12.722	-1.726082394	0.000209202	0.016144126	DOWN
First_Contig5147	1740	tr|A0A0D2MF52|A0A0D2MF52_9CHLO:SubName: Full=Trithorax-like protein, histone-lysineN-methyltransferase {ECO:0000313|EMBL:KIZ01780.1}; GN=MNEG_6179 OS=Unreviewed; 1493 AA.	#N/A	#N/A	2	6	48	24	0.068	0.18	1.912	1.01	0.124	1.461	-3.558544152	0.000209239	0.016144126	DOWN
Contig_16849	413	-	K12622	ko03040:Spliceosome,ko03018:RNA degradation,	91	123	24	6	11.695	15.673	3.98	1.079	13.684	2.5295	2.435565865	0.00020945	0.016145064	UP
Contig_64380	612	-	#N/A	#N/A	312	549	988	942	26.978	47.291	110.804	112.383	37.1345	111.5935	-1.587420938	0.000209461	0.016145064	DOWN
Contig_196746	9238	-	#N/A	#N/A	61	65	136	189	0.351	0.372	1.014	1.496	0.3615	1.255	-1.795619812	0.000209966	0.016175876	DOWN
Contig_17601	824	-	#N/A	#N/A	958	1306	2121	2674	61.528	83.558	176.77	236.961	72.543	206.8655	-1.511784746	0.000210499	0.016208849	DOWN
[truncated: 11,950 more rows]
