# Supplementary material for: Comparative transcriptome analyses of oleaginous Botryococcus braunii race A reveal significant differences in gene expression upon cobalt enrichment
Source: Biotechnol Biofuels. 2018 Dec 18;11:333. doi: 10.1186/s13068-018-1331-5 (PMC6297975; doi:10.1186/s13068-018-1331-5)
Supplement: Supplementary file 13 — Additional file 13: Dataset S12. List of unigenes that differentially expressed upon high cobalt treatment (8 days). [file 13068_2018_1331_MOESM13_ESM.xls]

Unigene_id	Unigene_length	protein_ID:protein_description	KO ID	pathway ID	G-8d-1_count	G-8d-2_count	Z-8d-1_count	Z-8d-2_count	G-8d-1_FPKM	G-8d-2_FPKM	Z-8d-1_FPKM	Z-8d-2_FPKM	G-8d	Z-8d	log2FC	Pvalue	Qvalue	updown
Contig_57235	4368	-	#N/A	#N/A	2	1	2571	2191	0.027	0.017	36.507	30.145	0.022	33.326	-10.56492893	2.22E-47	3.74E-42	DOWN
Contig_210455	1782	-	#N/A	#N/A	0	0	1158	952	0	0	40.296	32.101	0	36.1985	#NAME?	3.13E-41	2.64E-36	DOWN
Contig_104007	401	-	#N/A	#N/A	6	3	1855	2468	0.887	0.429	286.833	369.905	0.658	328.369	-8.963014635	2.73E-40	1.54E-35	DOWN
Contig_350844	3239	-	#N/A	#N/A	0	0	1462	940	0	0	27.989	17.442	0	22.7155	#NAME?	4.10E-40	1.73E-35	DOWN
Contig_150215	1911	-	#N/A	#N/A	113	146	13091	12431	3.638	4.45	424.836	391.002	4.044	407.919	-6.656355899	1.79E-38	6.05E-34	DOWN
Contig_138415	2499	-	K10461	#N/A	0	0	800	654	0	0	19.853	15.742	0	17.7975	#NAME?	1.64E-36	4.15E-32	DOWN
Contig_215899	1015	-	#N/A	#N/A	2	0	1191	890	0.147	0	72.747	52.719	0.0735	62.733	-9.737264591	1.72E-36	4.15E-32	DOWN
Contig_222978	1573	-	K13243	#N/A	3	1	1168	951	0.115	0.054	46.057	36.328	0.0845	41.1925	-8.92921463	3.38E-36	6.34E-32	DOWN
Contig_378461	1203	-	#N/A	#N/A	1	0	1213	813	0.066	0	62.518	40.637	0.033	51.5775	-10.61006011	3.19E-36	6.34E-32	DOWN
Contig_169807	1185	-	#N/A	#N/A	7	12	1353	1370	0.359	0.57	70.817	69.493	0.4645	70.155	-7.238723523	4.74E-34	8.01E-30	DOWN
Contig_3307	1388	-	#N/A	#N/A	18	17	2104	1791	0.815	0.724	93.987	77.553	0.7695	85.77	-6.800407984	5.55E-34	8.51E-30	DOWN
Contig_360675	1355	-	#N/A	#N/A	0	0	685	462	0	0	31.371	20.514	0	25.9425	#NAME?	4.20E-32	5.65E-28	DOWN
First_Contig594	1783	tr|L1J288|L1J288_GUITH:SubName: Full=Uncharacterized protein {ECO:0000313|EMBL:EKX42244.1, ECO:0000313|EnsemblProtists:EKX42244}; GN=GUITHDRAFT_141440 OS=Guillardia theta CCMP2712.	#N/A	#N/A	11	4	1447	1392	0.39	0.14	50.324	46.922	0.265	48.623	-7.519502739	4.35E-32	5.65E-28	DOWN
Contig_51392	1473	-	#N/A	#N/A	28	19	2546	2244	1.164	0.769	107.181	91.567	0.9665	99.374	-6.683954895	5.32E-32	6.42E-28	DOWN
First_Contig1613	2040	-	#N/A	#N/A	290	468	24777	21805	8.79	13.347	753.213	642.482	11.0685	697.8475	-5.978380173	1.67E-31	1.88E-27	DOWN
Contig_181814	1784	-	#N/A	#N/A	14	5	1852	1561	0.491	0.164	64.388	52.595	0.3275	58.4915	-7.48058827	2.87E-31	3.03E-27	DOWN
First_Contig5806	5678	-	#N/A	#N/A	17	6	1827	1794	0.186	0.06	19.95	18.988	0.123	19.469	-7.306376658	6.27E-30	6.23E-26	DOWN
Contig_198504	4503	-	#N/A	#N/A	13	4	1402	1384	0.173	0.047	19.309	18.474	0.11	18.8915	-7.424089923	1.25E-29	1.17E-25	DOWN
Contig_197085	1803	-	#N/A	#N/A	5	10	836	983	0.166	0.314	28.766	32.764	0.24	30.765	-7.002111776	1.56E-29	1.38E-25	DOWN
Contig_57697	3249	-	K18966	ko01100:Metabolic pathways,ko01110:Biosynthesis of secondary metabolites,ko00410:beta-Alanine metabolism,ko00770:Pantothenate and CoA biosynthesis,ko00430:Taurine and hypotaurine metabolism,	8	0	1372	1151	0.144	0	26.196	21.291	0.072	23.7435	-8.365319995	3.28E-29	2.77E-25	DOWN
Contig_193730	3191	-	K10615	ko04120:Ubiquitin mediated proteolysis,	38	23	2570	2212	0.741	0.422	49.942	41.658	0.5815	45.8	-6.299424596	3.44E-28	2.76E-24	DOWN
Contig_55134	1194	-	K01373	ko04142:Lysosome,ko04210:Apoptosis,	10	2	1155	1021	0.505	0.115	59.98	51.421	0.31	55.7005	-7.489278252	4.03E-28	3.09E-24	DOWN
Contig_182593	1327	-	#N/A	#N/A	13	6	1246	959	0.615	0.285	58.221	43.443	0.45	50.832	-6.819668183	9.53E-28	6.99E-24	DOWN
Contig_115128	1752	-	#N/A	#N/A	46	50	2086	2282	1.627	1.67	73.845	78.293	1.6485	76.069	-5.528082847	2.23E-27	1.50E-23	DOWN
Contig_3270	1760	-	#N/A	#N/A	21	16	1282	1155	0.735	0.534	45.178	39.451	0.6345	42.3145	-6.059388145	2.19E-27	1.50E-23	DOWN
Contig_185118	3092	-	K13886	#N/A	2	0	444	436	0.036	0	8.911	8.483	0.018	8.697	-8.916377117	3.03E-27	1.96E-23	DOWN
Contig_12416	2102	-	#N/A	#N/A	3663	6106	143	111	107.666	168.989	4.208	3.18	138.3275	3.694	5.226760321	5.12E-27	3.20E-23	UP
Contig_147433	1848	-	#N/A	#N/A	13	3	1326	1092	0.418	0.092	44.508	35.507	0.255	40.0075	-7.293629423	1.35E-26	8.13E-23	DOWN
Contig_26401	997	-	K01365	ko04142:Lysosome,ko04140:Autophagy - animal,ko05205:Proteoglycans in cancer,ko04145:Phagosome,ko04210:Apoptosis,ko05418:Fluid shear stress and atherosclerosis,ko04612:Antigen processing and presentation,	42	15	4097	3645	2.61	0.893	254.828	219.732	1.7515	237.28	-7.081855705	1.40E-26	8.13E-23	DOWN
First_Contig3374	884	-	#N/A	#N/A	48	69	2390	2344	3.353	4.521	167.68	159.372	3.937	163.526	-5.376279514	2.38E-26	1.34E-22	DOWN
Contig_40044	8061	-	#N/A	#N/A	92	57	4709	4160	0.705	0.409	36.227	31.021	0.557	33.624	-5.915670224	2.75E-26	1.50E-22	DOWN
Contig_2815	401	-	#N/A	#N/A	5	10	771	618	0.743	1.494	119.203	92.615	1.1185	105.909	-6.565116126	3.86E-26	2.03E-22	DOWN
Contig_138249	2430	-	K20040	#N/A	11	3	870	907	0.28	0.08	22.192	22.431	0.18	22.3115	-6.953646792	5.53E-26	2.83E-22	DOWN
Contig_196674	3196	-	#N/A	#N/A	9	1	868	870	0.181	0.024	16.844	16.357	0.1025	16.6005	-7.339458976	6.77E-26	3.36E-22	DOWN
Contig_13728	1436	-	#N/A	#N/A	10	7	764	640	0.418	0.297	32.976	26.802	0.3575	29.889	-6.385527577	1.71E-25	8.23E-22	DOWN
Contig_126277	460	-	#N/A	#N/A	4	6	625	470	0.529	0.8	84.261	61.477	0.6645	72.869	-6.776892183	2.30E-25	1.05E-21	DOWN
Contig_86335	1861	-	K13428	ko04626:Plant-pathogen interaction,	4	4	556	440	0.124	0.114	18.513	14.222	0.119	16.3675	-7.103728595	2.26E-25	1.05E-21	DOWN
Contig_316633	3790	-	#N/A	#N/A	9	0	1356	953	0.14	0	22.196	15.115	0.07	18.6555	-8.05803039	2.49E-25	1.10E-21	DOWN
Contig_42223	1994	-	#N/A	#N/A	25	13	1349	1269	0.771	0.365	41.953	38.25	0.568	40.1015	-6.141621462	3.73E-25	1.61E-21	DOWN
Contig_92142	2068	-	#N/A	#N/A	15	5	1022	1044	0.454	0.133	30.659	30.345	0.2935	30.502	-6.699399529	4.19E-25	1.77E-21	DOWN
Contig_45844	3341	-	K12311	ko04142:Lysosome,ko00511:Other glycan degradation,	3	3	470	399	0.047	0.056	8.726	7.182	0.0515	7.954	-7.27096432	5.25E-25	2.16E-21	DOWN
Contig_162425	2466	-	K11527	#N/A	9	3	717	640	0.238	0.061	18.03	15.592	0.1495	16.811	-6.813116251	5.85E-25	2.35E-21	DOWN
Contig_225539	656	-	K02087	ko05169:Epstein-Barr virus infection,ko04110:Cell cycle,ko05203:Viral carcinogenesis,ko04218:Cellular senescence,ko04114:Oocyte meiosis,ko05168:Herpes simplex infection,ko04914:Progesterone-mediated oocyte maturation,ko04540:Gap junction,ko04115:p53 signaling pathway,	2	0	432	323	0.156	0	40.836	29.571	0.078	35.2035	-8.818029032	1.25E-24	4.90E-21	DOWN
First_Contig1531	1717	-	#N/A	#N/A	1	0	270	362	0.028	0	9.739	12.663	0.014	11.201	-9.643984996	1.75E-24	6.71E-21	DOWN
Contig_200541	1186	-	#N/A	#N/A	9	5	569	842	0.467	0.228	29.758	42.671	0.3475	36.2145	-6.703410669	2.92E-24	1.10E-20	DOWN
Contig_173356	861	-	#N/A	#N/A	4	0	431	415	0.315	0	31.077	28.961	0.1575	30.019	-7.57438028	2.99E-24	1.10E-20	DOWN
Contig_212715	3734	-	K10356	#N/A	11	2	858	786	0.183	0.03	14.25	12.656	0.1065	13.453	-6.980930687	4.92E-24	1.77E-20	DOWN
Contig_210326	1558	-	K12349	ko01100:Metabolic pathways,ko04071:Sphingolipid signaling pathway,ko00600:Sphingolipid metabolism,	3	2	426	352	0.125	0.06	16.971	13.586	0.0925	15.2785	-7.36783383	5.04E-24	1.77E-20	DOWN
Contig_159417	3395	-	#N/A	#N/A	8	0	720	741	0.147	0	13.151	13.125	0.0735	13.138	-7.481785705	7.05E-24	2.43E-20	DOWN
Contig_166499	1724	-	K01065	#N/A	1	2	430	286	0.026	0.072	15.464	9.985	0.049	12.7245	-8.020611503	8.10E-24	2.73E-20	DOWN
Contig_199355	640	-	#N/A	#N/A	44	23	2335	1780	4.283	2.047	226.279	167.13	3.165	196.7045	-5.957680653	1.19E-23	3.93E-20	DOWN
Contig_192168	2493	-	#N/A	#N/A	15	8	879	705	0.363	0.18	21.865	17	0.2715	19.4325	-6.161375508	1.79E-23	5.81E-20	DOWN
First_Contig5774	2021	tr|A0A090LYN4|A0A090LYN4_OSTTA:SubName: Full=Zinc finger, CCCH-type {ECO:0000313|EMBL:CEF97130.1}; GN=OT_ostta03g02750 OS=Ostreococcus tauri.	K18753	ko04218:Cellular senescence,	2	1	377	303	0.074	0.036	11.556	9.015	0.055	10.2855	-7.546964594	1.89E-23	6.01E-20	DOWN
Contig_292058	821	-	#N/A	#N/A	6	12	716	517	0.473	0.865	54.117	37.816	0.669	45.9665	-6.102432799	3.59E-23	1.12E-19	DOWN
Contig_179278	1613	-	K22390	#N/A	6	6	487	422	0.248	0.212	18.74	15.735	0.23	17.2375	-6.22777288	4.07E-23	1.25E-19	DOWN
Contig_39845	772	-	K15498	#N/A	20	15	1007	743	1.626	1.147	80.929	57.861	1.3865	69.395	-5.645312197	6.71E-23	2.02E-19	DOWN
Contig_129734	1489	-	#N/A	#N/A	18	7	1090	839	0.756	0.266	45.391	33.878	0.511	39.6345	-6.277289675	7.98E-23	2.36E-19	DOWN
Contig_213990	1119	-	#N/A	#N/A	23	18	864	890	1.297	0.938	47.86	47.812	1.1175	47.836	-5.419750021	8.67E-23	2.52E-19	DOWN
Contig_196415	3836	-	#N/A	#N/A	31	10	1765	1960	0.497	0.146	28.531	30.713	0.3215	29.622	-6.525706503	9.32E-23	2.67E-19	DOWN
Contig_210938	1832	-	K00958	ko01100:Metabolic pathways,ko01130:Biosynthesis of antibiotics,ko01120:Microbial metabolism in diverse environments,ko00230:Purine metabolism,ko00920:Sulfur metabolism,ko00450:Selenocompound metabolism,ko00261:Monobactam biosynthesis,	8	3	581	468	0.284	0.082	19.667	15.349	0.183	17.508	-6.58002683	9.84E-23	2.77E-19	DOWN
Contig_151980	1566	-	#N/A	#N/A	19	12	910	717	0.751	0.446	36.019	27.527	0.5985	31.773	-5.730306258	1.75E-22	4.83E-19	DOWN
Contig_214743	1448	-	#N/A	#N/A	7	4	503	399	0.307	0.147	21.547	16.564	0.227	19.0555	-6.391371356	2.17E-22	5.90E-19	DOWN
First_Contig4239	1712	tr|M1V5D3|M1V5D3_CYAM1:SubName: Full=Uncharacterized protein {ECO:0000313|EMBL:BAM80470.1}; GN=CYME_CMK078C OS=Cyanidioschyzon merolae	#N/A	#N/A	27	16	1034	963	0.975	0.554	37.439	33.822	0.7645	35.6305	-5.542452417	3.00E-22	8.03E-19	DOWN
Contig_56265	566	-	#N/A	#N/A	5	5	522	352	0.577	0.557	57.182	37.343	0.567	47.2625	-6.381203399	3.76E-22	9.90E-19	DOWN
Contig_74670	1820	-	K01341	#N/A	19	16	775	684	0.654	0.498	26.41	22.597	0.576	24.5035	-5.410775212	4.54E-22	1.16E-18	DOWN
First_Contig4746	656	-	#N/A	#N/A	9	2	541	552	0.847	0.171	51.143	50.556	0.509	50.8495	-6.642424122	4.50E-22	1.16E-18	DOWN
Contig_182150	1568	-	K01279	ko04142:Lysosome,	17	7	903	728	0.662	0.273	35.713	27.892	0.4675	31.8025	-6.088030005	4.80E-22	1.21E-18	DOWN
Contig_153433	2078	-	#N/A	#N/A	44	29	1564	1296	1.316	0.821	46.678	37.501	1.0685	42.0895	-5.299801558	5.97E-22	1.48E-18	DOWN
Contig_19318	2934	-	#N/A	#N/A	3038	5485	193	166	63.982	108.756	4.077	3.394	86.369	3.7355	4.531140319	7.20E-22	1.76E-18	UP
Contig_122750	2937	-	K17301	#N/A	12	7	575	521	0.261	0.144	12.139	10.669	0.2025	11.404	-5.815474226	1.02E-21	2.45E-18	DOWN
Contig_121063	1925	-	K08794	ko04921:Oxytocin signaling pathway,ko04925:Aldosterone synthesis and secretion,	12	7	683	498	0.372	0.205	21.988	15.542	0.2885	18.765	-6.023329161	1.10E-21	2.62E-18	DOWN
Contig_122546	589	-	#N/A	#N/A	6	1	499	365	0.611	0.117	52.504	37.299	0.364	44.9015	-6.94668138	1.18E-21	2.77E-18	DOWN
Contig_58771	741	-	#N/A	#N/A	303	369	7340	7100	25.29	29.005	614.269	575.904	27.1475	595.0865	-4.454208137	1.20E-21	2.77E-18	DOWN
Contig_232411	2638	-	#N/A	#N/A	7	0	540	455	0.159	0	12.684	10.37	0.0795	11.527	-7.179846512	1.37E-21	3.11E-18	DOWN
Contig_149413	2428	-	#N/A	#N/A	2	1	303	260	0.062	0.024	7.745	6.432	0.043	7.0885	-7.364999901	1.51E-21	3.39E-18	DOWN
Contig_113655	875	-	#N/A	#N/A	10	8	689	444	0.707	0.56	48.833	30.468	0.6335	39.6505	-5.967850629	1.78E-21	3.95E-18	DOWN
Contig_188575	3414	-	#N/A	#N/A	1	1	242	232	0.019	0.019	4.397	4.088	0.019	4.2425	-7.802771431	2.09E-21	4.58E-18	DOWN
Contig_133528	1385	-	K13289	ko04142:Lysosome,ko04614:Renin-angiotensin system,	5	1	388	322	0.208	0.058	17.376	13.988	0.133	15.682	-6.881539509	3.32E-21	7.18E-18	DOWN
First_Contig6293	1328	tr|A0A068V7F2|A0A068V7F2_COFCA:SubName: Full=Uncharacterized protein {ECO:0000313|EMBL:CDP16487.1}; GN=GSCOC_T00018435001 OS=Coffea canephora	#N/A	#N/A	9	1	634	511	0.434	0.041	29.588	23.114	0.2375	26.351	-6.793786388	3.61E-21	7.70E-18	DOWN
Contig_87702	7842	-	#N/A	#N/A	83	30	4379	4084	0.656	0.219	34.627	31.301	0.4375	32.964	-6.235464489	3.86E-21	8.14E-18	DOWN
First_Contig5766	3410	-	#N/A	#N/A	2	2	308	260	0.038	0.026	5.601	4.585	0.032	5.093	-7.314300002	4.04E-21	8.41E-18	DOWN
Contig_231512	460	-	K20185	#N/A	7	5	492	349	0.953	0.693	66.279	45.627	0.823	55.953	-6.087179245	5.18E-21	1.07E-17	DOWN
Contig_254052	2305	-	K00525	ko01100:Metabolic pathways,ko00230:Purine metabolism,ko00240:Pyrimidine metabolism,	6	1	433	341	0.161	0.017	11.653	8.899	0.089	10.276	-6.851257744	6.99E-21	1.42E-17	DOWN
Contig_66481	4001	-	K10594	ko04120:Ubiquitin mediated proteolysis,	5	1	362	316	0.076	0.018	5.615	4.742	0.047	5.1785	-6.783729702	8.27E-21	1.66E-17	DOWN
Contig_92143	2179	-	#N/A	#N/A	8	4	374	557	0.216	0.096	10.656	15.358	0.156	13.007	-6.381598411	8.36E-21	1.66E-17	DOWN
Contig_113708	828	-	K01166	#N/A	1	0	236	194	0.097	0	17.666	14.102	0.0485	15.884	-8.355373803	9.37E-21	1.84E-17	DOWN
Contig_152858	3262	-	K20638	ko04530:Tight junction,	4	1	340	282	0.08	0.013	6.458	5.193	0.0465	5.8255	-6.969007354	9.46E-21	1.84E-17	DOWN
Contig_208343	1722	-	K12373	ko01100:Metabolic pathways,ko04142:Lysosome,ko00520:Amino sugar and nucleotide sugar metabolism,ko00513:Various types of N-glycan biosynthesis,ko00511:Other glycan degradation,ko00531:Glycosaminoglycan degradation,ko00603:Glycosphingolipid biosynthesis - globo and isoglobo series,ko00604:Glycosphingolipid biosynthesis - ganglio series,	6	0	416	368	0.228	0	14.989	12.852	0.114	13.9205	-6.932033397	1.13E-20	2.17E-17	DOWN
Contig_173335	1813	-	K03022	ko01100:Metabolic pathways,ko00230:Purine metabolism,ko00240:Pyrimidine metabolism,ko05169:Epstein-Barr virus infection,ko03020:RNA polymerase,ko04623:Cytosolic DNA-sensing pathway,	9	1	636	482	0.291	0.046	21.768	15.97	0.1685	18.869	-6.807125565	1.19E-20	2.26E-17	DOWN
Contig_34953	8563	-	#N/A	#N/A	10	5	512	424	0.073	0.037	3.71	2.976	0.055	3.343	-5.925567926	1.21E-20	2.28E-17	DOWN
Contig_51391	679	-	#N/A	#N/A	21	8	960	772	1.9	0.726	87.665	68.336	1.313	78.0005	-5.892544551	1.36E-20	2.52E-17	DOWN
Contig_165001	1896	-	#N/A	#N/A	14	12	611	485	0.464	0.383	19.994	15.371	0.4235	17.6825	-5.383816482	1.44E-20	2.61E-17	DOWN
Contig_218264	1134	-	#N/A	#N/A	8	13	478	450	0.436	0.687	26.135	23.87	0.5615	25.0025	-5.476642524	1.44E-20	2.61E-17	DOWN
Contig_120931	1711	-	K08777	ko02024:Quorum sensing,	40	14	1932	1626	1.442	0.469	70.017	57.12	0.9555	63.5685	-6.055912363	1.48E-20	2.65E-17	DOWN
Contig_153556	1176	-	#N/A	#N/A	14	1	1222	929	0.749	0.036	64.434	47.466	0.3925	55.95	-7.155301667	1.59E-20	2.82E-17	DOWN
First_Contig5018	1494	-	#N/A	#N/A	5	2	304	337	0.193	0.06	12.599	13.571	0.1265	13.085	-6.692632729	2.27E-20	4.00E-17	DOWN
Contig_196885	1077	-	#N/A	#N/A	9	4	398	495	0.54	0.214	22.892	27.601	0.377	25.2465	-6.065375063	2.38E-20	4.13E-17	DOWN
Contig_237994	1834	-	#N/A	#N/A	1	1	283	191	0.028	0.026	9.575	6.258	0.027	7.9165	-8.195759517	2.45E-20	4.22E-17	DOWN
Contig_224074	1364	-	K14621	ko01100:Metabolic pathways,ko01110:Biosynthesis of secondary metabolites,ko00564:Glycerophospholipid metabolism,ko00590:Arachidonic acid metabolism,ko00565:Ether lipid metabolism,ko00592:alpha-Linolenic acid metabolism,ko00591:Linoleic acid metabolism,ko04977:Vitamin digestion and absorption,	6	2	389	315	0.276	0.1	17.693	13.886	0.188	15.7895	-6.392089015	2.61E-20	4.41E-17	DOWN
Contig_225369	8875	-	#N/A	#N/A	7	1	394	384	0.05	0.005	2.757	2.604	0.0275	2.6805	-6.606926706	2.60E-20	4.41E-17	DOWN
Contig_145910	501	-	K00799	ko05225:Hepatocellular carcinoma,ko05418:Fluid shear stress and atherosclerosis,ko00480:Glutathione metabolism,ko00983:Drug metabolism - other enzymes,ko01524:Platinum drug resistance,ko00980:Metabolism of xenobiotics by cytochrome P450,ko05204:Chemical carcinogenesis,ko00982:Drug metabolism - cytochrome P450,	1	2	273	207	0.132	0.269	33.789	24.815	0.2005	29.302	-7.191253092	3.00E-20	5.01E-17	DOWN
Contig_45880	1719	-	#N/A	#N/A	22	12	907	662	0.774	0.401	32.726	23.158	0.5875	27.942	-5.571702626	3.12E-20	5.16E-17	DOWN
Contig_181864	3856	-	K01052	ko04142:Lysosome,ko00100:Steroid biosynthesis,ko04979:Cholesterol metabolism,	5	7	420	314	0.075	0.101	6.755	4.892	0.088	5.8235	-6.048239158	3.83E-20	6.27E-17	DOWN
Contig_136854	10237	-	K14314	ko03013:RNA transport,	11	8	479	424	0.064	0.043	2.902	2.491	0.0535	2.6965	-5.655405332	3.87E-20	6.28E-17	DOWN
Contig_206117	1449	-	#N/A	#N/A	12	3	707	508	0.506	0.111	30.248	21.089	0.3085	25.6685	-6.378584691	4.08E-20	6.56E-17	DOWN
First_Contig1887	14260	-	K14616	ko04977:Vitamin digestion and absorption,	6	3	329	330	0.026	0.011	1.431	1.391	0.0185	1.411	-6.253048907	4.93E-20	7.85E-17	DOWN
Contig_91852	2928	-	K05767	ko04810:Regulation of actin cytoskeleton,	16	7	690	557	0.346	0.135	14.613	11.43	0.2405	13.0215	-5.758714944	5.36E-20	8.45E-17	DOWN
Contig_122925	2492	-	K01931	#N/A	9	4	457	381	0.223	0.091	11.374	9.201	0.157	10.2875	-6.033984061	5.89E-20	9.11E-17	DOWN
First_Contig4352	1857	tr|M2VVJ6|M2VVJ6_GALSU:SubName: Full=Protein kinase, putative (ISS) {ECO:0000313|EMBL:EME27246.1}; GN=Gasu_52240 OS=Galdieria sulphuraria	#N/A	#N/A	8	2	365	491	0.264	0.063	12.178	15.889	0.1635	14.0335	-6.423440421	5.88E-20	9.11E-17	DOWN
Contig_123405	3023	-	#N/A	#N/A	4	1	335	258	0.078	0.015	6.875	5.121	0.0465	5.998	-7.011106996	6.01E-20	9.14E-17	DOWN
Contig_60428	1240	-	#N/A	#N/A	15	14	641	475	0.758	0.643	32.069	23.021	0.7005	27.545	-5.297261602	5.97E-20	9.14E-17	DOWN
Contig_183516	2449	-	K17336	#N/A	11	2	555	527	0.281	0.055	14.045	12.943	0.168	13.494	-6.327713024	6.28E-20	9.38E-17	DOWN
Contig_82402	3620	-	K03099	ko04714:Thermogenesis,ko04010:MAPK signaling pathway,ko04151:PI3K-Akt signaling pathway,ko05165:Human papillomavirus infection,ko04810:Regulation of actin cytoskeleton,ko04014:Ras signaling pathway,ko04150:mTOR signaling pathway,ko04510:Focal adhesion,ko05205:Proteoglycans in cancer,ko04068:FoxO signaling pathway,ko04910:Insulin signaling pathway,ko05206:MicroRNAs in cancer,ko04722:Neurotrophin s…	18	10	717	560	0.303	0.166	12.292	9.301	0.2345	10.7965	-5.524831964	6.23E-20	9.38E-17	DOWN
Contig_232126	2089	-	K10380	ko05205:Proteoglycans in cancer,ko04624:Toll and Imd signaling pathway,	3	1	273	247	0.102	0.033	8.104	7.1	0.0675	7.602	-6.815347713	6.46E-20	9.55E-17	DOWN
Contig_215942	899	-	K12881	ko03040:Spliceosome,ko03013:RNA transport,ko03015:mRNA surveillance pathway,ko05168:Herpes simplex infection,	3	1	305	235	0.213	0.051	21.035	15.733	0.132	18.384	-7.121768963	6.67E-20	9.79E-17	DOWN
Contig_193697	1280	-	K09503	ko04141:Protein processing in endoplasmic reticulum,	7	4	381	322	0.338	0.178	18.464	15.138	0.258	16.801	-6.025032229	7.19E-20	1.05E-16	DOWN
Contig_87217	1340	-	K04712	ko01100:Metabolic pathways,ko04071:Sphingolipid signaling pathway,ko00600:Sphingolipid metabolism,	31	9	1603	1314	1.414	0.385	74.165	58.921	0.8995	66.543	-6.209019818	7.34E-20	1.06E-16	DOWN
Contig_149780	2273	-	#N/A	#N/A	57	17	3203	2792	1.546	0.434	87.402	73.823	0.99	80.6125	-6.347431229	7.41E-20	1.06E-16	DOWN
Contig_237041	1536	-	#N/A	#N/A	7	3	405	316	0.266	0.095	16.355	12.372	0.1805	14.3635	-6.314264691	8.66E-20	1.23E-16	DOWN
Contig_218706	1657	-	K22390	#N/A	10	1	622	499	0.373	0.028	23.269	18.102	0.2005	20.6855	-6.688873783	8.95E-20	1.26E-16	DOWN
Contig_131173	610	-	#N/A	#N/A	0	0	165	193	0	0	16.776	18.986	0	17.881	#NAME?	9.77E-20	1.35E-16	DOWN
Contig_203195	1819	-	K01279	ko04142:Lysosome,	3	3	345	242	0.104	0.099	11.779	7.997	0.1015	9.888	-6.606127111	9.71E-20	1.35E-16	DOWN
First_Contig5072	1600	-	#N/A	#N/A	1201	644	21	26	46.367	23.397	0.811	0.959	34.882	0.885	5.300661496	1.04E-19	1.42E-16	UP
Contig_75150	1571	-	K08794	ko04921:Oxytocin signaling pathway,ko04925:Aldosterone synthesis and secretion,	26	9	1211	911	1.036	0.342	47.798	34.838	0.689	41.318	-5.906122629	1.05E-19	1.43E-16	DOWN
Contig_84743	1848	-	#N/A	#N/A	80	36	3130	2355	2.676	1.142	105.05	76.585	1.909	90.8175	-5.572081315	1.13E-19	1.51E-16	DOWN
First_Contig744	2324	tr|G4ZFD9|G4ZFD9_PHYSP:SubName: Full=Putative uncharacterized protein {ECO:0000313|EMBL:EGZ17028.1}; GN=PHYSODRAFT_502772 OS=Phytophthora sojae	#N/A	#N/A	3	5	408	262	0.077	0.133	10.894	6.783	0.105	8.8385	-6.395340315	1.12E-19	1.51E-16	DOWN
Second_Contig472	604	tr|A4S072|A4S072_OSTLU:SubName: Full=Uncharacterized protein {ECO:0000313|EMBL:ABO97217.1}; GN=OSTLU_32638 OS=Ostreococcus lucimarinus	K05215	ko04020:Calcium signaling pathway,ko04611:Platelet activation,ko04080:Neuroactive ligand-receptor interaction,	10	8	486	375	1.007	0.739	49.873	37.322	0.873	43.5975	-5.642119945	1.18E-19	1.57E-16	DOWN
Contig_145167	2315	-	K07151	ko01100:Metabolic pathways,ko04141:Protein processing in endoplasmic reticulum,ko00510:N-Glycan biosynthesis,ko00513:Various types of N-glycan biosynthesis,	9	1	515	446	0.234	0.028	13.806	11.58	0.131	12.693	-6.59832247	1.23E-19	1.62E-16	DOWN
Contig_40899	4352	-	K21440	#N/A	27	8	1160	1109	0.384	0.101	16.534	15.32	0.2425	15.927	-6.03734599	1.24E-19	1.62E-16	DOWN
Contig_202455	4754	-	K15542	ko03015:mRNA surveillance pathway,	7	3	406	310	0.086	0.032	5.301	3.914	0.059	4.6075	-6.287125401	1.25E-19	1.62E-16	DOWN
Contig_26127	2469	-	K13993	ko04141:Protein processing in endoplasmic reticulum,	2485	2352	164	141	62.179	55.413	4.119	3.425	58.796	3.772	3.962316428	1.34E-19	1.72E-16	UP
Contig_221075	1217	-	#N/A	#N/A	7	1	440	332	0.366	0.039	22.442	16.415	0.2025	19.4285	-6.584108802	1.37E-19	1.75E-16	DOWN
Contig_56510	2848	-	K02918	ko03010:Ribosome,	166	88	5311	4099	3.6	1.804	115.655	86.506	2.702	101.0805	-5.225333221	1.44E-19	1.83E-16	DOWN
Contig_241053	1551	-	K01555	ko01100:Metabolic pathways,ko01120:Microbial metabolism in diverse environments,ko00350:Tyrosine metabolism,ko00643:Styrene degradation,	9	2	480	399	0.358	0.057	19.207	15.453	0.2075	17.33	-6.384016508	1.51E-19	1.90E-16	DOWN
Contig_69206	2043	-	K01392	ko04614:Renin-angiotensin system,	6	12	480	372	0.169	0.337	14.567	10.931	0.253	12.749	-5.655102895	1.55E-19	1.94E-16	DOWN
First_Contig6827	2995	tr|K3X1G6|K3X1G6_PYTUL:SubName: Full=Uncharacterized protein {ECO:0000313|EnsemblProtists:PYU1_T011065}; GN=PYU1_G011041 OS=Pythium ultimum DAOM BR144.	K00128	ko01100:Metabolic pathways,ko01110:Biosynthesis of secondary metabolites,ko01130:Biosynthesis of antibiotics,ko01120:Microbial metabolism in diverse environments,ko00620:Pyruvate metabolism,ko00010:Glycolysis / Gluconeogenesis,ko00280:Valine, leucine and isoleucine degradation,ko00310:Lysine degradation,ko00330:Arginine and proline metabolism,ko00561:Glycerolipid metabolism,ko00380:Tryptophan met…	1	0	209	176	0.029	0	4.32	3.539	0.0145	3.9295	-8.082149041	1.58E-19	1.96E-16	DOWN
Contig_216439	7263	-	K14861	#N/A	2	3	300	229	0.02	0.025	2.558	1.895	0.0225	2.2265	-6.6287088	1.64E-19	2.02E-16	DOWN
Contig_170406	967	-	#N/A	#N/A	10	0	716	588	0.642	0	45.916	36.53	0.321	41.223	-7.004732393	1.68E-19	2.05E-16	DOWN
Contig_94321	4304	-	K10380	ko05205:Proteoglycans in cancer,ko04624:Toll and Imd signaling pathway,	4	1	298	252	0.057	0.018	4.29	3.517	0.0375	3.9035	-6.701733864	1.74E-19	2.11E-16	DOWN
Contig_200960	4534	-	K05768	ko04810:Regulation of actin cytoskeleton,ko05203:Viral carcinogenesis,ko04666:Fc gamma R-mediated phagocytosis,	8	6	386	332	0.107	0.081	5.273	4.396	0.094	4.8345	-5.684562122	1.87E-19	2.25E-16	DOWN
Contig_142395	1477	-	#N/A	#N/A	7	1	422	327	0.304	0.031	17.705	13.295	0.1675	15.5	-6.53196331	1.99E-19	2.38E-16	DOWN
Contig_125132	1187	-	#N/A	#N/A	11	9	550	377	0.571	0.458	28.713	19.11	0.5145	23.9115	-5.538389748	2.52E-19	3.00E-16	DOWN
Contig_120184	1620	-	K09498	#N/A	13	2	646	612	0.489	0.068	24.724	22.723	0.2785	23.7235	-6.412495733	2.59E-19	3.06E-16	DOWN
Contig_107163	2674	-	K04615	ko04024:cAMP signaling pathway,ko04915:Estrogen signaling pathway,ko04727:GABAergic synapse,ko05032:Morphine addiction,ko04080:Neuroactive ligand-receptor interaction,ko04742:Taste transduction,	1	0	227	165	0.015	0	5.256	3.709	0.0075	4.4825	-9.223197272	2.70E-19	3.17E-16	DOWN
Contig_83531	422	-	#N/A	#N/A	4	0	297	251	0.573	0	43.632	35.778	0.2865	39.705	-7.114641746	2.89E-19	3.36E-16	DOWN
Contig_91711	1396	-	#N/A	#N/A	5	3	264	426	0.224	0.108	11.728	18.343	0.166	15.0355	-6.501045793	3.00E-19	3.47E-16	DOWN
Contig_85795	1491	-	K06580	#N/A	17	11	637	487	0.709	0.423	26.491	19.618	0.566	23.0545	-5.348102514	3.44E-19	3.95E-16	DOWN
Contig_50381	1945	-	K01279	ko04142:Lysosome,	55	13	3771	3273	1.743	0.392	120.237	101.147	1.0675	110.692	-6.696171078	3.71E-19	4.23E-16	DOWN
Contig_227644	1589	-	K01464	ko01100:Metabolic pathways,ko00240:Pyrimidine metabolism,ko00410:beta-Alanine metabolism,ko00983:Drug metabolism - other enzymes,ko00770:Pantothenate and CoA biosynthesis,	1	0	210	167	0.053	0	8.203	6.328	0.0265	7.2655	-8.098925915	3.90E-19	4.41E-16	DOWN
Contig_165934	3222	-	K21073	#N/A	47	11	2974	2653	0.907	0.204	57.247	49.492	0.5555	53.3695	-6.586084773	4.25E-19	4.76E-16	DOWN
Contig_193388	1451	-	#N/A	#N/A	9	3	455	357	0.396	0.101	19.461	14.784	0.2485	17.1225	-6.106503698	4.26E-19	4.76E-16	DOWN
Contig_195521	1804	-	K09499	#N/A	25	13	774	696	0.852	0.406	26.62	23.194	0.629	24.907	-5.307347435	4.33E-19	4.80E-16	DOWN
Contig_210585	2006	-	K18283	ko00230:Purine metabolism,ko04022:cGMP-PKG signaling pathway,ko04925:Aldosterone synthesis and secretion,ko05032:Morphine addiction,ko04740:Olfactory transduction,	11	5	513	382	0.338	0.153	15.851	11.455	0.2455	13.653	-5.797351157	4.43E-19	4.86E-16	DOWN
First_Contig3889	2011	-	#N/A	#N/A	1	9	382	356	0.04	0.265	11.773	10.64	0.1525	11.2065	-6.199382715	4.41E-19	4.86E-16	DOWN
Contig_102288	5173	-	K04646	ko04144:Endocytosis,ko04142:Lysosome,ko04721:Synaptic vesicle cycle,ko04961:Endocrine and other factor-regulated calcium reabsorption,	39	19	1118	1072	0.46	0.209	13.408	12.46	0.3345	12.934	-5.273018494	4.69E-19	5.11E-16	DOWN
Contig_298704	408	-	#N/A	#N/A	0	0	167	168	0	0	25.436	24.785	0	25.1105	#NAME?	4.80E-19	5.19E-16	DOWN
Contig_166004	1865	-	#N/A	#N/A	2	0	194	272	0.069	0	6.435	8.768	0.0345	7.6015	-7.783543961	4.88E-19	5.25E-16	DOWN
Contig_216693	1262	-	K19882	ko04310:Wnt signaling pathway,	4	3	281	253	0.209	0.158	13.804	12.056	0.1835	12.93	-6.138798402	5.07E-19	5.41E-16	DOWN
Contig_196793	4568	-	K03099	ko04714:Thermogenesis,ko04010:MAPK signaling pathway,ko04151:PI3K-Akt signaling pathway,ko05165:Human papillomavirus infection,ko04810:Regulation of actin cytoskeleton,ko04014:Ras signaling pathway,ko04150:mTOR signaling pathway,ko04510:Focal adhesion,ko05205:Proteoglycans in cancer,ko04068:FoxO signaling pathway,ko04910:Insulin signaling pathway,ko05206:MicroRNAs in cancer,ko04722:Neurotrophin s…	17	10	586	494	0.233	0.133	7.96	6.501	0.183	7.2305	-5.304179862	5.39E-19	5.65E-16	DOWN
Contig_207490	671	-	#N/A	#N/A	3	0	277	214	0.319	0	25.593	19.136	0.1595	22.3645	-7.13151027	5.39E-19	5.65E-16	DOWN
Contig_36441	579	-	#N/A	#N/A	2	1	282	195	0.265	0.125	30.221	20.291	0.195	25.256	-7.017008232	5.34E-19	5.65E-16	DOWN
Contig_189139	3097	-	K00232	ko01100:Metabolic pathways,ko01110:Biosynthesis of secondary metabolites,ko04146:Peroxisome,ko01212:Fatty acid metabolism,ko04024:cAMP signaling pathway,ko00071:Fatty acid degradation,ko03320:PPAR signaling pathway,ko01040:Biosynthesis of unsaturated fatty acids,ko00592:alpha-Linolenic acid metabolism,	2	5	318	246	0.031	0.088	6.366	4.774	0.0595	5.57	-6.548643849	5.64E-19	5.88E-16	DOWN
Contig_223095	1072	-	K00030	ko01100:Metabolic pathways,ko01110:Biosynthesis of secondary metabolites,ko01130:Biosynthesis of antibiotics,ko01120:Microbial metabolism in diverse environments,ko01230:Biosynthesis of amino acids,ko01200:Carbon metabolism,ko01210:2-Oxocarboxylic acid metabolism,ko00020:Citrate cycle (TCA cycle),	7	5	345	300	0.41	0.258	19.968	16.811	0.334	18.3895	-5.782890341	5.86E-19	6.06E-16	DOWN
Contig_105337	897	-	#N/A	#N/A	32	15	1145	849	2.223	0.98	79.143	56.867	1.6015	68.005	-5.40814512	6.23E-19	6.41E-16	DOWN
Contig_148455	713	-	#N/A	#N/A	43	34	1143	887	3.705	2.792	99.402	74.795	3.2485	87.0985	-4.744802263	6.27E-19	6.41E-16	DOWN
Contig_56442	4514	-	#N/A	#N/A	16	4	687	630	0.225	0.049	9.433	8.394	0.137	8.9135	-6.023744237	6.31E-19	6.41E-16	DOWN
Contig_59949	1789	-	K20045	#N/A	12	1	704	588	0.415	0.027	24.412	19.752	0.221	22.082	-6.642680665	6.35E-19	6.41E-16	DOWN
Contig_236417	3954	-	K06636	ko04110:Cell cycle,ko04111:Cell cycle - yeast,ko04113:Meiosis - yeast,ko04114:Oocyte meiosis,	1	1	198	185	0.021	0.019	3.101	2.814	0.02	2.9575	-7.208234358	6.68E-19	6.71E-16	DOWN
Contig_167809	4057	-	K15261	#N/A	2	1	296	192	0.023	0.021	4.522	2.849	0.022	3.6855	-7.388213024	6.82E-19	6.81E-16	DOWN
First_Contig5410	436	-	#N/A	#N/A	0	17	1422	1182	0	2.244	202.29	162.946	1.122	182.618	-7.346612487	7.72E-19	7.66E-16	DOWN
Contig_224862	1488	-	K01008	ko01100:Metabolic pathways,ko00450:Selenocompound metabolism,	8	2	441	318	0.329	0.088	18.373	12.864	0.2085	15.6185	-6.22706471	7.79E-19	7.69E-16	DOWN
Contig_224900	2497	-	#N/A	#N/A	4	0	323	233	0.09	0	8.014	5.615	0.045	6.8145	-7.242538994	7.90E-19	7.75E-16	DOWN
Contig_229708	883	-	#N/A	#N/A	7	2	391	293	0.521	0.162	27.43	19.948	0.3415	23.689	-6.11618791	8.06E-19	7.86E-16	DOWN
Contig_47452	497	-	#N/A	#N/A	3	5	300	249	0.4	0.558	37.447	30.139	0.479	33.793	-6.140554966	8.78E-19	8.51E-16	DOWN
Contig_222738	422	-	#N/A	#N/A	6	3	357	265	0.939	0.449	52.421	37.816	0.694	45.1185	-6.022639632	8.95E-19	8.63E-16	DOWN
Contig_116988	5445	-	K08712	ko02010:ABC transporters,	4	3	288	240	0.047	0.029	3.279	2.647	0.038	2.963	-6.284915398	9.15E-19	8.77E-16	DOWN
Contig_248486	2202	-	K10405	#N/A	3	0	244	219	0.097	0	6.878	5.989	0.0485	6.4335	-7.051475259	9.29E-19	8.86E-16	DOWN
Contig_44308	399	-	#N/A	#N/A	4	2	335	226	0.651	0.32	52.103	34.094	0.4855	43.0985	-6.472022553	9.76E-19	9.25E-16	DOWN
Contig_133736	658	-	#N/A	#N/A	7	7	394	292	0.648	0.6	37.15	26.672	0.624	31.911	-5.67636398	9.95E-19	9.38E-16	DOWN
Contig_197846	1316	-	#N/A	#N/A	0	0	139	229	0	0	6.529	10.451	0	8.49	#NAME?	1.01E-18	9.43E-16	DOWN
Contig_223964	1521	-	#N/A	#N/A	3	1	249	217	0.106	0.034	10.16	8.564	0.07	9.362	-7.063318033	1.02E-18	9.47E-16	DOWN
Contig_109771	2528	-	#N/A	#N/A	5	0	322	266	0.127	0	7.888	6.317	0.0635	7.1025	-6.805426524	1.03E-18	9.54E-16	DOWN
Contig_93317	1033	-	K04409	ko04010:MAPK signaling pathway,ko04810:Regulation of actin cytoskeleton,ko04014:Ras signaling pathway,ko04510:Focal adhesion,ko05205:Proteoglycans in cancer,ko04024:cAMP signaling pathway,ko04360:Axon guidance,ko04062:Chemokine signaling pathway,ko04666:Fc gamma R-mediated phagocytosis,ko04011:MAPK signaling pathway - yeast,ko04660:T cell receptor signaling pathway,ko04012:ErbB signaling pathway,…	0	3	226	202	0	0.186	13.557	11.737	0.093	12.647	-7.087348772	1.03E-18	9.54E-16	DOWN
Contig_244208	2630	-	K10455	#N/A	9	0	614	458	0.21	0	14.466	10.456	0.105	12.461	-6.890886712	1.05E-18	9.62E-16	DOWN
Contig_163795	1291	-	K01176	ko01100:Metabolic pathways,ko00500:Starch and sucrose metabolism,ko04973:Carbohydrate digestion and absorption,	8	2	352	373	0.406	0.08	16.901	17.383	0.243	17.142	-6.140435318	1.07E-18	9.75E-16	DOWN
Contig_204031	1621	-	K13519	ko01100:Metabolic pathways,ko01110:Biosynthesis of secondary metabolites,ko00564:Glycerophospholipid metabolism,ko00561:Glycerolipid metabolism,ko00565:Ether lipid metabolism,	5	2	318	248	0.192	0.071	12.157	9.181	0.1315	10.669	-6.34221835	1.09E-18	9.86E-16	DOWN
Contig_239158	433	-	K12624	ko03040:Spliceosome,ko03018:RNA degradation,	3	0	226	232	0.385	0	32.347	32.224	0.1925	32.2855	-7.389884114	1.09E-18	9.86E-16	DOWN
Contig_211469	3130	-	K10356	#N/A	4	0	250	261	0.079	0	4.96	5.015	0.0395	4.9875	-6.980320378	1.10E-18	9.87E-16	DOWN
Contig_219519	3026	-	K10248	ko01110:Biosynthesis of secondary metabolites,ko00062:Fatty acid elongation,	1	2	240	178	0.016	0.031	4.909	3.539	0.0235	4.224	-7.489805268	1.17E-18	1.04E-15	DOWN
Contig_141524	1477	-	#N/A	#N/A	6	0	369	295	0.233	0	15.474	12.001	0.1165	13.7375	-6.881645716	1.18E-18	1.05E-15	DOWN
Contig_207817	3008	-	K05699	ko04810:Regulation of actin cytoskeleton,ko05203:Viral carcinogenesis,ko04510:Focal adhesion,ko04530:Tight junction,ko04670:Leukocyte transendothelial migration,ko04520:Adherens junction,	20	3	1140	1009	0.404	0.061	23.511	20.167	0.2325	21.839	-6.553532271	1.20E-18	1.06E-15	DOWN
Contig_107162	2101	-	#N/A	#N/A	0	0	200	140	0	0	5.895	4.006	0	4.9505	#NAME?	1.35E-18	1.19E-15	DOWN
Contig_221066	562	-	#N/A	#N/A	3	6	277	280	0.307	0.592	30.605	29.925	0.4495	30.265	-6.073185425	1.37E-18	1.20E-15	DOWN
Contig_228237	746	-	#N/A	#N/A	1	0	219	154	0.111	0	18.198	12.393	0.0555	15.2955	-8.106403782	1.40E-18	1.22E-15	DOWN
Contig_280797	1607	-	K20715	#N/A	0	0	178	148	0	0	6.854	5.52	0	6.187	#NAME?	1.42E-18	1.23E-15	DOWN
Contig_114169	1146	-	#N/A	#N/A	15	8	634	425	0.804	0.431	34.29	22.31	0.6175	28.3	-5.518219106	1.51E-18	1.29E-15	DOWN
Contig_12608	3439	-	K20221	#N/A	8	4	384	297	0.143	0.064	6.916	5.189	0.1035	6.0525	-5.869828501	1.50E-18	1.29E-15	DOWN
Contig_278427	3040	-	K00525	ko01100:Metabolic pathways,ko00230:Purine metabolism,ko00240:Pyrimidine metabolism,	5	0	292	274	0.098	0	5.958	5.413	0.049	5.6855	-6.85836167	1.52E-18	1.29E-15	DOWN
Contig_199318	1590	-	#N/A	#N/A	17	12	571	458	0.655	0.455	22.287	17.311	0.555	19.799	-5.156795983	1.53E-18	1.30E-15	DOWN
Contig_223912	819	-	#N/A	#N/A	2	0	249	184	0.179	0	18.891	13.484	0.0895	16.1875	-7.498776795	1.57E-18	1.32E-15	DOWN
Contig_239433	491	-	#N/A	#N/A	2	0	247	184	0.202	0	31.26	22.583	0.101	26.9215	-8.058259692	1.64E-18	1.38E-15	DOWN
Contig_221929	1079	-	K07238	#N/A	0	0	199	139	0	0	11.439	7.739	0	9.589	#NAME?	1.69E-18	1.41E-15	DOWN
Contig_118331	1160	-	K14966	ko05168:Herpes simplex infection,ko04212:Longevity regulating pathway - worm,	10	3	463	365	0.558	0.135	24.775	18.897	0.3465	21.836	-5.97770944	1.71E-18	1.42E-15	DOWN
Contig_220745	3160	-	K10388	#N/A	10	3	408	383	0.186	0.05	7.999	7.287	0.118	7.643	-6.017280266	1.86E-18	1.54E-15	DOWN
Contig_131622	1287	-	K16186	ko04140:Autophagy - animal,ko04150:mTOR signaling pathway,	10	11	423	355	0.501	0.476	20.37	16.57	0.4885	18.47	-5.240681494	1.89E-18	1.55E-15	DOWN
Contig_213237	1679	-	K15501	#N/A	6	0	322	306	0.212	0	11.882	10.951	0.106	11.4165	-6.750912351	1.99E-18	1.63E-15	DOWN
Contig_97671	6112	-	#N/A	#N/A	112	37	4968	4198	1.136	0.355	50.411	41.288	0.7455	45.8495	-5.942553838	2.30E-18	1.87E-15	DOWN
Contig_221717	1389	-	K00130	ko01100:Metabolic pathways,ko00260:Glycine, serine and threonine metabolism,	11	4	445	376	0.495	0.168	19.885	16.286	0.3315	18.0855	-5.769680803	2.57E-18	2.09E-15	DOWN
Contig_413542	751	-	#N/A	#N/A	0	0	203	135	0	0	16.731	10.83	0	13.7805	#NAME?	2.62E-18	2.11E-15	DOWN
Contig_127245	3191	-	K06682	ko04111:Cell cycle - yeast,	10	8	397	338	0.189	0.152	7.719	6.366	0.1705	7.0425	-5.368244014	2.69E-18	2.15E-15	DOWN
Contig_39331	4370	-	K04406	ko04010:MAPK signaling pathway,	9	5	350	341	0.125	0.069	4.967	4.696	0.097	4.8315	-5.638342604	2.69E-18	2.15E-15	DOWN
Contig_236986	1425	-	K21469	ko00550:Peptidoglycan biosynthesis,	5	1	321	239	0.226	0.03	13.973	10.068	0.128	12.0205	-6.553209287	2.73E-18	2.17E-15	DOWN
Contig_151521	1249	-	K05605	ko01100:Metabolic pathways,ko01200:Carbon metabolism,ko00280:Valine, leucine and isoleucine degradation,ko00640:Propanoate metabolism,ko00410:beta-Alanine metabolism,	8	3	350	301	0.379	0.126	17.365	14.493	0.2525	15.929	-5.979228501	3.11E-18	2.46E-15	DOWN
Contig_233114	3282	-	K12489	ko04144:Endocytosis,	4	1	253	228	0.082	0.011	4.779	4.182	0.0465	4.4805	-6.590285212	3.19E-18	2.52E-15	DOWN
Contig_206280	1070	-	#N/A	#N/A	4	0	344	217	0.255	0	19.925	12.206	0.1275	16.0655	-6.977324825	3.29E-18	2.58E-15	DOWN
Contig_240484	4803	-	K10573	ko04120:Ubiquitin mediated proteolysis,	5	1	252	278	0.064	0.008	3.26	3.485	0.036	3.3725	-6.549677726	3.34E-18	2.61E-15	DOWN
Second_Contig2	5469	-	#N/A	#N/A	249	63	18309	15462	2.814	0.67	207.619	169.934	1.742	188.7765	-6.759790747	3.40E-18	2.64E-15	DOWN
Contig_171305	512	-	#N/A	#N/A	72	29	2430	1978	8.638	3.253	294.345	232.235	5.9455	263.29	-5.468710776	3.44E-18	2.66E-15	DOWN
Contig_159898	4304	-	#N/A	#N/A	12	2	514	487	0.173	0.033	7.408	6.798	0.103	7.103	-6.107712243	3.57E-18	2.75E-15	DOWN
Contig_228352	522	-	#N/A	#N/A	1	3	197	213	0.17	0.333	23.377	24.575	0.2515	23.976	-6.574888779	3.64E-18	2.79E-15	DOWN
Contig_103940	569	-	#N/A	#N/A	413	607	7853	8880	44.88	62.096	855.881	938.03	53.488	896.9555	-4.067749246	3.81E-18	2.91E-15	DOWN
Contig_247450	4341	-	K02320	ko01100:Metabolic pathways,ko00230:Purine metabolism,ko00240:Pyrimidine metabolism,ko03030:DNA replication,	2	0	203	193	0.028	0	2.905	2.676	0.014	2.7905	-7.638953009	4.01E-18	3.05E-15	DOWN
Contig_134224	866	-	K20520	#N/A	4	4	271	235	0.295	0.242	19.377	16.291	0.2685	17.834	-6.053564424	4.15E-18	3.14E-15	DOWN
Contig_18142	1696	-	K06271	ko05166:HTLV-I infection,ko04510:Focal adhesion,ko04015:Rap1 signaling pathway,ko04611:Platelet activation,	31	17	994	701	1.132	0.572	36.342	24.832	0.852	30.587	-5.165921372	4.17E-18	3.14E-15	DOWN
Contig_111649	728	-	K20791	#N/A	3	1	244	200	0.23	0.073	20.791	16.496	0.1515	18.6435	-6.943211123	4.37E-18	3.26E-15	DOWN
Contig_41290	6649	-	#N/A	#N/A	73	19	3805	3561	0.674	0.169	35.49	32.191	0.4215	33.8405	-6.327074443	4.35E-18	3.26E-15	DOWN
Contig_172902	4522	-	K03099	ko04714:Thermogenesis,ko04010:MAPK signaling pathway,ko04151:PI3K-Akt signaling pathway,ko05165:Human papillomavirus infection,ko04810:Regulation of actin cytoskeleton,ko04014:Ras signaling pathway,ko04150:mTOR signaling pathway,ko04510:Focal adhesion,ko05205:Proteoglycans in cancer,ko04068:FoxO signaling pathway,ko04910:Insulin signaling pathway,ko05206:MicroRNAs in cancer,ko04722:Neurotrophin s…	11	7	394	351	0.144	0.09	5.409	4.661	0.117	5.035	-5.427411343	4.42E-18	3.29E-15	DOWN
Contig_207100	1654	-	K22390	#N/A	2	2	220	202	0.092	0.056	8.235	7.326	0.074	7.7805	-6.716193789	4.63E-18	3.43E-15	DOWN
Contig_131020	1932	-	K07298	ko04151:PI3K-Akt signaling pathway,ko04140:Autophagy - animal,ko04150:mTOR signaling pathway,ko04152:AMPK signaling pathway,ko04068:FoxO signaling pathway,ko04530:Tight junction,ko04211:Longevity regulating pathway,ko04920:Adipocytokine signaling pathway,	3	2	250	204	0.097	0.068	8.033	6.35	0.0825	7.1915	-6.445754789	4.65E-18	3.43E-15	DOWN
Contig_169036	5690	-	#N/A	#N/A	11	3	524	373	0.119	0.03	5.71	3.935	0.0745	4.8225	-6.016397002	4.98E-18	3.63E-15	DOWN
Contig_231205	2662	-	K12316	ko01100:Metabolic pathways,ko04142:Lysosome,ko00500:Starch and sucrose metabolism,ko00052:Galactose metabolism,	5	1	272	246	0.126	0.017	6.347	5.562	0.0715	5.9545	-6.379893318	5.00E-18	3.63E-15	DOWN
Contig_67401	2233	-	#N/A	#N/A	60	18	2847	2176	1.671	0.458	79.058	58.585	1.0645	68.8215	-6.014611482	4.99E-18	3.63E-15	DOWN
Contig_215856	1286	-	K11090	#N/A	8	1	406	317	0.37	0.062	19.578	14.812	0.216	17.195	-6.314813993	5.18E-18	3.75E-15	DOWN
Contig_187127	889	-	#N/A	#N/A	4	2	294	211	0.273	0.131	20.5	14.236	0.202	17.368	-6.425932528	5.31E-18	3.83E-15	DOWN
Contig_134129	1944	-	#N/A	#N/A	3	1	249	196	0.081	0.019	7.947	6.064	0.05	7.0055	-7.130416118	5.39E-18	3.85E-15	DOWN
Contig_196106	1316	-	K00249	ko01100:Metabolic pathways,ko01110:Biosynthesis of secondary metabolites,ko01130:Biosynthesis of antibiotics,ko01200:Carbon metabolism,ko01212:Fatty acid metabolism,ko00280:Valine, leucine and isoleucine degradation,ko00640:Propanoate metabolism,ko00071:Fatty acid degradation,ko03320:PPAR signaling pathway,ko00410:beta-Alanine metabolism,	8	1	388	320	0.374	0.03	18.261	14.635	0.202	16.448	-6.347413066	5.37E-18	3.85E-15	DOWN
Contig_218602	1667	-	#N/A	#N/A	8	14	482	342	0.307	0.472	17.932	12.329	0.3895	15.1305	-5.279692525	5.60E-18	3.99E-15	DOWN
Contig_215903	5567	-	#N/A	#N/A	4	1	264	215	0.047	0.013	2.939	2.325	0.03	2.632	-6.455053178	5.75E-18	4.07E-15	DOWN
Contig_145843	2117	-	K16726	#N/A	0	0	223	126	0	0	6.538	3.578	0	5.058	#NAME?	6.34E-18	4.45E-15	DOWN
Contig_206978	430	-	#N/A	#N/A	9	0	577	420	1.36	0	83.231	58.698	0.68	70.9645	-6.70541894	6.33E-18	4.45E-15	DOWN
Contig_207884	2033	-	#N/A	#N/A	6	1	330	256	0.173	0.026	10.074	7.564	0.0995	8.819	-6.46977474	6.35E-18	4.45E-15	DOWN
Contig_42054	2822	-	K08818	#N/A	7	6	333	270	0.153	0.127	7.308	5.749	0.14	6.5285	-5.543252821	6.64E-18	4.63E-15	DOWN
Contig_233011	3281	-	K10592	ko04120:Ubiquitin mediated proteolysis,	7	3	341	263	0.13	0.049	6.441	4.81	0.0895	5.6255	-5.973949838	6.73E-18	4.66E-15	DOWN
Contig_51268	3093	-	K08776	#N/A	6	2	290	258	0.117	0.033	5.806	5.02	0.075	5.413	-6.173393982	6.73E-18	4.66E-15	DOWN
Contig_43253	3837	-	K17263	#N/A	5	1	305	230	0.077	0.021	4.929	3.602	0.049	4.2655	-6.443789304	6.85E-18	4.72E-15	DOWN
Contig_91450	1538	-	K01267	#N/A	5	1	282	236	0.204	0.056	11.369	9.217	0.13	10.293	-6.307008098	6.89E-18	4.73E-15	DOWN
Contig_118040	431	-	#N/A	#N/A	3	2	405	197	0.494	0.245	58.237	27.477	0.3695	42.857	-6.85781269	7.01E-18	4.79E-15	DOWN
Contig_201860	1892	-	#N/A	#N/A	9	1	441	365	0.309	0.027	14.458	11.594	0.168	13.026	-6.276789089	7.27E-18	4.95E-15	DOWN
Contig_124117	1501	-	K06890	#N/A	8	7	399	277	0.315	0.283	16.486	11.074	0.299	13.78	-5.526286593	7.34E-18	4.97E-15	DOWN
Contig_202452	742	-	#N/A	#N/A	22	5	875	860	1.869	0.406	73.093	69.663	1.1375	71.378	-5.971541027	7.52E-18	5.08E-15	DOWN
Contig_212164	7089	-	K04427	ko05169:Epstein-Barr virus infection,ko04010:MAPK signaling pathway,ko04140:Autophagy - animal,ko04152:AMPK signaling pathway,ko05168:Herpes simplex infection,ko04621:NOD-like receptor signaling pathway,ko04660:T cell receptor signaling pathway,ko05418:Fluid shear stress and atherosclerosis,ko04013:MAPK signaling pathway - fly,ko04310:Wnt signaling pathway,ko04380:Osteoclast differentiation,ko040…	3	1	204	228	0.028	0.011	1.788	1.934	0.0195	1.861	-6.576460121	7.55E-18	5.08E-15	DOWN
Contig_161340	1373	-	#N/A	#N/A	25	13	664	627	1.142	0.543	30.005	27.436	0.8425	28.7205	-5.091260369	7.78E-18	5.21E-15	DOWN
First_Contig2984	453	-	#N/A	#N/A	814	1314	20246	16112	110.988	168.786	2771.667	2137.824	139.887	2454.7455	-4.133239657	8.03E-18	5.36E-15	DOWN
Contig_67523	1154	-	K01158	ko04142:Lysosome,	9	1	455	360	0.463	0.04	24.456	18.737	0.2515	21.5965	-6.424095313	8.15E-18	5.42E-15	DOWN
Contig_159061	1587	-	K01027	ko00280:Valine, leucine and isoleucine degradation,ko00650:Butanoate metabolism,ko00072:Synthesis and degradation of ketone bodies,	4	1	265	210	0.164	0.026	10.34	7.94	0.095	9.14	-6.588122842	8.24E-18	5.45E-15	DOWN
Contig_225672	1628	-	#N/A	#N/A	3	0	220	204	0.104	0	8.384	7.549	0.052	7.9665	-7.259290597	8.27E-18	5.45E-15	DOWN
Contig_1961	431	-	K01802	#N/A	36	16	1160	864	5.175	2.203	166.887	120.456	3.689	143.6715	-5.283400305	8.58E-18	5.63E-15	DOWN
Contig_198783	7197	-	K21852	#N/A	14	5	502	420	0.123	0.037	4.324	3.51	0.08	3.917	-5.613605318	8.76E-18	5.73E-15	DOWN
Contig_32052	4659	-	#N/A	#N/A	13	4	449	435	0.17	0.055	5.971	5.616	0.1125	5.7935	-5.686438274	9.37E-18	6.08E-15	DOWN
Contig_44309	3378	-	#N/A	#N/A	79	30	2779	2182	1.438	0.509	51.022	38.829	0.9735	44.9255	-5.528209771	9.36E-18	6.08E-15	DOWN
Contig_225570	1339	-	#N/A	#N/A	4	0	277	210	0.165	0	12.821	9.405	0.0825	11.113	-7.073638496	9.64E-18	6.23E-15	DOWN
Contig_233315	1333	-	#N/A	#N/A	2	0	181	208	0.087	0	8.416	9.368	0.0435	8.892	-7.675348737	9.75E-18	6.28E-15	DOWN
Contig_218906	5661	-	K05841	#N/A	3	2	216	216	0.036	0.02	2.371	2.29	0.028	2.3305	-6.379068875	9.86E-18	6.33E-15	DOWN
Contig_219210	3784	-	#N/A	#N/A	2	3	264	189	0.031	0.049	4.33	3.007	0.04	3.6685	-6.519046475	1.07E-17	6.82E-15	DOWN
Contig_109278	1942	-	#N/A	#N/A	40	9	2049	1750	1.275	0.28	65.444	54.162	0.7775	59.803	-6.265231373	1.08E-17	6.85E-15	DOWN
Contig_133404	1184	-	K06944	#N/A	9	7	398	295	0.448	0.325	20.838	14.956	0.3865	17.897	-5.53310555	1.08E-17	6.85E-15	DOWN
First_Contig6107	449	tr|V7BLB9|V7BLB9_PHAVU:RecName: Full=Malate dehydrogenase {ECO:0000256|RuleBase:RU003405}; GN=PHAVU_007G273500g OS=Phaseolus vulgaris	K00025	ko01100:Metabolic pathways,ko01110:Biosynthesis of secondary metabolites,ko01130:Biosynthesis of antibiotics,ko01120:Microbial metabolism in diverse environments,ko01200:Carbon metabolism,ko00620:Pyruvate metabolism,ko00270:Cysteine and methionine metabolism,ko00630:Glyoxylate and dicarboxylate metabolism,ko00020:Citrate cycle (TCA cycle),ko00710:Carbon fixation in photosynthetic organisms,ko0496…	0	0	136	174	0	0	18.839	23.262	0	21.0505	#NAME?	1.10E-17	6.97E-15	DOWN
Contig_153614	1492	-	#N/A	#N/A	6	2	407	237	0.267	0.071	16.92	9.537	0.169	13.2285	-6.290482425	1.16E-17	7.30E-15	DOWN
Contig_157322	918	-	#N/A	#N/A	24	6	1065	805	1.621	0.387	71.913	52.702	1.004	62.3075	-5.955574658	1.21E-17	7.58E-15	DOWN
Contig_202753	1320	-	K10357	#N/A	29	5	1450	1655	1.352	0.228	68.113	75.377	0.79	71.745	-6.504881829	1.21E-17	7.58E-15	DOWN
Contig_172425	2002	-	K05699	ko04810:Regulation of actin cytoskeleton,ko05203:Viral carcinogenesis,ko04510:Focal adhesion,ko04530:Tight junction,ko04670:Leukocyte transendothelial migration,ko04520:Adherens junction,	10	2	440	356	0.302	0.057	13.617	10.689	0.1795	12.153	-6.081184837	1.32E-17	8.24E-15	DOWN
Contig_18585	1104	-	K02147	ko01100:Metabolic pathways,ko00190:Oxidative phosphorylation,ko04150:mTOR signaling pathway,ko04145:Phagosome,ko04721:Synaptic vesicle cycle,ko04966:Collecting duct acid secretion,	7	5	312	261	0.397	0.279	17.518	14.199	0.338	15.8585	-5.552089261	1.38E-17	8.56E-15	DOWN
Contig_220799	1145	-	K04409	ko04010:MAPK signaling pathway,ko04810:Regulation of actin cytoskeleton,ko04014:Ras signaling pathway,ko04510:Focal adhesion,ko05205:Proteoglycans in cancer,ko04024:cAMP signaling pathway,ko04360:Axon guidance,ko04062:Chemokine signaling pathway,ko04666:Fc gamma R-mediated phagocytosis,ko04011:MAPK signaling pathway - yeast,ko04660:T cell receptor signaling pathway,ko04012:ErbB signaling pathway,…	30	14	802	733	1.62	0.686	43.434	38.454	1.153	40.944	-5.150187634	1.39E-17	8.56E-15	DOWN
Contig_120137	2210	-	#N/A	#N/A	5	1	262	233	0.13	0.035	7.35	6.334	0.0825	6.842	-6.373880175	1.41E-17	8.61E-15	DOWN
Contig_123341	2209	-	#N/A	#N/A	1	1	193	158	0.024	0.022	5.427	4.3	0.023	4.8635	-7.724217246	1.41E-17	8.61E-15	DOWN
Contig_162897	2283	-	K12349	ko01100:Metabolic pathways,ko04071:Sphingolipid signaling pathway,ko00600:Sphingolipid metabolism,	10	3	395	340	0.275	0.079	10.741	8.961	0.177	9.851	-5.798448918	1.41E-17	8.61E-15	DOWN
Contig_49886	6259	-	#N/A	#N/A	153	61	4742	4118	1.515	0.571	46.984	39.547	1.043	43.2655	-5.374406012	1.41E-17	8.61E-15	DOWN
Contig_66039	4006	-	#N/A	#N/A	22	5	928	778	0.347	0.074	14.359	11.668	0.2105	13.0135	-5.950044986	1.53E-17	9.27E-15	DOWN
First_Contig5471	2970	tr|A9TG46|A9TG46_PHYPA:SubName: Full=Predicted protein {ECO:0000313|EMBL:EDQ57637.1}; GN=PHYPADRAFT_194753 OS=Physcomitrella patens subsp. patens	K20180	ko04138:Autophagy - yeast,	6	1	315	247	0.117	0.014	6.569	5.005	0.0655	5.787	-6.465176927	1.53E-17	9.27E-15	DOWN
Contig_127572	2270	-	K01596	ko01100:Metabolic pathways,ko01110:Biosynthesis of secondary metabolites,ko01130:Biosynthesis of antibiotics,ko01120:Microbial metabolism in diverse environments,ko04151:PI3K-Akt signaling pathway,ko00620:Pyruvate metabolism,ko04152:AMPK signaling pathway,ko04068:FoxO signaling pathway,ko04910:Insulin signaling pathway,ko00010:Glycolysis / Gluconeogenesis,ko04931:Insulin resistance,ko03320:PPAR s…	7	4	323	254	0.188	0.091	8.821	6.714	0.1395	7.7675	-5.799113309	1.57E-17	9.44E-15	DOWN
Contig_122669	4025	-	K01768	ko00230:Purine metabolism,ko04113:Meiosis - yeast,ko04213:Longevity regulating pathway - multiple species,ko02025:Biofilm formation - Pseudomonas aeruginosa,	13	6	437	371	0.198	0.091	6.732	5.542	0.1445	6.137	-5.408392186	1.60E-17	9.60E-15	DOWN
Contig_216305	574	-	K14821	#N/A	0	2	180	173	0	0.152	19.495	18.097	0.076	18.796	-7.950210539	1.66E-17	9.91E-15	DOWN
Contig_219676	1497	-	K12960	ko01100:Metabolic pathways,ko00270:Cysteine and methionine metabolism,	5	2	264	226	0.194	0.062	10.943	9.071	0.128	10.007	-6.288721913	1.67E-17	9.94E-15	DOWN
Contig_220902	2199	-	K08794	ko04921:Oxytocin signaling pathway,ko04925:Aldosterone synthesis and secretion,	8	2	390	278	0.23	0.047	10.991	7.612	0.1385	9.3015	-6.069505509	1.69E-17	1.01E-14	DOWN
Contig_158621	1566	-	#N/A	#N/A	1	2	189	174	0.039	0.075	7.476	6.686	0.057	7.081	-6.956847387	1.81E-17	1.07E-14	DOWN
Contig_221963	7736	-	#N/A	#N/A	7	1	325	277	0.054	0.01	2.607	2.149	0.032	2.378	-6.215533	1.82E-17	1.07E-14	DOWN
Contig_231269	609	-	K02183	ko04014:Ras signaling pathway,ko04218:Cellular senescence,ko04015:Rap1 signaling pathway,ko04921:Oxytocin signaling pathway,ko04024:cAMP signaling pathway,ko04114:Oocyte meiosis,ko05167:Kaposi's sarcoma-associated herpesvirus infection,ko04910:Insulin signaling pathway,ko04722:Neurotrophin signaling pathway,ko04022:cGMP-PKG signaling pathway,ko04371:Apelin signaling pathway,ko04020:Calcium signal…	8	1	404	296	0.831	0.1	41.169	29.203	0.4655	35.186	-6.240076538	1.84E-17	1.08E-14	DOWN
Contig_196897	4349	-	K11292	#N/A	3	1	246	185	0.042	0.016	3.503	2.56	0.029	3.0315	-6.707835112	1.89E-17	1.10E-14	DOWN
Contig_81256	1846	-	#N/A	#N/A	1	0	175	151	0.025	0	5.883	4.922	0.0125	5.4025	-8.755555262	1.89E-17	1.10E-14	DOWN
Contig_2685	1899	-	K00799	ko05225:Hepatocellular carcinoma,ko05418:Fluid shear stress and atherosclerosis,ko00480:Glutathione metabolism,ko00983:Drug metabolism - other enzymes,ko01524:Platinum drug resistance,ko00980:Metabolism of xenobiotics by cytochrome P450,ko05204:Chemical carcinogenesis,ko00982:Drug metabolism - cytochrome P450,	2771	3315	272	190	90.161	101.532	8.888	6.024	95.8465	7.456	3.684251985	1.98E-17	1.15E-14	UP
Contig_134401	1177	-	#N/A	#N/A	68	188	3312	4342	3.548	9.267	174.505	221.741	6.4075	198.123	-4.950490988	2.08E-17	1.20E-14	DOWN
Contig_186019	2350	-	K17943	#N/A	13	3	448	470	0.341	0.076	11.824	12.025	0.2085	11.9245	-5.837737581	2.07E-17	1.20E-14	DOWN
Contig_246471	1246	-	#N/A	#N/A	14	12	368	452	0.67	0.554	18.328	21.818	0.612	20.073	-5.035580787	2.12E-17	1.22E-14	DOWN
Contig_203655	1586	-	K12470	ko04144:Endocytosis,	8	3	357	268	0.331	0.094	13.975	10.143	0.2125	12.059	-5.826503624	2.15E-17	1.23E-14	DOWN
Contig_60565	3834	-	#N/A	#N/A	116	43	3981	3228	1.868	0.649	64.4	50.601	1.2585	57.5005	-5.51379738	2.15E-17	1.23E-14	DOWN
Contig_235670	3182	-	K12035	ko05206:MicroRNAs in cancer,	0	2	193	161	0	0.04	3.761	3.034	0.02	3.3975	-7.408329741	2.20E-17	1.25E-14	DOWN
Contig_224556	1372	-	K00993	ko01100:Metabolic pathways,ko01110:Biosynthesis of secondary metabolites,ko00564:Glycerophospholipid metabolism,ko00565:Ether lipid metabolism,ko00440:Phosphonate and phosphinate metabolism,	1	6	315	213	0.04	0.269	14.235	9.35	0.1545	11.7925	-6.254118953	2.23E-17	1.27E-14	DOWN
Contig_269013	1379	-	#N/A	#N/A	0	0	195	123	0	0	8.777	5.356	0	7.0665	#NAME?	2.29E-17	1.30E-14	DOWN
Contig_54891	852	-	#N/A	#N/A	5	1	310	215	0.392	0.056	22.584	15.18	0.224	18.882	-6.397369042	2.34E-17	1.32E-14	DOWN
Contig_53756	5736	-	K05768	ko04810:Regulation of actin cytoskeleton,ko05203:Viral carcinogenesis,ko04666:Fc gamma R-mediated phagocytosis,	163	64	4908	4405	1.755	0.648	53.065	46.155	1.2015	49.61	-5.367722404	2.35E-17	1.32E-14	DOWN
Contig_194453	594	-	#N/A	#N/A	2	3	211	201	0.254	0.25	22.054	20.388	0.252	21.221	-6.395925098	2.41E-17	1.35E-14	DOWN
Contig_153853	1283	-	#N/A	#N/A	16	1	913	880	0.779	0.033	44.138	41.231	0.406	42.6845	-6.716088742	2.48E-17	1.39E-14	DOWN
Contig_214505	701	-	#N/A	#N/A	1	0	256	131	0.127	0	22.615	11.237	0.0635	16.926	-8.058268765	2.50E-17	1.39E-14	DOWN
Contig_113897	1405	-	K00030	ko01100:Metabolic pathways,ko01110:Biosynthesis of secondary metabolites,ko01130:Biosynthesis of antibiotics,ko01120:Microbial metabolism in diverse environments,ko01230:Biosynthesis of amino acids,ko01200:Carbon metabolism,ko01210:2-Oxocarboxylic acid metabolism,ko00020:Citrate cycle (TCA cycle),	9	2	349	339	0.379	0.065	15.403	14.509	0.222	14.956	-6.07402089	2.52E-17	1.40E-14	DOWN
Contig_136372	2880	-	K08052	ko04010:MAPK signaling pathway,ko04014:Ras signaling pathway,ko01521:EGFR tyrosine kinase inhibitor resistance,	10	3	427	318	0.205	0.06	9.203	6.629	0.1325	7.916	-5.900707348	2.76E-17	1.52E-14	DOWN
First_Contig5164	6013	tr|A0A024G3J6|A0A024G3J6_9STRA:SubName: Full=Uncharacterized protein {ECO:0000313|EMBL:CCI41147.1}; GN=BN9_019310 OS=Albugo candida.	K04427	ko05169:Epstein-Barr virus infection,ko04010:MAPK signaling pathway,ko04140:Autophagy - animal,ko04152:AMPK signaling pathway,ko05168:Herpes simplex infection,ko04621:NOD-like receptor signaling pathway,ko04660:T cell receptor signaling pathway,ko05418:Fluid shear stress and atherosclerosis,ko04013:MAPK signaling pathway - fly,ko04310:Wnt signaling pathway,ko04380:Osteoclast differentiation,ko040…	7	1	306	279	0.07	0.012	3.158	2.793	0.041	2.9755	-6.181364398	2.76E-17	1.52E-14	DOWN
Contig_242037	824	-	#N/A	#N/A	4	0	232	213	0.267	0	17.446	15.551	0.1335	16.4985	-6.949351312	2.78E-17	1.53E-14	DOWN
Contig_91489	2020	-	K15105	#N/A	5	1	269	220	0.145	0.024	8.268	6.544	0.0845	7.406	-6.453599398	2.85E-17	1.56E-14	DOWN
Contig_227179	804	-	#N/A	#N/A	1	1	189	153	0.111	0.1	14.562	11.439	0.1055	13.0005	-6.945180301	2.92E-17	1.59E-14	DOWN
Contig_218366	1263	-	K00027	ko01200:Carbon metabolism,ko00620:Pyruvate metabolism,ko02020:Two-component system,	4	1	267	195	0.219	0.034	13.105	9.27	0.1265	11.1875	-6.466606487	3.01E-17	1.64E-14	DOWN
Contig_97924	645	-	#N/A	#N/A	7	0	328	303	0.642	0	31.504	28.282	0.321	29.893	-6.541090583	3.12E-17	1.69E-14	DOWN
Contig_217381	1700	-	K00021	ko01100:Metabolic pathways,ko01110:Biosynthesis of secondary metabolites,ko01130:Biosynthesis of antibiotics,ko04152:AMPK signaling pathway,ko00900:Terpenoid backbone biosynthesis,ko04976:Bile secretion,	4	0	218	224	0.132	0	7.949	7.928	0.066	7.9385	-6.910256597	3.23E-17	1.75E-14	DOWN
Contig_10466	2539	-	K10359	#N/A	41	9	2007	1717	0.989	0.204	49.012	40.638	0.5965	44.825	-6.231637635	3.38E-17	1.82E-14	DOWN
Contig_234473	2469	-	#N/A	#N/A	3	3	260	188	0.082	0.077	6.539	4.585	0.0795	5.562	-6.128505074	3.50E-17	1.88E-14	DOWN
Contig_290672	2594	-	#N/A	#N/A	1	0	179	143	0.019	0	4.282	3.317	0.0095	3.7995	-8.643666349	3.60E-17	1.93E-14	DOWN
Contig_221023	503	-	K12622	ko03040:Spliceosome,ko03018:RNA degradation,	3	0	210	190	0.411	0	25.871	22.682	0.2055	24.2765	-6.884278236	3.74E-17	2.00E-14	DOWN
Contig_222069	1521	-	K11173	#N/A	1	0	148	171	0.059	0	6.019	6.774	0.0295	6.3965	-7.760423951	3.79E-17	2.02E-14	DOWN
Contig_112048	5927	-	K21852	#N/A	10	3	386	322	0.103	0.03	4.037	3.27	0.0665	3.6535	-5.779781057	3.92E-17	2.08E-14	DOWN
Contig_70710	2261	-	#N/A	#N/A	20	8	629	500	0.538	0.201	17.24	13.299	0.3695	15.2695	-5.368934647	4.09E-17	2.16E-14	DOWN
Contig_149477	1374	-	#N/A	#N/A	19	9	500	494	0.847	0.364	22.546	21.599	0.6055	22.0725	-5.187979273	4.23E-17	2.23E-14	DOWN
Contig_132609	822	-	K17260	ko04138:Autophagy - yeast,ko04530:Tight junction,	24	3	1458	1222	1.824	0.181	109.984	89.364	1.0025	99.674	-6.635543084	4.28E-17	2.25E-14	DOWN
Contig_61652	1260	-	K15102	#N/A	27	9	1022	706	1.32	0.424	50.281	33.669	0.872	41.975	-5.58905838	4.30E-17	2.25E-14	DOWN
Contig_200970	1735	-	K01904	ko01100:Metabolic pathways,ko01110:Biosynthesis of secondary metabolites,ko00130:Ubiquinone and other terpenoid-quinone biosynthesis,ko00360:Phenylalanine metabolism,ko00940:Phenylpropanoid biosynthesis,	5	2	284	208	0.169	0.06	10.137	7.213	0.1145	8.675	-6.243444254	4.36E-17	2.27E-14	DOWN
Contig_213955	2202	-	K00700	ko01100:Metabolic pathways,ko01110:Biosynthesis of secondary metabolites,ko00500:Starch and sucrose metabolism,	4	2	254	195	0.122	0.056	7.157	5.329	0.089	6.243	-6.132290319	4.36E-17	2.27E-14	DOWN
Contig_84419	1944	-	#N/A	#N/A	26	11	785	607	0.82	0.331	25.047	18.755	0.5755	21.901	-5.250037006	4.63E-17	2.40E-14	DOWN
Contig_212710	1428	-	K08764	ko01100:Metabolic pathways,ko04146:Peroxisome,ko03320:PPAR signaling pathway,ko00120:Primary bile acid biosynthesis,	3	0	217	183	0.132	0	9.439	7.722	0.066	8.5805	-7.022451884	4.79E-17	2.48E-14	DOWN
First_Contig195	2611	-	#N/A	#N/A	5	0	326	216	0.115	0	7.755	4.981	0.0575	6.368	-6.79113457	4.89E-17	2.52E-14	DOWN
Contig_222785	514	-	#N/A	#N/A	0	0	126	173	0	0	15.156	20.269	0	17.7125	#NAME?	4.98E-17	2.56E-14	DOWN
Contig_216861	1841	-	#N/A	#N/A	7	1	322	261	0.241	0.02	10.841	8.52	0.1305	9.6805	-6.212959853	5.02E-17	2.57E-14	DOWN
Contig_103218	2022	-	#N/A	#N/A	10	10	392	299	0.293	0.297	12.019	8.896	0.295	10.4575	-5.147679233	5.09E-17	2.59E-14	DOWN
Contig_158874	2213	-	K12667	ko01100:Metabolic pathways,ko04141:Protein processing in endoplasmic reticulum,ko00510:N-Glycan biosynthesis,ko00513:Various types of N-glycan biosynthesis,	23	7	828	639	0.632	0.179	23.195	17.37	0.4055	20.2825	-5.644389764	5.08E-17	2.59E-14	DOWN
Contig_194089	3589	-	K13289	ko04142:Lysosome,ko04614:Renin-angiotensin system,	4	1	239	197	0.061	0.012	4.129	3.3	0.0365	3.7145	-6.669127752	5.30E-17	2.69E-14	DOWN
Contig_209677	3940	-	K06276	ko04151:PI3K-Akt signaling pathway,ko04140:Autophagy - animal,ko04150:mTOR signaling pathway,ko04510:Focal adhesion,ko05205:Proteoglycans in cancer,ko04152:AMPK signaling pathway,ko04068:FoxO signaling pathway,ko04910:Insulin signaling pathway,ko04722:Neurotrophin signaling pathway,ko04071:Sphingolipid signaling pathway,ko04210:Apoptosis,ko04919:Thyroid hormone signaling pathway,ko05231:Choline m…	9	1	442	326	0.142	0.011	6.952	4.966	0.0765	5.959	-6.283466689	5.33E-17	2.70E-14	DOWN
Contig_227815	2916	-	#N/A	#N/A	2	0	202	166	0.048	0	4.292	3.412	0.024	3.852	-7.326429487	5.34E-17	2.70E-14	DOWN
Contig_225092	842	-	#N/A	#N/A	9	2	376	307	0.627	0.106	27.671	21.927	0.3665	24.799	-6.080324938	5.37E-17	2.71E-14	DOWN
Contig_128409	4301	-	K02327	ko01100:Metabolic pathways,ko00230:Purine metabolism,ko00240:Pyrimidine metabolism,ko05166:HTLV-I infection,ko03420:Nucleotide excision repair,ko03440:Homologous recombination,ko03030:DNA replication,ko03410:Base excision repair,ko03430:Mismatch repair,	5	1	275	210	0.076	0.008	3.966	2.94	0.042	3.453	-6.361317196	5.40E-17	2.71E-14	DOWN
Contig_226566	856	-	K00587	ko01130:Biosynthesis of antibiotics,ko00900:Terpenoid backbone biosynthesis,	12	6	435	321	0.9	0.435	31.524	22.574	0.6675	27.049	-5.340663612	5.41E-17	2.71E-14	DOWN
Contig_112917	2552	-	#N/A	#N/A	18	4	724	570	0.429	0.097	17.59	13.415	0.263	15.5025	-5.88129428	5.63E-17	2.81E-14	DOWN
Contig_211409	1880	-	K05546	ko01100:Metabolic pathways,ko04141:Protein processing in endoplasmic reticulum,ko00510:N-Glycan biosynthesis,	7	7	340	246	0.217	0.203	11.203	7.851	0.21	9.527	-5.503560756	5.66E-17	2.82E-14	DOWN
Contig_127314	784	-	#N/A	#N/A	5	0	270	222	0.387	0	21.344	16.983	0.1935	19.1635	-6.629883701	5.78E-17	2.87E-14	DOWN
Contig_137731	6972	-	#N/A	#N/A	5	0	289	217	0.048	0	2.574	1.87	0.024	2.222	-6.532680601	5.90E-17	2.92E-14	DOWN
Contig_41907	4917	-	K12385	ko04142:Lysosome,ko04979:Cholesterol metabolism,	6	1	261	248	0.073	0.017	3.288	3.03	0.045	3.159	-6.133399125	5.92E-17	2.92E-14	DOWN
Contig_67318	802	-	#N/A	#N/A	8	9	391	263	0.62	0.678	30.261	19.697	0.649	24.979	-5.266353433	5.95E-17	2.93E-14	DOWN
Contig_214002	3851	-	#N/A	#N/A	2	5	225	218	0.038	0.082	3.621	3.406	0.06	3.5135	-5.871802588	6.05E-17	2.97E-14	DOWN
Contig_49313	4155	-	K09496	#N/A	26	10	753	641	0.387	0.143	11.243	9.272	0.265	10.2575	-5.274542984	6.08E-17	2.97E-14	DOWN
First_Contig3870	1155	tr|Q9AT24|Q9AT24_PEA:SubName: Full=Histone H1 {ECO:0000313|EMBL:AAK29450.1}; GN=His1 OS=Pisum sativum	#N/A	#N/A	13	2	488	476	0.7	0.088	26.187	24.757	0.394	25.472	-6.014572801	6.25E-17	3.05E-14	DOWN
Contig_100529	1514	-	K00457	ko01100:Metabolic pathways,ko00130:Ubiquinone and other terpenoid-quinone biosynthesis,ko00350:Tyrosine metabolism,ko00360:Phenylalanine metabolism,	4	2	261	189	0.158	0.067	10.693	7.514	0.1125	9.1035	-6.338424415	6.64E-17	3.21E-14	DOWN
Contig_171573	1174	-	K11434	ko04068:FoxO signaling pathway,ko04922:Glucagon signaling pathway,	19	4	730	630	0.977	0.192	38.586	32.231	0.5845	35.4085	-5.920748894	6.65E-17	3.21E-14	DOWN
Contig_49055	1594	-	#N/A	#N/A	36	25	806	655	1.398	0.924	31.377	24.681	1.161	28.029	-4.593480396	6.63E-17	3.21E-14	DOWN
Contig_154398	1392	-	K12670	ko01100:Metabolic pathways,ko04141:Protein processing in endoplasmic reticulum,ko00510:N-Glycan biosynthesis,ko00513:Various types of N-glycan biosynthesis,	11	2	487	357	0.506	0.065	21.699	15.422	0.2855	18.5605	-6.02260102	6.74E-17	3.25E-14	DOWN
Contig_220637	604	-	K02734	ko03050:Proteasome,	18	8	520	448	1.845	0.767	53.347	44.555	1.306	48.951	-5.22811153	6.77E-17	3.25E-14	DOWN
Contig_94375	1542	-	K03781	ko01110:Biosynthesis of secondary metabolites,ko01130:Biosynthesis of antibiotics,ko01200:Carbon metabolism,ko04146:Peroxisome,ko04068:FoxO signaling pathway,ko00630:Glyoxylate and dicarboxylate metabolism,ko00380:Tryptophan metabolism,ko04011:MAPK signaling pathway - yeast,ko04211:Longevity regulating pathway,ko04213:Longevity regulating pathway - multiple species,ko04212:Longevity regulating pa…	11	5	378	314	0.447	0.204	15.198	12.25	0.3255	13.724	-5.397899677	6.99E-17	3.35E-14	DOWN
Contig_108603	4146	-	K01768	ko00230:Purine metabolism,ko04113:Meiosis - yeast,ko04213:Longevity regulating pathway - multiple species,ko02025:Biofilm formation - Pseudomonas aeruginosa,	8	1	347	285	0.113	0.01	5.185	4.125	0.0615	4.655	-6.242050947	7.14E-17	3.40E-14	DOWN
Contig_150659	1666	-	#N/A	#N/A	0	0	162	126	0	0	6.042	4.554	0	5.298	#NAME?	7.14E-17	3.40E-14	DOWN
Contig_100887	1784	-	K09495	#N/A	19	4	685	646	0.652	0.126	23.8	21.766	0.389	22.783	-5.872043764	7.46E-17	3.55E-14	DOWN
Contig_200201	2888	-	K04409	ko04010:MAPK signaling pathway,ko04810:Regulation of actin cytoskeleton,ko04014:Ras signaling pathway,ko04510:Focal adhesion,ko05205:Proteoglycans in cancer,ko04024:cAMP signaling pathway,ko04360:Axon guidance,ko04062:Chemokine signaling pathway,ko04666:Fc gamma R-mediated phagocytosis,ko04011:MAPK signaling pathway - yeast,ko04660:T cell receptor signaling pathway,ko04012:ErbB signaling pathway,…	2	1	198	171	0.048	0.015	4.243	3.561	0.0315	3.902	-6.952718139	7.64E-17	3.62E-14	DOWN
Contig_133308	5424	-	K05745	ko04810:Regulation of actin cytoskeleton,	8	5	288	265	0.088	0.059	3.291	2.936	0.0735	3.1135	-5.404649219	7.76E-17	3.67E-14	DOWN
Contig_198333	2360	-	#N/A	#N/A	5	1	264	208	0.12	0.015	6.949	5.307	0.0675	6.128	-6.504384985	7.90E-17	3.73E-14	DOWN
Contig_73835	5633	-	#N/A	#N/A	13	2	551	438	0.142	0.019	6.068	4.678	0.0805	5.373	-6.060595245	8.00E-17	3.76E-14	DOWN
Contig_194786	1431	-	K01302	#N/A	10	3	394	306	0.418	0.108	17.072	12.84	0.263	14.956	-5.829517767	8.17E-17	3.83E-14	DOWN
Contig_196237	1865	-	K03107	ko03060:Protein export,	9	5	331	278	0.292	0.16	11.001	8.969	0.226	9.985	-5.46536775	8.20E-17	3.83E-14	DOWN
Contig_62098	3379	-	K10380	ko05205:Proteoglycans in cancer,ko04624:Toll and Imd signaling pathway,	0	2	169	165	0	0.041	3.104	2.939	0.0205	3.0215	-7.203497222	8.33E-17	3.88E-14	DOWN
Contig_74780	2470	-	K17065	ko04621:NOD-like receptor signaling pathway,ko04217:Necroptosis,ko04214:Apoptosis - fly,ko04668:TNF signaling pathway,ko04139:Mitophagy - yeast,	15	3	588	484	0.387	0.077	14.773	11.788	0.232	13.2805	-5.839040848	8.57E-17	3.98E-14	DOWN
Contig_156285	7269	-	#N/A	#N/A	11	6	359	310	0.095	0.045	3.06	2.561	0.07	2.8105	-5.327328083	8.63E-17	3.99E-14	DOWN
Contig_356282	2353	-	K06670	ko04110:Cell cycle,ko04111:Cell cycle - yeast,	3	0	203	185	0.085	0	5.341	4.73	0.0425	5.0355	-6.888528386	8.64E-17	3.99E-14	DOWN
Contig_92658	6848	-	#N/A	#N/A	67	16	3023	2926	0.607	0.133	27.375	25.685	0.37	26.53	-6.163955595	8.95E-17	4.13E-14	DOWN
Contig_137392	3027	-	#N/A	#N/A	52	16	1697	1559	1.07	0.314	34.771	30.953	0.692	32.862	-5.569504438	9.08E-17	4.17E-14	DOWN
Contig_273368	812	-	#N/A	#N/A	5	2	310	198	0.343	0.133	23.671	14.68	0.238	19.1755	-6.332158813	9.23E-17	4.23E-14	DOWN
Contig_222692	1818	-	K12460	ko04722:Neurotrophin signaling pathway,	7	1	324	251	0.232	0.023	11.064	8.307	0.1275	9.6855	-6.247257376	9.34E-17	4.27E-14	DOWN
Contig_45708	1570	-	K12319	ko00230:Purine metabolism,ko04921:Oxytocin signaling pathway,ko04022:cGMP-PKG signaling pathway,ko04611:Platelet activation,ko04270:Vascular smooth muscle contraction,ko04730:Long-term depression,ko04540:Gap junction,ko04713:Circadian entrainment,ko04924:Renin secretion,ko04970:Salivary secretion,	3	3	215	193	0.125	0.119	8.494	7.372	0.122	7.933	-6.022913496	9.46E-17	4.31E-14	DOWN
Contig_218689	865	-	#N/A	#N/A	3	1	237	170	0.24	0.076	16.984	11.802	0.158	14.393	-6.509298962	9.96E-17	4.53E-14	DOWN
First_Contig5135	3430	-	K13710	ko04810:Regulation of actin cytoskeleton,	5	2	272	200	0.095	0.027	4.917	3.511	0.061	4.214	-6.110237261	1.05E-16	4.77E-14	DOWN
Contig_75943	2192	-	K01279	ko04142:Lysosome,	18	3	707	662	0.52	0.085	19.998	18.155	0.3025	19.0765	-5.978717549	1.06E-16	4.80E-14	DOWN
Contig_197350	2031	-	K03254	ko03013:RNA transport,	4	1	228	193	0.132	0.029	6.971	5.706	0.0805	6.3385	-6.299008875	1.08E-16	4.89E-14	DOWN
Contig_34564	2229	-	K02133	ko01100:Metabolic pathways,ko04714:Thermogenesis,ko00190:Oxidative phosphorylation,	79	28	2328	2099	2.196	0.741	64.759	56.6	1.4685	60.6795	-5.368794027	1.10E-16	4.95E-14	DOWN
Contig_118957	2604	-	K14293	ko03013:RNA transport,	17	6	512	454	0.399	0.145	12.193	10.481	0.272	11.337	-5.381288463	1.12E-16	5.03E-14	DOWN
Contig_104994	745	-	#N/A	#N/A	16	12	496	361	1.319	0.959	41.314	29.137	1.139	35.2255	-4.950780533	1.17E-16	5.24E-14	DOWN
Contig_117329	3371	-	K17501	#N/A	3	1	211	178	0.048	0.009	3.887	3.167	0.0285	3.527	-6.951335846	1.18E-16	5.25E-14	DOWN
Contig_124389	1128	-	#N/A	#N/A	6	4	278	219	0.318	0.226	15.262	11.668	0.272	13.465	-5.629463768	1.18E-16	5.25E-14	DOWN
Contig_206683	8949	-	K05723	#N/A	5	2	215	231	0.036	0.015	1.491	1.554	0.0255	1.5225	-5.899801171	1.21E-16	5.37E-14	DOWN
Contig_199205	1610	-	K08017	#N/A	2	1	207	162	0.067	0.022	7.987	6.031	0.0445	7.009	-7.299259478	1.23E-16	5.46E-14	DOWN
Contig_70843	553	-	K03113	ko03013:RNA transport,	24	9	670	594	2.65	0.98	75.1	64.571	1.815	69.8355	-5.265919145	1.25E-16	5.50E-14	DOWN
Contig_152395	406	-	#N/A	#N/A	0	0	166	120	0	0	25.348	17.697	0	21.5225	#NAME?	1.33E-16	5.87E-14	DOWN
Contig_252647	1367	-	K00121	ko01100:Metabolic pathways,ko01110:Biosynthesis of secondary metabolites,ko01130:Biosynthesis of antibiotics,ko01120:Microbial metabolism in diverse environments,ko01200:Carbon metabolism,ko00010:Glycolysis / Gluconeogenesis,ko00071:Fatty acid degradation,ko00680:Methane metabolism,ko00350:Tyrosine metabolism,ko00830:Retinol metabolism,ko00980:Metabolism of xenobiotics by cytochrome P450,ko05204:…	4	0	274	183	0.202	0	12.429	8.03	0.101	10.2295	-6.662236527	1.35E-16	5.93E-14	DOWN
Contig_215838	7783	-	K10594	ko04120:Ubiquitin mediated proteolysis,	3	2	204	186	0.024	0.017	1.629	1.435	0.0205	1.532	-6.223648577	1.42E-16	6.23E-14	DOWN
Contig_131716	2248	-	K20526	#N/A	14	9	480	325	0.385	0.23	13.233	8.683	0.3075	10.958	-5.155254288	1.44E-16	6.27E-14	DOWN
Contig_96202	2063	-	#N/A	#N/A	581	776	9014	8973	17.399	21.879	270.967	261.427	19.639	266.197	-3.760700936	1.44E-16	6.27E-14	DOWN
Contig_90366	8799	-	K22128	#N/A	10	6	371	276	0.074	0.037	2.614	1.887	0.0555	2.2505	-5.341613983	1.45E-16	6.32E-14	DOWN
Contig_108248	1809	-	K04348	ko04010:MAPK signaling pathway,ko05166:HTLV-I infection,ko04218:Cellular senescence,ko04921:Oxytocin signaling pathway,ko04114:Oocyte meiosis,ko05167:Kaposi's sarcoma-associated herpesvirus infection,ko04360:Axon guidance,ko04022:cGMP-PKG signaling pathway,ko04020:Calcium signaling pathway,ko04728:Dopaminergic synapse,ko04724:Glutamatergic synapse,ko04660:T cell receptor signaling pathway,ko04922…	6	1	252	237	0.192	0.045	8.646	7.881	0.1185	8.2635	-6.123793999	1.50E-16	6.49E-14	DOWN
Contig_259460	678	-	#N/A	#N/A	7	3	527	233	0.624	0.287	48.197	20.626	0.4555	34.4115	-6.239295916	1.52E-16	6.57E-14	DOWN
Contig_92669	7207	-	K12854	ko03040:Spliceosome,	5	0	231	230	0.044	0	1.988	1.918	0.022	1.953	-6.472044615	1.52E-16	6.57E-14	DOWN
Contig_227412	3693	-	K00922	ko05169:Epstein-Barr virus infection,ko04151:PI3K-Akt signaling pathway,ko05165:Human papillomavirus infection,ko05166:HTLV-I infection,ko04810:Regulation of actin cytoskeleton,ko05203:Viral carcinogenesis,ko04140:Autophagy - animal,ko04014:Ras signaling pathway,ko04150:mTOR signaling pathway,ko04510:Focal adhesion,ko05205:Proteoglycans in cancer,ko04932:Non-alcoholic fatty liver disease (NAFLD),…	6	1	294	220	0.094	0.012	4.94	3.581	0.053	4.2605	-6.328886581	1.53E-16	6.59E-14	DOWN
Contig_222606	4353	-	K03099	ko04714:Thermogenesis,ko04010:MAPK signaling pathway,ko04151:PI3K-Akt signaling pathway,ko05165:Human papillomavirus infection,ko04810:Regulation of actin cytoskeleton,ko04014:Ras signaling pathway,ko04150:mTOR signaling pathway,ko04510:Focal adhesion,ko05205:Proteoglycans in cancer,ko04068:FoxO signaling pathway,ko04910:Insulin signaling pathway,ko05206:MicroRNAs in cancer,ko04722:Neurotrophin s…	7	5	269	241	0.092	0.067	3.837	3.323	0.0795	3.58	-5.492860917	1.54E-16	6.61E-14	DOWN
Contig_210636	1765	-	K01845	ko01100:Metabolic pathways,ko01110:Biosynthesis of secondary metabolites,ko01120:Microbial metabolism in diverse environments,ko00860:Porphyrin and chlorophyll metabolism,	2	1	183	174	0.065	0.021	6.447	5.923	0.043	6.185	-7.168293125	1.59E-16	6.82E-14	DOWN
Contig_191824	4210	-	#N/A	#N/A	1	0	172	135	0.01	0	2.531	1.927	0.005	2.229	-8.800252806	1.60E-16	6.85E-14	DOWN
Contig_235922	791	-	#N/A	#N/A	19	7	556	472	1.468	0.513	43.576	35.859	0.9905	39.7175	-5.325474031	1.62E-16	6.91E-14	DOWN
Contig_237006	591	-	K10688	ko04120:Ubiquitin mediated proteolysis,	3	4	283	180	0.302	0.438	29.709	18.268	0.37	23.9885	-6.018673868	1.64E-16	6.97E-14	DOWN
First_Contig5547	710	-	#N/A	#N/A	4	1	181	275	0.346	0.106	15.84	23.32	0.226	19.58	-6.436914182	1.66E-16	7.02E-14	DOWN
Contig_198758	2248	-	#N/A	#N/A	45	10	2140	1695	1.235	0.262	59.031	45.316	0.7485	52.1735	-6.123171092	1.67E-16	7.06E-14	DOWN
Contig_222196	1133	-	#N/A	#N/A	2	2	241	158	0.132	0.082	13.193	8.373	0.107	10.783	-6.655004008	1.70E-16	7.18E-14	DOWN
Contig_182298	803	-	#N/A	#N/A	6	3	280	211	0.44	0.203	21.648	15.759	0.3215	18.7035	-5.86234572	1.76E-16	7.38E-14	DOWN
Contig_233927	2004	-	K17257	#N/A	2	4	266	175	0.068	0.107	8.242	5.244	0.0875	6.743	-6.26796377	1.76E-16	7.38E-14	DOWN
Contig_56069	6999	-	#N/A	#N/A	104	28	4288	3886	0.921	0.235	37.993	33.369	0.578	35.681	-5.947942746	1.76E-16	7.38E-14	DOWN
Contig_204284	1174	-	K03097	ko05169:Epstein-Barr virus infection,ko03008:Ribosome biogenesis in eukaryotes,ko05168:Herpes simplex infection,ko04310:Wnt signaling pathway,ko04137:Mitophagy - animal,ko04064:NF-kappa B signaling pathway,ko04520:Adherens junction,ko04139:Mitophagy - yeast,ko04712:Circadian rhythm - plant,	7	1	309	244	0.391	0.039	16.342	12.486	0.215	14.414	-6.06699028	1.78E-16	7.45E-14	DOWN
Contig_117269	3762	-	K04349	ko04010:MAPK signaling pathway,ko04014:Ras signaling pathway,ko04510:Focal adhesion,	6	5	271	220	0.093	0.075	4.471	3.519	0.084	3.995	-5.571662365	1.79E-16	7.46E-14	DOWN
Contig_139137	1575	-	K18655	#N/A	7	4	304	225	0.26	0.16	11.968	8.599	0.21	10.2835	-5.613798233	1.79E-16	7.46E-14	DOWN
Contig_100075	1919	-	#N/A	#N/A	6	1	250	235	0.192	0.045	8.075	7.346	0.1185	7.7105	-6.023865453	1.81E-16	7.48E-14	DOWN
Contig_139260	1466	-	K20463	#N/A	57	40	1157	892	2.402	1.571	48.945	36.593	1.9865	42.769	-4.428264777	1.81E-16	7.48E-14	DOWN
Contig_214816	3831	-	K05236	#N/A	8	0	339	320	0.126	0	5.489	5.018	0.063	5.2535	-6.38178326	1.81E-16	7.48E-14	DOWN
Contig_199914	6152	-	#N/A	#N/A	3	0	190	186	0.028	0	1.917	1.817	0.014	1.867	-7.05915129	1.87E-16	7.69E-14	DOWN
Contig_36958	1481	-	K03942	ko01100:Metabolic pathways,ko04714:Thermogenesis,ko00190:Oxidative phosphorylation,ko04932:Non-alcoholic fatty liver disease (NAFLD),ko04723:Retrograde endocannabinoid signaling,	10	2	383	318	0.414	0.072	16.059	12.916	0.243	14.4875	-5.897708537	1.89E-16	7.75E-14	DOWN
Contig_164448	1051	-	K05747	ko04144:Endocytosis,ko04810:Regulation of actin cytoskeleton,ko04530:Tight junction,ko04062:Chemokine signaling pathway,ko04666:Fc gamma R-mediated phagocytosis,ko05231:Choline metabolism in cancer,ko04520:Adherens junction,ko05132:Salmonella infection,	14	4	440	395	0.812	0.21	25.966	22.593	0.511	24.2795	-5.57027161	1.92E-16	7.85E-14	DOWN
Contig_197712	3133	-	K20637	#N/A	5	3	261	197	0.092	0.061	5.17	3.772	0.0765	4.471	-5.868993988	1.96E-16	7.99E-14	DOWN
Contig_173272	8550	-	K05699	ko04810:Regulation of actin cytoskeleton,ko05203:Viral carcinogenesis,ko04510:Focal adhesion,ko04530:Tight junction,ko04670:Leukocyte transendothelial migration,ko04520:Adherens junction,	22	3	981	969	0.16	0.018	7.116	6.811	0.089	6.9635	-6.289863471	2.00E-16	8.10E-14	DOWN
Contig_29085	1036	-	#N/A	#N/A	15	21	543	379	0.916	1.173	32.497	21.971	1.0445	27.234	-4.704524497	1.99E-16	8.10E-14	DOWN
Contig_96464	1127	-	K01507	ko00190:Oxidative phosphorylation,	27	13	660	567	1.458	0.689	36.343	30.234	1.0735	33.2885	-4.954629767	1.99E-16	8.10E-14	DOWN
First_Contig4308	718	-	#N/A	#N/A	4	0	227	190	0.332	0	19.595	15.921	0.166	17.758	-6.741142055	2.06E-16	8.33E-14	DOWN
Contig_187379	2414	-	K01415	#N/A	10	4	354	285	0.25	0.104	9.088	7.1	0.177	8.094	-5.515031584	2.07E-16	8.35E-14	DOWN
Contig_222161	2469	-	#N/A	#N/A	10	3	355	300	0.246	0.082	8.916	7.314	0.164	8.115	-5.628823375	2.08E-16	8.38E-14	DOWN
Contig_141212	7016	-	#N/A	#N/A	104	29	4053	3638	0.912	0.24	35.827	31.165	0.576	33.496	-5.861776201	2.16E-16	8.67E-14	DOWN
Contig_254006	1195	-	K00893	ko01100:Metabolic pathways,ko00230:Purine metabolism,ko00240:Pyrimidine metabolism,	1	0	176	131	0.076	0	9.149	6.607	0.038	7.878	-7.695686188	2.17E-16	8.72E-14	DOWN
Contig_222807	7723	-	K07203	ko04714:Thermogenesis,ko04151:PI3K-Akt signaling pathway,ko05165:Human papillomavirus infection,ko04140:Autophagy - animal,ko04150:mTOR signaling pathway,ko05205:Proteoglycans in cancer,ko04218:Cellular senescence,ko04138:Autophagy - yeast,ko04152:AMPK signaling pathway,ko05167:Kaposi's sarcoma-associated herpesvirus infection,ko04910:Insulin signaling pathway,ko05206:MicroRNAs in cancer,ko04072:…	5	3	227	210	0.043	0.02	1.822	1.633	0.0315	1.7275	-5.777190072	2.25E-16	9.01E-14	DOWN
Contig_83206	2564	-	K01279	ko04142:Lysosome,	10	1	435	342	0.251	0.031	10.527	8.016	0.141	9.2715	-6.039035698	2.28E-16	9.09E-14	DOWN
Contig_113419	2888	-	K15502	#N/A	5	1	198	271	0.113	0.015	4.246	5.643	0.064	4.9445	-6.271608924	2.29E-16	9.13E-14	DOWN
First_Contig2678	1406	-	#N/A	#N/A	6	25	680	526	0.283	1.018	29.978	22.469	0.6505	26.2235	-5.333167385	2.35E-16	9.34E-14	DOWN
Contig_201736	6406	-	K00888	ko01100:Metabolic pathways,ko00562:Inositol phosphate metabolism,ko04070:Phosphatidylinositol signaling system,ko04011:MAPK signaling pathway - yeast,	5	4	237	208	0.045	0.037	2.296	1.953	0.041	2.1245	-5.695355624	2.42E-16	9.59E-14	DOWN
Contig_178045	7381	-	K11320	#N/A	5	0	233	219	0.04	0	1.962	1.781	0.02	1.8715	-6.548051238	2.44E-16	9.64E-14	DOWN
Contig_86312	1142	-	K08794	ko04921:Oxytocin signaling pathway,ko04925:Aldosterone synthesis and secretion,	15	8	472	338	0.831	0.404	25.658	17.81	0.6175	21.734	-5.137370771	2.50E-16	9.85E-14	DOWN
Contig_58770	779	-	#N/A	#N/A	1418	1776	23399	18904	112.464	132.624	1862.797	1458.627	122.544	1660.712	-3.76043015	2.54E-16	1.00E-13	DOWN
Contig_16458	800	-	#N/A	#N/A	7	8	264	263	0.557	0.599	20.435	19.742	0.578	20.0885	-5.11915654	2.65E-16	1.04E-13	DOWN
Contig_183175	2657	-	K12392	ko04142:Lysosome,	15	7	452	347	0.358	0.143	10.544	7.847	0.2505	9.1955	-5.198045514	2.85E-16	1.12E-13	DOWN
Contig_211128	3338	-	K08776	#N/A	17	6	530	419	0.307	0.112	9.845	7.54	0.2095	8.6925	-5.374749013	2.89E-16	1.13E-13	DOWN
Contig_79182	1216	-	#N/A	#N/A	33	10	1063	849	1.673	0.464	54.201	41.98	1.0685	48.0905	-5.492093113	2.89E-16	1.13E-13	DOWN
Contig_61273	1832	-	#N/A	#N/A	36	9	1298	1121	1.217	0.294	43.943	36.783	0.7555	40.363	-5.739457842	2.91E-16	1.13E-13	DOWN
First_Contig572	3304	-	#N/A	#N/A	9	25	642	438	0.169	0.437	12.046	7.965	0.303	10.0055	-5.04533166	3.01E-16	1.17E-13	DOWN
Contig_338292	1206	-	#N/A	#N/A	4	0	215	191	0.195	0	11.045	9.518	0.0975	10.2815	-6.720432825	3.03E-16	1.17E-13	DOWN
Contig_54198	519	-	#N/A	#N/A	1	0	146	148	0.137	0	17.433	17.117	0.0685	17.275	-7.978366007	3.09E-16	1.19E-13	DOWN
Contig_200014	1857	-	#N/A	#N/A	38	13	1159	898	1.252	0.422	38.701	29.082	0.837	33.8915	-5.339552057	3.13E-16	1.20E-13	DOWN
Contig_204873	3428	-	K10360	#N/A	6	6	263	223	0.101	0.106	4.753	3.904	0.1035	4.3285	-5.386164487	3.14E-16	1.21E-13	DOWN
Contig_204070	2433	-	K18468	ko04144:Endocytosis,	11	7	362	282	0.285	0.161	9.236	6.958	0.223	8.097	-5.182271862	3.18E-16	1.22E-13	DOWN
Contig_189341	983	-	#N/A	#N/A	2	0	171	169	0.107	0	10.813	10.329	0.0535	10.571	-7.626357253	3.25E-16	1.24E-13	DOWN
Contig_58875	709	-	#N/A	#N/A	34	11	1121	817	2.986	0.896	98.013	69.282	1.941	83.6475	-5.429450399	3.30E-16	1.26E-13	DOWN
First_Contig4183	658	-	#N/A	#N/A	13	25	485	435	1.208	2.172	45.709	39.74	1.69	42.7245	-4.659968457	3.46E-16	1.32E-13	DOWN
Contig_172473	2302	-	K04349	ko04010:MAPK signaling pathway,ko04014:Ras signaling pathway,ko04510:Focal adhesion,	8	0	351	298	0.223	0	9.453	7.791	0.1115	8.622	-6.272906947	3.49E-16	1.33E-13	DOWN
Contig_128074	470	-	#N/A	#N/A	19	7	595	440	2.5	0.816	78.465	56.24	1.658	67.3525	-5.344215585	3.61E-16	1.37E-13	DOWN
Contig_202668	1605	-	K12391	ko04142:Lysosome,	4	2	198	199	0.156	0.062	7.651	7.45	0.109	7.5505	-6.114172144	3.67E-16	1.39E-13	DOWN
Contig_77647	14158	-	K10413	ko04145:Phagosome,ko05132:Salmonella infection,ko04962:Vasopressin-regulated water reabsorption,	18	7	441	484	0.078	0.029	1.93	2.053	0.0535	1.9915	-5.218172778	3.70E-16	1.40E-13	DOWN
Contig_55646	4195	-	K04659	ko04151:PI3K-Akt signaling pathway,ko05165:Human papillomavirus infection,ko04510:Focal adhesion,ko04145:Phagosome,ko04512:ECM-receptor interaction,	6	5	281	208	0.091	0.063	4.155	2.977	0.077	3.566	-5.533304447	3.77E-16	1.42E-13	DOWN
Contig_218413	1638	-	K06666	ko04111:Cell cycle - yeast,ko04011:MAPK signaling pathway - yeast,	10	1	410	336	0.366	0.031	15.537	12.335	0.1985	13.936	-6.133533711	3.93E-16	1.48E-13	DOWN
Contig_215401	563	-	K00627	ko01100:Metabolic pathways,ko01110:Biosynthesis of secondary metabolites,ko01130:Biosynthesis of antibiotics,ko01120:Microbial metabolism in diverse environments,ko01200:Carbon metabolism,ko00620:Pyruvate metabolism,ko00010:Glycolysis / Gluconeogenesis,ko00020:Citrate cycle (TCA cycle),	3	0	175	193	0.347	0	19.317	20.633	0.1735	19.975	-6.84711603	4.04E-16	1.51E-13	DOWN
Contig_60279	1141	-	K08796	#N/A	4	9	281	240	0.206	0.482	15.272	12.667	0.344	13.9695	-5.343728009	4.09E-16	1.53E-13	DOWN
Contig_197187	1992	-	K20493	#N/A	4	5	231	202	0.134	0.147	7.189	6.081	0.1405	6.635	-5.56145443	4.11E-16	1.53E-13	DOWN
Contig_224240	1401	-	#N/A	#N/A	9	5	337	252	0.412	0.209	14.922	10.802	0.3105	12.862	-5.372377916	4.14E-16	1.54E-13	DOWN
Contig_227726	450	-	#N/A	#N/A	0	0	145	122	0	0	19.941	16.258	0	18.0995	#NAME?	4.24E-16	1.58E-13	DOWN
Contig_274091	564	-	#N/A	#N/A	164	231	7	3	17.973	23.857	0.784	0.348	20.915	0.566	5.207592135	4.31E-16	1.60E-13	UP
Contig_24440	2435	-	#N/A	#N/A	17	17	412	389	0.424	0.403	10.485	9.609	0.4135	10.047	-4.602733642	4.49E-16	1.66E-13	DOWN
Contig_113166	2209	-	#N/A	#N/A	5	2	246	190	0.132	0.048	6.895	5.176	0.09	6.0355	-6.067404482	4.52E-16	1.67E-13	DOWN
Contig_211136	1085	-	K04513	ko04144:Endocytosis,ko04810:Regulation of actin cytoskeleton,ko05203:Viral carcinogenesis,ko04014:Ras signaling pathway,ko04150:mTOR signaling pathway,ko04510:Focal adhesion,ko05205:Proteoglycans in cancer,ko04015:Rap1 signaling pathway,ko04921:Oxytocin signaling pathway,ko04024:cAMP signaling pathway,ko04360:Axon guidance,ko05206:MicroRNAs in cancer,ko04722:Neurotrophin signaling pathway,ko04072…	11	5	357	285	0.608	0.275	20.428	15.787	0.4415	18.1075	-5.358030127	4.92E-16	1.81E-13	DOWN
Contig_222944	930	-	#N/A	#N/A	2	0	179	158	0.128	0	11.91	10.226	0.064	11.068	-7.434106929	4.91E-16	1.81E-13	DOWN
Contig_256402	993	-	K16865	ko05205:Proteoglycans in cancer,ko05206:MicroRNAs in cancer,	7	3	288	216	0.405	0.183	17.963	13.081	0.294	15.522	-5.722354495	4.94E-16	1.81E-13	DOWN
Contig_42271	3357	-	K14833	#N/A	7	1	275	240	0.128	0.022	5.076	4.292	0.075	4.684	-5.96470667	5.13E-16	1.88E-13	DOWN
Contig_196449	2532	-	#N/A	#N/A	9	3	351	258	0.222	0.073	8.599	6.129	0.1475	7.364	-5.641702767	5.19E-16	1.89E-13	DOWN
First_Contig6184	6252	tr|A0A068TTL1|A0A068TTL1_COFCA:SubName: Full=Uncharacterized protein {ECO:0000313|EMBL:CDO99591.1}; GN=GSCOC_T00029227001 OS=Coffea canephora	K16803	#N/A	3	1	185	179	0.028	0.007	1.836	1.725	0.0175	1.7805	-6.668783703	5.18E-16	1.89E-13	DOWN
Contig_221266	1316	-	#N/A	#N/A	2	0	190	151	0.117	0	8.931	6.915	0.0585	7.923	-7.081466367	5.30E-16	1.93E-13	DOWN
Contig_239167	504	-	K03939	ko01100:Metabolic pathways,ko04714:Thermogenesis,ko00190:Oxidative phosphorylation,ko04932:Non-alcoholic fatty liver disease (NAFLD),ko04723:Retrograde endocannabinoid signaling,	6	1	262	211	0.681	0.163	32.247	25.181	0.422	28.714	-6.08836751	5.33E-16	1.93E-13	DOWN
Contig_85598	1956	-	K10415	ko04145:Phagosome,ko05132:Salmonella infection,ko04962:Vasopressin-regulated water reabsorption,	6	1	255	214	0.18	0.021	8.1	6.566	0.1005	7.333	-6.189136133	5.35E-16	1.94E-13	DOWN
Contig_240587	843	-	K00798	ko01100:Metabolic pathways,ko00860:Porphyrin and chlorophyll metabolism,	3	1	250	154	0.238	0.075	18.408	10.955	0.1565	14.6815	-6.551692908	5.60E-16	2.02E-13	DOWN
Contig_88952	1787	-	K17495	#N/A	56	13	2572	1937	1.929	0.416	89.243	65.145	1.1725	77.194	-6.040828889	5.65E-16	2.04E-13	DOWN
Contig_245513	429	-	#N/A	#N/A	2	0	172	162	0.331	0	24.832	22.658	0.1655	23.745	-7.164648729	5.67E-16	2.04E-13	DOWN
Contig_216446	1488	-	K04345	ko04714:Thermogenesis,ko05169:Epstein-Barr virus infection,ko04010:MAPK signaling pathway,ko05165:Human papillomavirus infection,ko05166:HTLV-I infection,ko05203:Viral carcinogenesis,ko04140:Autophagy - animal,ko04014:Ras signaling pathway,ko05205:Proteoglycans in cancer,ko04138:Autophagy - yeast,ko04921:Oxytocin signaling pathway,ko04113:Meiosis - yeast,ko04723:Retrograde endocannabinoid signali…	18	4	649	501	0.727	0.148	27.058	20.257	0.4375	23.6575	-5.756870798	5.92E-16	2.13E-13	DOWN
Contig_202026	3695	-	K18464	ko04144:Endocytosis,	8	1	312	260	0.132	0.021	5.242	4.227	0.0765	4.7345	-5.951608516	5.96E-16	2.14E-13	DOWN
Contig_241266	2992	-	K18423	#N/A	5	1	232	195	0.096	0.013	4.811	3.911	0.0545	4.361	-6.32225895	6.12E-16	2.19E-13	DOWN
Contig_142659	812	-	#N/A	#N/A	31	6	1339	1063	2.344	0.426	102.265	78.722	1.385	90.4935	-6.029856288	6.23E-16	2.22E-13	DOWN
Contig_223658	834	-	K10949	#N/A	6	2	293	197	0.47	0.134	21.817	14.198	0.302	18.0075	-5.897905545	6.23E-16	2.22E-13	DOWN
Contig_43633	562	-	K00025	ko01100:Metabolic pathways,ko01110:Biosynthesis of secondary metabolites,ko01130:Biosynthesis of antibiotics,ko01120:Microbial metabolism in diverse environments,ko01200:Carbon metabolism,ko00620:Pyruvate metabolism,ko00270:Cysteine and methionine metabolism,ko00630:Glyoxylate and dicarboxylate metabolism,ko00020:Citrate cycle (TCA cycle),ko00710:Carbon fixation in photosynthetic organisms,ko0496…	7	0	304	255	0.808	0	33.595	27.274	0.404	30.4345	-6.235208561	6.32E-16	2.25E-13	DOWN
Contig_231402	2351	-	#N/A	#N/A	5	6	302	197	0.132	0.14	7.977	5.026	0.136	6.5015	-5.579094053	6.45E-16	2.29E-13	DOWN
Contig_224923	1471	-	K10380	ko05205:Proteoglycans in cancer,ko04624:Toll and Imd signaling pathway,	6	3	306	194	0.239	0.13	12.91	7.94	0.1845	10.425	-5.820282757	6.50E-16	2.30E-13	DOWN
Contig_242126	3748	-	K06889	#N/A	0	1	159	130	0	0.023	2.637	2.086	0.0115	2.3615	-7.681925864	6.82E-16	2.41E-13	DOWN
Contig_9889	517	-	K02943	ko03010:Ribosome,	4	0	207	186	0.484	0	24.783	21.627	0.242	23.205	-6.58328484	6.83E-16	2.41E-13	DOWN
Contig_51230	528	-	K09568	#N/A	9	3	379	251	1.094	0.351	44.522	28.526	0.7225	36.524	-5.659703376	6.86E-16	2.41E-13	DOWN
Contig_113161	1490	-	K00819	ko01100:Metabolic pathways,ko01110:Biosynthesis of secondary metabolites,ko01130:Biosynthesis of antibiotics,ko00330:Arginine and proline metabolism,	11	4	359	289	0.445	0.172	14.93	11.648	0.3085	13.289	-5.428818246	6.97E-16	2.44E-13	DOWN
Contig_199286	3277	-	K00207	ko01100:Metabolic pathways,ko00240:Pyrimidine metabolism,ko00410:beta-Alanine metabolism,ko00983:Drug metabolism - other enzymes,ko00770:Pantothenate and CoA biosynthesis,	19	3	763	621	0.362	0.061	14.445	11.397	0.2115	12.921	-5.932916256	7.03E-16	2.46E-13	DOWN
Contig_174023	1043	-	#N/A	#N/A	8	6	290	230	0.471	0.307	17.219	13.244	0.389	15.2315	-5.29114406	7.06E-16	2.47E-13	DOWN
Contig_6907	1601	-	K01881	ko00970:Aminoacyl-tRNA biosynthesis,	13	8	333	322	0.51	0.282	12.916	12.092	0.396	12.504	-4.980745443	7.08E-16	2.47E-13	DOWN
Contig_3733	2364	-	#N/A	#N/A	114	159	2310	1715	2.982	3.905	60.591	43.618	3.4435	52.1045	-3.919460394	7.23E-16	2.52E-13	DOWN
Contig_197150	536	-	#N/A	#N/A	9	3	370	251	1.016	0.322	42.816	28.185	0.669	35.5005	-5.729689323	7.28E-16	2.53E-13	DOWN
Contig_152632	2514	-	#N/A	#N/A	12	1	509	405	0.3	0.028	12.547	9.685	0.164	11.116	-6.082798115	7.52E-16	2.61E-13	DOWN
Contig_27647	3440	-	#N/A	#N/A	312	108	9910	7750	5.602	1.826	178.662	135.422	3.714	157.042	-5.402032826	7.67E-16	2.65E-13	DOWN
Contig_304125	770	-	#N/A	#N/A	4	0	256	170	0.301	0	20.615	13.286	0.1505	16.9505	-6.815420533	7.68E-16	2.65E-13	DOWN
Contig_95168	700	-	#N/A	#N/A	21	10	637	416	1.893	0.807	56.411	35.691	1.35	46.051	-5.092201172	8.02E-16	2.76E-13	DOWN
Contig_247222	6915	-	K22262	#N/A	1	0	152	133	0.013	0	1.366	1.154	0.0065	1.26	-7.5987683	8.21E-16	2.82E-13	DOWN
First_Contig8992	742	-	#N/A	#N/A	0	0	149	115	0	0	12.44	9.334	0	10.887	#NAME?	8.22E-16	2.82E-13	DOWN
Contig_161199	3499	-	K01768	ko00230:Purine metabolism,ko04113:Meiosis - yeast,ko04213:Longevity regulating pathway - multiple species,ko02025:Biofilm formation - Pseudomonas aeruginosa,	7	2	255	226	0.115	0.03	4.511	3.89	0.0725	4.2005	-5.856436262	8.42E-16	2.88E-13	DOWN
Contig_174270	8714	-	K08844	#N/A	6	2	240	205	0.044	0.014	1.711	1.417	0.029	1.564	-5.753043802	8.60E-16	2.94E-13	DOWN
Contig_157826	1280	-	#N/A	#N/A	5	1	249	185	0.241	0.066	12.069	8.67	0.1535	10.3695	-6.077963866	8.71E-16	2.97E-13	DOWN
Contig_29548	3188	-	K17495	#N/A	42	13	1323	998	0.817	0.229	25.73	18.811	0.523	22.2705	-5.412179192	8.93E-16	3.04E-13	DOWN
Contig_134445	444	-	#N/A	#N/A	189	347	3727	4939	26.283	45.45	520.601	668.656	35.8665	594.6285	-4.051279739	9.07E-16	3.08E-13	DOWN
Contig_243943	651	-	K14443	ko03018:RNA degradation,	6	0	232	247	0.559	0	22.107	22.849	0.2795	22.478	-6.329521583	9.28E-16	3.14E-13	DOWN
Contig_173370	3243	-	K18417	#N/A	4	1	251	165	0.077	0.024	4.792	3.058	0.0505	3.925	-6.280265456	9.44E-16	3.19E-13	DOWN
Contig_221657	586	-	K03940	ko01100:Metabolic pathways,ko04714:Thermogenesis,ko00190:Oxidative phosphorylation,ko04932:Non-alcoholic fatty liver disease (NAFLD),ko04723:Retrograde endocannabinoid signaling,	8	0	360	277	0.832	0	38.146	28.435	0.416	33.2905	-6.3223832	9.54E-16	3.22E-13	DOWN
Contig_156904	504	-	#N/A	#N/A	81	25	2394	2194	9.952	2.881	294.556	261.665	6.4165	278.1105	-5.437727837	9.85E-16	3.32E-13	DOWN
Contig_52669	1886	-	#N/A	#N/A	33	6	1476	1183	1.074	0.195	48.533	37.715	0.6345	43.124	-6.086727028	9.99E-16	3.36E-13	DOWN
Contig_167115	3742	-	K10357	#N/A	15	2	574	471	0.246	0.038	9.515	7.559	0.142	8.537	-5.909766344	1.02E-15	3.41E-13	DOWN
Contig_221164	649	-	K03267	ko03015:mRNA surveillance pathway,	6	0	264	220	0.604	0	25.188	20.396	0.302	22.792	-6.237835167	1.02E-15	3.41E-13	DOWN
Contig_159010	4721	-	K03099	ko04714:Thermogenesis,ko04010:MAPK signaling pathway,ko04151:PI3K-Akt signaling pathway,ko05165:Human papillomavirus infection,ko04810:Regulation of actin cytoskeleton,ko04014:Ras signaling pathway,ko04150:mTOR signaling pathway,ko04510:Focal adhesion,ko05205:Proteoglycans in cancer,ko04068:FoxO signaling pathway,ko04910:Insulin signaling pathway,ko05206:MicroRNAs in cancer,ko04722:Neurotrophin s…	7	0	290	251	0.089	0	3.806	3.201	0.0445	3.5035	-6.29884775	1.06E-15	3.55E-13	DOWN
Contig_253675	752	-	#N/A	#N/A	2	3	189	171	0.154	0.222	15.604	13.634	0.188	14.619	-6.280968156	1.07E-15	3.57E-13	DOWN
Contig_139398	1151	-	#N/A	#N/A	5	4	235	191	0.261	0.186	12.668	9.955	0.2235	11.3115	-5.661371614	1.08E-15	3.58E-13	DOWN
Contig_146362	1305	-	K00966	ko01100:Metabolic pathways,ko01110:Biosynthesis of secondary metabolites,ko00520:Amino sugar and nucleotide sugar metabolism,ko00051:Fructose and mannose metabolism,	3	2	216	160	0.143	0.1	10.243	7.389	0.1215	8.816	-6.181096005	1.08E-15	3.58E-13	DOWN
Contig_150361	1055	-	#N/A	#N/A	0	0	129	126	0	0	7.597	7.15	0	7.3735	#NAME?	1.08E-15	3.58E-13	DOWN
Contig_127104	1275	-	K00344	#N/A	25	16	762	442	1.218	0.723	37.067	20.837	0.9705	28.952	-4.89879099	1.09E-15	3.60E-13	DOWN
Contig_178117	2750	-	K17267	#N/A	10	4	308	275	0.221	0.083	6.944	6.006	0.152	6.475	-5.412736964	1.09E-15	3.60E-13	DOWN
Contig_212475	725	-	#N/A	#N/A	11	1	610	352	0.948	0.098	52.155	29.211	0.523	40.683	-6.281471312	1.09E-15	3.60E-13	DOWN
Contig_169817	1476	-	K07752	#N/A	9	5	270	263	0.386	0.212	11.343	10.708	0.299	11.0255	-5.204554788	1.18E-15	3.87E-13	DOWN
Contig_203583	2595	-	K01537	#N/A	21	5	626	576	0.504	0.102	14.961	13.346	0.303	14.1535	-5.545697255	1.20E-15	3.93E-13	DOWN
Contig_161184	1181	-	K00026	ko01100:Metabolic pathways,ko01110:Biosynthesis of secondary metabolites,ko01130:Biosynthesis of antibiotics,ko01120:Microbial metabolism in diverse environments,ko01200:Carbon metabolism,ko00620:Pyruvate metabolism,ko00270:Cysteine and methionine metabolism,ko00630:Glyoxylate and dicarboxylate metabolism,ko00020:Citrate cycle (TCA cycle),ko00710:Carbon fixation in photosynthetic organisms,	25	12	586	485	1.333	0.609	30.772	24.675	0.971	27.7235	-4.835494299	1.24E-15	4.07E-13	DOWN
Contig_193098	3264	-	K00281	ko01100:Metabolic pathways,ko01110:Biosynthesis of secondary metabolites,ko01130:Biosynthesis of antibiotics,ko01200:Carbon metabolism,ko00260:Glycine, serine and threonine metabolism,ko00630:Glyoxylate and dicarboxylate metabolism,	13	5	365	318	0.237	0.08	6.943	5.853	0.1585	6.398	-5.335066247	1.27E-15	4.15E-13	DOWN
Contig_55948	1330	-	#N/A	#N/A	26	9	804	558	1.226	0.398	37.473	25.236	0.812	31.3545	-5.271048976	1.31E-15	4.27E-13	DOWN
Contig_205722	636	-	#N/A	#N/A	6	2	229	206	0.574	0.215	22.341	19.431	0.3945	20.886	-5.726367109	1.33E-15	4.35E-13	DOWN
Contig_30226	1591	-	K07427	#N/A	13	2	492	374	0.504	0.088	19.176	14.133	0.296	16.6545	-5.814171056	1.35E-15	4.39E-13	DOWN
Contig_104352	1780	-	#N/A	#N/A	10	2	392	281	0.332	0.061	13.646	9.502	0.1965	11.574	-5.880214427	1.36E-15	4.39E-13	DOWN
Contig_239372	3947	-	K06675	ko04111:Cell cycle - yeast,	3	1	184	169	0.045	0.009	2.892	2.575	0.027	2.7335	-6.661646158	1.35E-15	4.39E-13	DOWN
Contig_195511	2467	-	#N/A	#N/A	17	9	466	348	0.43	0.22	11.712	8.472	0.325	10.092	-4.956628583	1.37E-15	4.42E-13	DOWN
Contig_196904	3280	-	#N/A	#N/A	1	2	163	149	0.013	0.038	3.09	2.726	0.0255	2.908	-6.833386212	1.37E-15	4.42E-13	DOWN
First_Contig2373	1571	-	#N/A	#N/A	96	181	2064	2237	3.779	6.702	81.475	85.593	5.2405	83.534	-3.994587151	1.37E-15	4.42E-13	DOWN
Contig_215963	3257	-	K20493	#N/A	16	10	372	355	0.295	0.179	7.084	6.559	0.237	6.8215	-4.847130048	1.38E-15	4.43E-13	DOWN
Contig_171595	493	-	#N/A	#N/A	34	23	677	554	4.27	2.756	85.162	67.501	3.513	76.3315	-4.441503061	1.40E-15	4.49E-13	DOWN
Contig_196791	942	-	#N/A	#N/A	8	3	262	233	0.496	0.168	17.239	14.859	0.332	16.049	-5.595156355	1.40E-15	4.49E-13	DOWN
Contig_225716	2941	-	K10799	#N/A	2	0	167	156	0.049	0	3.521	3.179	0.0245	3.35	-7.095235536	1.41E-15	4.51E-13	DOWN
Contig_187591	2372	-	K12820	ko03040:Spliceosome,	3	1	197	160	0.086	0.033	5.162	4.066	0.0595	4.614	-6.276984525	1.43E-15	4.57E-13	DOWN
Contig_139124	1451	-	#N/A	#N/A	4	1	249	161	0.186	0.029	10.652	6.681	0.1075	8.6665	-6.333040908	1.49E-15	4.75E-13	DOWN
Contig_151331	1600	-	K10599	ko03040:Spliceosome,ko04120:Ubiquitin mediated proteolysis,	7	1	299	217	0.266	0.025	11.607	8.143	0.1455	9.875	-6.08468969	1.50E-15	4.77E-13	DOWN
Contig_187043	758	-	#N/A	#N/A	5	1	206	198	0.37	0.114	16.863	15.666	0.242	16.2645	-6.070575614	1.52E-15	4.81E-13	DOWN
Contig_291838	6974	-	K04512	ko04310:Wnt signaling pathway,	6	0	238	228	0.052	0	2.117	1.965	0.026	2.041	-6.294620749	1.55E-15	4.89E-13	DOWN
Contig_229594	1699	-	K05917	ko01100:Metabolic pathways,ko01110:Biosynthesis of secondary metabolites,ko01130:Biosynthesis of antibiotics,ko00100:Steroid biosynthesis,	7	2	246	221	0.242	0.06	8.971	7.828	0.151	8.3995	-5.797682996	1.56E-15	4.93E-13	DOWN
Contig_40599	2436	-	#N/A	#N/A	289	579	20	22	7.319	13.829	0.52	0.545	10.574	0.5325	4.311595896	1.65E-15	5.22E-13	UP
Contig_153393	669	-	#N/A	#N/A	15	2	677	446	1.34	0.134	62.724	40.105	0.737	51.4145	-6.124366858	1.67E-15	5.25E-13	DOWN
Contig_152384	505	-	K17430	#N/A	9	3	311	250	1.111	0.307	38.252	29.795	0.709	34.0235	-5.584602121	1.69E-15	5.32E-13	DOWN
Contig_164012	1398	-	K06002	ko04974:Protein digestion and absorption,	14	3	451	372	0.617	0.116	20.013	15.992	0.3665	18.0025	-5.618240258	1.72E-15	5.41E-13	DOWN
Contig_201563	867	-	#N/A	#N/A	4	1	268	159	0.288	0.068	19.175	11.055	0.178	15.115	-6.407959928	1.74E-15	5.45E-13	DOWN
Contig_226446	2144	-	K14765	#N/A	4	1	215	168	0.121	0.035	6.208	4.7	0.078	5.454	-6.127696766	1.74E-15	5.45E-13	DOWN
Contig_199861	2718	-	K03252	ko03013:RNA transport,	13	2	429	389	0.301	0.048	9.784	8.609	0.1745	9.1965	-5.719785964	1.76E-15	5.48E-13	DOWN
Contig_154672	3357	-	K08332	#N/A	22	6	633	553	0.4	0.099	11.696	9.901	0.2495	10.7985	-5.435647298	1.78E-15	5.53E-13	DOWN
Contig_216897	707	-	#N/A	#N/A	7	5	260	208	0.618	0.379	22.799	17.651	0.4985	20.225	-5.342402388	1.78E-15	5.53E-13	DOWN
Contig_182788	1147	-	K04536	ko04151:PI3K-Akt signaling pathway,ko04014:Ras signaling pathway,ko04723:Retrograde endocannabinoid signaling,ko05167:Kaposi's sarcoma-associated herpesvirus infection,ko04371:Apelin signaling pathway,ko04062:Chemokine signaling pathway,ko04726:Serotonergic synapse,ko04728:Dopaminergic synapse,ko05034:Alcoholism,ko04011:MAPK signaling pathway - yeast,ko04724:Glutamatergic synapse,ko04725:Choliner…	17	4	532	446	0.889	0.201	28.747	23.346	0.545	26.0465	-5.578689483	1.81E-15	5.63E-13	DOWN
Contig_196223	3254	-	K13717	#N/A	7	1	267	222	0.138	0.024	5.088	4.105	0.081	4.5965	-5.826470022	1.84E-15	5.71E-13	DOWN
Contig_245223	2357	-	#N/A	#N/A	4	1	245	160	0.117	0.018	6.454	4.085	0.0675	5.2695	-6.286634765	1.85E-15	5.71E-13	DOWN
Contig_134444	435	-	#N/A	#N/A	40	98	1259	1629	5.711	13.154	179.435	225.11	9.4325	202.2725	-4.422516186	1.86E-15	5.74E-13	DOWN
Contig_77094	1084	-	#N/A	#N/A	102	30	3241	2816	5.805	1.599	185.418	156.13	3.702	170.774	-5.527639639	1.87E-15	5.74E-13	DOWN
Contig_218424	2748	-	#N/A	#N/A	2	1	185	148	0.043	0.013	4.182	3.227	0.028	3.7045	-7.047708196	1.92E-15	5.91E-13	DOWN
Contig_223873	662	-	#N/A	#N/A	5	0	261	182	0.42	0	24.45	16.544	0.21	20.497	-6.60887963	1.99E-15	6.10E-13	DOWN
Contig_229085	708	-	K20352	#N/A	22	7	609	504	1.937	0.557	53.341	42.805	1.247	48.073	-5.268693468	1.99E-15	6.10E-13	DOWN
Contig_195726	967	-	#N/A	#N/A	5	3	210	190	0.319	0.174	13.479	11.819	0.2465	12.649	-5.681291877	2.03E-15	6.20E-13	DOWN
Contig_242633	733	-	#N/A	#N/A	3	3	260	153	0.272	0.254	22.037	12.571	0.263	17.304	-6.039898961	2.03E-15	6.20E-13	DOWN
Contig_65964	1184	-	K00789	ko01100:Metabolic pathways,ko01110:Biosynthesis of secondary metabolites,ko01230:Biosynthesis of amino acids,ko00270:Cysteine and methionine metabolism,	63	20	1658	1535	3.313	0.981	86.834	77.928	2.147	82.381	-5.261917542	2.06E-15	6.29E-13	DOWN
Contig_152989	436	-	#N/A	#N/A	0	3	184	146	0	0.362	26.179	20.17	0.181	23.1745	-7.000404705	2.12E-15	6.44E-13	DOWN
Contig_205410	2481	-	#N/A	#N/A	7	3	268	202	0.174	0.072	6.701	4.9	0.123	5.8005	-5.559447044	2.12E-15	6.44E-13	DOWN
Contig_60399	7781	-	K19525	#N/A	7	4	229	219	0.052	0.033	1.826	1.695	0.0425	1.7605	-5.372378576	2.17E-15	6.59E-13	DOWN
Contig_162974	1465	-	#N/A	#N/A	6	1	266	193	0.242	0.029	11.267	7.933	0.1355	9.6	-6.146669649	2.19E-15	6.62E-13	DOWN
Contig_101430	1140	-	K04594	#N/A	29	11	804	578	1.55	0.564	43.758	30.489	1.057	37.1235	-5.134285452	2.27E-15	6.82E-13	DOWN
Contig_158833	4029	-	K12373	ko01100:Metabolic pathways,ko04142:Lysosome,ko00520:Amino sugar and nucleotide sugar metabolism,ko00513:Various types of N-glycan biosynthesis,ko00511:Other glycan degradation,ko00531:Glycosaminoglycan degradation,ko00603:Glycosphingolipid biosynthesis - globo and isoglobo series,ko00604:Glycosphingolipid biosynthesis - ganglio series,	3	1	204	153	0.052	0.008	3.138	2.279	0.03	2.7085	-6.49638778	2.27E-15	6.82E-13	DOWN
Contig_177732	2803	-	#N/A	#N/A	7	1	280	215	0.149	0.015	6.185	4.611	0.082	5.398	-6.040657257	2.27E-15	6.82E-13	DOWN
Contig_202839	1294	-	K07407	ko00561:Glycerolipid metabolism,ko00052:Galactose metabolism,ko00600:Sphingolipid metabolism,ko00603:Glycosphingolipid biosynthesis - globo and isoglobo series,	4	1	281	156	0.175	0.042	13.486	7.236	0.1085	10.361	-6.5773244	2.30E-15	6.90E-13	DOWN
Contig_111394	6995	-	#N/A	#N/A	91	20	4093	3562	0.807	0.163	36.287	30.607	0.485	33.447	-6.107748258	2.30E-15	6.90E-13	DOWN
Contig_162843	1244	-	K09595	#N/A	6	2	219	205	0.298	0.092	10.908	9.911	0.195	10.4095	-5.738282839	2.39E-15	7.15E-13	DOWN
Contig_158973	1882	-	K17535	#N/A	12	6	347	275	0.378	0.178	11.419	8.77	0.278	10.0945	-5.18234076	2.42E-15	7.22E-13	DOWN
Contig_255624	813	-	K00799	ko05225:Hepatocellular carcinoma,ko05418:Fluid shear stress and atherosclerosis,ko00480:Glutathione metabolism,ko00983:Drug metabolism - other enzymes,ko01524:Platinum drug resistance,ko00980:Metabolism of xenobiotics by cytochrome P450,ko05204:Chemical carcinogenesis,ko00982:Drug metabolism - cytochrome P450,	2	0	194	138	0.161	0	14.776	10.195	0.0805	12.4855	-7.277049099	2.42E-15	7.22E-13	DOWN
Contig_203769	1580	-	K01285	ko04974:Protein digestion and absorption,ko04614:Renin-angiotensin system,	13	3	405	336	0.509	0.107	15.912	12.768	0.308	14.34	-5.540970863	2.43E-15	7.22E-13	DOWN
Contig_252045	1452	-	K10532	ko01100:Metabolic pathways,ko04142:Lysosome,ko00531:Glycosaminoglycan degradation,	0	0	128	118	0	0	5.452	4.901	0	5.1765	#NAME?	2.53E-15	7.51E-13	DOWN
Contig_221383	1765	-	#N/A	#N/A	4	2	217	165	0.129	0.06	7.618	5.606	0.0945	6.612	-6.128628585	2.54E-15	7.52E-13	DOWN
Contig_129544	1139	-	K03237	ko03013:RNA transport,ko04141:Protein processing in endoplasmic reticulum,ko04140:Autophagy - animal,ko04932:Non-alcoholic fatty liver disease (NAFLD),ko04138:Autophagy - yeast,ko05168:Herpes simplex infection,ko05164:Influenza A,ko04210:Apoptosis,	5	1	234	177	0.28	0.038	12.743	9.367	0.159	11.055	-6.119528449	2.55E-15	7.54E-13	DOWN
Contig_228538	2553	-	K21843	#N/A	6	5	249	193	0.145	0.103	6.052	4.547	0.124	5.2995	-5.417444224	2.59E-15	7.64E-13	DOWN
First_Contig5505	8932	tr|I1QCN8|I1QCN8_ORYGL:SubName: Full=Uncharacterized protein {ECO:0000313|EnsemblPlants:ORGLA07G0188000.1}; GN=unknown OS=Oryza glaberrima	K08874	ko05166:HTLV-I infection,	2	0	162	154	0.017	0	1.128	1.034	0.0085	1.081	-6.990687966	2.64E-15	7.80E-13	DOWN
Contig_219489	3786	-	#N/A	#N/A	5	0	214	195	0.088	0	3.512	3.103	0.044	3.3075	-6.232093823	2.67E-15	7.86E-13	DOWN
Contig_210716	575	-	K05760	ko05165:Human papillomavirus infection,ko04810:Regulation of actin cytoskeleton,ko05203:Viral carcinogenesis,ko04510:Focal adhesion,ko05205:Proteoglycans in cancer,ko04062:Chemokine signaling pathway,ko04670:Leukocyte transendothelial migration,ko04370:VEGF signaling pathway,	3	0	190	157	0.335	0	20.533	16.455	0.1675	18.494	-6.786752388	2.70E-15	7.94E-13	DOWN
Contig_202509	1332	-	K00543	ko01100:Metabolic pathways,ko00380:Tryptophan metabolism,	3	4	201	174	0.157	0.185	9.337	7.85	0.171	8.5935	-5.651177608	2.71E-15	7.94E-13	DOWN
Contig_216582	1540	-	K11338	#N/A	4	2	192	177	0.18	0.087	7.721	6.893	0.1335	7.307	-5.77436756	2.82E-15	8.26E-13	DOWN
Contig_61297	1064	-	K01899	ko01100:Metabolic pathways,ko01110:Biosynthesis of secondary metabolites,ko01130:Biosynthesis of antibiotics,ko01120:Microbial metabolism in diverse environments,ko01200:Carbon metabolism,ko00640:Propanoate metabolism,ko00020:Citrate cycle (TCA cycle),	22	6	609	545	1.262	0.335	35.482	30.785	0.7985	33.1335	-5.37485439	2.82E-15	8.26E-13	DOWN
Contig_235583	917	-	#N/A	#N/A	3	0	226	145	0.192	0	15.28	9.508	0.096	12.394	-7.012391752	2.85E-15	8.33E-13	DOWN
Contig_130262	2948	-	K10380	ko05205:Proteoglycans in cancer,ko04624:Toll and Imd signaling pathway,	6	1	212	218	0.129	0.013	4.45	4.447	0.071	4.4485	-5.969356118	2.87E-15	8.35E-13	DOWN
Contig_74706	2117	-	#N/A	#N/A	23	6	784	551	0.679	0.165	22.963	15.656	0.422	19.3095	-5.515923998	2.87E-15	8.35E-13	DOWN
Contig_43699	425	-	#N/A	#N/A	0	2	201	122	0	0.22	29.29	17.212	0.11	23.251	-7.723645432	2.88E-15	8.36E-13	DOWN
Contig_43783	2164	-	K01897	ko01100:Metabolic pathways,ko04714:Thermogenesis,ko04146:Peroxisome,ko01212:Fatty acid metabolism,ko00071:Fatty acid degradation,ko03320:PPAR signaling pathway,ko02024:Quorum sensing,ko04920:Adipocytokine signaling pathway,ko04216:Ferroptosis,ko00061:Fatty acid biosynthesis,	24	8	597	539	0.69	0.218	17.112	14.973	0.454	16.0425	-5.143062875	2.88E-15	8.36E-13	DOWN
Contig_110594	1225	-	#N/A	#N/A	11	4	337	270	0.574	0.174	17.064	13.259	0.374	15.1615	-5.341230413	2.93E-15	8.48E-13	DOWN
Contig_205958	464	-	K10420	#N/A	16	10	403	321	2.101	1.274	53.874	41.593	1.6875	47.7335	-4.822042717	2.97E-15	8.59E-13	DOWN
Contig_182478	2380	-	#N/A	#N/A	4	1	243	156	0.092	0.018	6.319	3.939	0.055	5.129	-6.543102142	3.03E-15	8.74E-13	DOWN
Contig_165047	3158	-	K03099	ko04714:Thermogenesis,ko04010:MAPK signaling pathway,ko04151:PI3K-Akt signaling pathway,ko05165:Human papillomavirus infection,ko04810:Regulation of actin cytoskeleton,ko04014:Ras signaling pathway,ko04150:mTOR signaling pathway,ko04510:Focal adhesion,ko05205:Proteoglycans in cancer,ko04068:FoxO signaling pathway,ko04910:Insulin signaling pathway,ko05206:MicroRNAs in cancer,ko04722:Neurotrophin s…	5	0	235	184	0.1	0	4.62	3.511	0.05	4.0655	-6.34536089	3.08E-15	8.85E-13	DOWN
Contig_205870	3715	-	K17800	ko04139:Mitophagy - yeast,	10	2	318	288	0.17	0.038	5.302	4.657	0.104	4.9795	-5.581345453	3.08E-15	8.85E-13	DOWN
Contig_37224	2189	-	K01858	ko01100:Metabolic pathways,ko01130:Biosynthesis of antibiotics,ko00562:Inositol phosphate metabolism,ko00521:Streptomycin biosynthesis,	20	3	747	628	0.561	0.072	21.169	17.248	0.3165	19.2085	-5.923395553	3.09E-15	8.86E-13	DOWN
Contig_147461	526	-	#N/A	#N/A	18	5	714	414	2.066	0.583	84.122	47.261	1.3245	65.6915	-5.63218696	3.12E-15	8.93E-13	DOWN
Contig_251637	3218	-	K09420	ko04151:PI3K-Akt signaling pathway,ko05166:HTLV-I infection,	3	0	159	185	0.052	0	3.064	3.456	0.026	3.26	-6.970216531	3.22E-15	9.21E-13	DOWN
Contig_23592	7047	-	#N/A	#N/A	83	17	3712	3491	0.731	0.143	32.67	29.773	0.437	31.2215	-6.158762762	3.23E-15	9.23E-13	DOWN
Contig_184106	3272	-	K01187	ko01100:Metabolic pathways,ko00500:Starch and sucrose metabolism,ko00052:Galactose metabolism,	11	3	321	295	0.216	0.057	6.084	5.414	0.1365	5.749	-5.396338174	3.26E-15	9.30E-13	DOWN
Contig_131544	2031	-	#N/A	#N/A	7	4	240	205	0.214	0.109	7.329	6.081	0.1615	6.705	-5.375631262	3.29E-15	9.35E-13	DOWN
Contig_43097	934	-	K02985	ko03010:Ribosome,	187	55	6755	5001	12.372	3.453	448.507	321.812	7.9125	385.1595	-5.605178605	3.29E-15	9.35E-13	DOWN
Contig_53789	10447	-	#N/A	#N/A	74	15	3259	3056	0.437	0.083	19.347	17.584	0.26	18.4655	-6.150176894	3.34E-15	9.46E-13	DOWN
Contig_29848	1515	-	K01875	ko00970:Aminoacyl-tRNA biosynthesis,	14	2	458	412	0.577	0.06	18.766	16.357	0.3185	17.5615	-5.784978894	3.37E-15	9.54E-13	DOWN
Contig_113298	1031	-	#N/A	#N/A	3	1	209	148	0.164	0.051	12.548	8.656	0.1075	10.602	-6.623855976	3.42E-15	9.68E-13	DOWN
Contig_144562	1281	-	K00453	ko01100:Metabolic pathways,ko00380:Tryptophan metabolism,	3	3	213	157	0.128	0.121	10.319	7.365	0.1245	8.842	-6.150155087	3.51E-15	9.90E-13	DOWN
Contig_157950	2456	-	K01847	ko01100:Metabolic pathways,ko01120:Microbial metabolism in diverse environments,ko01200:Carbon metabolism,ko00630:Glyoxylate and dicarboxylate metabolism,ko00280:Valine, leucine and isoleucine degradation,ko00640:Propanoate metabolism,ko00720:Carbon fixation pathways in prokaryotes,	7	1	261	214	0.167	0.031	6.584	5.232	0.099	5.908	-5.899097491	3.57E-15	1.00E-12	DOWN
Contig_232914	806	-	K10703	ko01110:Biosynthesis of secondary metabolites,ko01212:Fatty acid metabolism,ko00062:Fatty acid elongation,ko01040:Biosynthesis of unsaturated fatty acids,	10	3	323	260	0.731	0.225	24.889	19.386	0.478	22.1375	-5.533337879	3.57E-15	1.00E-12	DOWN
Contig_33480	854	-	#N/A	#N/A	261	113	6285	4424	18.885	7.718	456.419	311.391	13.3015	383.905	-4.851088498	3.59E-15	1.01E-12	DOWN
Contig_82356	3542	-	#N/A	#N/A	13	3	392	333	0.234	0.044	6.858	5.645	0.139	6.2515	-5.491045607	3.58E-15	1.01E-12	DOWN
Contig_231855	2004	-	K00799	ko05225:Hepatocellular carcinoma,ko05418:Fluid shear stress and atherosclerosis,ko00480:Glutathione metabolism,ko00983:Drug metabolism - other enzymes,ko01524:Platinum drug resistance,ko00980:Metabolism of xenobiotics by cytochrome P450,ko05204:Chemical carcinogenesis,ko00982:Drug metabolism - cytochrome P450,	3	1	208	148	0.093	0.022	6.433	4.452	0.0575	5.4425	-6.564563736	3.62E-15	1.01E-12	DOWN
Contig_107149	621	-	#N/A	#N/A	3	1	197	152	0.272	0.087	19.634	14.669	0.1795	17.1515	-6.5782071	3.69E-15	1.03E-12	DOWN
Contig_263011	2412	-	K04512	ko04310:Wnt signaling pathway,	2	0	209	131	0.043	0	5.382	3.256	0.0215	4.319	-7.650216847	3.70E-15	1.03E-12	DOWN
Contig_202696	2847	-	K02996	ko03010:Ribosome,	11	3	328	287	0.238	0.06	7.152	6.05	0.149	6.601	-5.469300362	3.83E-15	1.07E-12	DOWN
Contig_133912	1899	-	K17500	#N/A	4	0	185	182	0.136	0	6.043	5.765	0.068	5.904	-6.440014165	3.84E-15	1.07E-12	DOWN
Contig_213077	1456	-	K04422	ko04010:MAPK signaling pathway,	16	5	434	374	0.679	0.211	18.472	15.44	0.445	16.956	-5.251846725	3.85E-15	1.07E-12	DOWN
Contig_237108	2435	-	K11547	#N/A	1	0	134	134	0.018	0	3.419	3.302	0.009	3.3605	-8.544535187	3.92E-15	1.09E-12	DOWN
Contig_148028	1291	-	#N/A	#N/A	2	0	184	137	0.119	0	8.843	6.366	0.0595	7.6045	-6.997819914	3.96E-15	1.10E-12	DOWN
Contig_168275	1145	-	K00326	ko00520:Amino sugar and nucleotide sugar metabolism,	4	0	242	157	0.21	0	13.121	8.244	0.105	10.6825	-6.668716179	3.97E-15	1.10E-12	DOWN
Contig_145538	3774	-	K12396	ko04142:Lysosome,	10	2	329	276	0.165	0.029	5.407	4.401	0.097	4.904	-5.659830422	4.12E-15	1.13E-12	DOWN
Contig_227887	2575	-	K20072	#N/A	4	1	219	159	0.1	0.031	5.281	3.711	0.0655	4.496	-6.101003319	4.16E-15	1.15E-12	DOWN
Contig_107161	914	-	#N/A	#N/A	4	0	210	165	0.267	0	14.252	10.821	0.1335	12.5365	-6.553151074	4.19E-15	1.15E-12	DOWN
Contig_82429	1967	-	K19603	ko04657:IL-17 signaling pathway,	24	6	663	620	0.756	0.191	20.896	18.958	0.4735	19.927	-5.395216294	4.20E-15	1.15E-12	DOWN
Contig_161073	1260	-	K00162	ko01100:Metabolic pathways,ko01110:Biosynthesis of secondary metabolites,ko01130:Biosynthesis of antibiotics,ko01120:Microbial metabolism in diverse environments,ko01200:Carbon metabolism,ko00620:Pyruvate metabolism,ko00010:Glycolysis / Gluconeogenesis,ko04066:HIF-1 signaling pathway,ko04922:Glucagon signaling pathway,ko00020:Citrate cycle (TCA cycle),ko05230:Central carbon metabolism in cancer,	21	10	517	389	1.046	0.452	25.432	18.555	0.749	21.9935	-4.875967681	4.24E-15	1.16E-12	DOWN
Contig_154835	735	-	K06268	ko04010:MAPK signaling pathway,ko05166:HTLV-I infection,ko04218:Cellular senescence,ko04921:Oxytocin signaling pathway,ko04114:Oocyte meiosis,ko05167:Kaposi's sarcoma-associated herpesvirus infection,ko04360:Axon guidance,ko04022:cGMP-PKG signaling pathway,ko04020:Calcium signaling pathway,ko04724:Glutamatergic synapse,ko04660:T cell receptor signaling pathway,ko04922:Glucagon signaling pathway,k…	6	0	286	197	0.482	0	24.139	16.125	0.241	20.132	-6.384313546	4.26E-15	1.17E-12	DOWN
Contig_220629	3541	-	K10359	#N/A	1	2	161	140	0.014	0.038	2.825	2.385	0.026	2.605	-6.646627939	4.29E-15	1.17E-12	DOWN
Contig_44458	1449	-	K04739	ko04910:Insulin signaling pathway,	17	2	690	538	0.713	0.091	29.543	22.324	0.402	25.9335	-6.011477615	4.34E-15	1.18E-12	DOWN
Contig_175970	474	-	K03872	ko04120:Ubiquitin mediated proteolysis,ko04066:HIF-1 signaling pathway,	1	6	219	174	0.178	0.703	28.625	22.017	0.4405	25.321	-5.845048553	4.45E-15	1.21E-12	DOWN
Contig_213025	1567	-	#N/A	#N/A	3	4	267	154	0.111	0.14	10.556	5.91	0.1255	8.233	-6.035658957	4.48E-15	1.22E-12	DOWN
Contig_224937	429	-	#N/A	#N/A	8	2	246	234	1.185	0.286	35.552	32.823	0.7355	34.1875	-5.538599776	4.60E-15	1.25E-12	DOWN
Contig_306707	1307	-	K08799	#N/A	5	0	207	193	0.22	0	9.815	8.862	0.11	9.3385	-6.407615406	4.61E-15	1.25E-12	DOWN
Contig_195933	2365	-	#N/A	#N/A	13	8	334	279	0.352	0.198	8.754	7.079	0.275	7.9165	-4.847359211	4.77E-15	1.29E-12	DOWN
Contig_212938	807	-	K09660	#N/A	7	1	247	216	0.568	0.077	18.963	16.07	0.3225	17.5165	-5.763271566	4.77E-15	1.29E-12	DOWN
Contig_12080	1523	-	#N/A	#N/A	6	3	206	201	0.253	0.121	8.405	7.944	0.187	8.1745	-5.450020314	4.90E-15	1.32E-12	DOWN
Contig_212274	3088	-	K05769	ko04810:Regulation of actin cytoskeleton,	4	1	201	164	0.075	0.014	4.036	3.194	0.0445	3.615	-6.344046501	4.91E-15	1.32E-12	DOWN
Contig_210639	2315	-	#N/A	#N/A	5	0	233	179	0.141	0	6.249	4.649	0.0705	5.449	-6.272224423	4.95E-15	1.33E-12	DOWN
Contig_87025	1028	-	K03030	ko05169:Epstein-Barr virus infection,ko03050:Proteasome,	17	5	444	403	1.032	0.269	26.795	23.562	0.6505	25.1785	-5.27449947	4.95E-15	1.33E-12	DOWN
Contig_48248	8616	-	#N/A	#N/A	333	80	14179	12739	2.388	0.54	102.053	88.869	1.464	95.461	-6.026923991	5.02E-15	1.34E-12	DOWN
Contig_56828	2768	-	K07424	ko01100:Metabolic pathways,ko00830:Retinol metabolism,ko00140:Steroid hormone biosynthesis,ko05204:Chemical carcinogenesis,ko00591:Linoleic acid metabolism,	176	256	6	10	3.919	5.383	0.144	0.211	4.651	0.1775	4.71165001	5.04E-15	1.35E-12	UP
Contig_110109	3979	-	K04352	ko04010:MAPK signaling pathway,ko04014:Ras signaling pathway,ko04360:Axon guidance,ko04013:MAPK signaling pathway - fly,	11	3	332	278	0.178	0.048	5.171	4.196	0.113	4.6835	-5.373192387	5.27E-15	1.41E-12	DOWN
Contig_212030	4702	-	K13886	#N/A	12	3	382	294	0.153	0.042	5.042	3.753	0.0975	4.3975	-5.495137549	5.28E-15	1.41E-12	DOWN
Contig_106579	739	-	#N/A	#N/A	1	0	157	116	0.091	0	13.197	9.403	0.0455	11.3	-7.956240512	5.51E-15	1.47E-12	DOWN
Contig_16364	1706	-	#N/A	#N/A	376	62	35742	25149	13.619	2.13	1299.264	886.072	7.8745	1092.668	-7.116451078	5.56E-15	1.48E-12	DOWN
Contig_234682	1191	-	#N/A	#N/A	2	0	209	128	0.125	0	10.875	6.475	0.0625	8.675	-7.116863758	5.66E-15	1.50E-12	DOWN
Contig_213056	3793	-	#N/A	#N/A	1	0	139	126	0.024	0	2.268	1.995	0.012	2.1315	-7.472690839	5.74E-15	1.52E-12	DOWN
Contig_183920	3321	-	K12397	ko04142:Lysosome,	11	6	328	248	0.208	0.111	6.129	4.496	0.1595	5.3125	-5.057762607	5.78E-15	1.53E-12	DOWN
Contig_210908	1586	-	K13049	#N/A	4	0	210	162	0.155	0	8.231	6.141	0.0775	7.186	-6.534848815	5.82E-15	1.54E-12	DOWN
Contig_221893	1217	-	K14380	ko04380:Osteoclast differentiation,	17	3	563	461	0.864	0.125	28.698	22.754	0.4945	25.726	-5.701112826	5.87E-15	1.55E-12	DOWN
Contig_210761	2897	-	K17634	ko04014:Ras signaling pathway,	4	2	223	156	0.096	0.038	4.78	3.239	0.067	4.0095	-5.903117433	5.88E-15	1.55E-12	DOWN
Contig_121429	2325	-	K17382	#N/A	8	1	313	224	0.204	0.015	8.36	5.781	0.1095	7.0705	-6.012809466	5.94E-15	1.56E-12	DOWN
Contig_231994	754	-	#N/A	#N/A	3	0	248	137	0.237	0	20.435	10.96	0.1185	15.6975	-7.049503943	5.97E-15	1.57E-12	DOWN
Contig_68237	1361	-	K04392	ko04010:MAPK signaling pathway,ko04151:PI3K-Akt signaling pathway,ko04810:Regulation of actin cytoskeleton,ko05203:Viral carcinogenesis,ko04014:Ras signaling pathway,ko04510:Focal adhesion,ko05205:Proteoglycans in cancer,ko04932:Non-alcoholic fatty liver disease (NAFLD),ko04015:Rap1 signaling pathway,ko04024:cAMP signaling pathway,ko05167:Kaposi's sarcoma-associated herpesvirus infection,ko04360:…	12	4	449	269	0.533	0.158	20.474	11.875	0.3455	16.1745	-5.548891594	6.05E-15	1.59E-12	DOWN
Contig_118169	1072	-	#N/A	#N/A	29	3	1504	1443	1.693	0.163	87.033	80.903	0.928	83.968	-6.499571009	6.13E-15	1.60E-12	DOWN
Contig_205424	1661	-	K00889	ko01100:Metabolic pathways,ko04144:Endocytosis,ko04810:Regulation of actin cytoskeleton,ko04072:Phospholipase D signaling pathway,ko00562:Inositol phosphate metabolism,ko04070:Phosphatidylinositol signaling system,ko04666:Fc gamma R-mediated phagocytosis,ko05231:Choline metabolism in cancer,ko04011:MAPK signaling pathway - yeast,ko04139:Mitophagy - yeast,	2	0	172	139	0.06	0	6.419	5.047	0.03	5.733	-7.578183968	6.23E-15	1.63E-12	DOWN
Contig_44842	2120	-	K00297	ko01100:Metabolic pathways,ko01120:Microbial metabolism in diverse environments,ko01200:Carbon metabolism,ko00720:Carbon fixation pathways in prokaryotes,ko01523:Antifolate resistance,ko00670:One carbon pool by folate,	19	12	411	351	0.553	0.318	12.031	9.938	0.4355	10.9845	-4.656652673	6.27E-15	1.63E-12	DOWN
Contig_206619	8211	-	K10691	ko05165:Human papillomavirus infection,ko05203:Viral carcinogenesis,	5	1	172	227	0.04	0.009	1.299	1.662	0.0245	1.4805	-5.917158931	6.28E-15	1.64E-12	DOWN
Contig_219492	639	-	K02608	ko04110:Cell cycle,ko04111:Cell cycle - yeast,ko04113:Meiosis - yeast,	3	1	197	147	0.277	0.131	19.076	13.809	0.204	16.4425	-6.332716708	6.39E-15	1.66E-12	DOWN
Contig_48101	1644	-	#N/A	#N/A	79	28	2145	1534	2.98	0.994	80.913	56.074	1.987	68.4935	-5.107303306	6.42E-15	1.67E-12	DOWN
Contig_206567	1463	-	#N/A	#N/A	7	0	293	222	0.303	0	12.422	9.135	0.1515	10.7785	-6.152694814	6.46E-15	1.68E-12	DOWN
Contig_239274	3645	-	K02324	ko01100:Metabolic pathways,ko00230:Purine metabolism,ko00240:Pyrimidine metabolism,ko05166:HTLV-I infection,ko03420:Nucleotide excision repair,ko03030:DNA replication,ko03410:Base excision repair,	2	0	178	136	0.037	0	3.033	2.246	0.0185	2.6395	-7.156595585	6.60E-15	1.71E-12	DOWN
Contig_139017	1996	-	#N/A	#N/A	75	16	3244	2587	2.329	0.474	100.786	77.894	1.4015	89.34	-5.994262605	6.77E-15	1.75E-12	DOWN
Contig_207512	2315	-	#N/A	#N/A	5	2	212	173	0.136	0.041	5.68	4.493	0.0885	5.0865	-5.84485202	6.80E-15	1.75E-12	DOWN
Contig_233339	1973	-	K08766	ko04714:Thermogenesis,ko01212:Fatty acid metabolism,ko00071:Fatty acid degradation,ko03320:PPAR signaling pathway,	4	2	192	167	0.124	0.071	6.028	5.093	0.0975	5.5605	-5.833668587	6.79E-15	1.75E-12	DOWN
Contig_209104	2832	-	K00128	ko01100:Metabolic pathways,ko01110:Biosynthesis of secondary metabolites,ko01130:Biosynthesis of antibiotics,ko01120:Microbial metabolism in diverse environments,ko00620:Pyruvate metabolism,ko00010:Glycolysis / Gluconeogenesis,ko00280:Valine, leucine and isoleucine degradation,ko00310:Lysine degradation,ko00330:Arginine and proline metabolism,ko00561:Glycerolipid metabolism,ko00380:Tryptophan met…	11	5	320	252	0.229	0.097	7.012	5.359	0.163	6.1855	-5.245946349	6.85E-15	1.76E-12	DOWN
Contig_248383	853	-	#N/A	#N/A	5	0	195	198	0.378	0	14.186	13.936	0.189	14.061	-6.217169156	6.87E-15	1.76E-12	DOWN
Contig_208749	3893	-	K19360	#N/A	6	5	202	210	0.095	0.08	3.211	3.242	0.0875	3.2265	-5.204543198	6.93E-15	1.78E-12	DOWN
Contig_209091	676	-	#N/A	#N/A	1	0	233	101	0.105	0	21.364	9.005	0.0525	15.1845	-8.176066266	6.97E-15	1.78E-12	DOWN
Contig_186143	927	-	#N/A	#N/A	15	5	458	314	0.999	0.3	30.666	20.376	0.6495	25.521	-5.296211524	7.19E-15	1.83E-12	DOWN
Contig_54389	1743	-	K04424	ko04010:MAPK signaling pathway,	17	11	391	322	0.599	0.379	13.913	11.1	0.489	12.5065	-4.676699826	7.18E-15	1.83E-12	DOWN
Contig_197658	661	-	#N/A	#N/A	20	1	991	1095	1.916	0.115	92.944	99.534	1.0155	96.239	-6.566359507	7.27E-15	1.85E-12	DOWN
Contig_104944	1765	-	K00873	ko01100:Metabolic pathways,ko01110:Biosynthesis of secondary metabolites,ko01130:Biosynthesis of antibiotics,ko01120:Microbial metabolism in diverse environments,ko00230:Purine metabolism,ko01230:Biosynthesis of amino acids,ko01200:Carbon metabolism,ko05165:Human papillomavirus infection,ko05203:Viral carcinogenesis,ko00620:Pyruvate metabolism,ko00010:Glycolysis / Gluconeogenesis,ko04922:Glucagon…	18	5	497	408	0.615	0.175	17.447	13.908	0.395	15.6775	-5.310699056	7.32E-15	1.86E-12	DOWN
Contig_132132	1295	-	K01379	ko04142:Lysosome,ko04140:Autophagy - animal,ko04071:Sphingolipid signaling pathway,ko04210:Apoptosis,ko04915:Estrogen signaling pathway,	37	8	1341	1030	1.766	0.371	64.228	47.819	1.0685	56.0235	-5.712373304	7.36E-15	1.87E-12	DOWN
Contig_192556	1903	-	K01676	ko01100:Metabolic pathways,ko01110:Biosynthesis of secondary metabolites,ko01130:Biosynthesis of antibiotics,ko01120:Microbial metabolism in diverse environments,ko01200:Carbon metabolism,ko00620:Pyruvate metabolism,ko00020:Citrate cycle (TCA cycle),ko00720:Carbon fixation pathways in prokaryotes,	4	1	208	157	0.129	0.036	6.78	4.945	0.0825	5.8625	-6.150978088	7.57E-15	1.92E-12	DOWN
Contig_128890	1077	-	K07874	ko05134:Legionellosis,	11	3	371	262	0.643	0.149	21.342	14.61	0.396	17.976	-5.504427789	7.70E-15	1.95E-12	DOWN
Contig_209002	3545	-	K10380	ko05205:Proteoglycans in cancer,ko04624:Toll and Imd signaling pathway,	7	1	246	209	0.115	0.024	4.309	3.55	0.0695	3.9295	-5.821188964	7.74E-15	1.96E-12	DOWN
Contig_21333	1116	-	K03032	ko05169:Epstein-Barr virus infection,ko03050:Proteasome,	7	2	236	201	0.389	0.095	13.117	10.844	0.242	11.9805	-5.629537262	7.76E-15	1.96E-12	DOWN
Contig_222100	2901	-	K10798	ko04210:Apoptosis,ko04217:Necroptosis,ko03410:Base excision repair,ko04212:Longevity regulating pathway - worm,ko04214:Apoptosis - fly,	4	3	203	164	0.088	0.057	4.335	3.397	0.0725	3.866	-5.736716832	7.82E-15	1.97E-12	DOWN
Contig_93953	611	-	#N/A	#N/A	32	8	1012	766	3.212	0.789	102.719	75.404	2.0005	89.0615	-5.476369376	7.95E-15	2.00E-12	DOWN
Contig_213105	2066	-	#N/A	#N/A	2	0	177	135	0.053	0	5.308	3.918	0.0265	4.613	-7.443569123	7.98E-15	2.01E-12	DOWN
First_Contig2044	3414	tr|M0Y4N4|M0Y4N4_HORVD:RecName: Full=Cytokinin riboside 5'-monophosphate phosphoribohydrolase {ECO:0000256|RuleBase:RU363015}; GN=unknown OS=Hordeum vulgare var. distichum	K06966	#N/A	6	1	221	193	0.113	0.01	4.017	3.4	0.0615	3.7085	-5.914105548	7.99E-15	2.01E-12	DOWN
Contig_153304	1711	-	K01065	#N/A	13	3	366	326	0.468	0.104	13.275	11.454	0.286	12.3645	-5.434044943	8.01E-15	2.01E-12	DOWN
Contig_189432	1469	-	K00626	ko01100:Metabolic pathways,ko01110:Biosynthesis of secondary metabolites,ko01130:Biosynthesis of antibiotics,ko01120:Microbial metabolism in diverse environments,ko01200:Carbon metabolism,ko00620:Pyruvate metabolism,ko01212:Fatty acid metabolism,ko02020:Two-component system,ko00630:Glyoxylate and dicarboxylate metabolism,ko00280:Valine, leucine and isoleucine degradation,ko00310:Lysine degradatio…	15	3	433	400	0.637	0.122	18.3	16.37	0.3795	17.335	-5.513444141	8.07E-15	2.02E-12	DOWN
Contig_67389	5163	-	K03099	ko04714:Thermogenesis,ko04010:MAPK signaling pathway,ko04151:PI3K-Akt signaling pathway,ko05165:Human papillomavirus infection,ko04810:Regulation of actin cytoskeleton,ko04014:Ras signaling pathway,ko04150:mTOR signaling pathway,ko04510:Focal adhesion,ko05205:Proteoglycans in cancer,ko04068:FoxO signaling pathway,ko04910:Insulin signaling pathway,ko05206:MicroRNAs in cancer,ko04722:Neurotrophin s…	6	2	206	195	0.073	0.023	2.479	2.27	0.048	2.3745	-5.62844554	8.18E-15	2.05E-12	DOWN
Contig_178450	1262	-	K00627	ko01100:Metabolic pathways,ko01110:Biosynthesis of secondary metabolites,ko01130:Biosynthesis of antibiotics,ko01120:Microbial metabolism in diverse environments,ko01200:Carbon metabolism,ko00620:Pyruvate metabolism,ko00010:Glycolysis / Gluconeogenesis,ko00020:Citrate cycle (TCA cycle),	12	6	321	263	0.585	0.266	15.753	12.522	0.4255	14.1375	-5.054224082	8.33E-15	2.08E-12	DOWN
Contig_177322	1466	-	#N/A	#N/A	8	1	269	231	0.348	0.033	11.372	9.487	0.1905	10.4295	-5.774735187	8.36E-15	2.08E-12	DOWN
Contig_305052	2097	-	K18470	#N/A	0	0	136	104	0	0	4.013	2.993	0	3.503	#NAME?	8.36E-15	2.08E-12	DOWN
Contig_46067	671	-	#N/A	#N/A	13	16	384	285	1.202	1.393	35.535	25.504	1.2975	30.5195	-4.555924883	8.39E-15	2.09E-12	DOWN
Contig_94094	2903	-	K15979	ko05169:Epstein-Barr virus infection,ko05203:Viral carcinogenesis,	10	3	300	253	0.22	0.052	6.41	5.241	0.136	5.8255	-5.420703324	8.46E-15	2.10E-12	DOWN
Contig_213692	3100	-	#N/A	#N/A	2	1	186	135	0.03	0.014	3.715	2.625	0.022	3.17	-7.170835506	8.48E-15	2.10E-12	DOWN
Contig_202076	905	-	K00799	ko05225:Hepatocellular carcinoma,ko05418:Fluid shear stress and atherosclerosis,ko00480:Glutathione metabolism,ko00983:Drug metabolism - other enzymes,ko01524:Platinum drug resistance,ko00980:Metabolism of xenobiotics by cytochrome P450,ko05204:Chemical carcinogenesis,ko00982:Drug metabolism - cytochrome P450,	8	0	298	257	0.548	0	20.399	17.054	0.274	18.7265	-6.09476158	8.50E-15	2.10E-12	DOWN
Contig_204857	1227	-	K20858	ko04218:Cellular senescence,ko04020:Calcium signaling pathway,ko04621:NOD-like receptor signaling pathway,	3	2	226	141	0.166	0.118	11.398	6.905	0.142	9.1515	-6.010045397	8.56E-15	2.11E-12	DOWN
Contig_164871	7125	-	K11647	ko04714:Thermogenesis,ko05225:Hepatocellular carcinoma,	9	5	271	226	0.076	0.041	2.358	1.903	0.0585	2.1305	-5.186611617	8.58E-15	2.12E-12	DOWN
Contig_164188	1179	-	#N/A	#N/A	3	0	215	139	0.143	0	11.306	7.087	0.0715	9.1965	-7.006997853	8.65E-15	2.13E-12	DOWN
Contig_220948	2529	-	K10788	#N/A	2	5	195	172	0.039	0.107	4.79	4.086	0.073	4.438	-5.925869393	8.74E-15	2.15E-12	DOWN
Contig_92191	1050	-	#N/A	#N/A	17	4	479	414	1.015	0.226	28.267	23.691	0.6205	25.979	-5.387770878	8.78E-15	2.16E-12	DOWN
Contig_64789	1834	-	#N/A	#N/A	8	2	246	221	0.271	0.07	8.329	7.255	0.1705	7.792	-5.514150033	9.27E-15	2.27E-12	DOWN
Contig_196279	2267	-	K04409	ko04010:MAPK signaling pathway,ko04810:Regulation of actin cytoskeleton,ko04014:Ras signaling pathway,ko04510:Focal adhesion,ko05205:Proteoglycans in cancer,ko04024:cAMP signaling pathway,ko04360:Axon guidance,ko04062:Chemokine signaling pathway,ko04666:Fc gamma R-mediated phagocytosis,ko04011:MAPK signaling pathway - yeast,ko04660:T cell receptor signaling pathway,ko04012:ErbB signaling pathway,…	25	9	589	493	0.683	0.224	16.12	13.061	0.4535	14.5905	-5.007782963	9.33E-15	2.28E-12	DOWN
Contig_213402	6244	-	K08052	ko04010:MAPK signaling pathway,ko04014:Ras signaling pathway,ko01521:EGFR tyrosine kinase inhibitor resistance,	5	1	195	182	0.046	0.007	1.941	1.752	0.0265	1.8465	-6.122657093	9.46E-15	2.31E-12	DOWN
First_Contig7055	6437	tr|Q84Q63|Q84Q63_ORYSJ:SubName: Full=Putative reverse transcriptase {ECO:0000313|EMBL:AAP06925.1}; GN=OSJNBa0071M09.17 OS=Oryza sativa subsp. japonica	K08658	ko01130:Biosynthesis of antibiotics,ko00900:Terpenoid backbone biosynthesis,	25	5	814	667	0.239	0.049	7.841	6.227	0.144	7.034	-5.610204618	9.47E-15	2.31E-12	DOWN
Contig_173659	2372	-	K20642	#N/A	3	1	183	150	0.082	0.027	4.784	3.791	0.0545	4.2875	-6.297736631	9.50E-15	2.32E-12	DOWN
Contig_231988	1073	-	K12868	ko03040:Spliceosome,	4	7	245	182	0.232	0.398	14.151	10.205	0.315	12.178	-5.272781579	9.58E-15	2.33E-12	DOWN
Contig_43724	2309	-	K01965	ko01100:Metabolic pathways,ko01130:Biosynthesis of antibiotics,ko01120:Microbial metabolism in diverse environments,ko01200:Carbon metabolism,ko00630:Glyoxylate and dicarboxylate metabolism,ko00280:Valine, leucine and isoleucine degradation,ko00640:Propanoate metabolism,	22	8	542	438	0.599	0.196	14.565	11.399	0.3975	12.982	-5.029413991	9.58E-15	2.33E-12	DOWN
Contig_238948	631	-	K00759	ko01100:Metabolic pathways,ko00230:Purine metabolism,	1	1	142	132	0.123	0.12	13.927	12.589	0.1215	13.258	-6.769763034	9.64E-15	2.34E-12	DOWN
Contig_89731	1139	-	#N/A	#N/A	24	6	707	558	1.321	0.308	38.471	29.466	0.8145	33.9685	-5.382139003	9.67E-15	2.34E-12	DOWN
Contig_73295	7424	-	K10798	ko04210:Apoptosis,ko04217:Necroptosis,ko03410:Base excision repair,ko04212:Longevity regulating pathway - worm,ko04214:Apoptosis - fly,	5	1	177	203	0.043	0.009	1.479	1.643	0.026	1.561	-5.907815104	9.90E-15	2.40E-12	DOWN
Contig_238850	1850	-	#N/A	#N/A	3	2	188	151	0.096	0.067	6.301	4.902	0.0815	5.6015	-6.102869342	9.96E-15	2.41E-12	DOWN
Contig_147334	398	-	#N/A	#N/A	9	0	378	292	1.437	0	58.848	44.156	0.7185	51.502	-6.163496491	1.00E-14	2.42E-12	DOWN
Contig_232164	582	-	#N/A	#N/A	7	0	337	212	0.693	0	35.924	21.907	0.3465	28.9155	-6.382843886	1.03E-14	2.48E-12	DOWN
Contig_191100	1581	-	#N/A	#N/A	11	2	375	279	0.429	0.061	14.708	10.599	0.245	12.6535	-5.690610935	1.05E-14	2.52E-12	DOWN
Contig_159212	1238	-	K00856	ko01100:Metabolic pathways,ko00230:Purine metabolism,	16	5	438	345	0.794	0.247	21.955	16.733	0.5205	19.344	-5.215844176	1.07E-14	2.57E-12	DOWN
Contig_234552	1406	-	K16298	#N/A	3	0	213	138	0.145	0	9.374	5.898	0.0725	7.636	-6.718692297	1.07E-14	2.58E-12	DOWN
Contig_246215	756	-	#N/A	#N/A	2	4	185	162	0.19	0.289	15.203	12.885	0.2395	14.044	-5.873784435	1.10E-14	2.63E-12	DOWN
Contig_182798	1567	-	#N/A	#N/A	3	3	200	152	0.109	0.105	7.92	5.822	0.107	6.871	-6.004837381	1.10E-14	2.64E-12	DOWN
Contig_191005	1118	-	#N/A	#N/A	7	1	304	193	0.371	0.049	16.87	10.397	0.21	13.6335	-6.020622841	1.11E-14	2.66E-12	DOWN
Contig_146067	399	-	#N/A	#N/A	0	0	127	107	0	0	19.759	16.068	0	17.9135	#NAME?	1.13E-14	2.70E-12	DOWN
Contig_40687	4279	-	K18273	#N/A	161	38	6317	5408	2.324	0.517	91.547	75.966	1.4205	83.7565	-5.88173042	1.17E-14	2.79E-12	DOWN
Contig_68732	2508	-	K20642	#N/A	11	2	333	290	0.279	0.056	8.226	6.951	0.1675	7.5885	-5.501581739	1.19E-14	2.84E-12	DOWN
Contig_193619	4484	-	K15029	#N/A	21	6	564	447	0.285	0.08	7.798	5.988	0.1825	6.893	-5.239163646	1.20E-14	2.85E-12	DOWN
Contig_212190	1222	-	#N/A	#N/A	14	5	355	302	0.707	0.227	18.002	14.867	0.467	16.4345	-5.137161205	1.22E-14	2.90E-12	DOWN
Contig_101035	608	-	#N/A	#N/A	50	11	1872	1424	5.074	1.088	190.904	140.791	3.081	165.8475	-5.750314772	1.27E-14	3.02E-12	DOWN
Contig_134328	585	-	#N/A	#N/A	5	6	279	170	0.504	0.629	29.553	17.435	0.5665	23.494	-5.374072596	1.28E-14	3.02E-12	DOWN
Contig_167147	1972	-	K20718	ko04016:MAPK signaling pathway - plant,	6	0	239	195	0.194	0	7.501	5.938	0.097	6.7195	-6.114225328	1.28E-14	3.02E-12	DOWN
Contig_124502	1360	-	#N/A	#N/A	2	7	223	174	0.092	0.299	10.148	7.705	0.1955	8.9265	-5.512854106	1.29E-14	3.03E-12	DOWN
Contig_36301	2122	-	#N/A	#N/A	4	1	215	150	0.112	0.031	6.288	4.238	0.0715	5.263	-6.201798343	1.33E-14	3.14E-12	DOWN
Contig_214306	5046	-	K14303	ko03013:RNA transport,	2	0	151	147	0.029	0	1.853	1.753	0.0145	1.803	-6.958202686	1.35E-14	3.18E-12	DOWN
Contig_149919	3334	-	K05769	ko04810:Regulation of actin cytoskeleton,	3	0	175	150	0.059	0	3.255	2.709	0.0295	2.982	-6.659421493	1.36E-14	3.20E-12	DOWN
Contig_241731	718	-	#N/A	#N/A	12	4	401	259	1.009	0.31	34.596	21.659	0.6595	28.1275	-5.41446486	1.36E-14	3.20E-12	DOWN
Contig_221120	1104	-	#N/A	#N/A	11	1	431	304	0.616	0.064	24.237	16.53	0.34	20.3835	-5.905723238	1.37E-14	3.22E-12	DOWN
Contig_244608	3735	-	K01187	ko01100:Metabolic pathways,ko00500:Starch and sucrose metabolism,ko00052:Galactose metabolism,	0	2	153	128	0	0.035	2.54	2.06	0.0175	2.3	-7.038135129	1.38E-14	3.22E-12	DOWN
Contig_21279	1910	-	K04392	ko04010:MAPK signaling pathway,ko04151:PI3K-Akt signaling pathway,ko04810:Regulation of actin cytoskeleton,ko05203:Viral carcinogenesis,ko04014:Ras signaling pathway,ko04510:Focal adhesion,ko05205:Proteoglycans in cancer,ko04932:Non-alcoholic fatty liver disease (NAFLD),ko04015:Rap1 signaling pathway,ko04024:cAMP signaling pathway,ko05167:Kaposi's sarcoma-associated herpesvirus infection,ko04360:…	5	4	244	162	0.171	0.121	7.923	5.109	0.146	6.516	-5.47994633	1.38E-14	3.23E-12	DOWN
Contig_188835	5564	-	K00922	ko05169:Epstein-Barr virus infection,ko04151:PI3K-Akt signaling pathway,ko05165:Human papillomavirus infection,ko05166:HTLV-I infection,ko04810:Regulation of actin cytoskeleton,ko05203:Viral carcinogenesis,ko04140:Autophagy - animal,ko04014:Ras signaling pathway,ko04150:mTOR signaling pathway,ko04510:Focal adhesion,ko05205:Proteoglycans in cancer,ko04932:Non-alcoholic fatty liver disease (NAFLD),…	4	1	188	161	0.04	0.015	2.1	1.734	0.0275	1.917	-6.123274908	1.39E-14	3.23E-12	DOWN
Contig_226366	3604	-	K06082	ko04015:Rap1 signaling pathway,ko04520:Adherens junction,	4	1	185	163	0.069	0.021	3.187	2.718	0.045	2.9525	-6.035868248	1.39E-14	3.23E-12	DOWN
Contig_208876	2225	-	K17336	#N/A	5	3	215	166	0.143	0.069	5.993	4.478	0.106	5.2355	-5.626191154	1.39E-14	3.24E-12	DOWN
Contig_91488	707	-	K13250	ko04141:Protein processing in endoplasmic reticulum,	29	6	921	775	2.503	0.52	80.785	65.852	1.5115	73.3185	-5.600124386	1.40E-14	3.26E-12	DOWN
Contig_206431	1715	-	K01264	#N/A	15	3	427	366	0.55	0.115	15.453	12.843	0.3325	14.148	-5.411099973	1.44E-14	3.35E-12	DOWN
Contig_60134	1389	-	K10226	ko01110:Biosynthesis of secondary metabolites,ko01212:Fatty acid metabolism,ko03320:PPAR signaling pathway,ko01040:Biosynthesis of unsaturated fatty acids,ko00592:alpha-Linolenic acid metabolism,	7	6	222	203	0.326	0.234	9.892	8.785	0.28	9.3385	-5.059692103	1.44E-14	3.35E-12	DOWN
Contig_247944	669	-	K18467	ko04144:Endocytosis,	17	5	461	364	1.563	0.456	42.736	32.663	1.0095	37.6995	-5.222832574	1.47E-14	3.41E-12	DOWN
Second_Contig384	3238	-	#N/A	#N/A	83	20	2919	2366	1.582	0.367	55.904	43.913	0.9745	49.9085	-5.678479549	1.51E-14	3.48E-12	DOWN
Contig_63836	1865	-	K11594	ko05203:Viral carcinogenesis,ko05161:Hepatitis B,ko04622:RIG-I-like receptor signaling pathway,	23	10	450	454	0.75	0.309	14.947	14.627	0.5295	14.787	-4.803554892	1.51E-14	3.50E-12	DOWN
Contig_226344	726	-	#N/A	#N/A	0	2	151	128	0	0.194	12.903	10.592	0.097	11.7475	-6.920153305	1.54E-14	3.55E-12	DOWN
Contig_145611	584	-	#N/A	#N/A	5	4	238	162	0.573	0.447	25.295	16.658	0.51	20.9765	-5.362132922	1.56E-14	3.59E-12	DOWN
Contig_51677	1807	-	K09490	ko04141:Protein processing in endoplasmic reticulum,ko03060:Protein export,ko04918:Thyroid hormone synthesis,	58	24	1118	993	1.969	0.757	38.353	33.043	1.363	35.698	-4.710985781	1.57E-14	3.60E-12	DOWN
Contig_129633	4486	-	#N/A	#N/A	11	2	324	288	0.148	0.027	4.476	3.863	0.0875	4.1695	-5.574447561	1.58E-14	3.62E-12	DOWN
First_Contig5771	3419	tr|F0YGV4|F0YGV4_AURAN:SubName: Full=Putative uncharacterized protein {ECO:0000313|EMBL:EGB05625.1}; GN=AURANDRAFT_60251 OS=Aureococcus anophagefferens	#N/A	#N/A	6	1	203	195	0.113	0.023	3.688	3.426	0.068	3.557	-5.708982418	1.58E-14	3.62E-12	DOWN
Contig_3528	2688	-	#N/A	#N/A	4583	7628	666	594	105.335	165.074	15.364	13.288	135.2045	14.326	3.238435417	1.60E-14	3.66E-12	UP
Contig_27757	3894	-	K00922	ko05169:Epstein-Barr virus infection,ko04151:PI3K-Akt signaling pathway,ko05165:Human papillomavirus infection,ko05166:HTLV-I infection,ko04810:Regulation of actin cytoskeleton,ko05203:Viral carcinogenesis,ko04140:Autophagy - animal,ko04014:Ras signaling pathway,ko04150:mTOR signaling pathway,ko04510:Focal adhesion,ko05205:Proteoglycans in cancer,ko04932:Non-alcoholic fatty liver disease (NAFLD),…	7	6	229	197	0.117	0.09	3.645	3.041	0.1035	3.343	-5.013440682	1.60E-14	3.66E-12	DOWN
Contig_2276	1083	-	K01251	ko01100:Metabolic pathways,ko00270:Cysteine and methionine metabolism,	27	7	705	618	1.557	0.364	40.361	34.288	0.9605	37.3245	-5.28019351	1.61E-14	3.67E-12	DOWN
Contig_96337	1087	-	K06072	#N/A	11	3	309	267	0.643	0.156	17.654	14.783	0.3995	16.2185	-5.343301082	1.62E-14	3.69E-12	DOWN
Contig_211521	2347	-	K01887	ko00970:Aminoacyl-tRNA biosynthesis,	13	2	407	334	0.344	0.043	10.766	8.565	0.1935	9.6655	-5.642438894	1.62E-14	3.70E-12	DOWN
Contig_13007	1381	-	#N/A	#N/A	5	4	228	164	0.23	0.15	10.23	7.139	0.19	8.6845	-5.514371466	1.63E-14	3.70E-12	DOWN
Contig_163422	1182	-	K01307	ko00790:Folate biosynthesis,ko01523:Antifolate resistance,	24	4	835	682	1.245	0.189	43.821	34.686	0.717	39.2535	-5.774704367	1.64E-14	3.72E-12	DOWN
Contig_9311	2241	-	#N/A	#N/A	939	1232	100	117	25.886	31.983	2.759	3.137	28.9345	2.948	3.294982284	1.64E-14	3.73E-12	UP
Contig_222209	3726	-	#N/A	#N/A	9	4	267	220	0.154	0.066	4.439	3.549	0.11	3.994	-5.182258904	1.66E-14	3.75E-12	DOWN
Contig_194098	2620	-	K11236	ko04011:MAPK signaling pathway - yeast,	2	1	160	143	0.04	0.019	3.786	3.274	0.0295	3.53	-6.902809419	1.67E-14	3.76E-12	DOWN
Contig_201610	1942	-	#N/A	#N/A	4	2	225	147	0.113	0.052	7.18	4.538	0.0825	5.859	-6.15011652	1.66E-14	3.76E-12	DOWN
Contig_253394	4172	-	K06678	ko04111:Cell cycle - yeast,	4	0	180	169	0.057	0	2.673	2.43	0.0285	2.5515	-6.484239912	1.67E-14	3.76E-12	DOWN
Contig_37352	4088	-	K03099	ko04714:Thermogenesis,ko04010:MAPK signaling pathway,ko04151:PI3K-Akt signaling pathway,ko05165:Human papillomavirus infection,ko04810:Regulation of actin cytoskeleton,ko04014:Ras signaling pathway,ko04150:mTOR signaling pathway,ko04510:Focal adhesion,ko05205:Proteoglycans in cancer,ko04068:FoxO signaling pathway,ko04910:Insulin signaling pathway,ko05206:MicroRNAs in cancer,ko04722:Neurotrophin s…	9	4	266	220	0.141	0.06	4.031	3.239	0.1005	3.635	-5.176687958	1.71E-14	3.85E-12	DOWN
Contig_262636	4277	-	K06671	ko04110:Cell cycle,ko04111:Cell cycle - yeast,ko04113:Meiosis - yeast,	6	1	235	178	0.085	0.009	3.406	2.5	0.047	2.953	-5.973376789	1.71E-14	3.85E-12	DOWN
Contig_253496	1220	-	#N/A	#N/A	5	0	269	162	0.27	0	13.665	7.979	0.135	10.822	-6.324863929	1.74E-14	3.91E-12	DOWN
Contig_54437	2764	-	K01681	ko01100:Metabolic pathways,ko01110:Biosynthesis of secondary metabolites,ko01130:Biosynthesis of antibiotics,ko01120:Microbial metabolism in diverse environments,ko01230:Biosynthesis of amino acids,ko01200:Carbon metabolism,ko00630:Glyoxylate and dicarboxylate metabolism,ko01210:2-Oxocarboxylic acid metabolism,ko00020:Citrate cycle (TCA cycle),ko00720:Carbon fixation pathways in prokaryotes,	16	4	429	370	0.347	0.083	9.614	8.049	0.215	8.8315	-5.360249931	1.76E-14	3.94E-12	DOWN
Contig_95460	3322	-	#N/A	#N/A	3	1	179	146	0.053	0.025	3.344	2.64	0.039	2.992	-6.261492241	1.78E-14	3.99E-12	DOWN
Contig_180524	1457	-	K00814	ko01100:Metabolic pathways,ko01120:Microbial metabolism in diverse environments,ko01230:Biosynthesis of amino acids,ko01200:Carbon metabolism,ko00250:Alanine, aspartate and glutamate metabolism,ko01210:2-Oxocarboxylic acid metabolism,ko00710:Carbon fixation in photosynthetic organisms,ko00220:Arginine biosynthesis,	16	3	446	418	0.683	0.134	18.998	17.229	0.4085	18.1135	-5.470585451	1.79E-14	4.00E-12	DOWN
Contig_88826	645	-	K03627	#N/A	26	15	556	407	2.467	1.345	53.501	37.939	1.906	45.72	-4.584205379	1.79E-14	4.00E-12	DOWN
Contig_173956	1197	-	#N/A	#N/A	0	0	143	96	0	0	7.431	4.83	0	6.1305	#NAME?	1.84E-14	4.10E-12	DOWN
Contig_173881	750	-	K03257	ko03013:RNA transport,	34	10	887	700	2.835	0.746	73.341	56.084	1.7905	64.7125	-5.175609989	1.85E-14	4.13E-12	DOWN
Contig_196587	4430	-	#N/A	#N/A	7	3	236	186	0.098	0.045	3.298	2.53	0.0715	2.914	-5.348913825	1.89E-14	4.21E-12	DOWN
Contig_226025	3797	-	#N/A	#N/A	2	2	166	146	0.039	0.024	2.713	2.313	0.0315	2.513	-6.317915032	1.90E-14	4.22E-12	DOWN
Contig_250175	1694	-	#N/A	#N/A	4	3	200	157	0.152	0.116	7.307	5.58	0.134	6.4435	-5.587539643	1.90E-14	4.22E-12	DOWN
Contig_5486	1789	-	#N/A	#N/A	12	8	370	237	0.401	0.249	12.821	7.951	0.325	10.386	-4.998056602	1.92E-14	4.25E-12	DOWN
Contig_213526	3258	-	K07126	#N/A	9	2	270	240	0.174	0.031	5.146	4.434	0.1025	4.79	-5.546329841	1.93E-14	4.26E-12	DOWN
Contig_225424	2236	-	K00679	ko00561:Glycerolipid metabolism,	2	0	163	135	0.047	0	4.524	3.626	0.0235	4.075	-7.437995492	1.93E-14	4.26E-12	DOWN
Contig_229761	1542	-	#N/A	#N/A	6	2	254	168	0.223	0.07	10.231	6.562	0.1465	8.3965	-5.84081551	1.93E-14	4.26E-12	DOWN
First_Contig4699	4888	tr|K3WFE4|K3WFE4_PYTUL:SubName: Full=Uncharacterized protein {ECO:0000313|EnsemblProtists:PYU1_T003685}; GN=PYU1_G003675 OS=Pythium ultimum DAOM BR144.	#N/A	#N/A	16	1	629	571	0.197	0.008	7.98	7.023	0.1025	7.5015	-6.193483291	1.92E-14	4.26E-12	DOWN
Contig_211121	1435	-	K10416	ko04145:Phagosome,ko05132:Salmonella infection,ko04962:Vasopressin-regulated water reabsorption,	3	2	177	151	0.142	0.067	7.661	6.33	0.1045	6.9955	-6.06485233	1.99E-14	4.38E-12	DOWN
Contig_140631	1699	-	K14617	ko04977:Vitamin digestion and absorption,	9	5	287	209	0.333	0.159	10.486	7.384	0.246	8.935	-5.182737509	2.05E-14	4.50E-12	DOWN
Contig_34574	8449	-	K05665	ko02010:ABC transporters,ko05206:MicroRNAs in cancer,ko04071:Sphingolipid signaling pathway,ko01523:Antifolate resistance,ko04977:Vitamin digestion and absorption,	18	4	483	431	0.133	0.028	3.546	3.066	0.0805	3.306	-5.359954131	2.06E-14	4.52E-12	DOWN
Contig_151056	5648	-	K08844	#N/A	7	3	213	196	0.08	0.032	2.342	2.082	0.056	2.212	-5.303780748	2.07E-14	4.54E-12	DOWN
Contig_104730	2650	-	#N/A	#N/A	8	1	269	216	0.175	0.015	6.294	4.905	0.095	5.5995	-5.881226686	2.08E-14	4.56E-12	DOWN
Contig_233554	2085	-	#N/A	#N/A	6	2	195	191	0.175	0.065	5.79	5.494	0.12	5.642	-5.555100355	2.09E-14	4.57E-12	DOWN
Contig_97009	401	-	#N/A	#N/A	21	6	569	429	3.28	0.807	88.043	64.327	2.0435	76.185	-5.220392826	2.09E-14	4.57E-12	DOWN
Contig_10808	2974	-	#N/A	#N/A	3458	4125	462	291	71.848	80.692	9.639	5.883	76.27	7.761	3.29680124	2.12E-14	4.63E-12	UP
Contig_54427	756	-	#N/A	#N/A	11	3	285	277	0.862	0.239	23.375	22.048	0.5505	22.7115	-5.366536619	2.14E-14	4.67E-12	DOWN
Contig_243890	1717	-	#N/A	#N/A	3	1	169	150	0.101	0.031	6.096	5.245	0.066	5.6705	-6.424866117	2.17E-14	4.72E-12	DOWN
Contig_215128	2349	-	K05769	ko04810:Regulation of actin cytoskeleton,	4	4	208	158	0.115	0.093	5.495	4.049	0.104	4.772	-5.51993861	2.24E-14	4.86E-12	DOWN
Contig_224790	1483	-	#N/A	#N/A	15	3	475	343	0.617	0.106	19.849	13.914	0.3615	16.8815	-5.545303643	2.26E-14	4.92E-12	DOWN
Contig_178404	903	-	K08764	ko01100:Metabolic pathways,ko04146:Peroxisome,ko03320:PPAR signaling pathway,ko00120:Primary bile acid biosynthesis,	0	3	155	142	0	0.199	10.62	9.439	0.0995	10.0295	-6.655337444	2.29E-14	4.96E-12	DOWN
Contig_210484	5708	-	K04427	ko05169:Epstein-Barr virus infection,ko04010:MAPK signaling pathway,ko04140:Autophagy - animal,ko04152:AMPK signaling pathway,ko05168:Herpes simplex infection,ko04621:NOD-like receptor signaling pathway,ko04660:T cell receptor signaling pathway,ko05418:Fluid shear stress and atherosclerosis,ko04013:MAPK signaling pathway - fly,ko04310:Wnt signaling pathway,ko04380:Osteoclast differentiation,ko040…	4	4	196	163	0.041	0.04	2.133	1.717	0.0405	1.925	-5.570792728	2.29E-14	4.97E-12	DOWN
Contig_145648	1668	-	#N/A	#N/A	3	0	201	135	0.122	0	7.474	4.88	0.061	6.177	-6.661953278	2.31E-14	5.00E-12	DOWN
Contig_242372	1529	-	#N/A	#N/A	3	2	179	148	0.135	0.065	7.249	5.817	0.1	6.533	-6.029673735	2.38E-14	5.13E-12	DOWN
Contig_196758	7141	-	K11000	#N/A	6	0	220	196	0.052	0	1.912	1.652	0.026	1.782	-6.098841903	2.39E-14	5.16E-12	DOWN
Contig_147663	790	-	K10380	ko05205:Proteoglycans in cancer,ko04624:Toll and Imd signaling pathway,	4	5	205	166	0.289	0.349	16.088	12.641	0.319	14.3645	-5.492807542	2.43E-14	5.23E-12	DOWN
Contig_110858	1857	-	K01890	ko00970:Aminoacyl-tRNA biosynthesis,	11	2	325	278	0.35	0.066	10.868	9.011	0.208	9.9395	-5.578517846	2.45E-14	5.26E-12	DOWN
Contig_158057	3042	-	#N/A	#N/A	6	2	245	166	0.123	0.029	4.986	3.275	0.076	4.1305	-5.764173203	2.53E-14	5.43E-12	DOWN
Contig_152330	830	-	K11094	ko03040:Spliceosome,	6	1	255	170	0.463	0.055	19.038	12.291	0.259	15.6645	-5.918402812	2.56E-14	5.49E-12	DOWN
Contig_61232	2362	-	K00030	ko01100:Metabolic pathways,ko01110:Biosynthesis of secondary metabolites,ko01130:Biosynthesis of antibiotics,ko01120:Microbial metabolism in diverse environments,ko01230:Biosynthesis of amino acids,ko01200:Carbon metabolism,ko01210:2-Oxocarboxylic acid metabolism,ko00020:Citrate cycle (TCA cycle),	13	3	382	294	0.352	0.083	10.042	7.494	0.2175	8.768	-5.333160492	2.56E-14	5.49E-12	DOWN
Contig_229519	1266	-	#N/A	#N/A	4	0	202	152	0.185	0	9.917	7.235	0.0925	8.576	-6.53470773	2.57E-14	5.50E-12	DOWN
Contig_233605	485	-	K02899	ko03010:Ribosome,	6	5	225	175	0.799	0.595	28.707	21.644	0.697	25.1755	-5.174717965	2.57E-14	5.50E-12	DOWN
Contig_70016	2618	-	K09487	ko04141:Protein processing in endoplasmic reticulum,ko04151:PI3K-Akt signaling pathway,ko05418:Fluid shear stress and atherosclerosis,ko04915:Estrogen signaling pathway,ko04626:Plant-pathogen interaction,ko04657:IL-17 signaling pathway,ko04918:Thyroid hormone synthesis,	22	5	643	505	0.525	0.121	15.238	11.584	0.323	13.411	-5.375738842	2.59E-14	5.53E-12	DOWN
Contig_142428	2528	-	K04575	#N/A	1	1	139	125	0.015	0.014	3.413	2.971	0.0145	3.192	-7.782263941	2.62E-14	5.58E-12	DOWN
Contig_111535	1558	-	#N/A	#N/A	11	3	310	257	0.437	0.095	12.322	9.92	0.266	11.121	-5.385716465	2.64E-14	5.62E-12	DOWN
Contig_119844	1608	-	#N/A	#N/A	3	0	174	144	0.13	0	6.714	5.401	0.065	6.0575	-6.542138971	2.70E-14	5.73E-12	DOWN
Contig_152195	1335	-	#N/A	#N/A	23	5	650	550	1.067	0.215	30.198	24.743	0.641	27.4705	-5.421415003	2.70E-14	5.73E-12	DOWN
Contig_209008	4599	-	K03099	ko04714:Thermogenesis,ko04010:MAPK signaling pathway,ko04151:PI3K-Akt signaling pathway,ko05165:Human papillomavirus infection,ko04810:Regulation of actin cytoskeleton,ko04014:Ras signaling pathway,ko04150:mTOR signaling pathway,ko04510:Focal adhesion,ko05205:Proteoglycans in cancer,ko04068:FoxO signaling pathway,ko04910:Insulin signaling pathway,ko05206:MicroRNAs in cancer,ko04722:Neurotrophin s…	2	0	159	134	0.021	0	2.14	1.746	0.0105	1.943	-7.531752763	2.70E-14	5.73E-12	DOWN
Contig_239665	659	-	#N/A	#N/A	1	4	159	156	0.129	0.384	14.977	14.233	0.2565	14.605	-5.831359722	2.70E-14	5.73E-12	DOWN
Contig_103309	7310	-	#N/A	#N/A	10	2	319	246	0.081	0.016	2.707	2.026	0.0485	2.3665	-5.608626365	2.73E-14	5.77E-12	DOWN
Contig_55147	1706	-	K00140	ko01100:Metabolic pathways,ko01200:Carbon metabolism,ko00562:Inositol phosphate metabolism,ko00280:Valine, leucine and isoleucine degradation,ko00640:Propanoate metabolism,ko00410:beta-Alanine metabolism,	20	6	526	397	0.712	0.208	19.13	14.001	0.46	16.5655	-5.170404078	2.72E-14	5.77E-12	DOWN
Contig_199234	3196	-	K11723	ko05225:Hepatocellular carcinoma,	5	4	206	167	0.104	0.069	4.003	3.144	0.0865	3.5735	-5.368493845	2.74E-14	5.78E-12	DOWN
Contig_243408	655	-	K12399	ko04142:Lysosome,	5	2	219	157	0.442	0.136	20.696	14.424	0.289	17.56	-5.925079542	2.79E-14	5.89E-12	DOWN
Contig_95645	664	-	#N/A	#N/A	139	126	2167	1466	12.93	11.056	202.418	132.747	11.993	167.5825	-3.804607008	2.79E-14	5.89E-12	DOWN
Contig_177686	3317	-	K14810	#N/A	6	4	244	166	0.103	0.076	4.555	3.001	0.0895	3.778	-5.399591209	2.89E-14	6.08E-12	DOWN
Contig_169579	1486	-	K15015	ko04723:Retrograde endocannabinoid signaling,ko04721:Synaptic vesicle cycle,ko04727:GABAergic synapse,ko05032:Morphine addiction,ko05033:Nicotine addiction,	4	2	207	147	0.148	0.069	8.657	5.955	0.1085	7.306	-6.073314806	2.91E-14	6.11E-12	DOWN
Contig_140238	1637	-	K20471	#N/A	9	1	297	247	0.35	0.045	11.258	9.085	0.1975	10.1715	-5.686535987	2.93E-14	6.15E-12	DOWN
Contig_64028	1640	-	K17261	#N/A	54	12	1751	1489	2.03	0.424	66.208	54.574	1.227	60.391	-5.621126408	2.93E-14	6.15E-12	DOWN
Contig_189374	3039	-	#N/A	#N/A	5	7	243	175	0.094	0.133	4.953	3.461	0.1135	4.207	-5.212027615	3.01E-14	6.29E-12	DOWN
Contig_113033	574	-	#N/A	#N/A	10	2	324	243	1.09	0.171	34.988	25.41	0.6305	30.199	-5.581860597	3.05E-14	6.37E-12	DOWN
Contig_248588	2631	-	K20642	#N/A	1	0	126	120	0.034	0	2.973	2.745	0.017	2.859	-7.393832063	3.08E-14	6.44E-12	DOWN
Contig_199161	2104	-	#N/A	#N/A	2	1	189	125	0.047	0.022	5.577	3.57	0.0345	4.5735	-7.050558479	3.11E-14	6.48E-12	DOWN
Contig_192806	466	-	#N/A	#N/A	31	11	723	557	4.05	1.359	96.238	71.85	2.7045	84.044	-4.957711025	3.11E-14	6.48E-12	DOWN
Contig_126866	2135	-	K09493	#N/A	33	8	980	743	0.958	0.216	28.453	20.926	0.587	24.6895	-5.394393306	3.12E-14	6.50E-12	DOWN
Contig_230528	1140	-	K12035	ko05206:MicroRNAs in cancer,	3	0	214	130	0.138	0	11.635	6.879	0.069	9.257	-7.06780455	3.17E-14	6.58E-12	DOWN
Contig_247368	627	-	K00417	ko01100:Metabolic pathways,ko04714:Thermogenesis,ko00190:Oxidative phosphorylation,ko04932:Non-alcoholic fatty liver disease (NAFLD),ko04260:Cardiac muscle contraction,	13	5	351	260	1.284	0.436	34.689	24.907	0.86	29.798	-5.114735032	3.28E-14	6.81E-12	DOWN
Contig_78204	1537	-	#N/A	#N/A	516	786	63	44	20.738	29.729	2.559	1.704	25.2335	2.1315	3.565399368	3.30E-14	6.83E-12	UP
Contig_252766	1759	-	K20647	#N/A	2	3	206	134	0.072	0.099	7.255	4.565	0.0855	5.91	-6.1110899	3.32E-14	6.87E-12	DOWN
Contig_157144	1813	-	K14085	ko01100:Metabolic pathways,ko01110:Biosynthesis of secondary metabolites,ko01130:Biosynthesis of antibiotics,ko01120:Microbial metabolism in diverse environments,ko00260:Glycine, serine and threonine metabolism,ko00620:Pyruvate metabolism,ko00010:Glycolysis / Gluconeogenesis,ko00280:Valine, leucine and isoleucine degradation,ko00310:Lysine degradation,ko00330:Arginine and proline metabolism,ko005…	11	4	281	249	0.377	0.142	9.627	8.257	0.2595	8.942	-5.106791102	3.36E-14	6.94E-12	DOWN
First_Contig4233	6055	tr|D8SY09|D8SY09_SELML:SubName: Full=Putative uncharacterized protein {ECO:0000313|EMBL:EFJ10614.1}; GN=SELMODRAFT_127710 OS=Selaginella moellendorffii	K01187	ko01100:Metabolic pathways,ko00500:Starch and sucrose metabolism,ko00052:Galactose metabolism,	1905	2092	179	243	19.442	20.098	1.828	2.41	19.77	2.119	3.221857378	3.52E-14	7.26E-12	UP
Contig_216827	2672	-	K12405	ko01100:Metabolic pathways,ko04146:Peroxisome,ko00120:Primary bile acid biosynthesis,	12	4	333	254	0.27	0.078	7.724	5.709	0.174	6.7165	-5.270550422	3.52E-14	7.27E-12	DOWN
Contig_222257	1427	-	K13886	#N/A	16	3	491	376	0.681	0.108	21.359	15.853	0.3945	18.606	-5.559598821	3.63E-14	7.48E-12	DOWN
Contig_235927	721	-	K20347	#N/A	12	0	571	401	1.059	0	49.121	33.432	0.5295	41.2765	-6.28454615	3.69E-14	7.60E-12	DOWN
First_Contig1725	4319	tr|W4G890|W4G890_9STRA:RecName: Full=Phosphoinositide phospholipase C {ECO:0000256|RuleBase:RU361133}; GN=H257_09883 OS=Aphanomyces astaci.	K05857	ko01100:Metabolic pathways,ko00562:Inositol phosphate metabolism,ko04020:Calcium signaling pathway,ko04070:Phosphatidylinositol signaling system,ko04919:Thyroid hormone signaling pathway,ko04933:AGE-RAGE signaling pathway in diabetic complications,	1	3	156	138	0.021	0.038	2.24	1.921	0.0295	2.0805	-6.140071524	3.95E-14	8.11E-12	DOWN
Contig_202774	494	-	K12876	ko03040:Spliceosome,ko03013:RNA transport,ko03015:mRNA surveillance pathway,	4	0	249	139	0.543	0	31.205	16.879	0.2715	24.042	-6.468460907	4.09E-14	8.41E-12	DOWN
Contig_155320	1383	-	K04630	ko04015:Rap1 signaling pathway,ko04921:Oxytocin signaling pathway,ko04723:Retrograde endocannabinoid signaling,ko04024:cAMP signaling pathway,ko04360:Axon guidance,ko04022:cGMP-PKG signaling pathway,ko04371:Apelin signaling pathway,ko04914:Progesterone-mediated oocyte maturation,ko04071:Sphingolipid signaling pathway,ko04611:Platelet activation,ko04062:Chemokine signaling pathway,ko04726:Serotone…	10	4	316	215	0.46	0.186	14.169	9.363	0.323	11.766	-5.186945966	4.12E-14	8.44E-12	DOWN
Contig_200826	2986	-	K21067	#N/A	3	3	163	162	0.07	0.053	3.395	3.264	0.0615	3.3295	-5.758575319	4.14E-14	8.47E-12	DOWN
Contig_15782	477	-	K02969	ko03010:Ribosome,	8	4	218	202	1.016	0.439	28.351	25.457	0.7275	26.904	-5.208729626	4.16E-14	8.51E-12	DOWN
Contig_35487	2378	-	#N/A	#N/A	801	1488	108	67	20.824	36.389	2.807	1.693	28.6065	2.25	3.668346088	4.20E-14	8.59E-12	UP
Contig_107925	588	-	K02183	ko04014:Ras signaling pathway,ko04218:Cellular senescence,ko04015:Rap1 signaling pathway,ko04921:Oxytocin signaling pathway,ko04024:cAMP signaling pathway,ko04114:Oocyte meiosis,ko05167:Kaposi's sarcoma-associated herpesvirus infection,ko04910:Insulin signaling pathway,ko04722:Neurotrophin signaling pathway,ko04022:cGMP-PKG signaling pathway,ko04371:Apelin signaling pathway,ko04020:Calcium signal…	15	3	402	346	1.54	0.331	42.381	35.351	0.9355	38.866	-5.376627173	4.24E-14	8.64E-12	DOWN
Contig_199595	3229	-	K20642	#N/A	11	6	262	241	0.213	0.105	5.027	4.482	0.159	4.7545	-4.90219496	4.28E-14	8.72E-12	DOWN
Contig_199006	502	-	K02925	ko03010:Ribosome,	87	21	2762	2334	10.73	2.409	341.242	279.51	6.5695	310.376	-5.562089622	4.29E-14	8.73E-12	DOWN
Contig_172832	1564	-	K01593	ko01100:Metabolic pathways,ko01110:Biosynthesis of secondary metabolites,ko00380:Tryptophan metabolism,ko04726:Serotonergic synapse,ko04728:Dopaminergic synapse,ko05034:Alcoholism,ko00350:Tyrosine metabolism,ko00360:Phenylalanine metabolism,ko05031:Amphetamine addiction,ko05030:Cocaine addiction,ko00950:Isoquinoline alkaloid biosynthesis,ko00965:Betalain biosynthesis,ko00901:Indole alkaloid biosy…	3	0	167	144	0.123	0	6.622	5.551	0.0615	6.0865	-6.628882634	4.36E-14	8.86E-12	DOWN
Contig_234487	1543	-	#N/A	#N/A	2	2	172	135	0.083	0.08	6.925	5.24	0.0815	6.0825	-6.221720546	4.41E-14	8.96E-12	DOWN
Contig_198405	822	-	K10798	ko04210:Apoptosis,ko04217:Necroptosis,ko03410:Base excision repair,ko04212:Longevity regulating pathway - worm,ko04214:Apoptosis - fly,	5	2	169	185	0.345	0.172	12.772	13.564	0.2585	13.168	-5.67072815	4.51E-14	9.14E-12	DOWN
Contig_5034	562	-	K02889	ko03010:Ribosome,	7	3	207	188	0.804	0.318	22.816	20.143	0.561	21.4795	-5.25881583	4.52E-14	9.15E-12	DOWN
Contig_76961	1582	-	K17255	#N/A	47	10	1670	1221	1.854	0.374	65.474	46.374	1.114	55.924	-5.649646416	4.52E-14	9.16E-12	DOWN
Contig_150090	1555	-	K01885	ko01100:Metabolic pathways,ko01110:Biosynthesis of secondary metabolites,ko01120:Microbial metabolism in diverse environments,ko00860:Porphyrin and chlorophyll metabolism,ko00970:Aminoacyl-tRNA biosynthesis,	7	1	221	197	0.276	0.026	8.825	7.611	0.151	8.218	-5.766166876	4.53E-14	9.16E-12	DOWN
Contig_200946	3881	-	#N/A	#N/A	3	0	126	252	0.047	0	2.021	3.902	0.0235	2.9615	-6.977523519	4.58E-14	9.23E-12	DOWN
Contig_214982	1547	-	K00031	ko01100:Metabolic pathways,ko01110:Biosynthesis of secondary metabolites,ko01130:Biosynthesis of antibiotics,ko01120:Microbial metabolism in diverse environments,ko01230:Biosynthesis of amino acids,ko01200:Carbon metabolism,ko04146:Peroxisome,ko01210:2-Oxocarboxylic acid metabolism,ko00480:Glutathione metabolism,ko00020:Citrate cycle (TCA cycle),ko00720:Carbon fixation pathways in prokaryotes,	3	3	160	164	0.133	0.125	6.415	6.381	0.129	6.398	-5.632178022	4.59E-14	9.23E-12	DOWN
Contig_225649	1849	-	K01077	ko01100:Metabolic pathways,ko02020:Two-component system,ko00790:Folate biosynthesis,ko00730:Thiamine metabolism,	15	6	350	286	0.506	0.203	11.753	9.294	0.3545	10.5235	-4.891685171	4.58E-14	9.23E-12	DOWN
Contig_42615	931	-	#N/A	#N/A	56	27	973	798	3.703	1.682	64.798	51.536	2.6925	58.167	-4.433182648	4.59E-14	9.23E-12	DOWN
First_Contig6227	1467	-	#N/A	#N/A	6	2	224	165	0.235	0.064	9.461	6.754	0.1495	8.1075	-5.761039729	4.60E-14	9.23E-12	DOWN
Contig_146182	6604	-	K10352	ko04530:Tight junction,	19	0	1232	1251	0.178	0.004	11.572	11.382	0.091	11.477	-6.978663321	4.61E-14	9.24E-12	DOWN
Contig_26370	1046	-	#N/A	#N/A	226	63	7165	5344	13.356	3.481	424.799	307.071	8.4185	365.935	-5.441880401	4.61E-14	9.24E-12	DOWN
Contig_187487	636	-	#N/A	#N/A	13	10	325	244	1.259	0.887	31.647	23.064	1.073	27.3555	-4.672108944	4.68E-14	9.36E-12	DOWN
Contig_217039	1991	-	K01115	ko01100:Metabolic pathways,ko01110:Biosynthesis of secondary metabolites,ko04144:Endocytosis,ko04014:Ras signaling pathway,ko00564:Glycerophospholipid metabolism,ko04024:cAMP signaling pathway,ko04072:Phospholipase D signaling pathway,ko04071:Sphingolipid signaling pathway,ko04666:Fc gamma R-mediated phagocytosis,ko05231:Choline metabolism in cancer,ko04724:Glutamatergic synapse,ko04912:GnRH sign…	6	0	216	188	0.174	0	6.718	5.682	0.087	6.2	-6.155109004	4.68E-14	9.36E-12	DOWN
First_Contig5977	503	tr|A0A061RMI2|A0A061RMI2_9CHLO:SubName: Full=Vacuolar trafficking protein {ECO:0000313|EMBL:JAC71751.1}; GN=TSPGSL018_1209 OS=Unreviewed; 131 AA.	#N/A	#N/A	15	7	350	275	1.853	0.778	43.101	32.844	1.3155	37.9725	-4.851271831	4.70E-14	9.39E-12	DOWN
Contig_98087	1062	-	K08794	ko04921:Oxytocin signaling pathway,ko04925:Aldosterone synthesis and secretion,	6	1	282	161	0.346	0.041	16.475	9.136	0.1935	12.8055	-6.048286209	4.76E-14	9.50E-12	DOWN
Contig_217342	6213	-	K00703	ko01100:Metabolic pathways,ko01110:Biosynthesis of secondary metabolites,ko00500:Starch and sucrose metabolism,ko02026:Biofilm formation - Escherichia coli,	5	1	201	160	0.048	0.006	2.009	1.553	0.027	1.781	-6.043584299	4.87E-14	9.70E-12	DOWN
Contig_214057	4068	-	K00548	ko01100:Metabolic pathways,ko01110:Biosynthesis of secondary metabolites,ko01230:Biosynthesis of amino acids,ko00270:Cysteine and methionine metabolism,ko00450:Selenocompound metabolism,ko00670:One carbon pool by folate,	6	4	207	172	0.096	0.05	3.163	2.548	0.073	2.8555	-5.28970311	4.92E-14	9.80E-12	DOWN
Contig_56434	826	-	#N/A	#N/A	11	23	500	309	0.806	1.645	37.518	22.504	1.2255	30.011	-4.614049003	4.94E-14	9.81E-12	DOWN
Contig_112231	1307	-	K02358	#N/A	18	4	474	404	0.83	0.197	22.5	18.565	0.5135	20.5325	-5.321401211	5.00E-14	9.92E-12	DOWN
Contig_167713	1536	-	K02144	ko01100:Metabolic pathways,ko00190:Oxidative phosphorylation,ko04142:Lysosome,ko04150:mTOR signaling pathway,ko04145:Phagosome,ko04721:Synaptic vesicle cycle,	22	9	478	375	0.904	0.343	19.294	14.655	0.6235	16.9745	-4.766835709	5.03E-14	9.98E-12	DOWN
Contig_107663	809	-	#N/A	#N/A	2	0	202	115	0.14	0	15.471	8.544	0.07	12.0075	-7.422365171	5.14E-14	1.02E-11	DOWN
Contig_219439	2123	-	#N/A	#N/A	1	0	142	106	0.036	0	4.149	2.997	0.018	3.573	-7.632995197	5.22E-14	1.03E-11	DOWN
Contig_49089	738	-	#N/A	#N/A	99	27	3376	2197	8.297	2.094	283.696	178.965	5.1955	231.3305	-5.476549085	5.28E-14	1.04E-11	DOWN
First_Contig5585	8484	tr|B4F8P1|B4F8P1_MAIZE:SubName: Full=Uncharacterized protein {ECO:0000313|EMBL:ACF78484.1, ECO:0000313|EnsemblPlants:GRMZM2G028685_P02}; GN=LOC100191401 OS=Zea mays	K14972	#N/A	1	1	136	121	0.009	0.008	0.993	0.859	0.0085	0.926	-6.767405542	5.28E-14	1.04E-11	DOWN
Contig_157340	2156	-	K01201	ko01100:Metabolic pathways,ko04142:Lysosome,ko00600:Sphingolipid metabolism,ko00511:Other glycan degradation,	13	1	452	358	0.361	0.038	12.995	9.983	0.1995	11.489	-5.847720675	5.30E-14	1.05E-11	DOWN
Contig_50750	705	-	#N/A	#N/A	10	1	324	264	0.903	0.103	28.474	22.476	0.503	25.475	-5.662379936	5.38E-14	1.06E-11	DOWN
Contig_217463	5271	-	#N/A	#N/A	24	10	506	407	0.276	0.114	5.954	4.639	0.195	5.2965	-4.763493293	5.50E-14	1.08E-11	DOWN
Contig_200205	2255	-	K15424	#N/A	4	3	205	146	0.113	0.084	5.635	3.902	0.0985	4.7685	-5.597267982	5.54E-14	1.09E-11	DOWN
First_Contig7240	4561	tr|B9FUN8|B9FUN8_ORYSJ:SubName: Full=Uncharacterized protein {ECO:0000313|EMBL:EEE67745.1}; GN=OsJ_25441 OS=Oryza sativa subsp. japonica	K06677	ko04111:Cell cycle - yeast,	6	1	200	180	0.085	0.008	2.721	2.376	0.0465	2.5485	-5.776273827	5.56E-14	1.09E-11	DOWN
Contig_112136	967	-	K02941	ko03010:Ribosome,	69	18	1886	1598	4.393	1.076	120.972	99.351	2.7345	110.1615	-5.332199237	5.65E-14	1.11E-11	DOWN
Contig_28890	1581	-	K04460	ko04010:MAPK signaling pathway,	6	2	187	184	0.223	0.059	7.335	6.978	0.141	7.1565	-5.665487119	5.65E-14	1.11E-11	DOWN
Contig_220273	2616	-	K15501	#N/A	8	2	262	189	0.196	0.051	6.204	4.343	0.1235	5.2735	-5.416177844	5.67E-14	1.11E-11	DOWN
Contig_209762	2632	-	#N/A	#N/A	6	1	183	197	0.133	0.016	4.32	4.492	0.0745	4.406	-5.886085259	5.69E-14	1.11E-11	DOWN
Contig_204228	4208	-	#N/A	#N/A	5	1	207	156	0.079	0.011	3.052	2.229	0.045	2.6405	-5.87474233	5.76E-14	1.12E-11	DOWN
Contig_234910	2169	-	K08745	ko04931:Insulin resistance,ko03320:PPAR signaling pathway,	5	1	204	157	0.156	0.016	5.826	4.345	0.086	5.0855	-5.885909155	5.81E-14	1.13E-11	DOWN
Contig_237864	4069	-	K15259	#N/A	0	0	112	105	0	0	1.712	1.55	0	1.631	#NAME?	5.83E-14	1.13E-11	DOWN
Contig_123815	2764	-	#N/A	#N/A	35	7	1040	916	0.778	0.148	23.338	19.919	0.463	21.6285	-5.54577761	5.85E-14	1.14E-11	DOWN
Contig_248365	1022	-	K01619	ko00030:Pentose phosphate pathway,	11	2	303	271	0.655	0.098	18.362	15.916	0.3765	17.139	-5.508489261	5.86E-14	1.14E-11	DOWN
Contig_245323	672	-	#N/A	#N/A	1	0	124	116	0.114	0	11.483	10.361	0.057	10.922	-7.582059427	6.00E-14	1.16E-11	DOWN
Contig_248741	2022	-	K01049	ko00564:Glycerophospholipid metabolism,ko04725:Cholinergic synapse,	6	3	205	169	0.187	0.087	6.289	5.014	0.137	5.6515	-5.366386035	6.03E-14	1.17E-11	DOWN
Contig_413506	727	-	#N/A	#N/A	0	0	123	97	0	0	10.459	8.018	0	9.2385	#NAME?	6.07E-14	1.17E-11	DOWN
Contig_32875	694	-	#N/A	#N/A	3	0	173	138	0.253	0	15.455	11.973	0.1265	13.714	-6.760368232	6.10E-14	1.18E-11	DOWN
Contig_216762	1574	-	#N/A	#N/A	4	3	170	163	0.156	0.121	6.687	6.22	0.1385	6.4535	-5.542123925	6.35E-14	1.23E-11	DOWN
Contig_182932	474	-	K12471	ko04144:Endocytosis,	8	0	300	223	1.094	0	39.24	28.3	0.547	33.77	-5.948057536	6.36E-14	1.23E-11	DOWN
Contig_102276	1650	-	K14688	ko04978:Mineral absorption,	45	14	1128	828	1.68	0.494	42.378	30.146	1.087	36.262	-5.060034652	6.40E-14	1.23E-11	DOWN
Contig_207580	1852	-	#N/A	#N/A	1	2	146	126	0.042	0.06	4.905	4.09	0.051	4.4975	-6.462482224	6.44E-14	1.24E-11	DOWN
Contig_146158	2614	-	K04559	#N/A	12	5	306	240	0.292	0.106	7.249	5.515	0.199	6.382	-5.003168273	6.48E-14	1.25E-11	DOWN
Contig_182410	1496	-	K09645	#N/A	13	5	336	253	0.538	0.195	13.926	10.183	0.3665	12.0545	-5.039614803	6.54E-14	1.25E-11	DOWN
Contig_207861	605	-	#N/A	#N/A	3	2	186	136	0.346	0.211	19.034	13.545	0.2785	16.2895	-5.870121184	6.58E-14	1.26E-11	DOWN
Contig_28766	1508	-	K03263	#N/A	78	21	2007	1808	3.179	0.813	82.544	72.076	1.996	77.31	-5.275471412	6.64E-14	1.27E-11	DOWN
Contig_140179	3926	-	K01880	ko00970:Aminoacyl-tRNA biosynthesis,	12	2	415	272	0.19	0.026	6.562	4.164	0.108	5.363	-5.633937036	6.70E-14	1.28E-11	DOWN
Contig_212813	2434	-	K08654	#N/A	8	5	222	192	0.209	0.126	5.649	4.754	0.1675	5.2015	-4.956694725	6.70E-14	1.28E-11	DOWN
Contig_20633	1795	-	K00249	ko01100:Metabolic pathways,ko01110:Biosynthesis of secondary metabolites,ko01130:Biosynthesis of antibiotics,ko01200:Carbon metabolism,ko01212:Fatty acid metabolism,ko00280:Valine, leucine and isoleucine degradation,ko00640:Propanoate metabolism,ko00071:Fatty acid degradation,ko03320:PPAR signaling pathway,ko00410:beta-Alanine metabolism,	18	4	532	380	0.603	0.124	18.38	12.711	0.3635	15.5455	-5.418397845	6.74E-14	1.29E-11	DOWN
Contig_204507	2897	-	K12365	ko05167:Kaposi's sarcoma-associated herpesvirus infection,ko04062:Chemokine signaling pathway,	15	5	387	284	0.31	0.101	8.288	5.886	0.2055	7.087	-5.10796475	6.77E-14	1.29E-11	DOWN
Contig_219671	1834	-	#N/A	#N/A	11	1	393	280	0.364	0.026	13.295	9.191	0.195	11.243	-5.849409111	6.78E-14	1.29E-11	DOWN
Contig_40546	1437	-	K08286	#N/A	10	3	302	219	0.422	0.118	13.028	9.181	0.27	11.1045	-5.362041217	6.81E-14	1.30E-11	DOWN
Contig_240941	1894	-	#N/A	#N/A	4	3	197	147	0.12	0.09	6.435	4.677	0.105	5.556	-5.725585366	6.91E-14	1.31E-11	DOWN
Contig_321698	781	-	#N/A	#N/A	0	0	123	96	0	0	9.729	7.378	0	8.5535	#NAME?	7.01E-14	1.33E-11	DOWN
Contig_209739	2713	-	#N/A	#N/A	7	1	240	183	0.16	0.018	5.485	4.046	0.089	4.7655	-5.742678444	7.02E-14	1.33E-11	DOWN
Contig_185840	2112	-	K00234	ko01100:Metabolic pathways,ko01110:Biosynthesis of secondary metabolites,ko01130:Biosynthesis of antibiotics,ko01120:Microbial metabolism in diverse environments,ko01200:Carbon metabolism,ko04714:Thermogenesis,ko00190:Oxidative phosphorylation,ko04932:Non-alcoholic fatty liver disease (NAFLD),ko00020:Citrate cycle (TCA cycle),	14	5	299	296	0.414	0.126	8.779	8.415	0.27	8.597	-4.992801994	7.12E-14	1.35E-11	DOWN
Contig_203520	2024	-	K00288	ko01100:Metabolic pathways,ko00670:One carbon pool by folate,	9	4	248	206	0.261	0.115	7.601	6.131	0.188	6.866	-5.19066529	7.12E-14	1.35E-11	DOWN
Contig_248989	1476	-	#N/A	#N/A	1	0	157	99	0.035	0	6.581	4.014	0.0175	5.2975	-8.24181295	7.17E-14	1.35E-11	DOWN
Contig_227693	6031	-	K10357	#N/A	6	2	195	174	0.059	0.02	2.006	1.738	0.0395	1.872	-5.566583971	7.19E-14	1.36E-11	DOWN
Contig_72204	2403	-	#N/A	#N/A	130	252	6	7	3.351	6.09	0.162	0.167	4.7205	0.1645	4.84278019	7.19E-14	1.36E-11	UP
Contig_81196	2170	-	K17086	#N/A	9	0	315	273	0.265	0	8.997	7.561	0.1325	8.279	-5.965392254	7.20E-14	1.36E-11	DOWN
First_Contig6389	1054	tr|A0A0K9Q0X9|A0A0K9Q0X9_ZOSMR:RecName: Full=Glutamate receptor {ECO:0000256|PIRNR:PIRNR037090}; GN=ZOSMA_120G00560 OS=Zostera marina	K04612	ko04621:NOD-like receptor signaling pathway,	5	0	175	185	0.289	0	10.305	10.565	0.1445	10.435	-6.174217298	7.39E-14	1.39E-11	DOWN
Contig_235777	2223	-	K07514	ko01100:Metabolic pathways,ko01110:Biosynthesis of secondary metabolites,ko01130:Biosynthesis of antibiotics,ko01120:Microbial metabolism in diverse environments,ko01200:Carbon metabolism,ko04146:Peroxisome,ko01212:Fatty acid metabolism,ko00280:Valine, leucine and isoleucine degradation,ko00310:Lysine degradation,ko00640:Propanoate metabolism,ko00380:Tryptophan metabolism,ko00071:Fatty acid degra…	3	0	175	135	0.094	0	4.89	3.65	0.047	4.27	-6.505431503	7.43E-14	1.39E-11	DOWN
Contig_322	2484	-	K04424	ko04010:MAPK signaling pathway,	6	1	215	169	0.14	0.017	5.375	4.078	0.0785	4.7265	-5.911935791	7.43E-14	1.39E-11	DOWN
Contig_54569	7710	-	#N/A	#N/A	17	9	357	297	0.133	0.069	2.869	2.312	0.101	2.5905	-4.680803385	7.42E-14	1.39E-11	DOWN
Contig_96286	1511	-	#N/A	#N/A	22	6	496	468	0.881	0.223	20.341	18.613	0.552	19.477	-5.140959402	7.43E-14	1.39E-11	DOWN
Contig_186290	2102	-	K20637	#N/A	1	0	134	107	0.022	0	3.956	3.066	0.011	3.511	-8.318234662	7.58E-14	1.42E-11	DOWN
Contig_55413	2461	-	K14692	#N/A	2	1	178	122	0.06	0.019	4.48	2.983	0.0395	3.7315	-6.561759223	7.65E-14	1.43E-11	DOWN
First_Contig5893	2208	-	#N/A	#N/A	5	2	215	149	0.151	0.061	6.039	4.056	0.106	5.0475	-5.573432836	7.65E-14	1.43E-11	DOWN
Contig_169770	452	-	K12196	ko04144:Endocytosis,ko04217:Necroptosis,	3	0	148	155	0.406	0	20.349	20.549	0.203	20.449	-6.654406756	7.68E-14	1.43E-11	DOWN
Contig_225053	1373	-	#N/A	#N/A	7	0	262	195	0.305	0	11.85	8.527	0.1525	10.1885	-6.061988614	7.85E-14	1.46E-11	DOWN
Contig_207101	4008	-	K04575	#N/A	2	2	163	135	0.025	0.032	2.519	2.022	0.0285	2.2705	-6.315904307	8.05E-14	1.50E-11	DOWN
Contig_242759	418	-	K05752	ko04810:Regulation of actin cytoskeleton,	10	4	286	211	1.545	0.591	42.394	30.366	1.068	36.38	-5.090161991	8.18E-14	1.52E-11	DOWN
Contig_154788	406	-	#N/A	#N/A	50	16	1266	884	7.645	2.359	193.319	130.828	5.002	162.0735	-5.017999353	8.28E-14	1.54E-11	DOWN
Contig_235681	2530	-	K06115	#N/A	4	0	202	142	0.095	0	4.939	3.37	0.0475	4.1545	-6.450603533	8.28E-14	1.54E-11	DOWN
Contig_213434	6830	-	#N/A	#N/A	14	6	320	264	0.123	0.054	2.909	2.322	0.0885	2.6155	-4.885265505	8.38E-14	1.55E-11	DOWN
Contig_219608	5637	-	K00922	ko05169:Epstein-Barr virus infection,ko04151:PI3K-Akt signaling pathway,ko05165:Human papillomavirus infection,ko05166:HTLV-I infection,ko04810:Regulation of actin cytoskeleton,ko05203:Viral carcinogenesis,ko04140:Autophagy - animal,ko04014:Ras signaling pathway,ko04150:mTOR signaling pathway,ko04510:Focal adhesion,ko05205:Proteoglycans in cancer,ko04932:Non-alcoholic fatty liver disease (NAFLD),…	2	1	145	139	0.023	0.014	1.599	1.479	0.0185	1.539	-6.378324151	8.44E-14	1.56E-11	DOWN
Contig_218560	1989	-	K01254	ko01100:Metabolic pathways,ko00590:Arachidonic acid metabolism,	6	0	236	173	0.201	0	7.359	5.231	0.1005	6.295	-5.968938971	8.49E-14	1.57E-11	DOWN
Contig_144769	4124	-	K10380	ko05205:Proteoglycans in cancer,ko04624:Toll and Imd signaling pathway,	8	4	213	193	0.118	0.052	3.204	2.806	0.085	3.005	-5.143758339	8.51E-14	1.57E-11	DOWN
Contig_205508	3489	-	K14290	ko03013:RNA transport,ko05169:Epstein-Barr virus infection,ko05166:HTLV-I infection,ko03008:Ribosome biogenesis in eukaryotes,ko05164:Influenza A,ko04013:MAPK signaling pathway - fly,	6	1	205	172	0.098	0.012	3.642	2.964	0.055	3.303	-5.908201541	8.58E-14	1.58E-11	DOWN
Contig_228090	1434	-	#N/A	#N/A	4	0	209	140	0.158	0	9.05	5.884	0.079	7.467	-6.562532268	8.68E-14	1.60E-11	DOWN
Contig_226131	997	-	#N/A	#N/A	2	0	173	119	0.116	0	10.774	7.201	0.058	8.9875	-7.275723155	8.72E-14	1.60E-11	DOWN
Contig_207449	2848	-	#N/A	#N/A	1	1	144	112	0.024	0.023	3.136	2.361	0.0235	2.7485	-6.869839912	8.81E-14	1.62E-11	DOWN
Contig_94507	1191	-	K09416	#N/A	7	12	465	204	0.346	0.606	24.221	10.302	0.476	17.2615	-5.180452454	8.88E-14	1.63E-11	DOWN
Contig_225229	1640	-	#N/A	#N/A	8	6	214	195	0.295	0.199	8.092	7.143	0.247	7.6175	-4.946734648	8.90E-14	1.63E-11	DOWN
Contig_175977	5074	-	K03006	ko01100:Metabolic pathways,ko00230:Purine metabolism,ko00240:Pyrimidine metabolism,ko05169:Epstein-Barr virus infection,ko05168:Herpes simplex infection,ko03020:RNA polymerase,	14	2	381	347	0.167	0.021	4.657	4.108	0.094	4.3825	-5.542949524	8.92E-14	1.63E-11	DOWN
Contig_205307	1128	-	#N/A	#N/A	1	0	160	97	0.046	0	8.773	5.146	0.023	6.9595	-8.241205989	8.99E-14	1.65E-11	DOWN
Contig_147462	6962	-	#N/A	#N/A	7	1	219	187	0.06	0.011	1.954	1.617	0.0355	1.7855	-5.652365299	9.07E-14	1.66E-11	DOWN
Contig_176459	1051	-	K01674	ko00910:Nitrogen metabolism,	56	14	1738	1212	3.264	0.751	102.581	69.296	2.0075	85.9385	-5.419832703	9.12E-14	1.67E-11	DOWN
Contig_248899	3337	-	K20638	ko04530:Tight junction,	3	0	179	132	0.053	0	3.327	2.37	0.0265	2.8485	-6.748066236	9.17E-14	1.67E-11	DOWN
Contig_11646	734	-	K07874	ko05134:Legionellosis,	53	24	966	748	4.473	1.923	81.614	61.261	3.198	71.4375	-4.481439749	9.25E-14	1.69E-11	DOWN
Contig_201243	2222	-	K11649	ko04714:Thermogenesis,ko05225:Hepatocellular carcinoma,	3	2	179	136	0.086	0.04	5.009	3.677	0.063	4.343	-6.107196314	9.26E-14	1.69E-11	DOWN
Contig_220331	2648	-	K10356	#N/A	0	2	149	115	0	0.048	3.492	2.618	0.024	3.055	-6.991994164	9.53E-14	1.73E-11	DOWN
Contig_245647	877	-	#N/A	#N/A	0	0	125	93	0	0	8.813	6.389	0	7.601	#NAME?	9.53E-14	1.73E-11	DOWN
Contig_154332	796	-	#N/A	#N/A	18	4	609	368	1.421	0.272	47.412	27.82	0.8465	37.616	-5.473692566	9.70E-14	1.76E-11	DOWN
Contig_247705	643	-	#N/A	#N/A	0	0	134	89	0	0	12.881	8.321	0	10.601	#NAME?	9.77E-14	1.77E-11	DOWN
Contig_227166	1374	-	#N/A	#N/A	4	0	173	154	0.179	0	7.795	6.724	0.0895	7.2595	-6.341838693	9.84E-14	1.78E-11	DOWN
Contig_219458	2111	-	#N/A	#N/A	6	0	208	183	0.188	0	6.103	5.206	0.094	5.6545	-5.910594892	9.93E-14	1.80E-11	DOWN
Contig_203649	3358	-	K03178	ko04120:Ubiquitin mediated proteolysis,	19	3	521	485	0.345	0.045	9.622	8.677	0.195	9.1495	-5.552146876	1.01E-13	1.82E-11	DOWN
Contig_213067	1523	-	#N/A	#N/A	7	5	208	179	0.279	0.175	8.459	7.061	0.227	7.76	-5.09529245	1.01E-13	1.82E-11	DOWN
Contig_217064	1248	-	#N/A	#N/A	22	7	526	391	1.103	0.347	26.127	18.827	0.725	22.477	-4.954324687	1.01E-13	1.82E-11	DOWN
Contig_238387	460	-	#N/A	#N/A	0	0	187	79	0	0	25.265	10.33	0	17.7975	#NAME?	1.02E-13	1.83E-11	DOWN
Contig_209354	1957	-	#N/A	#N/A	2	0	132	145	0.051	0	4.174	4.458	0.0255	4.316	-7.403053808	1.02E-13	1.84E-11	DOWN
Contig_214131	681	-	#N/A	#N/A	21	10	503	325	1.913	0.848	45.762	28.659	1.3805	37.2105	-4.752446983	1.03E-13	1.85E-11	DOWN
Contig_168471	2335	-	#N/A	#N/A	4	0	181	149	0.104	0	4.812	3.836	0.052	4.324	-6.37771109	1.05E-13	1.88E-11	DOWN
Contig_143597	856	-	K07874	ko05134:Legionellosis,	25	9	589	417	1.773	0.578	42.638	29.307	1.1755	35.9725	-4.935547983	1.06E-13	1.91E-11	DOWN
Contig_204059	3154	-	#N/A	#N/A	11	2	299	260	0.209	0.043	5.875	4.946	0.126	5.4105	-5.424266285	1.07E-13	1.92E-11	DOWN
First_Contig265	10771	tr|A9RG83|A9RG83_PHYPA:SubName: Full=Uncharacterized protein {ECO:0000313|EMBL:EDQ82198.1}; GN=PHYPADRAFT_65713 OS=Physcomitrella patens subsp. patens	#N/A	#N/A	10	1	339	248	0.057	0.008	1.955	1.383	0.0325	1.669	-5.682400426	1.07E-13	1.92E-11	DOWN
Contig_151881	2532	-	#N/A	#N/A	5	5	208	158	0.133	0.111	5.086	3.741	0.122	4.4135	-5.176970145	1.08E-13	1.93E-11	DOWN
Contig_288018	2194	-	#N/A	#N/A	1	0	128	108	0.021	0	3.617	2.954	0.0105	3.2855	-8.289579804	1.10E-13	1.96E-11	DOWN
Contig_208736	1187	-	K13337	ko04146:Peroxisome,	3	0	168	135	0.161	0	8.762	6.822	0.0805	7.792	-6.596861084	1.12E-13	2.00E-11	DOWN
Contig_45706	717	-	#N/A	#N/A	64	21	1479	1104	5.542	1.697	127.965	92.528	3.6195	110.2465	-4.928798629	1.13E-13	2.02E-11	DOWN
Contig_48386	9039	-	K11853	#N/A	21	5	515	434	0.144	0.03	3.535	2.886	0.087	3.2105	-5.205638788	1.14E-13	2.03E-11	DOWN
Contig_212829	3093	-	K19613	ko04014:Ras signaling pathway,	3	3	194	135	0.054	0.05	3.885	2.623	0.052	3.254	-5.967558818	1.14E-13	2.03E-11	DOWN
Contig_85275	3452	-	K00485	ko01120:Microbial metabolism in diverse environments,ko00982:Drug metabolism - cytochrome P450,	3	1	189	127	0.046	0.011	3.394	2.209	0.0285	2.8015	-6.619093763	1.16E-13	2.07E-11	DOWN
Contig_114997	577	-	#N/A	#N/A	132	35	3792	3015	14.088	3.485	407.513	314.037	8.7865	360.775	-5.359666961	1.18E-13	2.08E-11	DOWN
Contig_230477	5686	-	K20103	#N/A	2	1	154	129	0.021	0.007	1.676	1.359	0.014	1.5175	-6.760125879	1.18E-13	2.08E-11	DOWN
Contig_71251	2748	-	K19383	ko04350:TGF-beta signaling pathway,	2	0	144	131	0.034	0	3.254	2.87	0.017	3.062	-7.492795726	1.17E-13	2.08E-11	DOWN
Contig_70138	5834	-	K04688	ko04714:Thermogenesis,ko04151:PI3K-Akt signaling pathway,ko05165:Human papillomavirus infection,ko04140:Autophagy - animal,ko04150:mTOR signaling pathway,ko05205:Proteoglycans in cancer,ko04152:AMPK signaling pathway,ko04910:Insulin signaling pathway,ko04371:Apelin signaling pathway,ko05225:Hepatocellular carcinoma,ko04666:Fc gamma R-mediated phagocytosis,ko05231:Choline metabolism in cancer,ko04…	6	4	193	170	0.065	0.04	2.048	1.748	0.0525	1.898	-5.176018759	1.18E-13	2.08E-11	DOWN
Contig_222091	1139	-	K02988	ko03010:Ribosome,	12	1	380	311	0.637	0.074	20.667	16.429	0.3555	18.548	-5.705270262	1.18E-13	2.09E-11	DOWN
Contig_201985	2067	-	K01322	ko04614:Renin-angiotensin system,	1	0	127	108	0.018	0	3.811	3.132	0.009	3.4715	-8.591418455	1.19E-13	2.10E-11	DOWN
Contig_132555	5075	-	#N/A	#N/A	12	0	453	387	0.149	0	5.542	4.58	0.0745	5.061	-6.086038239	1.19E-13	2.11E-11	DOWN
Contig_130280	1475	-	K03083	ko05169:Epstein-Barr virus infection,ko04151:PI3K-Akt signaling pathway,ko05165:Human papillomavirus infection,ko05166:HTLV-I infection,ko04110:Cell cycle,ko04150:mTOR signaling pathway,ko04510:Focal adhesion,ko04932:Non-alcoholic fatty liver disease (NAFLD),ko05167:Kaposi's sarcoma-associated herpesvirus infection,ko04910:Insulin signaling pathway,ko04360:Axon guidance,ko04722:Neurotrophin signa…	2	1	159	126	0.09	0.029	6.687	5.145	0.0595	5.916	-6.635588574	1.21E-13	2.13E-11	DOWN
Contig_247925	1046	-	#N/A	#N/A	3	1	201	124	0.191	0.045	11.927	7.149	0.118	9.538	-6.336828018	1.21E-13	2.13E-11	DOWN
Contig_5901	4717	-	K05863	ko05166:HTLV-I infection,ko04218:Cellular senescence,ko04022:cGMP-PKG signaling pathway,ko04020:Calcium signaling pathway,ko04217:Necroptosis,	495	399	5897	4634	6.483	4.92	77.533	59.046	5.7015	68.2895	-3.58225034	1.23E-13	2.17E-11	DOWN
Contig_53981	557	-	K02977	ko03010:Ribosome,	8	4	221	183	0.869	0.46	24.633	19.714	0.6645	22.1735	-5.060423502	1.24E-13	2.18E-11	DOWN
Contig_211654	1644	-	K03032	ko05169:Epstein-Barr virus infection,ko03050:Proteasome,	14	5	340	261	0.518	0.163	12.84	9.53	0.3405	11.185	-5.037766648	1.25E-13	2.20E-11	DOWN
Contig_125227	1378	-	K05692	ko04714:Thermogenesis,ko04810:Regulation of actin cytoskeleton,ko04510:Focal adhesion,ko05205:Proteoglycans in cancer,ko04015:Rap1 signaling pathway,ko04921:Oxytocin signaling pathway,ko04145:Phagosome,ko05164:Influenza A,ko04611:Platelet activation,ko04530:Tight junction,ko04210:Apoptosis,ko05225:Hepatocellular carcinoma,ko04919:Thyroid hormone signaling pathway,ko05418:Fluid shear stress and at…	12	0	499	373	0.559	0	22.468	16.254	0.2795	19.361	-6.114161377	1.27E-13	2.23E-11	DOWN
Contig_244050	968	-	#N/A	#N/A	7	3	234	165	0.418	0.151	14.977	10.265	0.2845	12.621	-5.471253761	1.27E-13	2.23E-11	DOWN
Contig_120048	3413	-	#N/A	#N/A	25	15	437	371	0.444	0.252	7.938	6.542	0.348	7.24	-4.378830486	1.31E-13	2.29E-11	DOWN
Contig_40921	846	-	K13448	ko04626:Plant-pathogen interaction,	17	1	648	552	1.258	0.054	47.536	39.197	0.656	43.3665	-6.046741387	1.33E-13	2.31E-11	DOWN
Contig_100172	1327	-	K01052	ko04142:Lysosome,ko00100:Steroid biosynthesis,ko04979:Cholesterol metabolism,	13	3	349	270	0.61	0.116	16.316	12.236	0.363	14.276	-5.297478448	1.35E-13	2.35E-11	DOWN
Contig_170830	1067	-	K10246	ko01110:Biosynthesis of secondary metabolites,ko01212:Fatty acid metabolism,ko00062:Fatty acid elongation,ko01040:Biosynthesis of unsaturated fatty acids,	12	0	490	373	0.696	0	28.459	21.018	0.348	24.7385	-6.15152691	1.36E-13	2.37E-11	DOWN
Contig_162699	1268	-	K14677	ko01100:Metabolic pathways,ko01110:Biosynthesis of secondary metabolites,ko01130:Biosynthesis of antibiotics,ko01230:Biosynthesis of amino acids,ko01210:2-Oxocarboxylic acid metabolism,ko00220:Arginine biosynthesis,	3	0	159	139	0.147	0	7.757	6.596	0.0735	7.1765	-6.609392349	1.37E-13	2.39E-11	DOWN
Contig_221058	5923	-	K08844	#N/A	10	7	232	220	0.101	0.065	2.428	2.228	0.083	2.328	-4.809835912	1.37E-13	2.39E-11	DOWN
Contig_220727	1858	-	#N/A	#N/A	4	0	210	136	0.117	0	7.014	4.401	0.0585	5.7075	-6.60827852	1.39E-13	2.41E-11	DOWN
Contig_74719	1918	-	K03108	ko03060:Protein export,	7	2	237	166	0.235	0.056	7.669	5.206	0.1455	6.4375	-5.467409469	1.43E-13	2.49E-11	DOWN
Contig_163385	1179	-	K01697	ko01100:Metabolic pathways,ko01130:Biosynthesis of antibiotics,ko01230:Biosynthesis of amino acids,ko00260:Glycine, serine and threonine metabolism,ko00270:Cysteine and methionine metabolism,	7	0	221	205	0.361	0	11.631	10.445	0.1805	11.038	-5.934336143	1.45E-13	2.51E-11	DOWN
Contig_33385	402	-	#N/A	#N/A	11	25	773	325	1.705	3.659	119.194	48.619	2.682	83.9065	-4.967401434	1.46E-13	2.53E-11	DOWN
Contig_213841	3793	-	K10407	ko05132:Salmonella infection,	7	3	205	175	0.113	0.047	3.353	2.781	0.08	3.067	-5.260684356	1.47E-13	2.54E-11	DOWN
Contig_202842	2764	-	#N/A	#N/A	1	1	115	132	0.013	0.013	2.581	2.861	0.013	2.721	-7.709481523	1.47E-13	2.55E-11	DOWN
Contig_96857	1324	-	K04035	ko01100:Metabolic pathways,ko01110:Biosynthesis of secondary metabolites,ko00860:Porphyrin and chlorophyll metabolism,	433	274	13	23	20.203	12.042	0.59	1.023	16.1225	0.8065	4.321257126	1.50E-13	2.59E-11	UP
Contig_148627	447	-	K07305	#N/A	15	40	899	465	2.067	5.239	124.763	62.57	3.653	93.6665	-4.680379499	1.50E-13	2.59E-11	DOWN
Contig_225958	3483	-	K04512	ko04310:Wnt signaling pathway,	3	0	156	140	0.046	0	2.769	2.418	0.023	2.5935	-6.817122698	1.51E-13	2.61E-11	DOWN
Contig_173864	1380	-	K04630	ko04015:Rap1 signaling pathway,ko04921:Oxytocin signaling pathway,ko04723:Retrograde endocannabinoid signaling,ko04024:cAMP signaling pathway,ko04360:Axon guidance,ko04022:cGMP-PKG signaling pathway,ko04371:Apelin signaling pathway,ko04914:Progesterone-mediated oocyte maturation,ko04071:Sphingolipid signaling pathway,ko04611:Platelet activation,ko04062:Chemokine signaling pathway,ko04726:Serotone…	17	4	495	335	0.759	0.176	22.246	14.599	0.4675	18.4225	-5.300358678	1.52E-13	2.61E-11	DOWN
Contig_346257	399	-	#N/A	#N/A	0	0	107	101	0	0	16.695	15.142	0	15.9185	#NAME?	1.52E-13	2.61E-11	DOWN
Contig_56600	2491	-	K10591	ko04144:Endocytosis,ko05169:Epstein-Barr virus infection,ko04120:Ubiquitin mediated proteolysis,ko04530:Tight junction,ko04011:MAPK signaling pathway - yeast,	3	2	172	135	0.075	0.052	4.286	3.258	0.0635	3.772	-5.892429274	1.52E-13	2.61E-11	DOWN
Contig_142577	1264	-	K00757	ko01100:Metabolic pathways,ko00240:Pyrimidine metabolism,ko00983:Drug metabolism - other enzymes,	10	2	288	226	0.48	0.075	14.139	10.765	0.2775	12.452	-5.4877459	1.52E-13	2.61E-11	DOWN
Contig_177157	986	-	K10258	ko01110:Biosynthesis of secondary metabolites,ko01212:Fatty acid metabolism,ko00062:Fatty acid elongation,ko01040:Biosynthesis of unsaturated fatty acids,	6	0	210	177	0.399	0	13.198	10.791	0.1995	11.9945	-5.909840462	1.53E-13	2.62E-11	DOWN
Contig_186077	1782	-	K09527	#N/A	5	1	193	153	0.187	0.022	6.72	5.173	0.1045	5.9465	-5.830465927	1.53E-13	2.62E-11	DOWN
First_Contig3345	3570	tr|A0A096RUL7|A0A096RUL7_MAIZE:SubName: Full=Uncharacterized protein {ECO:0000313|EnsemblPlants:GRMZM2G113928_P01}; GN=LOC100277195 OS=Zea mays	K03010	ko01100:Metabolic pathways,ko00230:Purine metabolism,ko00240:Pyrimidine metabolism,ko05169:Epstein-Barr virus infection,ko03020:RNA polymerase,	10	1	316	247	0.178	0.013	5.492	4.158	0.0955	4.825	-5.658884399	1.53E-13	2.62E-11	DOWN
Contig_185684	2569	-	K14005	ko04141:Protein processing in endoplasmic reticulum,	8	1	225	206	0.194	0.014	5.427	4.821	0.104	5.124	-5.622615042	1.55E-13	2.65E-11	DOWN
Contig_123404	1383	-	K21403	#N/A	3	3	193	133	0.156	0.118	8.661	5.792	0.137	7.2265	-5.72104928	1.55E-13	2.65E-11	DOWN
Contig_122805	1054	-	#N/A	#N/A	57	16	1646	1073	3.339	0.878	96.849	61.196	2.1085	79.0225	-5.227974562	1.56E-13	2.66E-11	DOWN
Contig_174102	934	-	K08515	ko04130:SNARE interactions in vesicular transport,	5	3	183	157	0.351	0.168	12.167	10.119	0.2595	11.143	-5.424259349	1.57E-13	2.67E-11	DOWN
Contig_172198	1140	-	K07512	ko01100:Metabolic pathways,ko01212:Fatty acid metabolism,ko00062:Fatty acid elongation,	17	2	518	446	0.916	0.122	28.169	23.499	0.519	25.834	-5.637392691	1.59E-13	2.71E-11	DOWN
Contig_218037	1448	-	K00249	ko01100:Metabolic pathways,ko01110:Biosynthesis of secondary metabolites,ko01130:Biosynthesis of antibiotics,ko01200:Carbon metabolism,ko01212:Fatty acid metabolism,ko00280:Valine, leucine and isoleucine degradation,ko00640:Propanoate metabolism,ko00071:Fatty acid degradation,ko03320:PPAR signaling pathway,ko00410:beta-Alanine metabolism,	5	1	204	148	0.195	0.053	8.753	6.142	0.124	7.4475	-5.908344193	1.60E-13	2.72E-11	DOWN
Contig_138140	2581	-	K20792	#N/A	10	1	287	257	0.228	0.015	6.885	5.985	0.1215	6.435	-5.72691193	1.61E-13	2.74E-11	DOWN
Contig_114385	3764	-	#N/A	#N/A	22	1	938	1437	0.36	0.016	15.458	22.95	0.188	19.204	-6.674530369	1.62E-13	2.74E-11	DOWN
Contig_166787	6669	-	K08789	#N/A	13	5	270	266	0.119	0.042	2.512	2.394	0.0805	2.453	-4.92941464	1.69E-13	2.87E-11	DOWN
Contig_113589	433	-	#N/A	#N/A	29	10	674	467	4.074	1.324	96.56	64.881	2.699	80.7205	-4.902438229	1.70E-13	2.88E-11	DOWN
Contig_295185	2323	-	K07450	#N/A	342	176	11	7	9.096	4.419	0.304	0.186	6.7575	0.245	4.785635952	1.72E-13	2.91E-11	UP
Contig_174686	928	-	#N/A	#N/A	2	2	148	138	0.16	0.153	9.905	8.948	0.1565	9.4265	-5.912487644	1.75E-13	2.95E-11	DOWN
Contig_47309	3855	-	K04512	ko04310:Wnt signaling pathway,	13	1	397	343	0.207	0.01	6.38	5.347	0.1085	5.8635	-5.755995138	1.74E-13	2.95E-11	DOWN
Contig_163887	1860	-	K05753	ko04810:Regulation of actin cytoskeleton,ko04666:Fc gamma R-mediated phagocytosis,ko05231:Choline metabolism in cancer,ko04520:Adherens junction,ko05132:Salmonella infection,	1	3	150	128	0.023	0.083	5.004	4.133	0.053	4.5685	-6.429584385	1.75E-13	2.96E-11	DOWN
Contig_191089	5067	-	K05724	#N/A	6	1	186	176	0.079	0.007	2.276	2.09	0.043	2.183	-5.66583166	1.76E-13	2.97E-11	DOWN
Contig_192502	1503	-	#N/A	#N/A	8	0	253	221	0.335	0	10.44	8.843	0.1675	9.6415	-5.847024614	1.76E-13	2.97E-11	DOWN
Contig_221189	1876	-	#N/A	#N/A	29	7	866	571	0.946	0.202	28.618	18.298	0.574	23.458	-5.352885469	1.78E-13	2.99E-11	DOWN
Contig_96170	1567	-	K18584	ko04138:Autophagy - yeast,ko04530:Tight junction,	44	6	1959	1568	1.743	0.229	77.51	60.15	0.986	68.83	-6.125306053	1.78E-13	2.99E-11	DOWN
Contig_241470	1969	-	K10884	ko03450:Non-homologous end-joining,	4	0	172	148	0.132	0	5.41	4.529	0.066	4.9695	-6.234490869	1.83E-13	3.08E-11	DOWN
First_Contig9021	2795	tr|Q2R2V8|Q2R2V8_ORYSJ:SubName: Full=Retrotransposon protein, putative, Ty3-gypsy subclass {ECO:0000313|EMBL:ABA94234.1}; GN=LOC_Os11g34490 OS=Oryza sativa subsp. japonica	#N/A	#N/A	1	0	116	113	0.019	0	2.58	2.44	0.0095	2.51	-8.045544135	1.84E-13	3.09E-11	DOWN
Contig_225801	2682	-	K20284	#N/A	1	1	145	106	0.032	0.015	3.359	2.366	0.0235	2.8625	-6.928471126	1.85E-13	3.10E-11	DOWN
Contig_211855	2908	-	K10595	ko04120:Ubiquitin mediated proteolysis,	1	0	125	106	0.014	0	2.67	2.182	0.007	2.426	-8.437008913	1.86E-13	3.11E-11	DOWN
Contig_217533	1127	-	K00326	ko00520:Amino sugar and nucleotide sugar metabolism,	6	1	195	169	0.344	0.073	10.713	8.99	0.2085	9.8515	-5.562224119	1.88E-13	3.14E-11	DOWN
Contig_220419	1821	-	#N/A	#N/A	1	0	146	96	0.036	0	4.959	3.158	0.018	4.0585	-7.816805897	1.89E-13	3.16E-11	DOWN
Contig_77104	1840	-	K04456	ko05169:Epstein-Barr virus infection,ko04010:MAPK signaling pathway,ko04151:PI3K-Akt signaling pathway,ko05165:Human papillomavirus infection,ko05166:HTLV-I infection,ko04140:Autophagy - animal,ko04014:Ras signaling pathway,ko04150:mTOR signaling pathway,ko04510:Focal adhesion,ko05205:Proteoglycans in cancer,ko04932:Non-alcoholic fatty liver disease (NAFLD),ko04218:Cellular senescence,ko04015:Rap…	34	10	768	610	1.129	0.324	25.886	19.933	0.7265	22.9095	-4.978839364	1.90E-13	3.17E-11	DOWN
Contig_228782	3569	-	K06674	ko04111:Cell cycle - yeast,	5	1	165	171	0.08	0.01	2.865	2.888	0.045	2.8765	-5.998245659	1.91E-13	3.18E-11	DOWN
Contig_235747	1120	-	K04612	ko04621:NOD-like receptor signaling pathway,	1	1	122	120	0.045	0.042	6.731	6.414	0.0435	6.5725	-7.239283026	1.94E-13	3.23E-11	DOWN
Contig_103179	3424	-	K01873	ko00970:Aminoacyl-tRNA biosynthesis,	14	2	372	329	0.245	0.03	6.744	5.783	0.1375	6.2635	-5.509465527	1.97E-13	3.27E-11	DOWN
Contig_28467	1250	-	K03231	ko03013:RNA transport,ko05134:Legionellosis,	525	154	12745	11248	25.926	7.187	632.304	540.884	16.5565	586.594	-5.146892686	1.97E-13	3.27E-11	DOWN
Contig_207836	1559	-	K03243	ko03013:RNA transport,	3	1	144	149	0.115	0.027	5.74	5.763	0.071	5.7515	-6.339975427	1.99E-13	3.29E-11	DOWN
Contig_88951	2442	-	#N/A	#N/A	12	6	303	218	0.314	0.134	7.687	5.372	0.224	6.5295	-4.865401883	1.98E-13	3.29E-11	DOWN
Contig_114007	4468	-	#N/A	#N/A	12	4	269	249	0.168	0.05	3.738	3.356	0.109	3.547	-5.02419929	2.00E-13	3.31E-11	DOWN
Contig_49521	1771	-	K06067	ko05169:Epstein-Barr virus infection,ko05165:Human papillomavirus infection,ko04110:Cell cycle,ko05203:Viral carcinogenesis,ko04919:Thyroid hormone signaling pathway,ko05034:Alcoholism,ko04213:Longevity regulating pathway - multiple species,ko05202:Transcriptional misregulation in cancer,ko04330:Notch signaling pathway,	17	3	555	361	0.606	0.106	19.452	12.244	0.356	15.848	-5.476279734	2.03E-13	3.37E-11	DOWN
Contig_246975	562	-	#N/A	#N/A	4	2	224	129	0.494	0.228	24.69	13.79	0.361	19.24	-5.735966152	2.04E-13	3.37E-11	DOWN
Contig_219728	2176	-	K01283	ko04924:Renin secretion,ko04614:Renin-angiotensin system,	2	3	174	130	0.068	0.084	4.963	3.599	0.076	4.281	-5.815804607	2.09E-13	3.46E-11	DOWN
Contig_24593	1090	-	K07937	ko04144:Endocytosis,ko04072:Phospholipase D signaling pathway,ko05134:Legionellosis,	90	26	2295	1694	5.087	1.404	130.597	93.391	3.2455	111.994	-5.108836877	2.10E-13	3.46E-11	DOWN
Contig_16690	1371	-	#N/A	#N/A	9	6	215	208	0.421	0.248	9.707	9.123	0.3345	9.415	-4.814882979	2.11E-13	3.47E-11	DOWN
Contig_173769	1080	-	K07511	ko01100:Metabolic pathways,ko01110:Biosynthesis of secondary metabolites,ko01130:Biosynthesis of antibiotics,ko01120:Microbial metabolism in diverse environments,ko01200:Carbon metabolism,ko01212:Fatty acid metabolism,ko00280:Valine, leucine and isoleucine degradation,ko00310:Lysine degradation,ko00640:Propanoate metabolism,ko00380:Tryptophan metabolism,ko00071:Fatty acid degradation,ko00650:Buta…	7	0	246	187	0.409	0	14.133	10.423	0.2045	12.278	-5.907830922	2.13E-13	3.50E-11	DOWN
Contig_123479	945	-	#N/A	#N/A	41	11	992	781	2.655	0.647	65.113	49.675	1.651	57.394	-5.119487899	2.13E-13	3.51E-11	DOWN
Contig_76128	1639	-	K13519	ko01100:Metabolic pathways,ko01110:Biosynthesis of secondary metabolites,ko00564:Glycerophospholipid metabolism,ko00561:Glycerolipid metabolism,ko00565:Ether lipid metabolism,	15	3	427	301	0.574	0.119	16.171	11.024	0.3465	13.5975	-5.294342263	2.15E-13	3.53E-11	DOWN
Contig_171510	739	-	K14454	ko01100:Metabolic pathways,ko01110:Biosynthesis of secondary metabolites,ko01130:Biosynthesis of antibiotics,ko01120:Microbial metabolism in diverse environments,ko01230:Biosynthesis of amino acids,ko01200:Carbon metabolism,ko00270:Cysteine and methionine metabolism,ko00330:Arginine and proline metabolism,ko00250:Alanine, aspartate and glutamate metabolism,ko01210:2-Oxocarboxylic acid metabolism,…	4	2	204	132	0.297	0.145	17.134	10.758	0.221	13.946	-5.979661207	2.15E-13	3.54E-11	DOWN
Contig_75724	1264	-	#N/A	#N/A	7	0	283	180	0.366	0	13.876	8.546	0.183	11.211	-5.936927511	2.16E-13	3.55E-11	DOWN
Contig_273414	1261	-	#N/A	#N/A	0	0	127	87	0	0	6.241	4.153	0	5.197	#NAME?	2.17E-13	3.55E-11	DOWN
Contig_197837	1244	-	#N/A	#N/A	3	3	154	151	0.169	0.16	7.658	7.311	0.1645	7.4845	-5.507746452	2.17E-13	3.56E-11	DOWN
Contig_206993	972	-	#N/A	#N/A	6	2	238	148	0.411	0.129	15.189	9.159	0.27	12.174	-5.494700053	2.19E-13	3.59E-11	DOWN
Contig_223493	1032	-	K00288	ko01100:Metabolic pathways,ko00670:One carbon pool by folate,	3	3	176	136	0.207	0.146	10.585	7.934	0.1765	9.2595	-5.713194203	2.25E-13	3.68E-11	DOWN
Contig_250479	1835	-	#N/A	#N/A	5	1	204	145	0.152	0.024	6.897	4.744	0.088	5.8205	-6.047495757	2.25E-13	3.68E-11	DOWN
Contig_113802	923	-	#N/A	#N/A	5	0	226	146	0.361	0	15.16	9.511	0.1805	12.3355	-6.094673547	2.26E-13	3.69E-11	DOWN
Contig_73297	1819	-	K01634	ko01100:Metabolic pathways,ko04071:Sphingolipid signaling pathway,ko00600:Sphingolipid metabolism,	18	6	396	320	0.598	0.177	13.504	10.585	0.3875	12.0445	-4.958034384	2.27E-13	3.69E-11	DOWN
Contig_34412	873	-	K19009	#N/A	5	3	200	146	0.353	0.229	14.217	10.031	0.291	12.124	-5.380702794	2.28E-13	3.71E-11	DOWN
Contig_273636	1070	-	K04802	ko05166:HTLV-I infection,ko04110:Cell cycle,ko04530:Tight junction,ko03420:Nucleotide excision repair,ko03030:DNA replication,ko05161:Hepatitis B,ko03410:Base excision repair,ko03430:Mismatch repair,	11	0	390	324	0.635	0	22.621	18.196	0.3175	20.4085	-6.006269748	2.28E-13	3.72E-11	DOWN
Contig_183094	866	-	K02838	#N/A	8	3	215	181	0.593	0.188	15.372	12.589	0.3905	13.9805	-5.1619496	2.31E-13	3.75E-11	DOWN
Contig_55847	4240	-	#N/A	#N/A	4	1	162	149	0.063	0.017	2.369	2.117	0.04	2.243	-5.80928581	2.33E-13	3.78E-11	DOWN
Contig_232855	1970	-	K15178	#N/A	4	1	180	138	0.126	0.02	5.664	4.211	0.073	4.9375	-6.079740474	2.34E-13	3.80E-11	DOWN
Contig_26984	1267	-	K08332	#N/A	11	1	350	264	0.53	0.043	17.151	12.536	0.2865	14.8435	-5.695152361	2.39E-13	3.88E-11	DOWN
Contig_231637	1341	-	K00981	ko01100:Metabolic pathways,ko01110:Biosynthesis of secondary metabolites,ko00564:Glycerophospholipid metabolism,ko04070:Phosphatidylinositol signaling system,	8	1	227	198	0.364	0.064	10.481	8.875	0.214	9.678	-5.499026237	2.42E-13	3.92E-11	DOWN
Contig_149142	3582	-	K04659	ko04151:PI3K-Akt signaling pathway,ko05165:Human papillomavirus infection,ko04510:Focal adhesion,ko04145:Phagosome,ko04512:ECM-receptor interaction,	54	7	2521	2248	0.925	0.118	43.653	37.717	0.5215	40.685	-6.285685928	2.43E-13	3.93E-11	DOWN
Contig_235994	3674	-	K03255	#N/A	0	1	114	112	0	0.022	1.929	1.826	0.011	1.8775	-7.415165574	2.44E-13	3.94E-11	DOWN
Contig_83747	1892	-	#N/A	#N/A	126	29	4002	3229	4.106	0.887	131.16	102.593	2.4965	116.8765	-5.548934164	2.44E-13	3.94E-11	DOWN
Contig_217497	2302	-	K03028	ko05169:Epstein-Barr virus infection,ko03050:Proteasome,	20	5	463	387	0.54	0.133	12.473	10.101	0.3365	11.287	-5.067911764	2.49E-13	4.02E-11	DOWN
Contig_212451	3718	-	K04648	ko04962:Vasopressin-regulated water reabsorption,	5	0	187	159	0.078	0	3.119	2.565	0.039	2.842	-6.18728862	2.55E-13	4.11E-11	DOWN
Contig_200384	1506	-	#N/A	#N/A	4	0	175	143	0.159	0	7.188	5.718	0.0795	6.453	-6.342871355	2.56E-13	4.13E-11	DOWN
Contig_275888	845	-	#N/A	#N/A	4	0	231	128	0.277	0	16.988	9.11	0.1385	13.049	-6.557909465	2.58E-13	4.15E-11	DOWN
Contig_146421	1035	-	K13510	ko01100:Metabolic pathways,ko00564:Glycerophospholipid metabolism,ko00565:Ether lipid metabolism,	8	2	264	172	0.465	0.108	15.831	9.993	0.2865	12.912	-5.494033535	2.59E-13	4.17E-11	DOWN
Contig_221102	3123	-	K15176	#N/A	2	1	151	124	0.039	0.012	2.989	2.387	0.0255	2.688	-6.719892081	2.63E-13	4.23E-11	DOWN
Contig_193765	1654	-	#N/A	#N/A	0	0	129	85	0	0	4.819	3.085	0	3.952	#NAME?	2.66E-13	4.27E-11	DOWN
Contig_137216	1451	-	#N/A	#N/A	0	0	103	100	0	0	4.41	4.159	0	4.2845	#NAME?	2.69E-13	4.31E-11	DOWN
Contig_226190	666	-	K01515	ko00230:Purine metabolism,	0	2	149	107	0	0.156	13.919	9.651	0.078	11.785	-7.239261919	2.72E-13	4.35E-11	DOWN
Contig_211360	1772	-	K13519	ko01100:Metabolic pathways,ko01110:Biosynthesis of secondary metabolites,ko00564:Glycerophospholipid metabolism,ko00561:Glycerolipid metabolism,ko00565:Ether lipid metabolism,	2	2	164	124	0.053	0.049	5.723	4.202	0.051	4.9625	-6.604426045	2.78E-13	4.45E-11	DOWN
Contig_86473	685	-	K00261	ko01100:Metabolic pathways,ko01200:Carbon metabolism,ko00250:Alanine, aspartate and glutamate metabolism,ko04217:Necroptosis,ko00220:Arginine biosynthesis,ko00910:Nitrogen metabolism,ko04964:Proximal tubule bicarbonate reclamation,ko00471:D-Glutamine and D-glutamate metabolism,	5	2	218	138	0.432	0.139	19.741	12.078	0.2855	15.9095	-5.80025394	2.83E-13	4.52E-11	DOWN
Contig_229887	1447	-	#N/A	#N/A	1	0	114	111	0.037	0	4.874	4.628	0.0185	4.751	-8.004562126	2.86E-13	4.56E-11	DOWN
Contig_148408	532	-	#N/A	#N/A	6	5	222	153	0.672	0.495	25.849	17.326	0.5835	21.5875	-5.209319712	2.90E-13	4.62E-11	DOWN
Contig_82283	598	-	#N/A	#N/A	7	2	198	175	0.762	0.211	20.504	17.554	0.4865	19.029	-5.289616133	2.90E-13	4.62E-11	DOWN
Contig_206224	1864	-	#N/A	#N/A	28	3	935	1051	0.937	0.099	31.123	33.88	0.518	32.5015	-5.971410394	2.94E-13	4.67E-11	DOWN
Contig_99171	2591	-	#N/A	#N/A	347	483	30	40	8.282	10.836	0.713	0.934	9.559	0.8235	3.537019146	2.94E-13	4.67E-11	UP
Contig_122072	5942	-	K08844	#N/A	8	2	211	187	0.08	0.02	2.198	1.894	0.05	2.046	-5.35473424	3.14E-13	4.99E-11	DOWN
Contig_33903	2200	-	#N/A	#N/A	42	29	579	522	1.187	0.767	16.314	14.252	0.977	15.283	-3.967425395	3.14E-13	4.99E-11	DOWN
Contig_235266	746	-	#N/A	#N/A	6	4	222	149	0.521	0.328	18.426	11.983	0.4245	15.2045	-5.16259001	3.16E-13	5.01E-11	DOWN
Contig_204002	2424	-	K17582	#N/A	1	0	120	105	0.032	0	3.081	2.613	0.016	2.847	-7.475226778	3.17E-13	5.02E-11	DOWN
Contig_125464	1465	-	K02146	ko01100:Metabolic pathways,ko00190:Oxidative phosphorylation,ko04142:Lysosome,ko05203:Viral carcinogenesis,ko04145:Phagosome,ko04721:Synaptic vesicle cycle,ko04966:Collecting duct acid secretion,	32	14	608	452	1.337	0.559	25.758	18.547	0.948	22.1525	-4.546438653	3.20E-13	5.07E-11	DOWN
Contig_295647	1508	-	K11291	#N/A	3	1	155	134	0.103	0.05	6.389	5.343	0.0765	5.866	-6.260773513	3.23E-13	5.11E-11	DOWN
Contig_251598	1888	-	K21770	ko05166:HTLV-I infection,ko04110:Cell cycle,ko04218:Cellular senescence,ko04114:Oocyte meiosis,ko04068:FoxO signaling pathway,ko04914:Progesterone-mediated oocyte maturation,ko04115:p53 signaling pathway,	2	0	151	118	0.081	0	4.973	3.757	0.0405	4.365	-6.751915936	3.24E-13	5.13E-11	DOWN
Contig_233624	1219	-	K00605	ko01100:Metabolic pathways,ko01110:Biosynthesis of secondary metabolites,ko01130:Biosynthesis of antibiotics,ko01200:Carbon metabolism,ko00260:Glycine, serine and threonine metabolism,ko00630:Glyoxylate and dicarboxylate metabolism,ko00670:One carbon pool by folate,	1	0	128	100	0.072	0	6.492	4.927	0.036	5.7095	-7.309223693	3.28E-13	5.18E-11	DOWN
Contig_15718	1366	-	#N/A	#N/A	225	292	2742	2402	10.172	12.451	124.488	105.71	11.3115	115.099	-3.347013139	3.30E-13	5.20E-11	DOWN
Contig_208015	512	-	#N/A	#N/A	3	0	129	165	0.375	0	15.602	19.345	0.1875	17.4735	-6.542134208	3.33E-13	5.25E-11	DOWN
Contig_232831	973	-	K20520	#N/A	7	3	232	156	0.452	0.194	14.782	9.663	0.323	12.2225	-5.24186143	3.35E-13	5.27E-11	DOWN
Contig_218085	6795	-	K10380	ko05205:Proteoglycans in cancer,ko04624:Toll and Imd signaling pathway,	9	6	238	187	0.085	0.054	2.174	1.655	0.0695	1.9145	-4.783810872	3.39E-13	5.34E-11	DOWN
Contig_241541	586	-	K12668	ko01100:Metabolic pathways,ko04141:Protein processing in endoplasmic reticulum,ko00510:N-Glycan biosynthesis,ko00513:Various types of N-glycan biosynthesis,	6	0	340	156	0.612	0	35.941	16.007	0.306	25.974	-6.407392743	3.43E-13	5.39E-11	DOWN
Contig_223597	2795	-	K04349	ko04010:MAPK signaling pathway,ko04014:Ras signaling pathway,ko04510:Focal adhesion,	1	0	119	105	0.033	0	2.637	2.258	0.0165	2.4475	-7.212699025	3.50E-13	5.49E-11	DOWN
Contig_227658	2984	-	K08960	ko04068:FoxO signaling pathway,ko04310:Wnt signaling pathway,ko04390:Hippo signaling pathway,ko04391:Hippo signaling pathway - fly,ko04340:Hedgehog signaling pathway,ko04341:Hedgehog signaling pathway - fly,ko04392:Hippo signaling pathway - multiple species,ko04710:Circadian rhythm,ko04711:Circadian rhythm - fly,	4	0	169	144	0.081	0	3.512	2.907	0.0405	3.2095	-6.308282843	3.53E-13	5.54E-11	DOWN
Contig_98187	4807	-	K18081	ko01100:Metabolic pathways,ko00562:Inositol phosphate metabolism,ko04070:Phosphatidylinositol signaling system,	2	3	163	131	0.026	0.033	2.101	1.638	0.0295	1.8695	-5.985793706	3.54E-13	5.55E-11	DOWN
Contig_123299	4219	-	K10357	#N/A	40	5	1589	1431	0.583	0.065	23.364	20.391	0.324	21.8775	-6.077310264	3.61E-13	5.66E-11	DOWN
Contig_210898	2812	-	#N/A	#N/A	5	0	183	157	0.115	0	4.039	3.349	0.0575	3.694	-6.0054781	3.63E-13	5.67E-11	DOWN
Contig_197862	804	-	#N/A	#N/A	1	0	120	104	0.074	0	9.24	7.779	0.037	8.5095	-7.845405284	3.63E-13	5.67E-11	DOWN
Contig_170484	4418	-	#N/A	#N/A	23	1	1182	1014	0.323	0.017	16.587	13.8	0.17	15.1935	-6.481775693	3.73E-13	5.82E-11	DOWN
Contig_101367	2816	-	#N/A	#N/A	38	9	969	760	0.837	0.179	21.346	16.214	0.508	18.78	-5.208224756	3.77E-13	5.89E-11	DOWN
Contig_247326	596	-	K22066	#N/A	10	5	265	191	0.985	0.531	27.573	19.266	0.758	23.4195	-4.949368616	3.82E-13	5.96E-11	DOWN
Contig_341266	1035	-	#N/A	#N/A	1	0	134	96	0.065	0	8.018	5.58	0.0325	6.799	-7.708739041	3.85E-13	5.99E-11	DOWN
Contig_134134	1304	-	#N/A	#N/A	16	3	405	337	0.773	0.144	19.257	15.531	0.4585	17.394	-5.245524195	3.88E-13	6.04E-11	DOWN
Contig_56378	1334	-	K19788	#N/A	32	7	742	706	1.484	0.312	34.506	31.795	0.898	33.1505	-5.206171375	3.92E-13	6.09E-11	DOWN
Contig_43681	728	-	#N/A	#N/A	20	1	1073	683	1.718	0.078	91.398	56.412	0.898	73.905	-6.362812717	3.97E-13	6.16E-11	DOWN
First_Contig8967	2856	tr|A0A078GIF8|A0A078GIF8_BRANA:SubName: Full=BnaC02g40260D protein {ECO:0000313|EMBL:CDY24982.1}; GN=BnaC02g40260D OS=Brassica napus	K03234	ko04921:Oxytocin signaling pathway,ko04152:AMPK signaling pathway,	237	76	4587	4401	5.137	1.546	99.597	92.615	3.3415	96.106	-4.846058723	3.97E-13	6.16E-11	DOWN
Contig_189951	5567	-	K04349	ko04010:MAPK signaling pathway,ko04014:Ras signaling pathway,ko04510:Focal adhesion,	4	3	163	148	0.048	0.03	1.814	1.601	0.039	1.7075	-5.452267644	3.98E-13	6.17E-11	DOWN
Contig_11288	2642	-	#N/A	#N/A	645	976	96	71	15.087	21.489	2.263	1.611	18.288	1.937	3.23900145	4.16E-13	6.43E-11	UP
Contig_38943	707	-	#N/A	#N/A	25	4	686	613	2.197	0.346	60.156	52.156	1.2715	56.156	-5.464836809	4.17E-13	6.45E-11	DOWN
Contig_70432	1392	-	K02148	ko01100:Metabolic pathways,ko00190:Oxidative phosphorylation,ko04150:mTOR signaling pathway,ko04145:Phagosome,ko04721:Synaptic vesicle cycle,ko04966:Collecting duct acid secretion,	28	9	552	467	1.263	0.372	24.582	20.156	0.8175	22.369	-4.774138222	4.18E-13	6.47E-11	DOWN
Contig_203563	3441	-	K11654	#N/A	9	1	274	210	0.166	0.011	4.943	3.668	0.0885	4.3055	-5.604359523	4.21E-13	6.50E-11	DOWN
Contig_202773	1437	-	K00128	ko01100:Metabolic pathways,ko01110:Biosynthesis of secondary metabolites,ko01130:Biosynthesis of antibiotics,ko01120:Microbial metabolism in diverse environments,ko00620:Pyruvate metabolism,ko00010:Glycolysis / Gluconeogenesis,ko00280:Valine, leucine and isoleucine degradation,ko00310:Lysine degradation,ko00330:Arginine and proline metabolism,ko00561:Glycerolipid metabolism,ko00380:Tryptophan met…	8	1	222	192	0.356	0.028	9.595	8.025	0.192	8.81	-5.519963803	4.25E-13	6.56E-11	DOWN
Contig_105372	1325	-	K08057	ko04141:Protein processing in endoplasmic reticulum,ko05166:HTLV-I infection,ko04145:Phagosome,ko04612:Antigen processing and presentation,	85	21	2172	1859	3.944	0.924	101.657	84.33	2.434	92.9935	-5.255728806	4.26E-13	6.56E-11	DOWN
Contig_122718	988	-	K04382	ko04151:PI3K-Akt signaling pathway,ko05165:Human papillomavirus infection,ko04140:Autophagy - animal,ko04111:Cell cycle - yeast,ko04138:Autophagy - yeast,ko04113:Meiosis - yeast,ko04152:AMPK signaling pathway,ko04114:Oocyte meiosis,ko03015:mRNA surveillance pathway,ko04071:Sphingolipid signaling pathway,ko04530:Tight junction,ko04728:Dopaminergic synapse,ko04013:MAPK signaling pathway - fly,ko047…	15	2	419	330	0.909	0.092	26.323	20.098	0.5005	23.2105	-5.535263722	4.34E-13	6.68E-11	DOWN
Contig_134988	621	-	K05756	ko04144:Endocytosis,ko04810:Regulation of actin cytoskeleton,ko04666:Fc gamma R-mediated phagocytosis,ko05132:Salmonella infection,	54	9	1997	1563	5.335	0.883	199.413	151.329	3.109	175.371	-5.817815771	4.37E-13	6.72E-11	DOWN
Contig_201751	908	-	#N/A	#N/A	27	9	574	429	1.818	0.595	39.206	28.424	1.2065	33.815	-4.808763533	4.37E-13	6.72E-11	DOWN
Contig_160308	895	-	K07897	ko04144:Endocytosis,ko04140:Autophagy - animal,ko04138:Autophagy - yeast,ko04145:Phagosome,ko04137:Mitophagy - animal,ko05132:Salmonella infection,	3	5	169	151	0.233	0.293	11.701	10.111	0.263	10.906	-5.373915451	4.45E-13	6.83E-11	DOWN
Contig_196921	2274	-	K01915	ko01100:Metabolic pathways,ko01120:Microbial metabolism in diverse environments,ko01230:Biosynthesis of amino acids,ko02020:Two-component system,ko00630:Glyoxylate and dicarboxylate metabolism,ko00250:Alanine, aspartate and glutamate metabolism,ko04217:Necroptosis,ko04724:Glutamatergic synapse,ko00220:Arginine biosynthesis,ko04727:GABAergic synapse,ko00910:Nitrogen metabolism,	8	1	220	192	0.211	0.017	5.991	5.082	0.114	5.5365	-5.601868509	4.45E-13	6.83E-11	DOWN
Contig_40680	606	-	#N/A	#N/A	11	13	302	213	1.134	1.201	30.887	21.129	1.1675	26.008	-4.477461006	4.46E-13	6.83E-11	DOWN
Contig_48308	759	-	K03232	#N/A	94	24	2466	1948	7.624	1.851	201.497	154.258	4.7375	177.8775	-5.23061428	4.46E-13	6.83E-11	DOWN
Contig_198939	610	-	K02265	ko01100:Metabolic pathways,ko04714:Thermogenesis,ko00190:Oxidative phosphorylation,ko04932:Non-alcoholic fatty liver disease (NAFLD),ko04260:Cardiac muscle contraction,	37	16	643	517	3.758	1.519	65.352	50.934	2.6385	58.143	-4.461815623	4.50E-13	6.88E-11	DOWN
Contig_229460	2525	-	#N/A	#N/A	1	0	122	101	0.035	0	2.995	2.402	0.0175	2.6985	-7.268658955	4.50E-13	6.88E-11	DOWN
Contig_225489	1804	-	K08811	#N/A	12	10	250	224	0.396	0.326	8.594	7.459	0.361	8.0265	-4.474700287	4.54E-13	6.92E-11	DOWN
Contig_52082	4883	-	K12365	ko05167:Kaposi's sarcoma-associated herpesvirus infection,ko04062:Chemokine signaling pathway,	4	3	149	161	0.048	0.036	1.891	1.987	0.042	1.939	-5.528779665	4.54E-13	6.92E-11	DOWN
Contig_105511	1041	-	#N/A	#N/A	40	53	558	607	2.376	2.963	33.237	35.031	2.6695	34.134	-3.676568033	4.67E-13	7.12E-11	DOWN
Contig_232802	780	-	#N/A	#N/A	1	0	117	104	0.091	0	9.27	7.983	0.0455	8.6265	-7.566764983	4.71E-13	7.17E-11	DOWN
Contig_203088	3101	-	K06618	ko05169:Epstein-Barr virus infection,ko05165:Human papillomavirus infection,ko05166:HTLV-I infection,ko04110:Cell cycle,ko05203:Viral carcinogenesis,ko04218:Cellular senescence,ko05167:Kaposi's sarcoma-associated herpesvirus infection,ko05225:Hepatocellular carcinoma,ko05161:Hepatitis B,ko01522:Endocrine resistance,ko05226:Gastric cancer,ko05224:Breast cancer,	1	4	191	117	0.017	0.08	3.814	2.272	0.0485	3.043	-5.971365776	4.73E-13	7.20E-11	DOWN
Contig_186254	1952	-	#N/A	#N/A	8	0	265	201	0.242	0	8.433	6.176	0.121	7.3045	-5.91570657	4.79E-13	7.29E-11	DOWN
Contig_80902	426	-	K00658	ko01100:Metabolic pathways,ko01110:Biosynthesis of secondary metabolites,ko01130:Biosynthesis of antibiotics,ko01120:Microbial metabolism in diverse environments,ko01200:Carbon metabolism,ko00310:Lysine degradation,ko00020:Citrate cycle (TCA cycle),	0	0	146	77	0	0	21.323	10.807	0	16.065	#NAME?	4.82E-13	7.31E-11	DOWN
Contig_69552	1737	-	K17535	#N/A	4	0	193	131	0.155	0	6.895	4.522	0.0775	5.7085	-6.202771583	4.85E-13	7.36E-11	DOWN
Contig_88088	509	-	K02903	ko03010:Ribosome,	210	57	5385	4307	25.492	6.499	656.062	508.587	15.9955	582.3245	-5.186085323	4.90E-13	7.44E-11	DOWN
Contig_127777	805	-	K12193	ko04144:Endocytosis,ko04217:Necroptosis,	5	3	182	146	0.346	0.197	14.025	10.933	0.2715	12.479	-5.522406321	5.02E-13	7.60E-11	DOWN
Contig_195770	480	-	#N/A	#N/A	7	3	177	181	0.842	0.341	22.913	22.682	0.5915	22.7975	-5.268353647	5.05E-13	7.64E-11	DOWN
Contig_216606	6616	-	K05722	ko04810:Regulation of actin cytoskeleton,	7	3	185	173	0.068	0.025	1.735	1.569	0.0465	1.652	-5.15083916	5.08E-13	7.68E-11	DOWN
Contig_49056	939	-	#N/A	#N/A	14	4	333	254	0.916	0.218	21.973	16.236	0.567	19.1045	-5.074419955	5.08E-13	7.68E-11	DOWN
Contig_13125	2682	-	#N/A	#N/A	494	749	67	60	11.384	16.255	1.557	1.338	13.8195	1.4475	3.255070166	5.22E-13	7.86E-11	UP
Contig_230870	2768	-	#N/A	#N/A	7	2	205	164	0.15	0.032	4.592	3.57	0.091	4.081	-5.486912355	5.21E-13	7.86E-11	DOWN
Contig_67464	971	-	#N/A	#N/A	8	0	314	194	0.541	0	20.068	12.013	0.2705	16.0405	-5.889946709	5.21E-13	7.86E-11	DOWN
Contig_104543	6121	-	K18061	#N/A	12	1	310	313	0.121	0.012	3.139	3.075	0.0665	3.107	-5.546024091	5.27E-13	7.93E-11	DOWN
Contig_206935	1652	-	#N/A	#N/A	9	4	200	209	0.329	0.132	7.521	7.62	0.2305	7.5705	-5.037549932	5.27E-13	7.93E-11	DOWN
Contig_231308	571	-	#N/A	#N/A	3	0	176	120	0.378	0	19.143	12.651	0.189	15.897	-6.394224489	5.30E-13	7.97E-11	DOWN
Contig_232099	664	-	#N/A	#N/A	3	0	120	180	0.267	0	11.184	16.318	0.1335	13.751	-6.686552986	5.36E-13	8.05E-11	DOWN
Contig_162122	2379	-	K17398	ko01100:Metabolic pathways,ko00270:Cysteine and methionine metabolism,ko05206:MicroRNAs in cancer,	0	0	107	91	0	0	2.778	2.305	0	2.5415	#NAME?	5.38E-13	8.06E-11	DOWN
Contig_162205	1627	-	K01264	#N/A	8	2	250	167	0.321	0.07	9.517	6.176	0.1955	7.8465	-5.326808758	5.38E-13	8.06E-11	DOWN
Contig_243484	605	-	#N/A	#N/A	0	0	120	84	0	0	12.278	8.392	0	10.335	#NAME?	5.38E-13	8.06E-11	DOWN
Contig_204894	4154	-	K05665	ko02010:ABC transporters,ko05206:MicroRNAs in cancer,ko04071:Sphingolipid signaling pathway,ko01523:Antifolate resistance,ko04977:Vitamin digestion and absorption,	0	3	134	128	0	0.039	2.004	1.848	0.0195	1.926	-6.625989769	5.45E-13	8.16E-11	DOWN
Contig_194707	1662	-	K08790	#N/A	9	3	239	188	0.341	0.108	8.93	6.798	0.2245	7.864	-5.130475972	5.51E-13	8.23E-11	DOWN
Contig_118410	3337	-	K03255	#N/A	8	4	230	163	0.147	0.067	4.273	2.936	0.107	3.6045	-5.074116447	5.64E-13	8.42E-11	DOWN
Contig_134141	1553	-	K03259	ko03013:RNA transport,ko04151:PI3K-Akt signaling pathway,ko04150:mTOR signaling pathway,ko04910:Insulin signaling pathway,ko04066:HIF-1 signaling pathway,ko04211:Longevity regulating pathway,ko01521:EGFR tyrosine kinase inhibitor resistance,	12	2	322	250	0.462	0.076	12.872	9.658	0.269	11.265	-5.388097331	5.67E-13	8.45E-11	DOWN
Contig_155943	3900	-	K20493	#N/A	5	0	201	145	0.085	0	3.203	2.234	0.0425	2.7185	-5.999204177	5.67E-13	8.45E-11	DOWN
Contig_219054	2378	-	#N/A	#N/A	5	2	202	136	0.126	0.044	5.273	3.442	0.085	4.3575	-5.679894013	5.66E-13	8.45E-11	DOWN
Contig_166745	1197	-	K10244	ko01110:Biosynthesis of secondary metabolites,ko01212:Fatty acid metabolism,ko00062:Fatty acid elongation,ko01040:Biosynthesis of unsaturated fatty acids,	19	6	436	313	0.975	0.279	22.57	15.696	0.627	19.133	-4.931453849	5.69E-13	8.47E-11	DOWN
Contig_53331	1417	-	K12486	ko04144:Endocytosis,	16	4	374	301	0.685	0.183	16.351	12.766	0.434	14.5585	-5.068022866	5.82E-13	8.65E-11	DOWN
Contig_59416	2359	-	K06027	ko04138:Autophagy - yeast,ko04721:Synaptic vesicle cycle,ko04727:GABAergic synapse,ko04962:Vasopressin-regulated water reabsorption,	9	1	245	216	0.223	0.016	6.452	5.513	0.1195	5.9825	-5.645665968	5.92E-13	8.79E-11	DOWN
Contig_50235	1364	-	K03037	ko05169:Epstein-Barr virus infection,ko03050:Proteasome,	20	5	462	361	0.885	0.216	21.001	15.91	0.5505	18.4555	-5.06716445	5.94E-13	8.81E-11	DOWN
Contig_212025	1483	-	#N/A	#N/A	1	1	126	107	0.054	0.025	5.28	4.35	0.0395	4.815	-6.929539335	5.98E-13	8.86E-11	DOWN
Contig_226521	6587	-	K04427	ko05169:Epstein-Barr virus infection,ko04010:MAPK signaling pathway,ko04140:Autophagy - animal,ko04152:AMPK signaling pathway,ko05168:Herpes simplex infection,ko04621:NOD-like receptor signaling pathway,ko04660:T cell receptor signaling pathway,ko05418:Fluid shear stress and atherosclerosis,ko04013:MAPK signaling pathway - fly,ko04310:Wnt signaling pathway,ko04380:Osteoclast differentiation,ko040…	2	0	140	119	0.014	0	1.316	1.086	0.007	1.201	-7.422665514	6.10E-13	9.04E-11	DOWN
Contig_158428	3267	-	#N/A	#N/A	1	1	144	98	0.015	0.014	2.727	1.804	0.0145	2.2655	-7.28763278	6.13E-13	9.07E-11	DOWN
Contig_246129	2204	-	#N/A	#N/A	3	0	151	130	0.088	0	4.249	3.558	0.044	3.9035	-6.471120936	6.22E-13	9.19E-11	DOWN
Contig_42225	412	-	#N/A	#N/A	18	8	334	290	2.638	1.147	50.202	42.264	1.8925	46.233	-4.610557775	6.26E-13	9.24E-11	DOWN
Contig_235854	2252	-	#N/A	#N/A	0	1	128	95	0	0.018	3.515	2.542	0.009	3.0285	-8.394462695	6.28E-13	9.26E-11	DOWN
Contig_245651	1667	-	#N/A	#N/A	2	1	192	105	0.065	0.03	7.144	3.782	0.0475	5.463	-6.845622099	6.28E-13	9.27E-11	DOWN
Contig_220039	1389	-	#N/A	#N/A	8	0	238	206	0.348	0	10.633	8.923	0.174	9.778	-5.812380194	6.41E-13	9.44E-11	DOWN
Second_Contig110	2128	tr|K3YZS7|K3YZS7_SETIT:SubName: Full=Uncharacterized protein {ECO:0000313|EMBL:KQL29950.1, ECO:0000313|EnsemblPlants:Si019787m}; GN=Si019787m.g OS=Setaria italica	K11253	ko05034:Alcoholism,ko05202:Transcriptional misregulation in cancer,	97	30	2218	1569	2.804	0.816	64.637	44.325	1.81	54.481	-4.911691582	6.41E-13	9.44E-11	DOWN
Contig_234675	1416	-	K06013	ko01130:Biosynthesis of antibiotics,ko00900:Terpenoid backbone biosynthesis,	6	1	230	145	0.243	0.038	10.069	6.158	0.1405	8.1135	-5.851682363	6.42E-13	9.44E-11	DOWN
Contig_32387	2335	-	#N/A	#N/A	183	29	9230	7277	4.831	0.729	245.148	187.314	2.78	216.231	-6.281344677	6.49E-13	9.54E-11	DOWN
Contig_151559	2139	-	#N/A	#N/A	360	1770	25	34	10.391	48.143	0.722	0.948	29.267	0.835	5.131354863	6.52E-13	9.57E-11	UP
Contig_249891	880	-	#N/A	#N/A	3	1	154	128	0.188	0.059	10.861	8.713	0.1235	9.787	-6.308283753	6.55E-13	9.61E-11	DOWN
Contig_245292	633	-	K00326	ko00520:Amino sugar and nucleotide sugar metabolism,	1	0	132	93	0.105	0	12.952	8.852	0.0525	10.902	-7.698059687	6.71E-13	9.84E-11	DOWN
Contig_221461	2079	-	K15044	ko05164:Influenza A,	6	8	206	167	0.184	0.231	6.133	4.833	0.2075	5.483	-4.723782232	6.76E-13	9.90E-11	DOWN
Contig_225115	3209	-	#N/A	#N/A	8	2	195	188	0.145	0.045	3.766	3.526	0.095	3.646	-5.262243238	6.81E-13	9.96E-11	DOWN
Contig_232496	4849	-	K08844	#N/A	5	4	163	161	0.061	0.049	2.086	1.99	0.055	2.038	-5.211578623	6.82E-13	9.97E-11	DOWN
Contig_119155	455	-	K09699	ko01100:Metabolic pathways,ko01110:Biosynthesis of secondary metabolites,ko01130:Biosynthesis of antibiotics,ko00280:Valine, leucine and isoleucine degradation,ko00640:Propanoate metabolism,	0	0	121	82	0	0	16.426	10.883	0	13.6545	#NAME?	6.89E-13	1.01E-10	DOWN
Contig_110637	2255	-	K17632	ko04014:Ras signaling pathway,	18	3	421	404	0.488	0.072	11.58	10.775	0.28	11.1775	-5.319026908	6.94E-13	1.01E-10	DOWN
Contig_196671	1090	-	K07748	ko01100:Metabolic pathways,ko01130:Biosynthesis of antibiotics,ko00100:Steroid biosynthesis,	2	0	138	119	0.114	0	7.864	6.583	0.057	7.2235	-6.985592306	6.97E-13	1.02E-10	DOWN
Contig_196454	3664	-	K00799	ko05225:Hepatocellular carcinoma,ko05418:Fluid shear stress and atherosclerosis,ko00480:Glutathione metabolism,ko00983:Drug metabolism - other enzymes,ko01524:Platinum drug resistance,ko00980:Metabolism of xenobiotics by cytochrome P450,ko05204:Chemical carcinogenesis,ko00982:Drug metabolism - cytochrome P450,	6	1	181	163	0.095	0.022	3.063	2.677	0.0585	2.87	-5.616470302	7.01E-13	1.02E-10	DOWN
Contig_47742	869	-	#N/A	#N/A	7	0	237	175	0.503	0	16.93	12.09	0.2515	14.51	-5.850345309	7.02E-13	1.02E-10	DOWN
Contig_234800	1659	-	K20642	#N/A	1	0	123	97	0.048	0	4.602	3.508	0.024	4.055	-7.400523698	7.07E-13	1.03E-10	DOWN
Contig_40422	1431	-	K03065	ko05169:Epstein-Barr virus infection,ko03050:Proteasome,	27	10	504	408	1.159	0.401	21.848	17.143	0.78	19.4955	-4.643523222	7.06E-13	1.03E-10	DOWN
Contig_209503	7693	-	#N/A	#N/A	7	6	177	183	0.055	0.045	1.428	1.431	0.05	1.4295	-4.837438715	7.09E-13	1.03E-10	DOWN
Contig_53168	2823	-	K10956	ko04141:Protein processing in endoplasmic reticulum,ko04145:Phagosome,ko03060:Protein export,	73	12	2798	2282	1.591	0.256	61.457	48.594	0.9235	55.0255	-5.896844578	7.29E-13	1.06E-10	DOWN
Contig_92460	966	-	#N/A	#N/A	138	33	4099	3024	8.805	1.988	263.157	188.15	5.3965	225.6535	-5.385941321	7.30E-13	1.06E-10	DOWN
Contig_101886	1511	-	#N/A	#N/A	6	4	214	144	0.26	0.161	8.792	5.746	0.2105	7.269	-5.109864767	7.38E-13	1.07E-10	DOWN
Contig_182522	4025	-	K04958	ko04140:Autophagy - animal,ko05205:Proteoglycans in cancer,ko04218:Cellular senescence,ko04921:Oxytocin signaling pathway,ko04723:Retrograde endocannabinoid signaling,ko04114:Oocyte meiosis,ko05167:Kaposi's sarcoma-associated herpesvirus infection,ko04022:cGMP-PKG signaling pathway,ko04371:Apelin signaling pathway,ko04020:Calcium signaling pathway,ko04621:NOD-like receptor signaling pathway,ko046…	2	0	160	108	0.03	0	2.465	1.61	0.015	2.0375	-7.085693748	7.62E-13	1.10E-10	DOWN
Contig_134936	1337	-	K04378	ko04010:MAPK signaling pathway,ko05166:HTLV-I infection,ko05203:Viral carcinogenesis,ko04022:cGMP-PKG signaling pathway,	9	0	280	239	0.416	0	13.001	10.76	0.208	11.8805	-5.835868216	7.63E-13	1.10E-10	DOWN
Contig_261135	1411	-	#N/A	#N/A	4	2	176	131	0.175	0.066	7.741	5.563	0.1205	6.652	-5.786683117	7.73E-13	1.12E-10	DOWN
Contig_31137	4380	-	#N/A	#N/A	8	5	220	163	0.114	0.07	3.113	2.231	0.092	2.672	-4.860142336	7.73E-13	1.12E-10	DOWN
Contig_265922	1223	-	K17306	#N/A	6	0	215	157	0.307	0	10.925	7.736	0.1535	9.3305	-5.925643833	7.87E-13	1.13E-10	DOWN
Contig_50166	1325	-	K13025	ko03040:Spliceosome,ko03013:RNA transport,ko03015:mRNA surveillance pathway,	12	2	292	255	0.555	0.081	13.658	11.583	0.318	12.6205	-5.310598493	7.90E-13	1.14E-10	DOWN
Contig_190387	1189	-	K01090	#N/A	5	1	161	156	0.285	0.033	8.381	7.871	0.159	8.126	-5.675446694	7.96E-13	1.15E-10	DOWN
Contig_75169	4212	-	K15502	#N/A	9	3	214	195	0.129	0.035	3.153	2.778	0.082	2.9655	-5.176507652	7.98E-13	1.15E-10	DOWN
Contig_231448	840	-	#N/A	#N/A	1	1	151	94	0.082	0.075	11.146	6.718	0.0785	8.932	-6.830146787	8.02E-13	1.15E-10	DOWN
Contig_281113	2178	-	K10380	ko05205:Proteoglycans in cancer,ko04624:Toll and Imd signaling pathway,	2	0	188	101	0.062	0	5.359	2.791	0.031	4.075	-7.038388034	8.02E-13	1.15E-10	DOWN
Contig_50573	1187	-	K06630	ko05169:Epstein-Barr virus infection,ko04151:PI3K-Akt signaling pathway,ko04110:Cell cycle,ko05203:Viral carcinogenesis,ko04114:Oocyte meiosis,ko04722:Neurotrophin signaling pathway,ko04011:MAPK signaling pathway - yeast,ko04390:Hippo signaling pathway,ko04391:Hippo signaling pathway - fly,	145	38	4180	2798	7.56	1.86	218.377	141.665	4.71	180.021	-5.256294341	8.01E-13	1.15E-10	DOWN
Contig_43563	2073	-	K07198	ko04714:Thermogenesis,ko04151:PI3K-Akt signaling pathway,ko04140:Autophagy - animal,ko04150:mTOR signaling pathway,ko04932:Non-alcoholic fatty liver disease (NAFLD),ko04921:Oxytocin signaling pathway,ko04152:AMPK signaling pathway,ko04068:FoxO signaling pathway,ko04910:Insulin signaling pathway,ko04371:Apelin signaling pathway,ko04530:Tight junction,ko05418:Fluid shear stress and atherosclerosis,…	15	6	333	240	0.452	0.166	9.964	6.965	0.309	8.4645	-4.775746107	8.08E-13	1.16E-10	DOWN
Contig_240181	4369	-	K10400	#N/A	2	0	136	119	0.029	0	1.929	1.631	0.0145	1.78	-6.939680531	8.28E-13	1.19E-10	DOWN
Contig_174129	663	-	#N/A	#N/A	10	1	330	217	0.956	0.107	30.892	19.651	0.5315	25.2715	-5.571297797	8.44E-13	1.21E-10	DOWN
Contig_235278	574	-	#N/A	#N/A	14	4	333	245	1.558	0.369	35.956	25.65	0.9635	30.803	-4.99864239	8.44E-13	1.21E-10	DOWN
Contig_119187	1359	-	K14948	#N/A	7	1	213	164	0.298	0.034	9.727	7.254	0.166	8.4905	-5.676594369	8.48E-13	1.21E-10	DOWN
Contig_219845	7832	-	#N/A	#N/A	11	1	330	246	0.085	0.01	2.614	1.884	0.0475	2.249	-5.565212337	8.53E-13	1.22E-10	DOWN
Contig_209790	2723	-	K05723	#N/A	4	2	161	138	0.084	0.047	3.67	3.04	0.0655	3.355	-5.67867405	8.56E-13	1.22E-10	DOWN
Contig_285157	507	-	K02219	ko04111:Cell cycle - yeast,	9	0	279	237	1.091	0	34.134	28.122	0.5455	31.128	-5.834489879	8.69E-13	1.24E-10	DOWN
First_Contig1973	863	tr|A0A067CW09|A0A067CW09_SAPPC:SubName: Full=Uncharacterized protein {ECO:0000313|EMBL:KDO30997.1}; GN=SPRG_04185 OS=Saprolegnia parasitica	K09699	ko01100:Metabolic pathways,ko01110:Biosynthesis of secondary metabolites,ko01130:Biosynthesis of antibiotics,ko00280:Valine, leucine and isoleucine degradation,ko00640:Propanoate metabolism,	13	1	352	320	0.907	0.052	25.31	22.282	0.4795	23.796	-5.633044458	8.72E-13	1.24E-10	DOWN
Contig_236473	3229	-	K01115	ko01100:Metabolic pathways,ko01110:Biosynthesis of secondary metabolites,ko04144:Endocytosis,ko04014:Ras signaling pathway,ko00564:Glycerophospholipid metabolism,ko04024:cAMP signaling pathway,ko04072:Phospholipase D signaling pathway,ko04071:Sphingolipid signaling pathway,ko04666:Fc gamma R-mediated phagocytosis,ko05231:Choline metabolism in cancer,ko04724:Glutamatergic synapse,ko04912:GnRH sign…	1	2	115	128	0.024	0.034	2.216	2.384	0.029	2.3	-6.309437151	8.87E-13	1.26E-10	DOWN
Contig_69018	785	-	#N/A	#N/A	11	3	271	210	0.885	0.257	21.409	16.084	0.571	18.7465	-5.036986712	8.90E-13	1.27E-10	DOWN
Contig_99812	3605	-	#N/A	#N/A	13	30	498	325	0.227	0.484	8.571	5.416	0.3555	6.9935	-4.298093189	8.92E-13	1.27E-10	DOWN
Contig_191127	6084	-	#N/A	#N/A	3	1	131	146	0.03	0.007	1.34	1.442	0.0185	1.391	-6.232453339	8.95E-13	1.27E-10	DOWN
Contig_26807	499	-	#N/A	#N/A	0	0	113	84	0	0	13.986	10.164	0	12.075	#NAME?	8.96E-13	1.27E-10	DOWN
Contig_290239	4022	-	K10394	ko04340:Hedgehog signaling pathway,	1	0	106	108	0.019	0	1.635	1.617	0.0095	1.626	-7.419184029	8.96E-13	1.27E-10	DOWN
Contig_93393	1138	-	#N/A	#N/A	6	5	223	143	0.331	0.27	12.165	7.568	0.3005	9.8665	-5.037101504	8.96E-13	1.27E-10	DOWN
Contig_228050	1975	-	#N/A	#N/A	6	3	167	164	0.177	0.074	5.239	4.995	0.1255	5.117	-5.349538964	9.10E-13	1.29E-10	DOWN
Contig_73347	3245	-	#N/A	#N/A	8	2	211	173	0.151	0.039	4.023	3.205	0.095	3.614	-5.249525183	9.11E-13	1.29E-10	DOWN
Contig_140887	2505	-	K08956	#N/A	6	0	202	161	0.159	0	5.013	3.863	0.0795	4.438	-5.802810997	9.14E-13	1.29E-10	DOWN
Contig_188857	1166	-	K07827	ko04714:Thermogenesis,ko04010:MAPK signaling pathway,ko04151:PI3K-Akt signaling pathway,ko05165:Human papillomavirus infection,ko05166:HTLV-I infection,ko04810:Regulation of actin cytoskeleton,ko05203:Viral carcinogenesis,ko04140:Autophagy - animal,ko04014:Ras signaling pathway,ko04150:mTOR signaling pathway,ko05205:Proteoglycans in cancer,ko04218:Cellular senescence,ko04015:Rap1 signaling pathwa…	13	8	306	206	0.712	0.392	16.267	10.63	0.552	13.4485	-4.606633191	9.17E-13	1.29E-10	DOWN
Contig_192120	612	-	K08311	ko03018:RNA degradation,	5	0	199	141	0.486	0	20.158	13.844	0.243	17.001	-6.128519484	9.19E-13	1.29E-10	DOWN
Contig_229315	654	-	#N/A	#N/A	8	3	204	170	0.797	0.247	19.384	15.67	0.522	17.527	-5.069385462	9.19E-13	1.29E-10	DOWN
Contig_126907	863	-	K02150	ko01100:Metabolic pathways,ko00190:Oxidative phosphorylation,ko04150:mTOR signaling pathway,ko04145:Phagosome,ko04721:Synaptic vesicle cycle,ko04966:Collecting duct acid secretion,	53	17	984	839	3.805	1.16	70.705	58.445	2.4825	64.575	-4.701110115	9.22E-13	1.30E-10	DOWN
Contig_223872	2460	-	K10609	ko04120:Ubiquitin mediated proteolysis,ko03420:Nucleotide excision repair,	4	1	138	159	0.096	0.035	3.476	3.878	0.0655	3.677	-5.81089046	9.34E-13	1.31E-10	DOWN
Contig_177460	844	-	#N/A	#N/A	0	4	174	119	0	0.268	12.771	8.489	0.134	10.63	-6.309764786	9.44E-13	1.33E-10	DOWN
Contig_112606	1618	-	K14213	#N/A	20	8	391	301	0.763	0.299	14.978	11.168	0.531	13.073	-4.621734578	9.53E-13	1.34E-10	DOWN
Contig_242789	2011	-	K01301	#N/A	5	2	211	130	0.139	0.043	6.516	3.888	0.091	5.202	-5.837056044	9.60E-13	1.35E-10	DOWN
Contig_238351	754	-	#N/A	#N/A	2	2	184	101	0.165	0.152	15.149	8.08	0.1585	11.6145	-6.195300397	9.74E-13	1.36E-10	DOWN
Contig_56375	532	-	K02953	ko03010:Ribosome,	6	2	194	147	0.691	0.181	22.598	16.642	0.436	19.62	-5.491853096	9.74E-13	1.36E-10	DOWN
Contig_187578	761	-	#N/A	#N/A	16	3	344	349	1.288	0.228	28.057	27.547	0.758	27.802	-5.196847012	9.79E-13	1.37E-10	DOWN
Contig_212457	1818	-	K01866	ko00970:Aminoacyl-tRNA biosynthesis,	4	1	150	144	0.127	0.021	5.112	4.757	0.074	4.9345	-6.059234827	9.86E-13	1.38E-10	DOWN
Contig_106397	1812	-	K05769	ko04810:Regulation of actin cytoskeleton,	12	3	235	271	0.419	0.104	8.036	8.992	0.2615	8.514	-5.024954239	9.88E-13	1.38E-10	DOWN
Contig_41543	1182	-	#N/A	#N/A	231	304	2471	2530	12.051	14.972	129.632	128.681	13.5115	129.1565	-3.256860499	1.02E-12	1.43E-10	DOWN
Contig_174731	1071	-	#N/A	#N/A	10	2	353	194	0.581	0.12	20.435	10.871	0.3505	15.653	-5.480880931	1.02E-12	1.43E-10	DOWN
Contig_244628	2612	-	K04688	ko04714:Thermogenesis,ko04151:PI3K-Akt signaling pathway,ko05165:Human papillomavirus infection,ko04140:Autophagy - animal,ko04150:mTOR signaling pathway,ko05205:Proteoglycans in cancer,ko04152:AMPK signaling pathway,ko04910:Insulin signaling pathway,ko04371:Apelin signaling pathway,ko05225:Hepatocellular carcinoma,ko04666:Fc gamma R-mediated phagocytosis,ko05231:Choline metabolism in cancer,ko04…	0	0	107	86	0	0	2.536	1.974	0	2.255	#NAME?	1.03E-12	1.43E-10	DOWN
Contig_232022	2553	-	K13192	#N/A	5	1	175	143	0.126	0.029	4.251	3.378	0.0775	3.8145	-5.621153842	1.03E-12	1.44E-10	DOWN
Contig_213833	3278	-	K08845	ko04010:MAPK signaling pathway,ko04810:Regulation of actin cytoskeleton,ko05205:Proteoglycans in cancer,ko04068:FoxO signaling pathway,ko04910:Insulin signaling pathway,ko04914:Progesterone-mediated oocyte maturation,ko05225:Hepatocellular carcinoma,ko04270:Vascular smooth muscle contraction,ko04726:Serotonergic synapse,ko05034:Alcoholism,ko04012:ErbB signaling pathway,ko04730:Long-term depressio…	1	2	134	109	0.027	0.038	2.528	1.996	0.0325	2.262	-6.121015401	1.05E-12	1.45E-10	DOWN
Contig_197348	2711	-	K01870	ko00970:Aminoacyl-tRNA biosynthesis,	18	5	371	317	0.419	0.11	8.478	7.019	0.2645	7.7485	-4.872577425	1.06E-12	1.47E-10	DOWN
Contig_236517	1163	-	K15175	#N/A	7	1	220	159	0.398	0.045	11.752	8.197	0.2215	9.9745	-5.49286592	1.06E-12	1.47E-10	DOWN
Contig_214617	5994	-	#N/A	#N/A	9	3	194	209	0.091	0.031	2.01	2.093	0.061	2.0515	-5.071726101	1.07E-12	1.48E-10	DOWN
Contig_43880	957	-	K02987	ko03010:Ribosome,	220	56	5921	4504	14.212	3.393	383.671	282.9	8.8025	333.2855	-5.24270142	1.07E-12	1.49E-10	DOWN
Contig_111123	2758	-	#N/A	#N/A	4	1	166	132	0.095	0.017	3.724	2.885	0.056	3.3045	-5.882861358	1.08E-12	1.49E-10	DOWN
Contig_49760	1817	-	#N/A	#N/A	30	9	679	468	1.009	0.297	23.168	15.493	0.653	19.3305	-4.887652153	1.09E-12	1.50E-10	DOWN
Contig_213634	1264	-	#N/A	#N/A	6	3	229	136	0.318	0.132	11.257	6.446	0.225	8.8515	-5.297925053	1.09E-12	1.51E-10	DOWN
Contig_228043	2986	-	K15105	#N/A	2	0	151	109	0.041	0	3.137	2.201	0.0205	2.669	-7.024531586	1.10E-12	1.52E-10	DOWN
Contig_37850	2610	-	K17266	#N/A	67	26	1017	952	1.587	0.57	24.169	21.917	1.0785	23.043	-4.417230474	1.10E-12	1.52E-10	DOWN
Contig_246714	1120	-	K05760	ko05165:Human papillomavirus infection,ko04810:Regulation of actin cytoskeleton,ko05203:Viral carcinogenesis,ko04510:Focal adhesion,ko05205:Proteoglycans in cancer,ko04062:Chemokine signaling pathway,ko04670:Leukocyte transendothelial migration,ko04370:VEGF signaling pathway,	1	0	129	91	0.06	0	7.14	4.91	0.03	6.025	-7.64985493	1.11E-12	1.53E-10	DOWN
Contig_133716	1014	-	K03031	ko05169:Epstein-Barr virus infection,ko03050:Proteasome,	15	8	319	226	0.937	0.452	19.539	13.384	0.6945	16.4615	-4.566977298	1.11E-12	1.53E-10	DOWN
Contig_209625	699	-	K12836	ko03040:Spliceosome,	0	0	135	75	0	0	11.988	6.449	0	9.2185	#NAME?	1.11E-12	1.53E-10	DOWN
Contig_258858	948	-	#N/A	#N/A	1	0	134	89	0.062	0	8.745	5.671	0.031	7.208	-7.861186985	1.11E-12	1.53E-10	DOWN
Contig_120685	905	-	#N/A	#N/A	18	28	563	301	1.197	1.808	38.595	19.972	1.5025	29.2835	-4.284651101	1.14E-12	1.57E-10	DOWN
Contig_142105	1961	-	#N/A	#N/A	47	12	1060	843	1.485	0.37	33.527	25.832	0.9275	29.6795	-4.999975696	1.15E-12	1.58E-10	DOWN
Contig_215129	2879	-	K01872	ko00970:Aminoacyl-tRNA biosynthesis,	26	7	489	476	0.554	0.133	10.534	9.944	0.3435	10.239	-4.897620911	1.15E-12	1.58E-10	DOWN
First_Contig1955	3047	tr|L1J872|L1J872_GUITH:SubName: Full=Uncharacterized protein {ECO:0000313|EMBL:EKX44279.1, ECO:0000313|EnsemblProtists:EKX44279}; GN=GUITHDRAFT_109734 OS=Guillardia theta CCMP2712.	K11836	#N/A	9	1	235	209	0.179	0.012	4.789	4.128	0.0955	4.4585	-5.544913874	1.18E-12	1.61E-10	DOWN
Contig_154887	1676	-	K14837	#N/A	6	3	169	159	0.237	0.094	6.246	5.687	0.1655	5.9665	-5.17198176	1.19E-12	1.63E-10	DOWN
Contig_122298	1456	-	#N/A	#N/A	28	5	688	612	1.205	0.211	29.299	25.261	0.708	27.28	-5.267950474	1.19E-12	1.64E-10	DOWN
Contig_165488	628	-	K05360	ko00480:Glutathione metabolism,	17	4	388	308	1.663	0.405	38.355	29.478	1.034	33.9165	-5.035679208	1.20E-12	1.64E-10	DOWN
Contig_108993	1537	-	#N/A	#N/A	3	0	151	124	0.108	0	6.097	4.851	0.054	5.474	-6.663492217	1.20E-12	1.64E-10	DOWN
Contig_146977	1329	-	K02906	ko03010:Ribosome,	9	2	227	193	0.429	0.087	10.614	8.74	0.258	9.677	-5.229116891	1.22E-12	1.67E-10	DOWN
Contig_75942	1743	-	K01279	ko04142:Lysosome,	21	5	465	371	0.755	0.183	16.559	12.796	0.469	14.6775	-4.967874524	1.23E-12	1.67E-10	DOWN
Contig_129818	875	-	K07200	ko04714:Thermogenesis,ko04932:Non-alcoholic fatty liver disease (NAFLD),ko04921:Oxytocin signaling pathway,ko04152:AMPK signaling pathway,ko04068:FoxO signaling pathway,ko04910:Insulin signaling pathway,ko04371:Apelin signaling pathway,ko04530:Tight junction,ko04211:Longevity regulating pathway,ko04931:Insulin resistance,ko04922:Glucagon signaling pathway,ko04213:Longevity regulating pathway - mu…	7	2	221	150	0.464	0.113	15.675	10.321	0.2885	12.998	-5.493574524	1.23E-12	1.67E-10	DOWN
Contig_97131	4552	-	K03099	ko04714:Thermogenesis,ko04010:MAPK signaling pathway,ko04151:PI3K-Akt signaling pathway,ko05165:Human papillomavirus infection,ko04810:Regulation of actin cytoskeleton,ko04014:Ras signaling pathway,ko04150:mTOR signaling pathway,ko04510:Focal adhesion,ko05205:Proteoglycans in cancer,ko04068:FoxO signaling pathway,ko04910:Insulin signaling pathway,ko05206:MicroRNAs in cancer,ko04722:Neurotrophin s…	3	0	149	125	0.04	0	2.026	1.656	0.02	1.841	-6.524345816	1.23E-12	1.68E-10	DOWN
Contig_179868	794	-	#N/A	#N/A	9	0	297	224	0.706	0	23.2	16.946	0.353	20.073	-5.829444256	1.27E-12	1.72E-10	DOWN
Contig_112744	1783	-	K00311	#N/A	1	0	116	97	0.042	0	4.044	3.273	0.021	3.6585	-7.444719121	1.28E-12	1.75E-10	DOWN
Contig_121637	1007	-	#N/A	#N/A	10	1	305	214	0.631	0.055	18.807	12.746	0.343	15.7765	-5.523424794	1.29E-12	1.75E-10	DOWN
Contig_158197	1284	-	K20028	#N/A	4	1	165	131	0.214	0.04	7.987	6.133	0.127	7.06	-5.796767781	1.30E-12	1.76E-10	DOWN
Contig_252986	2192	-	#N/A	#N/A	3	1	154	122	0.089	0.034	4.36	3.355	0.0615	3.8575	-5.970935936	1.30E-12	1.77E-10	DOWN
Contig_68854	897	-	#N/A	#N/A	138	25	5239	4076	9.527	1.619	362.214	273.157	5.573	317.6855	-5.83300128	1.32E-12	1.79E-10	DOWN
Contig_220950	2045	-	K07293	ko04014:Ras signaling pathway,ko05205:Proteoglycans in cancer,ko05168:Herpes simplex infection,ko04360:Axon guidance,ko04722:Neurotrophin signaling pathway,ko04072:Phospholipase D signaling pathway,ko04013:MAPK signaling pathway - fly,ko04931:Insulin resistance,ko04670:Leukocyte transendothelial migration,ko04650:Natural killer cell mediated cytotoxicity,ko04630:Jak-STAT signaling pathway,ko04920…	1	0	117	96	0.021	0	3.549	2.823	0.0105	3.186	-8.245213129	1.35E-12	1.82E-10	DOWN
Contig_106408	8408	-	K12856	ko03040:Spliceosome,	20	3	460	466	0.146	0.022	3.395	3.331	0.084	3.363	-5.323215641	1.35E-12	1.83E-10	DOWN
Contig_138577	3156	-	#N/A	#N/A	6	1	172	162	0.118	0.023	3.382	3.09	0.0705	3.236	-5.52044454	1.36E-12	1.84E-10	DOWN
Contig_142429	2926	-	K02214	ko04110:Cell cycle,ko04111:Cell cycle - yeast,ko04113:Meiosis - yeast,	7	1	222	156	0.157	0.023	4.699	3.207	0.09	3.953	-5.456879143	1.37E-12	1.85E-10	DOWN
Contig_207476	5406	-	K11643	ko05165:Human papillomavirus infection,ko05203:Viral carcinogenesis,	7	1	209	160	0.078	0.014	2.401	1.778	0.046	2.0895	-5.505380087	1.39E-12	1.88E-10	DOWN
Contig_216421	3428	-	K20223	ko04013:MAPK signaling pathway - fly,	5	0	175	148	0.098	0	3.165	2.595	0.049	2.88	-5.877143252	1.41E-12	1.90E-10	DOWN
Contig_127527	3288	-	#N/A	#N/A	3	0	146	126	0.053	0	2.751	2.308	0.0265	2.5295	-6.576716069	1.41E-12	1.90E-10	DOWN
Contig_242972	3575	-	K03099	ko04714:Thermogenesis,ko04010:MAPK signaling pathway,ko04151:PI3K-Akt signaling pathway,ko05165:Human papillomavirus infection,ko04810:Regulation of actin cytoskeleton,ko04014:Ras signaling pathway,ko04150:mTOR signaling pathway,ko04510:Focal adhesion,ko05205:Proteoglycans in cancer,ko04068:FoxO signaling pathway,ko04910:Insulin signaling pathway,ko05206:MicroRNAs in cancer,ko04722:Neurotrophin s…	3	0	168	115	0.044	0	2.919	1.935	0.022	2.427	-6.785526775	1.42E-12	1.91E-10	DOWN
Contig_33371	546	-	K00799	ko05225:Hepatocellular carcinoma,ko05418:Fluid shear stress and atherosclerosis,ko00480:Glutathione metabolism,ko00983:Drug metabolism - other enzymes,ko01524:Platinum drug resistance,ko00980:Metabolism of xenobiotics by cytochrome P450,ko05204:Chemical carcinogenesis,ko00982:Drug metabolism - cytochrome P450,	15	5	367	236	1.729	0.511	41.716	25.98	1.12	33.848	-4.917499953	1.42E-12	1.91E-10	DOWN
Contig_210054	4855	-	K00922	ko05169:Epstein-Barr virus infection,ko04151:PI3K-Akt signaling pathway,ko05165:Human papillomavirus infection,ko05166:HTLV-I infection,ko04810:Regulation of actin cytoskeleton,ko05203:Viral carcinogenesis,ko04140:Autophagy - animal,ko04014:Ras signaling pathway,ko04150:mTOR signaling pathway,ko04510:Focal adhesion,ko05205:Proteoglycans in cancer,ko04932:Non-alcoholic fatty liver disease (NAFLD),…	2	3	143	131	0.029	0.036	1.825	1.62	0.0325	1.7225	-5.727920455	1.42E-12	1.92E-10	DOWN
Contig_160848	3554	-	K03099	ko04714:Thermogenesis,ko04010:MAPK signaling pathway,ko04151:PI3K-Akt signaling pathway,ko05165:Human papillomavirus infection,ko04810:Regulation of actin cytoskeleton,ko04014:Ras signaling pathway,ko04150:mTOR signaling pathway,ko04510:Focal adhesion,ko05205:Proteoglycans in cancer,ko04068:FoxO signaling pathway,ko04910:Insulin signaling pathway,ko05206:MicroRNAs in cancer,ko04722:Neurotrophin s…	4	12	277	178	0.074	0.194	4.827	3.006	0.134	3.9165	-4.869260053	1.45E-12	1.95E-10	DOWN
Contig_215872	1770	-	K01081	ko01100:Metabolic pathways,ko01110:Biosynthesis of secondary metabolites,ko00230:Purine metabolism,ko00240:Pyrimidine metabolism,ko00760:Nicotinate and nicotinamide metabolism,	6	1	197	147	0.219	0.025	6.899	5.003	0.122	5.951	-5.608179065	1.45E-12	1.95E-10	DOWN
Contig_197007	720	-	#N/A	#N/A	12	2	320	234	1.006	0.144	27.572	19.543	0.575	23.5575	-5.356480677	1.46E-12	1.96E-10	DOWN
Contig_200488	904	-	K16368	ko01100:Metabolic pathways,ko01110:Biosynthesis of secondary metabolites,ko00564:Glycerophospholipid metabolism,	4	2	151	140	0.24	0.151	10.373	9.281	0.1955	9.827	-5.651510543	1.46E-12	1.96E-10	DOWN
Contig_224817	487	-	#N/A	#N/A	1	1	148	91	0.165	0.159	18.861	11.236	0.162	15.0485	-6.537482066	1.46E-12	1.96E-10	DOWN
Contig_93875	1007	-	#N/A	#N/A	33	8	783	576	1.995	0.444	48.213	34.355	1.2195	41.284	-5.081221097	1.46E-12	1.96E-10	DOWN
Contig_175986	766	-	K12861	ko03040:Spliceosome,	4	1	169	128	0.351	0.082	13.696	10.015	0.2165	11.8555	-5.775045674	1.47E-12	1.96E-10	DOWN
Contig_178414	1359	-	#N/A	#N/A	0	1	137	86	0	0.031	6.246	3.787	0.0155	5.0165	-8.338269125	1.48E-12	1.98E-10	DOWN
Contig_226246	622	-	K03016	ko01100:Metabolic pathways,ko00230:Purine metabolism,ko00240:Pyrimidine metabolism,ko05169:Epstein-Barr virus infection,ko03020:RNA polymerase,ko04623:Cytosolic DNA-sensing pathway,	6	2	215	137	0.606	0.233	21.48	13.253	0.4195	17.3665	-5.371492405	1.48E-12	1.98E-10	DOWN
Contig_158453	1488	-	K09580	ko04141:Protein processing in endoplasmic reticulum,	6	3	213	137	0.248	0.099	8.875	5.542	0.1735	7.2085	-5.376691516	1.49E-12	1.99E-10	DOWN
First_Contig1949	1878	tr|B2ZYT6|B2ZYT6_9STRA:SubName: Full=Glutamine synthetase type III {ECO:0000313|EMBL:BAG39455.1}; GN=dGSIII OS=Chaetoceros compressus.	K01915	ko01100:Metabolic pathways,ko01120:Microbial metabolism in diverse environments,ko01230:Biosynthesis of amino acids,ko02020:Two-component system,ko00630:Glyoxylate and dicarboxylate metabolism,ko00250:Alanine, aspartate and glutamate metabolism,ko04217:Necroptosis,ko04724:Glutamatergic synapse,ko00220:Arginine biosynthesis,ko04727:GABAergic synapse,ko00910:Nitrogen metabolism,	13	37	483	419	0.432	1.136	15.952	13.403	0.784	14.6775	-4.226608792	1.51E-12	2.02E-10	DOWN
Contig_120842	1604	-	#N/A	#N/A	9	2	241	184	0.33	0.067	9.325	6.897	0.1985	8.111	-5.352668882	1.52E-12	2.02E-10	DOWN
Contig_226643	1379	-	#N/A	#N/A	7	4	222	145	0.312	0.166	9.982	6.319	0.239	8.1505	-5.091806042	1.52E-12	2.03E-10	DOWN
Contig_103003	1096	-	K02932	ko03010:Ribosome,	107	20	3521	2959	6.034	1.069	199.249	162.272	3.5515	180.7605	-5.669507157	1.54E-12	2.05E-10	DOWN
Contig_201683	3032	-	K20184	ko04138:Autophagy - yeast,	10	3	254	187	0.205	0.051	5.196	3.708	0.128	4.452	-5.120237877	1.54E-12	2.05E-10	DOWN
Contig_220516	1447	-	#N/A	#N/A	5	0	186	142	0.198	0	7.984	5.913	0.099	6.9485	-6.133129236	1.55E-12	2.06E-10	DOWN
Contig_241572	1070	-	#N/A	#N/A	8	2	201	172	0.437	0.115	11.666	9.655	0.276	10.6605	-5.271463028	1.55E-12	2.06E-10	DOWN
Contig_64709	422	-	K13907	#N/A	20	2	695	476	2.97	0.275	102.188	67.84	1.6225	85.014	-5.711410059	1.55E-12	2.06E-10	DOWN
Contig_123132	1655	-	K03242	ko03013:RNA transport,	24	6	508	419	0.91	0.206	19.05	15.207	0.558	17.1285	-4.939989883	1.57E-12	2.08E-10	DOWN
Contig_207912	1074	-	#N/A	#N/A	42	10	1019	750	2.442	0.556	58.823	41.954	1.499	50.3885	-5.071022221	1.57E-12	2.08E-10	DOWN
Contig_71445	1051	-	K00002	ko01100:Metabolic pathways,ko01110:Biosynthesis of secondary metabolites,ko01130:Biosynthesis of antibiotics,ko01120:Microbial metabolism in diverse environments,ko00010:Glycolysis / Gluconeogenesis,ko00561:Glycerolipid metabolism,ko00040:Pentose and glucuronate interconversions,ko01220:Degradation of aromatic compounds,ko00930:Caprolactam degradation,	12	1	332	268	0.681	0.046	19.619	15.339	0.3635	17.479	-5.587523474	1.57E-12	2.08E-10	DOWN
Contig_230940	1738	-	K01810	ko01100:Metabolic pathways,ko01110:Biosynthesis of secondary metabolites,ko01130:Biosynthesis of antibiotics,ko01120:Microbial metabolism in diverse environments,ko01200:Carbon metabolism,ko00520:Amino sugar and nucleotide sugar metabolism,ko00500:Starch and sucrose metabolism,ko00010:Glycolysis / Gluconeogenesis,ko00030:Pentose phosphate pathway,	8	1	221	174	0.295	0.024	7.882	6.002	0.1595	6.942	-5.443723036	1.59E-12	2.10E-10	DOWN
Contig_128867	1644	-	K14565	ko03008:Ribosome biogenesis in eukaryotes,	16	1	475	433	0.618	0.039	17.909	15.841	0.3285	16.875	-5.682850321	1.59E-12	2.11E-10	DOWN
Contig_240888	2504	-	K03163	#N/A	2	0	136	113	0.059	0	3.359	2.721	0.0295	3.04	-6.687212559	1.60E-12	2.11E-10	DOWN
Contig_206838	927	-	K20638	ko04530:Tight junction,	5	2	191	131	0.365	0.095	12.789	8.499	0.23	10.644	-5.532262744	1.61E-12	2.12E-10	DOWN
Contig_16355	1721	-	#N/A	#N/A	77	114	0	1	2.757	3.84	0	0.036	3.2985	0.018	7.517669388	1.61E-12	2.12E-10	UP
Contig_167462	849	-	#N/A	#N/A	5	2	232	123	0.336	0.156	16.941	8.721	0.246	12.831	-5.704831487	1.61E-12	2.12E-10	DOWN
Contig_126318	755	-	#N/A	#N/A	38	13	683	556	3.106	1.024	56.142	44.258	2.065	50.2	-4.603473677	1.62E-12	2.13E-10	DOWN
Contig_98477	11262	-	#N/A	#N/A	13	0	474	366	0.07	0	2.608	1.953	0.035	2.2805	-6.025851438	1.62E-12	2.13E-10	DOWN
Contig_122892	2189	-	K07300	#N/A	7	1	212	157	0.196	0.023	6.003	4.305	0.1095	5.154	-5.556689762	1.67E-12	2.20E-10	DOWN
Contig_29096	670	-	#N/A	#N/A	42	13	882	620	3.843	1.145	81.666	55.581	2.494	68.6235	-4.782169339	1.68E-12	2.20E-10	DOWN
Contig_223211	1365	-	K12035	ko05206:MicroRNAs in cancer,	8	3	221	157	0.35	0.145	10.043	6.905	0.2475	8.474	-5.097542698	1.68E-12	2.21E-10	DOWN
Contig_240796	2207	-	K01613	ko01100:Metabolic pathways,ko01110:Biosynthesis of secondary metabolites,ko00564:Glycerophospholipid metabolism,	1	1	124	100	0.017	0.032	3.488	2.714	0.0245	3.101	-6.983807966	1.71E-12	2.24E-10	DOWN
Contig_28377	1508	-	#N/A	#N/A	62	41	1010	612	2.527	1.575	41.522	24.403	2.051	32.9625	-4.006426269	1.71E-12	2.24E-10	DOWN
Contig_80741	1270	-	K01265	#N/A	1	1	130	97	0.041	0.039	6.345	4.597	0.04	5.471	-7.095660745	1.73E-12	2.26E-10	DOWN
Contig_237847	1508	-	#N/A	#N/A	5	1	202	129	0.222	0.052	8.313	5.147	0.137	6.73	-5.618358707	1.75E-12	2.29E-10	DOWN
Contig_8779	465	-	#N/A	#N/A	4	2	170	127	0.498	0.235	22.702	16.387	0.3665	19.5445	-5.736805669	1.76E-12	2.30E-10	DOWN
Contig_82455	1934	-	K10744	ko03030:DNA replication,	14	1	463	313	0.431	0.042	14.855	9.722	0.2365	12.2885	-5.69932483	1.76E-12	2.30E-10	DOWN
Contig_174526	589	-	#N/A	#N/A	1	0	113	96	0.131	0	11.94	9.759	0.0655	10.8495	-7.371917936	1.77E-12	2.31E-10	DOWN
Contig_248492	403	-	#N/A	#N/A	0	0	83	107	0	0	12.799	15.923	0	14.361	#NAME?	1.77E-12	2.31E-10	DOWN
Contig_220828	620	-	K07890	#N/A	4	12	274	176	0.427	1.09	27.361	17.066	0.7585	22.2135	-4.872143734	1.78E-12	2.32E-10	DOWN
Contig_32759	2293	-	K04079	ko04141:Protein processing in endoplasmic reticulum,ko04151:PI3K-Akt signaling pathway,ko04621:NOD-like receptor signaling pathway,ko04914:Progesterone-mediated oocyte maturation,ko04217:Necroptosis,ko05418:Fluid shear stress and atherosclerosis,ko04915:Estrogen signaling pathway,ko04626:Plant-pathogen interaction,ko04612:Antigen processing and presentation,ko04657:IL-17 signaling pathway,ko04659…	31	9	564	519	0.843	0.224	15.244	13.598	0.5335	14.421	-4.756539128	1.80E-12	2.34E-10	DOWN
Contig_244010	2561	-	K18081	ko01100:Metabolic pathways,ko00562:Inositol phosphate metabolism,ko04070:Phosphatidylinositol signaling system,	12	4	260	211	0.279	0.095	6.305	4.941	0.187	5.623	-4.910229872	1.80E-12	2.34E-10	DOWN
Contig_159987	897	-	K12272	ko03060:Protein export,	7	4	220	144	0.511	0.272	15.21	9.652	0.3915	12.431	-4.98878624	1.82E-12	2.36E-10	DOWN
Contig_91333	581	-	K21138	ko00230:Purine metabolism,	1	0	100	108	0.092	0	10.711	11.182	0.046	10.9465	-7.894620084	1.82E-12	2.37E-10	DOWN
Contig_101631	1076	-	#N/A	#N/A	94	21	2483	2024	5.404	1.108	143.091	113.049	3.256	128.07	-5.297688059	1.83E-12	2.37E-10	DOWN
Contig_242799	1022	-	#N/A	#N/A	10	3	282	180	0.621	0.161	17.112	10.601	0.391	13.8565	-5.147250477	1.84E-12	2.38E-10	DOWN
Contig_79124	581	-	#N/A	#N/A	3	0	207	105	0.299	0	22.073	10.833	0.1495	16.453	-6.782061371	1.84E-12	2.39E-10	DOWN
Contig_239272	1440	-	#N/A	#N/A	1	0	120	92	0.028	0	5.156	3.837	0.014	4.4965	-8.327231831	1.84E-12	2.39E-10	DOWN
Contig_100861	2675	-	K01228	ko01100:Metabolic pathways,ko04141:Protein processing in endoplasmic reticulum,ko00510:N-Glycan biosynthesis,	4	4	170	135	0.097	0.076	3.949	3.035	0.0865	3.492	-5.335209616	1.85E-12	2.40E-10	DOWN
Contig_73537	1278	-	K04427	ko05169:Epstein-Barr virus infection,ko04010:MAPK signaling pathway,ko04140:Autophagy - animal,ko04152:AMPK signaling pathway,ko05168:Herpes simplex infection,ko04621:NOD-like receptor signaling pathway,ko04660:T cell receptor signaling pathway,ko05418:Fluid shear stress and atherosclerosis,ko04013:MAPK signaling pathway - fly,ko04310:Wnt signaling pathway,ko04380:Osteoclast differentiation,ko040…	13	5	261	220	0.618	0.233	12.648	10.336	0.4255	11.492	-4.755326956	1.86E-12	2.41E-10	DOWN
Contig_28987	1632	-	K05766	ko04810:Regulation of actin cytoskeleton,ko04360:Axon guidance,	7	7	253	146	0.275	0.234	9.605	5.38	0.2545	7.4925	-4.879709617	1.86E-12	2.41E-10	DOWN
Contig_112011	1285	-	K00948	ko01100:Metabolic pathways,ko01110:Biosynthesis of secondary metabolites,ko01130:Biosynthesis of antibiotics,ko01120:Microbial metabolism in diverse environments,ko00230:Purine metabolism,ko01230:Biosynthesis of amino acids,ko01200:Carbon metabolism,ko00030:Pentose phosphate pathway,	11	1	266	259	0.515	0.061	12.856	12.113	0.288	12.4845	-5.437925421	1.87E-12	2.41E-10	DOWN
Contig_216112	3436	-	#N/A	#N/A	2	1	116	138	0.037	0.011	2.093	2.416	0.024	2.2545	-6.553629294	1.88E-12	2.43E-10	DOWN
Contig_137257	1615	-	#N/A	#N/A	7	2	211	149	0.264	0.085	8.107	5.539	0.1745	6.823	-5.289107275	1.90E-12	2.45E-10	DOWN
Contig_196211	799	-	#N/A	#N/A	199	229	17	14	15.391	16.691	1.304	1.075	16.041	1.1895	3.753336906	1.90E-12	2.45E-10	UP
Contig_227498	1614	-	K01915	ko01100:Metabolic pathways,ko01120:Microbial metabolism in diverse environments,ko01230:Biosynthesis of amino acids,ko02020:Two-component system,ko00630:Glyoxylate and dicarboxylate metabolism,ko00250:Alanine, aspartate and glutamate metabolism,ko04217:Necroptosis,ko04724:Glutamatergic synapse,ko00220:Arginine biosynthesis,ko04727:GABAergic synapse,ko00910:Nitrogen metabolism,	7	1	214	155	0.274	0.029	8.241	5.783	0.1515	7.012	-5.532436297	1.91E-12	2.46E-10	DOWN
Contig_157319	4905	-	K01196	ko01100:Metabolic pathways,ko01110:Biosynthesis of secondary metabolites,ko00500:Starch and sucrose metabolism,	5	1	141	170	0.064	0.008	1.778	2.079	0.036	1.9285	-5.743338429	1.93E-12	2.48E-10	DOWN
Contig_221368	3043	-	K15502	#N/A	2	1	199	97	0.049	0.015	4.049	1.914	0.032	2.9815	-6.541822621	1.96E-12	2.52E-10	DOWN
Contig_210324	3556	-	#N/A	#N/A	3	1	141	127	0.051	0.023	2.465	2.154	0.037	2.3095	-5.963911465	1.97E-12	2.53E-10	DOWN
Contig_243476	1524	-	K07466	ko03420:Nucleotide excision repair,ko03440:Homologous recombination,ko03030:DNA replication,ko03460:Fanconi anemia pathway,ko03430:Mismatch repair,	0	0	110	80	0	0	4.476	3.163	0	3.8195	#NAME?	1.98E-12	2.54E-10	DOWN
Contig_207707	1693	-	K18668	#N/A	4	1	175	123	0.152	0.042	6.404	4.349	0.097	5.3765	-5.792538754	2.00E-12	2.56E-10	DOWN
Contig_1674	3113	-	#N/A	#N/A	5091	6757	925	724	101.038	126.263	18.429	13.982	113.6505	16.2055	2.810048592	2.01E-12	2.57E-10	UP
Contig_209323	2843	-	K08776	#N/A	4	3	217	117	0.086	0.069	4.732	2.474	0.0775	3.603	-5.538858531	2.01E-12	2.57E-10	DOWN
Contig_238973	2895	-	K17608	ko04013:MAPK signaling pathway - fly,	3	0	149	121	0.058	0	3.184	2.504	0.029	2.844	-6.615724754	2.03E-12	2.60E-10	DOWN
Contig_201954	761	-	#N/A	#N/A	17	1	565	452	1.35	0.059	46.007	35.675	0.7045	40.841	-5.857274675	2.04E-12	2.61E-10	DOWN
Contig_207237	3559	-	K14537	ko03008:Ribosome biogenesis in eukaryotes,	15	7	281	232	0.262	0.108	4.894	3.91	0.185	4.402	-4.572561969	2.04E-12	2.61E-10	DOWN
Contig_170647	674	-	K20347	#N/A	15	3	319	285	1.36	0.3	29.364	25.45	0.83	27.407	-5.045289271	2.05E-12	2.61E-10	DOWN
Contig_241015	2284	-	K18758	#N/A	6	7	193	155	0.171	0.176	5.241	4.085	0.1735	4.663	-4.748250862	2.05E-12	2.61E-10	DOWN
Contig_162307	823	-	#N/A	#N/A	9	7	220	173	0.684	0.527	16.559	12.668	0.6055	14.6135	-4.593030981	2.05E-12	2.62E-10	DOWN
Contig_87591	1201	-	#N/A	#N/A	59	12	1506	1314	3.048	0.594	77.752	65.754	1.821	71.753	-5.300236325	2.06E-12	2.62E-10	DOWN
Contig_23875	1254	-	#N/A	#N/A	13	1	289	389	0.63	0.041	14.293	18.644	0.3355	16.4685	-5.617252579	2.06E-12	2.63E-10	DOWN
Contig_157895	4643	-	K13025	ko03040:Spliceosome,ko03013:RNA transport,ko03015:mRNA surveillance pathway,	12	27	486	284	0.162	0.332	6.497	3.671	0.247	5.084	-4.363381083	2.12E-12	2.70E-10	DOWN
Contig_229584	1355	-	#N/A	#N/A	5	3	171	138	0.23	0.109	7.843	6.131	0.1695	6.987	-5.365315962	2.13E-12	2.70E-10	DOWN
Contig_167692	1499	-	K00500	ko01100:Metabolic pathways,ko01230:Biosynthesis of amino acids,ko00790:Folate biosynthesis,ko00400:Phenylalanine, tyrosine and tryptophan biosynthesis,ko00360:Phenylalanine metabolism,	19	10	335	266	0.775	0.369	13.861	10.663	0.572	12.262	-4.422035353	2.13E-12	2.71E-10	DOWN
Contig_210683	1111	-	#N/A	#N/A	2	2	154	104	0.092	0.128	8.574	5.651	0.11	7.1125	-6.014781319	2.14E-12	2.71E-10	DOWN
Contig_235155	955	-	#N/A	#N/A	6	4	219	134	0.373	0.229	14.209	8.404	0.301	11.3065	-5.231245106	2.14E-12	2.71E-10	DOWN
Contig_171301	2543	-	K01259	ko00330:Arginine and proline metabolism,	14	2	399	267	0.342	0.05	9.718	6.309	0.196	8.0135	-5.353506937	2.16E-12	2.74E-10	DOWN
Contig_250086	767	-	K21432	#N/A	6	3	162	158	0.511	0.19	13.126	12.374	0.3505	12.75	-5.184938993	2.19E-12	2.77E-10	DOWN
Contig_130782	2222	-	K06158	#N/A	17	6	374	257	0.461	0.146	10.434	6.939	0.3035	8.6865	-4.839006576	2.22E-12	2.81E-10	DOWN
Contig_11742	2603	-	K12417	#N/A	534	676	72	71	12.685	15.117	1.706	1.637	13.901	1.6715	3.05597341	2.22E-12	2.81E-10	UP
Contig_199159	4997	-	#N/A	#N/A	23	3	646	528	0.288	0.032	8.014	6.349	0.16	7.1815	-5.488141401	2.23E-12	2.81E-10	DOWN
Contig_214586	1925	-	K17087	#N/A	5	0	193	136	0.152	0	6.216	4.254	0.076	5.235	-6.106046308	2.26E-12	2.85E-10	DOWN
Contig_142376	473	-	#N/A	#N/A	9	2	207	195	1.201	0.204	27.108	24.834	0.7025	25.971	-5.20825953	2.27E-12	2.86E-10	DOWN
Contig_192234	877	-	#N/A	#N/A	0	0	105	82	0	0	7.431	5.607	0	6.519	#NAME?	2.27E-12	2.86E-10	DOWN
Contig_149712	850	-	K10573	ko04120:Ubiquitin mediated proteolysis,	48	23	789	546	3.484	1.587	57.56	38.589	2.5355	48.0745	-4.244929673	2.32E-12	2.92E-10	DOWN
Contig_211297	806	-	K07953	ko04141:Protein processing in endoplasmic reticulum,ko05134:Legionellosis,	26	12	436	341	2.003	0.869	33.55	25.421	1.436	29.4855	-4.359878005	2.32E-12	2.93E-10	DOWN
Contig_234404	3790	-	K13339	ko04146:Peroxisome,	2	1	160	104	0.032	0.02	2.611	1.657	0.026	2.134	-6.358904743	2.33E-12	2.93E-10	DOWN
Contig_225025	3980	-	K12326	ko04010:MAPK signaling pathway,ko04014:Ras signaling pathway,	1	0	125	88	0.012	0	1.952	1.335	0.006	1.6435	-8.09759324	2.34E-12	2.94E-10	DOWN
Contig_49396	3271	-	K01869	ko00970:Aminoacyl-tRNA biosynthesis,	10	0	289	258	0.187	0	5.484	4.737	0.0935	5.1105	-5.772354273	2.35E-12	2.94E-10	DOWN
Contig_255662	660	-	K07897	ko04144:Endocytosis,ko04140:Autophagy - animal,ko04138:Autophagy - yeast,ko04145:Phagosome,ko04137:Mitophagy - animal,ko05132:Salmonella infection,	0	0	97	87	0	0	9.121	7.929	0	8.525	#NAME?	2.39E-12	2.99E-10	DOWN
Contig_55315	3311	-	#N/A	#N/A	2	2	137	121	0.029	0.028	2.562	2.193	0.0285	2.3775	-6.382339612	2.41E-12	3.02E-10	DOWN
First_Contig5737	2810	-	#N/A	#N/A	9	20	291	246	0.189	0.411	6.416	5.264	0.3	5.84	-4.282933963	2.42E-12	3.03E-10	DOWN
Contig_229417	1468	-	#N/A	#N/A	2	3	151	112	0.076	0.107	6.392	4.577	0.0915	5.4845	-5.905444548	2.43E-12	3.04E-10	DOWN
Contig_239229	828	-	#N/A	#N/A	16	2	460	326	1.163	0.171	34.455	23.695	0.667	29.075	-5.44594862	2.43E-12	3.04E-10	DOWN
Contig_96741	5307	-	K01537	#N/A	16	4	338	281	0.184	0.041	3.947	3.178	0.1125	3.5625	-4.984893108	2.43E-12	3.04E-10	DOWN
Contig_201261	1291	-	K02090	ko04360:Axon guidance,ko05030:Cocaine addiction,	6	3	205	135	0.274	0.148	9.869	6.301	0.211	8.085	-5.25993287	2.44E-12	3.05E-10	DOWN
Contig_221036	926	-	#N/A	#N/A	15	4	337	247	0.972	0.276	22.555	16.047	0.624	19.301	-4.950985757	2.49E-12	3.10E-10	DOWN
Contig_250414	1339	-	K20718	ko04016:MAPK signaling pathway - plant,	3	1	137	128	0.148	0.035	6.333	5.733	0.0915	6.033	-6.042960029	2.49E-12	3.10E-10	DOWN
Contig_206936	612	-	K07305	#N/A	5	0	175	142	0.547	0	17.727	13.981	0.2735	15.854	-5.857162238	2.50E-12	3.11E-10	DOWN
Contig_147450	1640	-	K00827	ko01100:Metabolic pathways,ko01110:Biosynthesis of secondary metabolites,ko00260:Glycine, serine and threonine metabolism,ko00270:Cysteine and methionine metabolism,ko00280:Valine, leucine and isoleucine degradation,ko00250:Alanine, aspartate and glutamate metabolism,	20	2	531	510	0.761	0.07	20.087	18.687	0.4155	19.387	-5.544097287	2.51E-12	3.12E-10	DOWN
Contig_29277	2935	-	#N/A	#N/A	32	73	708	707	0.664	1.445	14.968	14.478	1.0545	14.723	-3.803440669	2.51E-12	3.12E-10	DOWN
Contig_79191	5013	-	K04659	ko04151:PI3K-Akt signaling pathway,ko05165:Human papillomavirus infection,ko04510:Focal adhesion,ko04145:Phagosome,ko04512:ECM-receptor interaction,	12	15	278	212	0.148	0.17	3.442	2.547	0.159	2.9945	-4.235216462	2.51E-12	3.13E-10	DOWN
Contig_217228	7731	-	K11853	#N/A	20	18	347	266	0.156	0.132	2.78	2.066	0.144	2.423	-4.072653688	2.52E-12	3.13E-10	DOWN
Contig_238201	1291	-	K20718	ko04016:MAPK signaling pathway - plant,	2	1	145	109	0.095	0.043	6.95	5.093	0.069	6.0215	-6.447382746	2.53E-12	3.14E-10	DOWN
Contig_138002	2644	-	K18985	#N/A	2	0	129	113	0.055	0	3.032	2.562	0.0275	2.797	-6.668304825	2.57E-12	3.19E-10	DOWN
First_Contig6252	3884	tr|A9TCM2|A9TCM2_PHYPA:SubName: Full=Predicted protein {ECO:0000313|EMBL:EDQ58867.1}; GN=PHYPADRAFT_169325 OS=Physcomitrella patens subsp. patens	K10891	ko03460:Fanconi anemia pathway,	0	0	109	79	0	0	1.739	1.223	0	1.481	#NAME?	2.60E-12	3.22E-10	DOWN
Contig_35916	4509	-	K14439	ko04550:Signaling pathways regulating pluripotency of stem cells,	5	1	155	148	0.072	0.008	2.131	1.966	0.04	2.0485	-5.678424083	2.60E-12	3.23E-10	DOWN
Contig_236562	1807	-	K00728	ko01100:Metabolic pathways,ko00514:Other types of O-glycan biosynthesis,ko00515:Mannose type O-glycan biosynthesis,	4	0	170	126	0.125	0	5.838	4.197	0.0625	5.0175	-6.326968712	2.65E-12	3.28E-10	DOWN
First_Contig6732	6912	tr|A0A024U2F2|A0A024U2F2_9STRA:SubName: Full=TKL/DRK protein kinase {ECO:0000313|EMBL:ETV99797.1}; GN=H310_07843 OS=Aphanomyces invadans.	K08841	#N/A	2	1	142	110	0.018	0.011	1.274	0.958	0.0145	1.116	-6.266140317	2.67E-12	3.30E-10	DOWN
Contig_243050	564	-	K12620	ko03018:RNA degradation,	1	0	105	99	0.16	0	11.569	10.553	0.08	11.061	-7.111266107	2.68E-12	3.32E-10	DOWN
Contig_219945	5710	-	K13708	ko04810:Regulation of actin cytoskeleton,ko04510:Focal adhesion,	3	3	169	119	0.027	0.032	1.836	1.251	0.0295	1.5435	-5.709346718	2.69E-12	3.32E-10	DOWN
Contig_228725	1871	-	K04424	ko04010:MAPK signaling pathway,	9	2	236	178	0.281	0.073	7.829	5.718	0.177	6.7735	-5.25808023	2.70E-12	3.33E-10	DOWN
Contig_223035	1653	-	K14802	#N/A	15	7	266	234	0.546	0.241	9.996	8.492	0.3935	9.244	-4.554081719	2.71E-12	3.34E-10	DOWN
Contig_146740	3537	-	K17535	#N/A	4	7	171	155	0.064	0.108	2.996	2.637	0.086	2.8165	-5.033423002	2.72E-12	3.36E-10	DOWN
Contig_106307	1393	-	K00252	ko01100:Metabolic pathways,ko01130:Biosynthesis of antibiotics,ko01120:Microbial metabolism in diverse environments,ko00310:Lysine degradation,ko00380:Tryptophan metabolism,ko00071:Fatty acid degradation,ko00362:Benzoate degradation,	8	4	193	161	0.348	0.154	8.591	6.946	0.251	7.7685	-4.95187679	2.74E-12	3.37E-10	DOWN
Contig_152862	1922	-	#N/A	#N/A	1	2	132	103	0.046	0.065	4.266	3.212	0.0555	3.739	-6.07402089	2.74E-12	3.37E-10	DOWN
Contig_164176	678	-	K01530	#N/A	7	0	218	166	0.682	0	19.941	14.695	0.341	17.318	-5.666356778	2.75E-12	3.39E-10	DOWN
Contig_147385	5051	-	K05727	#N/A	6	1	183	147	0.075	0.008	2.248	1.754	0.0415	2.001	-5.591466021	2.76E-12	3.40E-10	DOWN
Contig_206028	1643	-	K00600	ko01100:Metabolic pathways,ko01110:Biosynthesis of secondary metabolites,ko01130:Biosynthesis of antibiotics,ko01120:Microbial metabolism in diverse environments,ko01230:Biosynthesis of amino acids,ko01200:Carbon metabolism,ko00260:Glycine, serine and threonine metabolism,ko00630:Glyoxylate and dicarboxylate metabolism,ko00680:Methane metabolism,ko01523:Antifolate resistance,ko00670:One carbon po…	4	2	150	134	0.162	0.077	5.67	4.91	0.1195	5.29	-5.468185199	2.78E-12	3.41E-10	DOWN
Contig_212196	3016	-	#N/A	#N/A	3	1	136	127	0.061	0.019	2.804	2.522	0.04	2.663	-6.056908618	2.80E-12	3.43E-10	DOWN
First_Contig6133	12009	tr|A0A0M0JR49|A0A0M0JR49_9EUKA:SubName: Full=Ring finger protein 213-like protein {ECO:0000313|EMBL:KOO29069.1}; GN=Ctob_009455 OS=Chrysochromulina sp. CCMP291.	#N/A	#N/A	15	2	326	328	0.079	0.01	1.682	1.644	0.0445	1.663	-5.223839022	2.80E-12	3.44E-10	DOWN
Contig_230043	1574	-	K15731	#N/A	8	2	209	161	0.321	0.066	8.253	6.166	0.1935	7.2095	-5.219493736	2.81E-12	3.44E-10	DOWN
Contig_188034	1611	-	K08838	#N/A	7	0	260	157	0.256	0	10	5.852	0.128	7.926	-5.952377252	2.82E-12	3.45E-10	DOWN
Contig_107147	1491	-	K04615	ko04024:cAMP signaling pathway,ko04915:Estrogen signaling pathway,ko04727:GABAergic synapse,ko05032:Morphine addiction,ko04080:Neuroactive ligand-receptor interaction,ko04742:Taste transduction,	2	2	178	96	0.076	0.071	7.409	3.861	0.0735	5.635	-6.26052755	2.83E-12	3.46E-10	DOWN
Contig_83959	5383	-	#N/A	#N/A	18	5	342	306	0.21	0.057	3.935	3.416	0.1335	3.6755	-4.783028875	2.87E-12	3.51E-10	DOWN
Contig_181973	1343	-	K03061	ko05169:Epstein-Barr virus infection,ko03050:Proteasome,	25	9	423	367	1.147	0.394	19.514	16.414	0.7705	17.964	-4.54316986	2.92E-12	3.57E-10	DOWN
Contig_216895	2731	-	K08956	#N/A	13	2	300	257	0.288	0.046	6.805	5.655	0.167	6.23	-5.221312155	2.94E-12	3.58E-10	DOWN
Contig_141618	2371	-	K04437	ko04010:MAPK signaling pathway,ko04510:Focal adhesion,ko05205:Proteoglycans in cancer,ko05132:Salmonella infection,	31	2	1381	1284	0.82	0.046	36.123	32.559	0.433	34.341	-6.309421216	2.96E-12	3.61E-10	DOWN
Contig_245991	847	-	K09602	#N/A	0	2	120	104	0	0.128	8.797	7.405	0.064	8.101	-6.983884292	2.99E-12	3.65E-10	DOWN
Contig_200633	1245	-	K03062	ko05169:Epstein-Barr virus infection,ko05165:Human papillomavirus infection,ko05203:Viral carcinogenesis,ko03050:Proteasome,	8	4	215	151	0.409	0.179	10.715	7.286	0.294	9.0005	-4.936117089	3.03E-12	3.69E-10	DOWN
Contig_83358	723	-	K02889	ko03010:Ribosome,	290	74	7574	5417	24.782	5.928	649.647	450.321	15.355	549.984	-5.162609231	3.06E-12	3.72E-10	DOWN
Contig_353182	917	-	K00857	ko01100:Metabolic pathways,ko00240:Pyrimidine metabolism,ko00983:Drug metabolism - other enzymes,	0	0	111	77	0	0	7.538	5.055	0	6.2965	#NAME?	3.09E-12	3.76E-10	DOWN
Contig_136704	1639	-	K22285	#N/A	24	7	440	384	0.903	0.256	16.666	14.076	0.5795	15.371	-4.729258555	3.10E-12	3.77E-10	DOWN
Contig_200620	1219	-	K04354	ko04151:PI3K-Akt signaling pathway,ko05165:Human papillomavirus infection,ko04111:Cell cycle - yeast,ko04152:AMPK signaling pathway,ko03015:mRNA surveillance pathway,ko04071:Sphingolipid signaling pathway,ko04530:Tight junction,ko04728:Dopaminergic synapse,ko04261:Adrenergic signaling in cardiomyocytes,ko04390:Hippo signaling pathway,ko04391:Hippo signaling pathway - fly,	11	1	329	224	0.535	0.052	16.716	11.033	0.2935	13.8745	-5.562931468	3.11E-12	3.77E-10	DOWN
Contig_85014	825	-	K05755	ko04144:Endocytosis,ko04810:Regulation of actin cytoskeleton,ko04666:Fc gamma R-mediated phagocytosis,ko05132:Salmonella infection,	78	16	2217	1670	5.863	1.109	166.666	121.659	3.486	144.1625	-5.369979555	3.12E-12	3.78E-10	DOWN
Contig_120110	2490	-	#N/A	#N/A	7	9	245	152	0.172	0.203	6.112	3.675	0.1875	4.8935	-4.705904199	3.14E-12	3.81E-10	DOWN
Contig_200592	3421	-	#N/A	#N/A	1	1	118	99	0.012	0.022	2.132	1.742	0.017	1.937	-6.832145397	3.14E-12	3.81E-10	DOWN
Contig_214747	979	-	K03249	ko03013:RNA transport,	16	4	336	276	0.996	0.235	21.28	16.965	0.6155	19.1225	-4.957368481	3.15E-12	3.82E-10	DOWN
Contig_219762	2137	-	#N/A	#N/A	4	1	157	127	0.113	0.021	4.559	3.577	0.067	4.068	-5.924014773	3.18E-12	3.84E-10	DOWN
Contig_7048	757	-	K03111	ko03440:Homologous recombination,ko03030:DNA replication,ko03430:Mismatch repair,	66	17	1410	1128	5.351	1.29	115.501	89.578	3.3205	102.5395	-4.948635459	3.18E-12	3.84E-10	DOWN
Contig_179945	1467	-	#N/A	#N/A	2	4	145	123	0.074	0.143	6.126	5.023	0.1085	5.5745	-5.683075462	3.19E-12	3.86E-10	DOWN
Contig_144764	842	-	K07889	ko04144:Endocytosis,ko04014:Ras signaling pathway,ko04145:Phagosome,ko04962:Vasopressin-regulated water reabsorption,	14	5	310	215	1.039	0.319	22.841	15.355	0.679	19.098	-4.813866178	3.23E-12	3.90E-10	DOWN
Contig_224101	4939	-	K20164	#N/A	4	1	167	122	0.052	0.016	2.103	1.485	0.034	1.794	-5.721501334	3.29E-12	3.98E-10	DOWN
Contig_377418	514	-	#N/A	#N/A	0	0	175	63	0	0	21.123	7.349	0	14.236	#NAME?	3.31E-12	4.00E-10	DOWN
Contig_217294	3677	-	#N/A	#N/A	3	0	140	122	0.047	0	2.366	2.002	0.0235	2.184	-6.538168289	3.34E-12	4.03E-10	DOWN
First_Contig7062	2878	tr|A9P9P5|A9P9P5_POPTR:SubName: Full=Putative uncharacterized protein {ECO:0000313|EMBL:ABK93098.1}; GN=unknown OS=Populus trichocarpa	K03083	ko05169:Epstein-Barr virus infection,ko04151:PI3K-Akt signaling pathway,ko05165:Human papillomavirus infection,ko05166:HTLV-I infection,ko04110:Cell cycle,ko04150:mTOR signaling pathway,ko04510:Focal adhesion,ko04932:Non-alcoholic fatty liver disease (NAFLD),ko05167:Kaposi's sarcoma-associated herpesvirus infection,ko04910:Insulin signaling pathway,ko04360:Axon guidance,ko04722:Neurotrophin signa…	4	0	170	124	0.083	0	3.663	2.591	0.0415	3.127	-6.235524073	3.35E-12	4.03E-10	DOWN
Contig_225335	1778	-	#N/A	#N/A	3	3	155	123	0.118	0.106	5.422	4.154	0.112	4.788	-5.417852515	3.35E-12	4.04E-10	DOWN
Contig_187768	1381	-	K12398	ko04142:Lysosome,	8	1	192	182	0.355	0.054	8.628	7.929	0.2045	8.2785	-5.339196638	3.37E-12	4.05E-10	DOWN
Contig_17273	1194	-	K14753	#N/A	256	55	7415	6028	13.253	2.685	385.129	303.455	7.969	344.292	-5.433090151	3.38E-12	4.07E-10	DOWN
Contig_37538	721	-	#N/A	#N/A	5	0	172	141	0.403	0	14.784	11.722	0.2015	13.253	-6.039395322	3.39E-12	4.07E-10	DOWN
Contig_266729	1566	-	#N/A	#N/A	1	1	128	93	0.035	0.033	5.067	3.568	0.034	4.3175	-6.988517621	3.40E-12	4.08E-10	DOWN
Contig_70584	1479	-	#N/A	#N/A	51	118	1742	935	2.141	4.65	73.047	38.016	3.3955	55.5315	-4.031610429	3.49E-12	4.18E-10	DOWN
Contig_222925	568	-	K09935	#N/A	3	0	154	114	0.289	0	16.812	12.023	0.1445	14.4175	-6.640607719	3.50E-12	4.20E-10	DOWN
Contig_23887	611	-	K02975	ko03010:Ribosome,	266	59	6965	6209	26.938	5.597	706.965	610.78	16.2675	658.8725	-5.339934854	3.55E-12	4.25E-10	DOWN
Contig_194274	737	-	#N/A	#N/A	5	6	190	139	0.404	0.46	15.995	11.362	0.432	13.6785	-4.984734909	3.56E-12	4.27E-10	DOWN
Contig_198756	1524	-	K20642	#N/A	2	0	124	114	0.088	0	5.048	4.502	0.044	4.775	-6.761853399	3.57E-12	4.27E-10	DOWN
Contig_128184	6497	-	K09533	#N/A	2	5	137	141	0.022	0.042	1.306	1.3	0.032	1.303	-5.347621369	3.57E-12	4.27E-10	DOWN
Contig_239836	1769	-	#N/A	#N/A	5	2	173	131	0.183	0.072	6.062	4.456	0.1275	5.259	-5.366219345	3.59E-12	4.29E-10	DOWN
Contig_205771	2768	-	#N/A	#N/A	5	2	178	129	0.109	0.05	3.977	2.809	0.0795	3.393	-5.415462759	3.60E-12	4.29E-10	DOWN
Contig_53586	1787	-	#N/A	#N/A	451	279	3962	5138	15.58	9.069	137.506	172.83	12.3245	155.168	-3.654230041	3.62E-12	4.32E-10	DOWN
Contig_151965	1040	-	K00020	ko01100:Metabolic pathways,ko00280:Valine, leucine and isoleucine degradation,	14	5	307	214	0.831	0.262	18.305	12.34	0.5465	15.3225	-4.809286399	3.67E-12	4.37E-10	DOWN
Contig_208602	2260	-	#N/A	#N/A	4	0	194	116	0.103	0	5.325	3.073	0.0515	4.199	-6.349329546	3.67E-12	4.37E-10	DOWN
Contig_225883	1106	-	K21440	#N/A	1	0	102	99	0.039	0	5.699	5.385	0.0195	5.542	-8.150788777	3.67E-12	4.37E-10	DOWN
Contig_129076	947	-	K03949	ko01100:Metabolic pathways,ko04714:Thermogenesis,ko00190:Oxidative phosphorylation,ko04932:Non-alcoholic fatty liver disease (NAFLD),ko04723:Retrograde endocannabinoid signaling,	9	3	249	163	0.576	0.212	16.283	10.338	0.394	13.3105	-5.078225326	3.68E-12	4.38E-10	DOWN
Contig_270718	2407	-	#N/A	#N/A	4	2	176	119	0.113	0.053	4.547	2.963	0.083	3.755	-5.499557761	3.68E-12	4.38E-10	DOWN
Contig_188881	1138	-	K10251	ko01100:Metabolic pathways,ko01110:Biosynthesis of secondary metabolites,ko01212:Fatty acid metabolism,ko00062:Fatty acid elongation,ko01040:Biosynthesis of unsaturated fatty acids,ko00140:Steroid hormone biosynthesis,	20	3	455	416	1.092	0.174	24.816	21.987	0.633	23.4015	-5.208251697	3.69E-12	4.38E-10	DOWN
Contig_78845	600	-	K02183	ko04014:Ras signaling pathway,ko04218:Cellular senescence,ko04015:Rap1 signaling pathway,ko04921:Oxytocin signaling pathway,ko04024:cAMP signaling pathway,ko04114:Oocyte meiosis,ko05167:Kaposi's sarcoma-associated herpesvirus infection,ko04910:Insulin signaling pathway,ko04722:Neurotrophin signaling pathway,ko04022:cGMP-PKG signaling pathway,ko04371:Apelin signaling pathway,ko04020:Calcium signal…	38	7	1006	769	3.882	0.706	104.011	77.046	2.294	90.5285	-5.302434754	3.72E-12	4.42E-10	DOWN
Contig_187830	896	-	K01092	ko01100:Metabolic pathways,ko00562:Inositol phosphate metabolism,ko04070:Phosphatidylinositol signaling system,ko00521:Streptomycin biosynthesis,	7	4	205	142	0.508	0.277	14.156	9.55	0.3925	11.853	-4.916415788	3.76E-12	4.46E-10	DOWN
Contig_242577	682	-	#N/A	#N/A	3	1	156	113	0.245	0.112	14.219	9.956	0.1785	12.0875	-6.081448005	3.77E-12	4.46E-10	DOWN
Contig_204409	3168	-	K00164	ko01100:Metabolic pathways,ko01110:Biosynthesis of secondary metabolites,ko01130:Biosynthesis of antibiotics,ko01120:Microbial metabolism in diverse environments,ko01200:Carbon metabolism,ko00310:Lysine degradation,ko00380:Tryptophan metabolism,ko00020:Citrate cycle (TCA cycle),	22	5	452	373	0.438	0.087	8.855	7.074	0.2625	7.9645	-4.923194466	3.80E-12	4.50E-10	DOWN
Contig_191013	1150	-	#N/A	#N/A	1	5	174	118	0.045	0.258	9.396	6.186	0.1515	7.791	-5.684418816	3.87E-12	4.58E-10	DOWN
Contig_87552	471	-	K02134	ko01100:Metabolic pathways,ko04714:Thermogenesis,ko00190:Oxidative phosphorylation,	21	4	477	376	2.811	0.516	62.839	47.96	1.6635	55.3995	-5.057579184	3.94E-12	4.66E-10	DOWN
Contig_135556	3576	-	K18465	ko04144:Endocytosis,	13	3	297	223	0.22	0.042	5.156	3.742	0.131	4.449	-5.085842382	3.96E-12	4.68E-10	DOWN
Contig_230600	1363	-	K00801	ko01100:Metabolic pathways,ko01110:Biosynthesis of secondary metabolites,ko01130:Biosynthesis of antibiotics,ko00100:Steroid biosynthesis,ko00909:Sesquiterpenoid and triterpenoid biosynthesis,	10	3	242	179	0.463	0.147	11.013	7.873	0.305	9.443	-4.952364123	3.98E-12	4.70E-10	DOWN
Contig_200765	957	-	K04043	ko03018:RNA degradation,ko04212:Longevity regulating pathway - worm,	9	7	201	175	0.608	0.398	12.997	10.989	0.503	11.993	-4.575490378	3.99E-12	4.71E-10	DOWN
Contig_263696	648	-	K00861	ko01100:Metabolic pathways,ko01110:Biosynthesis of secondary metabolites,ko00740:Riboflavin metabolism,	5	6	205	133	0.442	0.55	19.643	12.361	0.496	16.002	-5.0117683	4.11E-12	4.85E-10	DOWN
Contig_95594	7613	-	K03514	ko03018:RNA degradation,	3	1	133	126	0.026	0.01	1.087	0.998	0.018	1.0425	-5.855906667	4.13E-12	4.87E-10	DOWN
Contig_344981	1654	-	K11251	ko04217:Necroptosis,ko05034:Alcoholism,	10	0	350	232	0.387	0	13.118	8.432	0.1935	10.775	-5.799210493	4.15E-12	4.89E-10	DOWN
Contig_212294	3470	-	K06271	ko05166:HTLV-I infection,ko04510:Focal adhesion,ko04015:Rap1 signaling pathway,ko04611:Platelet activation,	4	1	143	134	0.065	0.012	2.551	2.319	0.0385	2.435	-5.982919516	4.16E-12	4.90E-10	DOWN
Contig_218854	2699	-	#N/A	#N/A	4	1	162	122	0.095	0.018	3.711	2.706	0.0565	3.2085	-5.827504305	4.23E-12	4.97E-10	DOWN
Contig_209559	8551	-	K22262	#N/A	13	6	245	206	0.09	0.042	1.779	1.45	0.066	1.6145	-4.612477606	4.28E-12	5.03E-10	DOWN
Contig_196307	1269	-	K05605	ko01100:Metabolic pathways,ko01200:Carbon metabolism,ko00280:Valine, leucine and isoleucine degradation,ko00640:Propanoate metabolism,ko00410:beta-Alanine metabolism,	11	1	309	222	0.547	0.052	15.114	10.525	0.2995	12.8195	-5.41964018	4.29E-12	5.04E-10	DOWN
Contig_219637	1135	-	K10251	ko01100:Metabolic pathways,ko01110:Biosynthesis of secondary metabolites,ko01212:Fatty acid metabolism,ko00062:Fatty acid elongation,ko01040:Biosynthesis of unsaturated fatty acids,ko00140:Steroid hormone biosynthesis,	5	0	172	139	0.286	0	9.399	7.345	0.143	8.372	-5.871485259	4.30E-12	5.04E-10	DOWN
Contig_224300	4904	-	K03099	ko04714:Thermogenesis,ko04010:MAPK signaling pathway,ko04151:PI3K-Akt signaling pathway,ko05165:Human papillomavirus infection,ko04810:Regulation of actin cytoskeleton,ko04014:Ras signaling pathway,ko04150:mTOR signaling pathway,ko04510:Focal adhesion,ko05205:Proteoglycans in cancer,ko04068:FoxO signaling pathway,ko04910:Insulin signaling pathway,ko05206:MicroRNAs in cancer,ko04722:Neurotrophin s…	5	0	172	139	0.06	0	2.171	1.707	0.03	1.939	-6.014206492	4.30E-12	5.04E-10	DOWN
Contig_245090	1411	-	K21850	#N/A	2	2	143	112	0.1	0.093	6.296	4.754	0.0965	5.525	-5.839301712	4.37E-12	5.12E-10	DOWN
Contig_221836	6131	-	#N/A	#N/A	2	0	137	104	0.015	0	1.384	1.021	0.0075	1.2025	-7.324930583	4.38E-12	5.12E-10	DOWN
Contig_167609	1088	-	K01074	ko01100:Metabolic pathways,ko04142:Lysosome,ko01212:Fatty acid metabolism,ko00062:Fatty acid elongation,	14	9	276	201	0.811	0.455	15.758	11.087	0.633	13.4225	-4.406304095	4.40E-12	5.15E-10	DOWN
Contig_204242	1235	-	K15504	#N/A	9	0	292	205	0.447	0	14.674	9.972	0.2235	12.323	-5.784934877	4.57E-12	5.35E-10	DOWN
Contig_140855	1954	-	#N/A	#N/A	1	1	130	90	0.03	0.027	4.13	2.781	0.0285	3.4555	-6.92178875	4.65E-12	5.43E-10	DOWN
Contig_115603	3433	-	K05723	#N/A	19	2	543	413	0.336	0.042	9.813	7.232	0.189	8.5225	-5.494818555	4.65E-12	5.43E-10	DOWN
Contig_47780	763	-	K02735	ko03050:Proteasome,	28	7	584	441	2.285	0.551	47.477	34.761	1.418	41.119	-4.857875741	4.66E-12	5.44E-10	DOWN
Contig_186907	1296	-	K19028	ko04152:AMPK signaling pathway,ko00051:Fructose and mannose metabolism,ko04922:Glucagon signaling pathway,	13	3	284	224	0.632	0.141	13.57	10.411	0.3865	11.9905	-4.955279596	4.75E-12	5.54E-10	DOWN
First_Contig6695	1546	-	#N/A	#N/A	7	0	236	155	0.262	0	9.457	6.016	0.131	7.7365	-5.88404232	4.78E-12	5.57E-10	DOWN
Contig_181539	987	-	K00059	ko01100:Metabolic pathways,ko01130:Biosynthesis of antibiotics,ko01212:Fatty acid metabolism,ko01040:Biosynthesis of unsaturated fatty acids,ko00061:Fatty acid biosynthesis,ko00780:Biotin metabolism,ko00333:Prodigiosin biosynthesis,	9	2	260	166	0.553	0.104	16.354	10.085	0.3285	13.2195	-5.33063043	4.80E-12	5.59E-10	DOWN
Contig_170052	1100	-	K14802	#N/A	11	8	204	198	0.597	0.418	11.48	10.827	0.5075	11.1535	-4.45794487	4.82E-12	5.61E-10	DOWN
Contig_253793	1373	-	K01001	ko01100:Metabolic pathways,ko00510:N-Glycan biosynthesis,	5	2	166	132	0.247	0.078	7.496	5.764	0.1625	6.63	-5.350497247	4.82E-12	5.61E-10	DOWN
Contig_34921	641	-	K11252	ko05203:Viral carcinogenesis,ko05034:Alcoholism,	15	0	633	432	1.487	0	61.223	40.489	0.7435	50.856	-6.095941441	4.83E-12	5.62E-10	DOWN
Contig_203118	3062	-	K04409	ko04010:MAPK signaling pathway,ko04810:Regulation of actin cytoskeleton,ko04014:Ras signaling pathway,ko04510:Focal adhesion,ko05205:Proteoglycans in cancer,ko04024:cAMP signaling pathway,ko04360:Axon guidance,ko04062:Chemokine signaling pathway,ko04666:Fc gamma R-mediated phagocytosis,ko04011:MAPK signaling pathway - yeast,ko04660:T cell receptor signaling pathway,ko04012:ErbB signaling pathway,…	11	2	234	218	0.213	0.037	4.734	4.287	0.125	4.5105	-5.173287369	4.86E-12	5.65E-10	DOWN
Contig_69196	1000	-	K02873	ko03010:Ribosome,	179	39	4602	3979	11.032	2.255	285.394	239.176	6.6435	262.285	-5.303047994	4.90E-12	5.69E-10	DOWN
Contig_186742	3452	-	K20179	ko04138:Autophagy - yeast,	10	2	246	186	0.176	0.035	4.426	3.241	0.1055	3.8335	-5.183347276	4.93E-12	5.72E-10	DOWN
Contig_203869	2265	-	K09272	#N/A	6	0	201	145	0.167	0	5.505	3.856	0.0835	4.6805	-5.808742648	4.96E-12	5.75E-10	DOWN
Contig_52544	1399	-	K19199	ko00310:Lysine degradation,	92	28	1708	1335	4.072	1.161	75.715	57.356	2.6165	66.5355	-4.668414132	5.00E-12	5.79E-10	DOWN
Contig_244279	691	-	#N/A	#N/A	2	1	133	109	0.214	0.096	11.973	9.465	0.155	10.719	-6.111758294	5.08E-12	5.88E-10	DOWN
Contig_137137	2043	-	#N/A	#N/A	1	1	117	96	0.045	0.042	3.552	2.813	0.0435	3.1825	-6.193001303	5.17E-12	5.98E-10	DOWN
Contig_171754	3070	-	K11265	ko00230:Purine metabolism,ko04714:Thermogenesis,ko04024:cAMP signaling pathway,ko04371:Apelin signaling pathway,ko04713:Circadian entrainment,	7	1	201	150	0.134	0.014	4.053	2.94	0.074	3.4965	-5.562242424	5.18E-12	5.99E-10	DOWN
Contig_214081	2660	-	K03260	ko03013:RNA transport,	8	3	187	160	0.175	0.066	4.356	3.623	0.1205	3.9895	-5.049102895	5.22E-12	6.03E-10	DOWN
Contig_113390	1726	-	#N/A	#N/A	15	0	506	462	0.519	0	18.188	16.078	0.2595	17.133	-6.044899442	5.24E-12	6.04E-10	DOWN
Contig_42831	951	-	#N/A	#N/A	51	71	880	566	3.331	4.335	57.382	35.758	3.833	46.57	-3.602854979	5.33E-12	6.15E-10	DOWN
Contig_229063	1046	-	K09530	ko04141:Protein processing in endoplasmic reticulum,	0	0	110	74	0	0	6.539	4.263	0	5.401	#NAME?	5.43E-12	6.26E-10	DOWN
Contig_35739	1537	-	#N/A	#N/A	99	133	4	3	3.975	5.036	0.175	0.121	4.5055	0.148	4.928018138	5.44E-12	6.27E-10	UP
Contig_210081	2963	-	K01090	#N/A	8	1	186	180	0.171	0.024	3.896	3.653	0.0975	3.7745	-5.274739517	5.46E-12	6.29E-10	DOWN
Contig_118617	3405	-	K10691	ko05165:Human papillomavirus infection,ko05203:Viral carcinogenesis,	7	1	187	156	0.133	0.025	3.4	2.752	0.079	3.076	-5.28305904	5.50E-12	6.32E-10	DOWN
Contig_234036	1582	-	#N/A	#N/A	8	3	176	167	0.298	0.093	6.884	6.361	0.1955	6.6225	-5.082135426	5.54E-12	6.36E-10	DOWN
Contig_203349	2367	-	K06115	#N/A	6	2	184	135	0.152	0.04	4.834	3.421	0.096	4.1275	-5.426089999	5.66E-12	6.50E-10	DOWN
Contig_98816	2958	-	#N/A	#N/A	3	1	141	117	0.072	0.013	2.964	2.369	0.0425	2.6665	-5.971340677	5.66E-12	6.50E-10	DOWN
Contig_4107	1830	-	#N/A	#N/A	13	2	275	255	0.439	0.057	9.324	8.369	0.248	8.8465	-5.156694759	5.67E-12	6.50E-10	DOWN
Contig_97560	2732	-	#N/A	#N/A	1	1	116	96	0.033	0.031	2.627	2.111	0.032	2.369	-6.210062483	5.67E-12	6.50E-10	DOWN
Contig_140617	2448	-	K20292	#N/A	4	1	161	120	0.096	0.022	4.084	2.951	0.059	3.5175	-5.897691659	5.69E-12	6.52E-10	DOWN
Contig_58533	1046	-	K11128	ko03008:Ribosome biogenesis in eukaryotes,	20	4	434	343	1.174	0.215	25.741	19.717	0.6945	22.729	-5.032415707	5.73E-12	6.56E-10	DOWN
Contig_109216	1065	-	#N/A	#N/A	35	4	1267	918	2.051	0.223	73.784	51.835	1.137	62.8095	-5.787678625	5.75E-12	6.58E-10	DOWN
Contig_21682	983	-	#N/A	#N/A	10	3	226	179	0.598	0.157	14.248	10.943	0.3775	12.5955	-5.060287939	5.83E-12	6.67E-10	DOWN
Contig_231706	2382	-	K00111	ko01110:Biosynthesis of secondary metabolites,ko00564:Glycerophospholipid metabolism,	2	0	125	109	0.056	0	3.26	2.758	0.028	3.009	-6.747713469	5.88E-12	6.72E-10	DOWN
Contig_182165	2427	-	K02541	ko04110:Cell cycle,ko04111:Cell cycle - yeast,ko04113:Meiosis - yeast,ko03030:DNA replication,	4	0	168	120	0.092	0	4.289	2.98	0.046	3.6345	-6.303979234	5.88E-12	6.72E-10	DOWN
Contig_227660	2402	-	#N/A	#N/A	4	0	155	126	0.099	0	4.013	3.163	0.0495	3.588	-6.179607555	5.91E-12	6.74E-10	DOWN
Contig_109108	1160	-	#N/A	#N/A	27	6	592	444	1.438	0.306	31.624	22.994	0.872	27.309	-4.968904541	5.93E-12	6.75E-10	DOWN
First_Contig3912	6950	tr|G5A9E0|G5A9E0_PHYSP:SubName: Full=Putative uncharacterized protein {ECO:0000313|EMBL:EGZ08569.1}; GN=PHYSODRAFT_254033 OS=Phytophthora sojae	K15504	#N/A	6	0	162	168	0.05	0	1.441	1.456	0.025	1.4485	-5.856487779	5.92E-12	6.75E-10	DOWN
Contig_46555	639	-	#N/A	#N/A	50	8	1369	1240	4.873	0.695	132.893	116.639	2.784	124.766	-5.485921817	5.95E-12	6.78E-10	DOWN
Contig_34719	619	-	K02940	ko03010:Ribosome,	14	3	249	281	1.409	0.252	24.903	27.327	0.8305	26.115	-4.974754725	6.05E-12	6.89E-10	DOWN
Contig_229563	3204	-	#N/A	#N/A	5	1	169	130	0.104	0.012	3.267	2.435	0.058	2.851	-5.619271329	6.12E-12	6.96E-10	DOWN
Contig_211265	5008	-	K04349	ko04010:MAPK signaling pathway,ko04014:Ras signaling pathway,ko04510:Focal adhesion,	4	1	147	127	0.052	0.01	1.82	1.528	0.031	1.674	-5.754887502	6.14E-12	6.97E-10	DOWN
Contig_159111	3645	-	K20285	#N/A	15	0	479	473	0.248	0	8.146	7.807	0.124	7.9765	-6.007343821	6.18E-12	7.02E-10	DOWN
Contig_228869	1055	-	K01942	ko01100:Metabolic pathways,ko00780:Biotin metabolism,	1	0	111	88	0.043	0	6.553	5.037	0.0215	5.795	-8.074328191	6.19E-12	7.03E-10	DOWN
Contig_89565	923	-	#N/A	#N/A	9	2	236	167	0.595	0.098	15.837	10.846	0.3465	13.3415	-5.266921717	6.27E-12	7.11E-10	DOWN
Contig_90165	1319	-	K15631	ko00790:Folate biosynthesis,	9	6	227	157	0.402	0.245	10.671	7.14	0.3235	8.9055	-4.782858996	6.32E-12	7.16E-10	DOWN
Contig_221666	588	-	#N/A	#N/A	2	1	137	105	0.236	0.115	14.428	10.768	0.1755	12.598	-6.165579876	6.36E-12	7.20E-10	DOWN
Contig_257521	938	-	K11663	#N/A	4	2	159	121	0.289	0.132	10.516	7.727	0.2105	9.1215	-5.437378952	6.36E-12	7.20E-10	DOWN
Contig_113685	1527	-	#N/A	#N/A	8	3	171	170	0.325	0.119	6.962	6.68	0.222	6.821	-4.941351681	6.38E-12	7.22E-10	DOWN
Contig_121666	1321	-	K13303	ko04151:PI3K-Akt signaling pathway,ko04068:FoxO signaling pathway,	11	2	299	192	0.527	0.107	14.058	8.734	0.317	11.396	-5.167900876	6.41E-12	7.24E-10	DOWN
Contig_31791	1267	-	#N/A	#N/A	7	1	201	148	0.347	0.037	9.837	7.009	0.192	8.423	-5.45515595	6.42E-12	7.25E-10	DOWN
Contig_199682	1727	-	K17419	#N/A	13	4	254	213	0.477	0.13	9.132	7.427	0.3035	8.2795	-4.769775224	6.43E-12	7.26E-10	DOWN
Contig_224951	1193	-	K10257	#N/A	6	0	195	144	0.299	0	10.117	7.235	0.1495	8.676	-5.858812663	6.50E-12	7.33E-10	DOWN
Contig_39379	455	-	K02918	ko03010:Ribosome,	6	2	186	133	0.878	0.3	25.409	17.609	0.589	21.509	-5.190529008	6.51E-12	7.34E-10	DOWN
Contig_190012	3400	-	K06683	ko04111:Cell cycle - yeast,ko04113:Meiosis - yeast,ko04392:Hippo signaling pathway - multiple species,	12	5	243	189	0.211	0.093	4.427	3.345	0.152	3.886	-4.676142672	6.58E-12	7.41E-10	DOWN
Contig_206547	868	-	K00799	ko05225:Hepatocellular carcinoma,ko05418:Fluid shear stress and atherosclerosis,ko00480:Glutathione metabolism,ko00983:Drug metabolism - other enzymes,ko01524:Platinum drug resistance,ko00980:Metabolism of xenobiotics by cytochrome P450,ko05204:Chemical carcinogenesis,ko00982:Drug metabolism - cytochrome P450,	13	3	280	219	0.94	0.195	20	15.194	0.5675	17.597	-4.954565291	6.60E-12	7.43E-10	DOWN
Contig_197971	1488	-	K03320	#N/A	9	3	210	168	0.368	0.104	8.773	6.768	0.236	7.7705	-5.041148668	6.72E-12	7.56E-10	DOWN
Contig_53663	502	-	#N/A	#N/A	84	74	0	0	10.281	8.623	0	0	9.452	0	Inf	6.73E-12	7.57E-10	UP
Contig_236614	824	-	#N/A	#N/A	0	1	127	80	0	0.087	9.541	5.829	0.0435	7.685	-7.464886049	6.79E-12	7.63E-10	DOWN
Contig_226799	3956	-	K04427	ko05169:Epstein-Barr virus infection,ko04010:MAPK signaling pathway,ko04140:Autophagy - animal,ko04152:AMPK signaling pathway,ko05168:Herpes simplex infection,ko04621:NOD-like receptor signaling pathway,ko04660:T cell receptor signaling pathway,ko05418:Fluid shear stress and atherosclerosis,ko04013:MAPK signaling pathway - fly,ko04310:Wnt signaling pathway,ko04380:Osteoclast differentiation,ko040…	0	0	92	83	0	0	1.443	1.263	0	1.353	#NAME?	6.80E-12	7.63E-10	DOWN
Contig_180066	3528	-	K14007	ko04141:Protein processing in endoplasmic reticulum,	7	1	193	151	0.123	0.023	3.399	2.575	0.073	2.987	-5.354656963	6.81E-12	7.64E-10	DOWN
Contig_227586	2714	-	K08052	ko04010:MAPK signaling pathway,ko04014:Ras signaling pathway,ko01521:EGFR tyrosine kinase inhibitor resistance,	5	0	200	125	0.115	0	4.561	2.769	0.0575	3.665	-5.994107432	6.83E-12	7.66E-10	DOWN
Contig_24101	431	-	K02917	ko03010:Ribosome,	0	0	120	69	0	0	17.264	9.646	0	13.455	#NAME?	6.87E-12	7.69E-10	DOWN
Contig_121849	3180	-	K10380	ko05205:Proteoglycans in cancer,ko04624:Toll and Imd signaling pathway,	2	1	134	106	0.039	0.012	2.613	2.009	0.0255	2.311	-6.501876202	6.89E-12	7.71E-10	DOWN
Contig_362735	667	-	#N/A	#N/A	4	0	170	118	0.38	0	15.8	10.658	0.19	13.229	-6.121560781	6.92E-12	7.74E-10	DOWN
Contig_104200	440	-	K15095	ko01110:Biosynthesis of secondary metabolites,ko00902:Monoterpenoid biosynthesis,	20	19	316	262	2.873	2.449	44.603	35.794	2.661	40.1985	-3.917101253	7.08E-12	7.92E-10	DOWN
Contig_11763	3289	-	K12828	ko03040:Spliceosome,	3	3	133	132	0.055	0.051	2.504	2.411	0.053	2.4575	-5.535055247	7.14E-12	7.98E-10	DOWN
Contig_239996	624	-	K07560	#N/A	0	0	100	77	0	0	9.89	7.413	0	8.6515	#NAME?	7.26E-12	8.11E-10	DOWN
Contig_256006	1931	-	K01904	ko01100:Metabolic pathways,ko01110:Biosynthesis of secondary metabolites,ko00130:Ubiquinone and other terpenoid-quinone biosynthesis,ko00360:Phenylalanine metabolism,ko00940:Phenylpropanoid biosynthesis,	2	0	140	99	0.066	0	4.48	3.081	0.033	3.7805	-6.83996722	7.31E-12	8.16E-10	DOWN
Contig_40515	7019	-	K17535	#N/A	7	2	161	164	0.065	0.016	1.42	1.403	0.0405	1.4115	-5.123163411	7.37E-12	8.22E-10	DOWN
Contig_218788	1357	-	K17262	#N/A	14	3	316	230	0.64	0.14	14.442	10.17	0.39	12.306	-4.979743963	7.40E-12	8.25E-10	DOWN
Contig_89965	755	-	#N/A	#N/A	14	2	360	249	1.145	0.169	29.598	19.842	0.657	24.72	-5.233641562	7.40E-12	8.25E-10	DOWN
Contig_229841	1888	-	#N/A	#N/A	5	1	157	135	0.155	0.021	5.152	4.285	0.088	4.7185	-5.744680969	7.42E-12	8.26E-10	DOWN
Contig_131831	2931	-	K04409	ko04010:MAPK signaling pathway,ko04810:Regulation of actin cytoskeleton,ko04014:Ras signaling pathway,ko04510:Focal adhesion,ko05205:Proteoglycans in cancer,ko04024:cAMP signaling pathway,ko04360:Axon guidance,ko04062:Chemokine signaling pathway,ko04666:Fc gamma R-mediated phagocytosis,ko04011:MAPK signaling pathway - yeast,ko04660:T cell receptor signaling pathway,ko04012:ErbB signaling pathway,…	18	5	388	268	0.383	0.1	8.208	5.5	0.2415	6.854	-4.826851098	7.43E-12	8.26E-10	DOWN
Contig_227266	1867	-	K08150	#N/A	3	1	142	114	0.084	0.026	4.723	3.68	0.055	4.2015	-6.255329055	7.47E-12	8.30E-10	DOWN
Contig_209573	4351	-	K10643	ko03018:RNA degradation,	1	0	86	113	0.019	0	1.223	1.564	0.0095	1.3935	-7.196569774	7.52E-12	8.36E-10	DOWN
Contig_233491	616	-	#N/A	#N/A	4	5	157	136	0.39	0.494	15.773	13.224	0.442	14.4985	-5.035713468	7.56E-12	8.39E-10	DOWN
Contig_142846	1132	-	K17605	ko04931:Insulin resistance,	7	0	220	155	0.394	0	12.039	8.241	0.197	10.14	-5.685718212	7.57E-12	8.40E-10	DOWN
Contig_43682	432	-	#N/A	#N/A	8	0	303	165	1.079	0	43.517	22.977	0.5395	33.247	-5.945457397	7.61E-12	8.44E-10	DOWN
Contig_207953	1075	-	#N/A	#N/A	7	2	182	147	0.395	0.108	10.527	8.202	0.2515	9.3645	-5.218571661	7.87E-12	8.72E-10	DOWN
Contig_96714	1005	-	K01298	ko04972:Pancreatic secretion,ko04974:Protein digestion and absorption,	3	3	135	129	0.192	0.183	8.306	7.726	0.1875	8.016	-5.417920008	7.89E-12	8.73E-10	DOWN
First_Contig8984	1645	tr|D8MBG2|D8MBG2_BLAHO:SubName: Full=Uncharacterized protein {ECO:0000313|EMBL:CBK25401.2}; GN=GSBLH_T00005008001 OS=Unreviewed; 240 AA.	#N/A	#N/A	1	0	132	78	0.037	0	4.978	2.867	0.0185	3.9225	-7.728104366	7.94E-12	8.79E-10	DOWN
Contig_31696	2908	-	K05864	ko04218:Cellular senescence,ko04217:Necroptosis,	4	2	138	133	0.074	0.042	2.937	2.741	0.058	2.839	-5.613186139	7.99E-12	8.84E-10	DOWN
Contig_219464	4372	-	K03018	ko01100:Metabolic pathways,ko00230:Purine metabolism,ko00240:Pyrimidine metabolism,ko05169:Epstein-Barr virus infection,ko03020:RNA polymerase,ko04623:Cytosolic DNA-sensing pathway,	2	1	116	119	0.028	0.009	1.646	1.63	0.0185	1.638	-6.468266276	8.07E-12	8.92E-10	DOWN
Contig_225547	831	-	#N/A	#N/A	1	0	85	114	0.081	0	6.348	8.25	0.0405	7.299	-7.493633103	8.13E-12	8.98E-10	DOWN
Contig_100026	1759	-	K09500	#N/A	29	4	780	637	1.011	0.145	27.487	21.764	0.578	24.6255	-5.412939715	8.19E-12	9.03E-10	DOWN
Contig_181602	2101	-	#N/A	#N/A	3	2	139	119	0.096	0.061	4.113	3.403	0.0785	3.758	-5.581128603	8.23E-12	9.07E-10	DOWN
Contig_221691	3145	-	#N/A	#N/A	4	8	158	165	0.075	0.145	3.109	3.15	0.11	3.1295	-4.830356747	8.36E-12	9.21E-10	DOWN
Contig_7232	1172	-	K02930	ko03010:Ribosome,	224	51	5392	4525	11.818	2.514	285.294	232.08	7.166	258.687	-5.173895701	8.37E-12	9.22E-10	DOWN
Contig_236823	2921	-	#N/A	#N/A	1	0	97	96	0.029	0	2.057	1.981	0.0145	2.019	-7.1214442	8.38E-12	9.22E-10	DOWN
Contig_49535	1914	-	#N/A	#N/A	2	0	125	106	0.055	0	4.061	3.315	0.0275	3.688	-7.067263227	8.40E-12	9.24E-10	DOWN
Contig_238044	1832	-	#N/A	#N/A	3	0	143	112	0.086	0	4.841	3.686	0.043	4.2635	-6.631557787	8.54E-12	9.39E-10	DOWN
Contig_185505	1207	-	#N/A	#N/A	3	1	140	114	0.156	0.049	7.183	5.67	0.1025	6.4265	-5.970337416	8.60E-12	9.45E-10	DOWN
Contig_173553	436	-	#N/A	#N/A	20	7	408	267	2.806	0.896	58.065	36.75	1.851	47.4075	-4.678738515	8.61E-12	9.45E-10	DOWN
Contig_59990	4664	-	K03255	#N/A	7	1	204	144	0.092	0.015	2.712	1.851	0.0535	2.2815	-5.414299952	8.66E-12	9.50E-10	DOWN
Contig_6602	404	-	#N/A	#N/A	1244	1762	223	205	190.244	253.694	34.161	30.558	221.969	32.3595	2.778096984	8.67E-12	9.50E-10	UP
Contig_219897	463	-	#N/A	#N/A	1	0	102	91	0.171	0	13.712	11.783	0.0855	12.7475	-7.220074203	8.90E-12	9.75E-10	DOWN
Contig_247570	537	-	K02183	ko04014:Ras signaling pathway,ko04218:Cellular senescence,ko04015:Rap1 signaling pathway,ko04921:Oxytocin signaling pathway,ko04024:cAMP signaling pathway,ko04114:Oocyte meiosis,ko05167:Kaposi's sarcoma-associated herpesvirus infection,ko04910:Insulin signaling pathway,ko04722:Neurotrophin signaling pathway,ko04022:cGMP-PKG signaling pathway,ko04371:Apelin signaling pathway,ko04020:Calcium signal…	14	1	457	279	1.646	0.131	52.72	31.274	0.8885	41.997	-5.562770688	8.97E-12	9.83E-10	DOWN
Contig_153406	2947	-	#N/A	#N/A	1	3	126	109	0.028	0.065	2.65	2.231	0.0465	2.4405	-5.713802225	8.99E-12	9.84E-10	DOWN
Contig_211923	2912	-	K20642	#N/A	7	0	203	159	0.152	0	4.322	3.276	0.076	3.799	-5.643476483	9.12E-12	9.98E-10	DOWN
Contig_245113	932	-	K03145	#N/A	0	0	106	73	0	0	7.069	4.736	0	5.9025	#NAME?	9.15E-12	1.00E-09	DOWN
Contig_22276	666	-	K02873	ko03010:Ribosome,	8	4	162	171	0.718	0.313	15.112	15.442	0.5155	15.277	-4.889245026	9.16E-12	1.00E-09	DOWN
Contig_48418	4454	-	#N/A	#N/A	0	1	107	87	0.007	0.013	1.492	1.169	0.01	1.3305	-7.0558247	9.22E-12	1.01E-09	DOWN
Contig_7938	2869	-	#N/A	#N/A	6	0	197	140	0.139	0	4.254	2.94	0.0695	3.597	-5.693637371	9.30E-12	1.01E-09	DOWN
Contig_197467	2058	-	K01893	ko00970:Aminoacyl-tRNA biosynthesis,	19	3	434	344	0.565	0.087	13.09	10.054	0.326	11.572	-5.149622454	9.33E-12	1.02E-09	DOWN
Contig_289229	863	-	#N/A	#N/A	3	0	140	113	0.2	0	10.083	7.874	0.1	8.9785	-6.488402535	9.33E-12	1.02E-09	DOWN
Contig_108953	1791	-	K17408	#N/A	11	1	294	212	0.362	0.026	10.174	7.106	0.194	8.64	-5.476902755	9.35E-12	1.02E-09	DOWN
Contig_197153	580	-	K04393	ko04144:Endocytosis,ko04010:MAPK signaling pathway,ko05165:Human papillomavirus infection,ko04810:Regulation of actin cytoskeleton,ko05203:Viral carcinogenesis,ko04014:Ras signaling pathway,ko04510:Focal adhesion,ko05205:Proteoglycans in cancer,ko04932:Non-alcoholic fatty liver disease (NAFLD),ko04015:Rap1 signaling pathway,ko04360:Axon guidance,ko04722:Neurotrophin signaling pathway,ko04530:Tigh…	43	14	722	576	4.604	1.402	77.229	59.645	3.003	68.437	-4.510300139	9.37E-12	1.02E-09	DOWN
Contig_113510	1221	-	#N/A	#N/A	10	1	232	205	0.502	0.032	11.775	10.106	0.267	10.9405	-5.356695121	9.47E-12	1.03E-09	DOWN
Contig_241078	988	-	K12795	ko04621:NOD-like receptor signaling pathway,ko04626:Plant-pathogen interaction,	1	0	125	79	0.062	0	7.826	4.823	0.031	6.3245	-7.672539403	9.48E-12	1.03E-09	DOWN
Contig_202326	1777	-	K00728	ko01100:Metabolic pathways,ko00514:Other types of O-glycan biosynthesis,ko00515:Mannose type O-glycan biosynthesis,	6	1	192	132	0.223	0.026	6.7	4.466	0.1245	5.583	-5.486822909	9.50E-12	1.03E-09	DOWN
Contig_186391	1508	-	K01128	#N/A	3	0	153	107	0.136	0	6.312	4.255	0.068	5.2835	-6.279815388	9.54E-12	1.04E-09	DOWN
Contig_78094	604	-	K02958	ko03010:Ribosome,	169	36	4957	3376	17.308	3.461	508.955	335.966	10.3845	422.4605	-5.346312797	9.55E-12	1.04E-09	DOWN
Contig_109685	1476	-	#N/A	#N/A	76	20	1520	1168	3.174	0.786	63.855	47.583	1.98	55.719	-4.81459703	9.62E-12	1.04E-09	DOWN
Contig_197162	1369	-	K03953	ko01100:Metabolic pathways,ko04714:Thermogenesis,ko00190:Oxidative phosphorylation,ko04932:Non-alcoholic fatty liver disease (NAFLD),ko04723:Retrograde endocannabinoid signaling,	16	4	308	263	0.708	0.159	13.966	11.547	0.4335	12.7565	-4.879056748	9.72E-12	1.05E-09	DOWN
Contig_199746	9015	-	K10798	ko04210:Apoptosis,ko04217:Necroptosis,ko03410:Base excision repair,ko04212:Longevity regulating pathway - worm,ko04214:Apoptosis - fly,	12	5	214	200	0.08	0.033	1.472	1.336	0.0565	1.404	-4.635148258	9.74E-12	1.05E-09	DOWN
Contig_206512	2052	-	K14546	ko03008:Ribosome biogenesis in eukaryotes,	15	4	278	241	0.457	0.1	8.393	7.06	0.2785	7.7265	-4.794065808	9.80E-12	1.06E-09	DOWN
Contig_190763	2675	-	K05723	#N/A	4	0	152	123	0.089	0	3.522	2.768	0.0445	3.145	-6.143110871	9.88E-12	1.07E-09	DOWN
Contig_220692	4358	-	#N/A	#N/A	3	2	172	104	0.049	0.027	2.452	1.43	0.038	1.941	-5.674656889	9.94E-12	1.07E-09	DOWN
Contig_207398	985	-	#N/A	#N/A	5	1	149	138	0.343	0.054	9.409	8.44	0.1985	8.9245	-5.490560431	9.95E-12	1.07E-09	DOWN
Contig_254253	2685	-	K17535	#N/A	2	0	142	96	0.057	0	3.29	2.157	0.0285	2.7235	-6.578356138	1.00E-11	1.08E-09	DOWN
Contig_202650	3427	-	K10356	#N/A	6	1	149	159	0.103	0.018	2.701	2.796	0.0605	2.7485	-5.505565527	1.01E-11	1.09E-09	DOWN
Contig_219906	613	-	K02169	ko01100:Metabolic pathways,ko00780:Biotin metabolism,	34	6	821	642	3.389	0.591	83.07	62.967	1.99	73.0185	-5.197421696	1.02E-11	1.09E-09	DOWN
Contig_229630	2171	-	K20639	#N/A	7	1	185	150	0.206	0.021	5.297	4.157	0.1135	4.727	-5.380160662	1.02E-11	1.10E-09	DOWN
Contig_59392	1367	-	K01758	ko01100:Metabolic pathways,ko01130:Biosynthesis of antibiotics,ko01230:Biosynthesis of amino acids,ko00260:Glycine, serine and threonine metabolism,ko00270:Cysteine and methionine metabolism,ko00450:Selenocompound metabolism,	16	1	432	375	0.734	0.062	19.587	16.485	0.398	18.036	-5.501967174	1.03E-11	1.10E-09	DOWN
Contig_77738	773	-	#N/A	#N/A	55	5	2615	2187	4.419	0.401	209.814	170.056	2.41	189.935	-6.300328824	1.03E-11	1.11E-09	DOWN
Contig_110492	1494	-	K07375	ko04145:Phagosome,ko04540:Gap junction,	57	8	1680	1627	2.352	0.318	69.751	65.446	1.335	67.5985	-5.662079587	1.03E-11	1.11E-09	DOWN
Contig_88710	836	-	K02726	ko03050:Proteasome,	44	13	725	642	3.232	0.936	53.768	46.189	2.084	49.9785	-4.58388042	1.04E-11	1.11E-09	DOWN
Contig_232822	2400	-	K12867	ko03040:Spliceosome,	3	2	142	115	0.083	0.039	3.666	2.878	0.061	3.272	-5.745219695	1.04E-11	1.12E-09	DOWN
Contig_216734	1887	-	#N/A	#N/A	7	0	189	165	0.234	0	6.219	5.243	0.117	5.731	-5.614206461	1.04E-11	1.12E-09	DOWN
Contig_228163	2990	-	#N/A	#N/A	0	0	104	73	0	0	2.159	1.458	0	1.8085	#NAME?	1.04E-11	1.12E-09	DOWN
Contig_45146	491	-	#N/A	#N/A	188	278	2429	1835	23.6	32.908	306.784	224.608	28.254	265.696	-3.233249475	1.04E-11	1.12E-09	DOWN
Contig_121297	633	-	K02875	ko03010:Ribosome,	146	32	3604	2891	14.24	2.907	353.11	274.522	8.5735	313.816	-5.193890817	1.05E-11	1.12E-09	DOWN
Contig_189693	2628	-	#N/A	#N/A	9	5	208	158	0.208	0.108	4.897	3.624	0.158	4.2605	-4.753026287	1.05E-11	1.13E-09	DOWN
Contig_228850	1396	-	K16726	#N/A	6	1	159	148	0.27	0.035	7.072	6.368	0.1525	6.72	-5.461580085	1.05E-11	1.13E-09	DOWN
Contig_28238	660	-	K02885	ko03010:Ribosome,	264	49	7863	6870	24.673	4.296	738.865	625.705	14.4845	682.285	-5.55779271	1.06E-11	1.13E-09	DOWN
Contig_191014	1169	-	#N/A	#N/A	14	2	320	252	0.748	0.089	16.985	12.953	0.4185	14.969	-5.160606413	1.06E-11	1.13E-09	DOWN
Contig_86026	3965	-	K13024	ko04070:Phosphatidylinositol signaling system,	5	1	161	129	0.075	0.009	2.525	1.95	0.042	2.2375	-5.735354544	1.08E-11	1.15E-09	DOWN
Contig_207715	1526	-	K04679	ko04144:Endocytosis,ko04350:TGF-beta signaling pathway,	12	8	227	183	0.484	0.296	9.214	7.228	0.39	8.221	-4.397767864	1.09E-11	1.16E-09	DOWN
Contig_232827	1560	-	K00383	ko00480:Glutathione metabolism,ko04918:Thyroid hormone synthesis,	23	9	401	296	0.9	0.336	15.954	11.4	0.618	13.677	-4.468001167	1.09E-11	1.17E-09	DOWN
Contig_247493	478	-	#N/A	#N/A	18	7	316	249	2.34	0.816	40.96	31.256	1.578	36.108	-4.516149402	1.10E-11	1.18E-09	DOWN
Contig_222632	1962	-	K00059	ko01100:Metabolic pathways,ko01130:Biosynthesis of antibiotics,ko01212:Fatty acid metabolism,ko01040:Biosynthesis of unsaturated fatty acids,ko00061:Fatty acid biosynthesis,ko00780:Biotin metabolism,ko00333:Prodigiosin biosynthesis,	10	2	217	187	0.307	0.052	6.854	5.718	0.1795	6.286	-5.130086523	1.10E-11	1.18E-09	DOWN
Contig_87327	863	-	K02962	ko03010:Ribosome,	180	49	3839	2745	12.856	3.283	275.887	191.161	8.0695	233.524	-4.854947733	1.11E-11	1.18E-09	DOWN
Contig_202114	1553	-	K17732	#N/A	23	5	468	375	0.896	0.176	18.691	14.497	0.536	16.594	-4.95228488	1.11E-11	1.18E-09	DOWN
Contig_168224	2334	-	K20642	#N/A	4	1	168	112	0.114	0.035	4.453	2.893	0.0745	3.673	-5.62357466	1.14E-11	1.21E-09	DOWN
Contig_237247	2106	-	K00679	ko00561:Glycerolipid metabolism,	6	2	174	133	0.18	0.065	5.121	3.788	0.1225	4.4545	-5.18440985	1.13E-11	1.21E-09	DOWN
Contig_197584	4199	-	#N/A	#N/A	2	0	142	95	0.032	0	2.091	1.366	0.016	1.7285	-6.755304888	1.17E-11	1.24E-09	DOWN
Contig_86770	1817	-	#N/A	#N/A	52	29	770	502	1.752	0.924	26.273	16.621	1.338	21.447	-4.002625837	1.19E-11	1.26E-09	DOWN
Contig_119944	1443	-	#N/A	#N/A	0	0	96	76	0	0	4.116	3.184	0	3.65	#NAME?	1.19E-11	1.27E-09	DOWN
Contig_143774	2903	-	#N/A	#N/A	4	3	141	130	0.093	0.07	3.017	2.696	0.0815	2.8565	-5.13130466	1.21E-11	1.28E-09	DOWN
Contig_200553	3441	-	K20222	#N/A	10	1	237	198	0.173	0.013	4.264	3.467	0.093	3.8655	-5.377280511	1.21E-11	1.28E-09	DOWN
Contig_48550	1922	-	#N/A	#N/A	3580	5735	728	595	115.071	173.585	23.503	18.604	144.328	21.0535	2.777219217	1.21E-11	1.28E-09	UP
Contig_225066	3778	-	#N/A	#N/A	10	4	187	187	0.17	0.057	3.063	2.982	0.1135	3.0225	-4.734978137	1.22E-11	1.29E-09	DOWN
Contig_204092	2446	-	K17065	ko04621:NOD-like receptor signaling pathway,ko04217:Necroptosis,ko04214:Apoptosis - fly,ko04668:TNF signaling pathway,ko04139:Mitophagy - yeast,	4	3	146	126	0.112	0.073	3.692	3.086	0.0925	3.389	-5.195262461	1.23E-11	1.30E-09	DOWN
Contig_73833	2409	-	K18441	ko04144:Endocytosis,ko04072:Phospholipase D signaling pathway,	3	2	147	111	0.084	0.039	3.786	2.762	0.0615	3.274	-5.734324101	1.24E-11	1.31E-09	DOWN
Contig_71029	1358	-	K00166	ko01100:Metabolic pathways,ko01110:Biosynthesis of secondary metabolites,ko01130:Biosynthesis of antibiotics,ko00280:Valine, leucine and isoleucine degradation,ko00640:Propanoate metabolism,	9	4	233	150	0.42	0.177	10.638	6.631	0.2985	8.6345	-4.854309801	1.24E-11	1.31E-09	DOWN
Contig_218386	2862	-	K20655	#N/A	2	1	118	112	0.047	0.015	2.553	2.345	0.031	2.449	-6.303780748	1.26E-11	1.32E-09	DOWN
Contig_126031	4256	-	#N/A	#N/A	2	1	119	111	0.022	0.014	1.738	1.568	0.018	1.653	-6.520946008	1.27E-11	1.34E-09	DOWN
Contig_191901	2060	-	#N/A	#N/A	20	2	521	428	0.588	0.056	15.69	12.486	0.322	14.088	-5.451262316	1.27E-11	1.34E-09	DOWN
Contig_148764	1521	-	#N/A	#N/A	10	12	210	187	0.391	0.458	8.553	7.393	0.4245	7.973	-4.23128621	1.28E-11	1.34E-09	DOWN
Contig_235243	477	-	K20526	#N/A	2	0	116	109	0.275	0	15.087	13.693	0.1375	14.39	-6.709491163	1.28E-11	1.35E-09	DOWN
Contig_11741	1967	-	#N/A	#N/A	554	772	92	53	17.405	22.844	2.892	1.621	20.1245	2.2565	3.156794256	1.29E-11	1.35E-09	UP
Contig_179691	1758	-	K00699	ko01100:Metabolic pathways,ko01110:Biosynthesis of secondary metabolites,ko00860:Porphyrin and chlorophyll metabolism,ko00983:Drug metabolism - other enzymes,ko00830:Retinol metabolism,ko00040:Pentose and glucuronate interconversions,ko00053:Ascorbate and aldarate metabolism,ko00140:Steroid hormone biosynthesis,ko00980:Metabolism of xenobiotics by cytochrome P450,ko05204:Chemical carcinogenesis,k…	10	2	247	174	0.342	0.051	8.727	5.936	0.1965	7.3315	-5.221507181	1.29E-11	1.35E-09	DOWN
Contig_200218	4517	-	K00157	ko01100:Metabolic pathways,ko01120:Microbial metabolism in diverse environments,ko00280:Valine, leucine and isoleucine degradation,ko00380:Tryptophan metabolism,ko00760:Nicotinate and nicotinamide metabolism,ko00350:Tyrosine metabolism,ko00830:Retinol metabolism,ko04630:Jak-STAT signaling pathway,ko00982:Drug metabolism - cytochrome P450,ko00750:Vitamin B6 metabolism,	6	0	159	160	0.078	0	2.179	2.136	0.039	2.1575	-5.789742625	1.29E-11	1.35E-09	DOWN
Contig_240559	8102	-	K19525	#N/A	10	1	239	196	0.075	0.01	1.83	1.451	0.0425	1.6405	-5.270528942	1.29E-11	1.35E-09	DOWN
Contig_64633	5857	-	K07497	#N/A	135	21	4874	3800	1.425	0.207	51.606	39	0.816	45.303	-5.794893627	1.29E-11	1.35E-09	DOWN
Contig_134071	1218	-	K01045	ko01120:Microbial metabolism in diverse environments,	1	2	114	102	0.042	0.079	5.816	5.055	0.0605	5.4355	-6.489333799	1.30E-11	1.36E-09	DOWN
Contig_148624	548	-	K07305	#N/A	27	57	778	449	3.024	6.061	88.076	49.285	4.5425	68.6805	-3.918342123	1.30E-11	1.37E-09	DOWN
Contig_270627	2041	-	K03099	ko04714:Thermogenesis,ko04010:MAPK signaling pathway,ko04151:PI3K-Akt signaling pathway,ko05165:Human papillomavirus infection,ko04810:Regulation of actin cytoskeleton,ko04014:Ras signaling pathway,ko04150:mTOR signaling pathway,ko04510:Focal adhesion,ko05205:Proteoglycans in cancer,ko04068:FoxO signaling pathway,ko04910:Insulin signaling pathway,ko05206:MicroRNAs in cancer,ko04722:Neurotrophin s…	3	0	151	105	0.095	0	4.58	3.103	0.0475	3.8415	-6.33759843	1.31E-11	1.37E-09	DOWN
First_Contig5824	1965	-	#N/A	#N/A	3	0	127	118	0.102	0	4.011	3.622	0.051	3.8165	-6.225609134	1.32E-11	1.38E-09	DOWN
Contig_210440	615	-	K12845	ko03040:Spliceosome,ko03008:Ribosome biogenesis in eukaryotes,	23	3	591	459	2.323	0.293	59.574	44.868	1.308	52.221	-5.319195639	1.34E-11	1.40E-09	DOWN
Contig_151216	5656	-	#N/A	#N/A	7	3	157	155	0.081	0.027	1.727	1.647	0.054	1.687	-4.965356756	1.34E-11	1.40E-09	DOWN
Contig_34375	4009	-	#N/A	#N/A	193	316	17	24	2.975	4.583	0.259	0.358	3.779	0.3085	3.614662124	1.34E-11	1.40E-09	UP
Contig_211235	2057	-	K13624	ko00860:Porphyrin and chlorophyll metabolism,ko04216:Ferroptosis,	7	3	172	144	0.203	0.077	5.174	4.218	0.14	4.696	-5.067933676	1.35E-11	1.40E-09	DOWN
Contig_235501	1124	-	#N/A	#N/A	9	1	214	182	0.512	0.053	11.791	9.749	0.2825	10.77	-5.252623572	1.35E-11	1.40E-09	DOWN
First_Contig6362	3130	tr|F0YD85|F0YD85_AURAN:SubName: Full=Putative uncharacterized protein {ECO:0000313|EMBL:EGB07016.1}; GN=AURANDRAFT_28224 OS=Aureococcus anophagefferens	K00852	ko00030:Pentose phosphate pathway,	6	0	207	134	0.109	0	4.1	2.58	0.0545	3.34	-5.937448063	1.35E-11	1.41E-09	DOWN
Contig_243201	4417	-	#N/A	#N/A	0	0	98	74	0	0	1.377	1.007	0	1.192	#NAME?	1.35E-11	1.41E-09	DOWN
Contig_220324	455	-	#N/A	#N/A	7	6	210	134	0.968	0.71	28.645	17.69	0.839	23.1675	-4.787287751	1.37E-11	1.43E-09	DOWN
Contig_164460	2112	-	#N/A	#N/A	6	2	191	125	0.162	0.043	5.622	3.555	0.1025	4.5885	-5.484326793	1.38E-11	1.43E-09	DOWN
Contig_173339	2603	-	K08052	ko04010:MAPK signaling pathway,ko04014:Ras signaling pathway,ko01521:EGFR tyrosine kinase inhibitor resistance,	6	0	139	195	0.154	0	3.317	4.498	0.077	3.9075	-5.665243617	1.38E-11	1.43E-09	DOWN
Contig_211338	1992	-	K03130	ko05168:Herpes simplex infection,ko03022:Basal transcription factors,	5	1	170	123	0.159	0.021	5.286	3.703	0.09	4.4945	-5.642091817	1.38E-11	1.44E-09	DOWN
Contig_235960	1577	-	K07071	#N/A	7	2	180	142	0.272	0.065	7.084	5.415	0.1685	6.2495	-5.212920273	1.42E-11	1.48E-09	DOWN
Contig_225246	2525	-	K02355	#N/A	9	2	194	177	0.226	0.037	4.773	4.217	0.1315	4.495	-5.095186411	1.43E-11	1.48E-09	DOWN
Contig_172497	3867	-	#N/A	#N/A	5	8	168	152	0.082	0.122	2.7	2.37	0.102	2.535	-4.63534469	1.43E-11	1.48E-09	DOWN
Contig_160621	3530	-	#N/A	#N/A	16	4	347	242	0.28	0.064	6.102	4.125	0.172	5.1135	-4.89383063	1.44E-11	1.50E-09	DOWN
Contig_202304	1675	-	K09649	#N/A	6	0	163	154	0.223	0	6.048	5.515	0.1115	5.7815	-5.696328231	1.47E-11	1.52E-09	DOWN
Contig_220080	1378	-	K00825	ko01100:Metabolic pathways,ko01130:Biosynthesis of antibiotics,ko00310:Lysine degradation,ko00380:Tryptophan metabolism,ko01210:2-Oxocarboxylic acid metabolism,ko00300:Lysine biosynthesis,	2	2	122	104	0.104	0.066	5.481	4.517	0.085	4.999	-5.878032876	1.48E-11	1.53E-09	DOWN
Contig_219590	3970	-	K18081	ko01100:Metabolic pathways,ko00562:Inositol phosphate metabolism,ko04070:Phosphatidylinositol signaling system,	2	1	144	96	0.038	0.012	2.256	1.448	0.025	1.852	-6.211012193	1.48E-11	1.53E-09	DOWN
Contig_226183	2493	-	#N/A	#N/A	3	1	125	119	0.081	0.019	3.112	2.878	0.05	2.995	-5.904484098	1.49E-11	1.54E-09	DOWN
Contig_194760	1314	-	#N/A	#N/A	8	0	231	166	0.391	0	10.882	7.575	0.1955	9.2285	-5.560855659	1.49E-11	1.54E-09	DOWN
Contig_262732	559	-	#N/A	#N/A	1	0	110	82	0.135	0	12.164	8.786	0.0675	10.475	-7.277847026	1.52E-11	1.57E-09	DOWN
Contig_227925	1050	-	#N/A	#N/A	0	0	84	84	0	0	4.953	4.806	0	4.8795	#NAME?	1.53E-11	1.58E-09	DOWN
Contig_120330	2188	-	K00799	ko05225:Hepatocellular carcinoma,ko05418:Fluid shear stress and atherosclerosis,ko00480:Glutathione metabolism,ko00983:Drug metabolism - other enzymes,ko01524:Platinum drug resistance,ko00980:Metabolism of xenobiotics by cytochrome P450,ko05204:Chemical carcinogenesis,ko00982:Drug metabolism - cytochrome P450,	6	2	188	125	0.178	0.04	5.331	3.437	0.109	4.384	-5.329847758	1.54E-11	1.59E-09	DOWN
Contig_227125	2742	-	K10798	ko04210:Apoptosis,ko04217:Necroptosis,ko03410:Base excision repair,ko04212:Longevity regulating pathway - worm,ko04214:Apoptosis - fly,	5	1	184	117	0.117	0.028	4.153	2.567	0.0725	3.36	-5.534336428	1.54E-11	1.59E-09	DOWN
Contig_61570	1009	-	#N/A	#N/A	1	2	137	89	0.088	0.133	8.411	5.289	0.1105	6.85	-5.953985713	1.55E-11	1.59E-09	DOWN
Contig_83909	644	-	K07897	ko04144:Endocytosis,ko04140:Autophagy - animal,ko04138:Autophagy - yeast,ko04145:Phagosome,ko04137:Mitophagy - animal,ko05132:Salmonella infection,	44	13	799	587	4.224	1.143	76.907	54.762	2.6835	65.8345	-4.616656021	1.59E-11	1.64E-09	DOWN
Contig_153097	6927	-	K04533	#N/A	5	0	177	125	0.043	0	1.582	1.088	0.0215	1.335	-5.956359272	1.59E-11	1.64E-09	DOWN
Contig_252176	1276	-	K10407	ko05132:Salmonella infection,	1	0	100	88	0.037	0	4.857	4.126	0.0185	4.4915	-7.923528253	1.61E-11	1.65E-09	DOWN
Contig_227311	1646	-	K21770	ko05166:HTLV-I infection,ko04110:Cell cycle,ko04218:Cellular senescence,ko04114:Oocyte meiosis,ko04068:FoxO signaling pathway,ko04914:Progesterone-mediated oocyte maturation,ko04115:p53 signaling pathway,	10	0	306	215	0.388	0	11.522	7.838	0.194	9.68	-5.64087849	1.61E-11	1.66E-09	DOWN
Contig_130619	845	-	#N/A	#N/A	11	1	267	210	0.768	0.073	19.57	14.97	0.4205	17.27	-5.360018472	1.62E-11	1.66E-09	DOWN
Contig_206996	1522	-	K00129	ko01100:Metabolic pathways,ko01110:Biosynthesis of secondary metabolites,ko01120:Microbial metabolism in diverse environments,ko00010:Glycolysis / Gluconeogenesis,ko00410:beta-Alanine metabolism,ko00350:Tyrosine metabolism,ko00340:Histidine metabolism,ko00360:Phenylalanine metabolism,ko00980:Metabolism of xenobiotics by cytochrome P450,ko05204:Chemical carcinogenesis,ko00982:Drug metabolism - cyt…	7	2	179	141	0.271	0.076	7.292	5.549	0.1735	6.4205	-5.209678084	1.62E-11	1.67E-09	DOWN
Contig_205271	1870	-	K20032	#N/A	6	0	190	138	0.203	0	6.307	4.424	0.1015	5.3655	-5.724160987	1.63E-11	1.67E-09	DOWN
First_Contig1601	821	-	#N/A	#N/A	104	39	1616	1145	7.848	2.766	122.053	83.812	5.307	102.9325	-4.277658213	1.63E-11	1.68E-09	DOWN
Contig_123199	1989	-	K02145	ko01100:Metabolic pathways,ko00190:Oxidative phosphorylation,ko04150:mTOR signaling pathway,ko04145:Phagosome,ko04721:Synaptic vesicle cycle,ko04966:Collecting duct acid secretion,	58	12	1336	1026	1.796	0.365	41.659	31.01	1.0805	36.3345	-5.071569076	1.64E-11	1.68E-09	DOWN
Contig_413765	1909	-	#N/A	#N/A	0	0	122	64	0	0	3.952	2.014	0	2.983	#NAME?	1.65E-11	1.69E-09	DOWN
Contig_166731	5092	-	K08052	ko04010:MAPK signaling pathway,ko04014:Ras signaling pathway,ko01521:EGFR tyrosine kinase inhibitor resistance,	28	3	766	666	0.334	0.037	9.327	7.867	0.1855	8.597	-5.534342214	1.65E-11	1.69E-09	DOWN
Contig_33518	1551	-	#N/A	#N/A	13	3	240	221	0.516	0.127	9.585	8.555	0.3215	9.07	-4.818211908	1.66E-11	1.69E-09	DOWN
Contig_89051	2133	-	K08337	ko04140:Autophagy - animal,ko04138:Autophagy - yeast,ko04136:Autophagy - other,ko04216:Ferroptosis,	2	1	132	91	0.057	0.017	3.829	2.557	0.037	3.193	-6.431243472	1.66E-11	1.70E-09	DOWN
Contig_235951	1114	-	K01110	ko04151:PI3K-Akt signaling pathway,ko05165:Human papillomavirus infection,ko04140:Autophagy - animal,ko04150:mTOR signaling pathway,ko04510:Focal adhesion,ko04218:Cellular senescence,ko04068:FoxO signaling pathway,ko05206:MicroRNAs in cancer,ko00562:Inositol phosphate metabolism,ko04071:Sphingolipid signaling pathway,ko04070:Phosphatidylinositol signaling system,ko05225:Hepatocellular carcinoma,k…	7	3	173	141	0.369	0.141	9.604	7.63	0.255	8.617	-5.078616532	1.67E-11	1.70E-09	DOWN
Contig_52889	582	-	K02951	ko03010:Ribosome,	233	44	6773	5429	24.787	4.392	721.748	560.739	14.5895	641.2435	-5.457869951	1.68E-11	1.71E-09	DOWN
Contig_100069	2515	-	K14539	ko03008:Ribosome biogenesis in eukaryotes,	3	1	156	102	0.084	0.013	3.839	2.44	0.0485	3.1395	-6.016406255	1.72E-11	1.75E-09	DOWN
Contig_109407	3522	-	K08653	ko04141:Protein processing in endoplasmic reticulum,	1	2	138	88	0.012	0.034	2.422	1.509	0.023	1.9655	-6.417118692	1.72E-11	1.75E-09	DOWN
Contig_222918	3702	-	K14950	#N/A	6	2	183	126	0.093	0.039	3.069	2.053	0.066	2.561	-5.278097418	1.72E-11	1.75E-09	DOWN
Contig_208495	624	-	K02151	ko01100:Metabolic pathways,ko00190:Oxidative phosphorylation,ko04150:mTOR signaling pathway,ko04145:Phagosome,ko04721:Synaptic vesicle cycle,ko04966:Collecting duct acid secretion,	13	0	456	305	1.253	0	45.271	29.371	0.6265	37.321	-5.896529323	1.72E-11	1.75E-09	DOWN
Contig_227829	2070	-	K10685	ko04120:Ubiquitin mediated proteolysis,	0	1	99	88	0	0.019	2.978	2.548	0.0095	2.763	-8.184092333	1.74E-11	1.77E-09	DOWN
Contig_216849	2299	-	K12869	ko03040:Spliceosome,	4	2	137	125	0.098	0.046	3.686	3.264	0.072	3.475	-5.592872261	1.76E-11	1.79E-09	DOWN
Contig_273640	1345	-	#N/A	#N/A	1	0	115	79	0.045	0	5.304	3.527	0.0225	4.4155	-7.616508003	1.77E-11	1.80E-09	DOWN
Contig_147097	6063	-	#N/A	#N/A	5	4	137	147	0.049	0.036	1.4	1.455	0.0425	1.4275	-5.069884094	1.78E-11	1.81E-09	DOWN
Contig_229157	1425	-	K04536	ko04151:PI3K-Akt signaling pathway,ko04014:Ras signaling pathway,ko04723:Retrograde endocannabinoid signaling,ko05167:Kaposi's sarcoma-associated herpesvirus infection,ko04371:Apelin signaling pathway,ko04062:Chemokine signaling pathway,ko04726:Serotonergic synapse,ko04728:Dopaminergic synapse,ko05034:Alcoholism,ko04011:MAPK signaling pathway - yeast,ko04724:Glutamatergic synapse,ko04725:Choliner…	11	4	280	162	0.487	0.154	12.197	6.843	0.3205	9.52	-4.892565312	1.78E-11	1.81E-09	DOWN
Contig_244227	735	-	#N/A	#N/A	1	5	160	111	0.097	0.364	13.467	9.057	0.2305	11.262	-5.610552495	1.78E-11	1.81E-09	DOWN
Contig_112949	728	-	#N/A	#N/A	14	25	248	347	1.228	2.032	21.13	28.663	1.63	24.8965	-3.93299907	1.79E-11	1.81E-09	DOWN
Contig_239136	1703	-	#N/A	#N/A	4	0	164	113	0.152	0	5.958	3.981	0.076	4.9695	-6.030957475	1.79E-11	1.81E-09	DOWN
Contig_147229	1917	-	K00432	ko00480:Glutathione metabolism,ko00590:Arachidonic acid metabolism,ko04918:Thyroid hormone synthesis,	9	0	260	191	0.292	0	8.418	5.991	0.146	7.2045	-5.624858035	1.79E-11	1.82E-09	DOWN
Second_Contig917	2596	tr|A9NZJ1|A9NZJ1_PICSI:SubName: Full=Putative uncharacterized protein {ECO:0000313|EMBL:ABK26052.1}; GN=unknown OS=Picea sitchensis	#N/A	#N/A	132	25	3821	2823	3.14	0.569	91.278	65.361	1.8545	78.3195	-5.400269382	1.80E-11	1.82E-09	DOWN
Contig_137258	752	-	K10380	ko05205:Proteoglycans in cancer,ko04624:Toll and Imd signaling pathway,	0	0	114	66	0	0	9.416	5.259	0	7.3375	#NAME?	1.80E-11	1.83E-09	DOWN
Contig_203642	2075	-	K05724	#N/A	7	3	187	134	0.205	0.088	5.593	3.89	0.1465	4.7415	-5.016370966	1.82E-11	1.84E-09	DOWN
Contig_219017	857	-	#N/A	#N/A	2	0	142	83	0.112	0	10.242	5.827	0.056	8.0345	-7.164637608	1.84E-11	1.86E-09	DOWN
Contig_132977	2360	-	K03869	ko04120:Ubiquitin mediated proteolysis,ko04340:Hedgehog signaling pathway,ko04341:Hedgehog signaling pathway - fly,	10	2	229	174	0.261	0.046	6.005	4.435	0.1535	5.22	-5.087739246	1.84E-11	1.86E-09	DOWN
Contig_214548	1541	-	#N/A	#N/A	11	0	301	251	0.429	0	12.111	9.796	0.2145	10.9535	-5.674270474	1.88E-11	1.90E-09	DOWN
Contig_177086	2919	-	K07114	#N/A	6	1	171	134	0.132	0.028	3.636	2.761	0.08	3.1985	-5.321251673	1.90E-11	1.91E-09	DOWN
Contig_201919	1363	-	K00600	ko01100:Metabolic pathways,ko01110:Biosynthesis of secondary metabolites,ko01130:Biosynthesis of antibiotics,ko01120:Microbial metabolism in diverse environments,ko01230:Biosynthesis of amino acids,ko01200:Carbon metabolism,ko00260:Glycine, serine and threonine metabolism,ko00630:Glyoxylate and dicarboxylate metabolism,ko00680:Methane metabolism,ko01523:Antifolate resistance,ko00670:One carbon po…	7	1	166	156	0.339	0.062	7.532	6.892	0.2005	7.212	-5.168725255	1.90E-11	1.91E-09	DOWN
First_Contig6135	4237	tr|M1AWE2|M1AWE2_SOLTU:SubName: Full=Uncharacterized protein {ECO:0000313|EnsemblPlants:PGSC0003DMT400031873}; GN=PGSC0003DMG400012226 OS=Solanum tuberosum	K11835	#N/A	5	1	155	127	0.077	0.02	2.274	1.795	0.0485	2.0345	-5.390545723	1.90E-11	1.91E-09	DOWN
Contig_204455	6216	-	K14437	#N/A	7	0	174	169	0.07	0	1.739	1.633	0.035	1.686	-5.590105804	1.90E-11	1.92E-09	DOWN
Contig_215791	1243	-	K02926	ko03010:Ribosome,	12	4	243	182	0.601	0.167	12.13	8.81	0.384	10.47	-4.769011321	1.91E-11	1.92E-09	DOWN
Contig_117915	989	-	#N/A	#N/A	2	1	142	95	0.123	0.078	8.924	5.744	0.1005	7.334	-6.18933286	1.92E-11	1.93E-09	DOWN
Contig_252393	684	-	K21424	#N/A	2	0	111	110	0.222	0	10.041	9.653	0.111	9.847	-6.471052676	1.92E-11	1.93E-09	DOWN
Contig_255681	1748	-	#N/A	#N/A	3	0	149	103	0.116	0	5.283	3.551	0.058	4.417	-6.250870122	1.94E-11	1.95E-09	DOWN
Contig_107838	879	-	#N/A	#N/A	19	57	826	489	1.311	3.753	58.289	33.427	2.532	45.858	-4.178824126	1.95E-11	1.96E-09	DOWN
Contig_225534	2313	-	K20315	#N/A	0	0	86	80	0	0	2.313	2.07	0	2.1915	#NAME?	1.98E-11	1.98E-09	DOWN
Contig_220433	1297	-	#N/A	#N/A	11	0	320	244	0.506	0	15.296	11.301	0.253	13.2985	-5.715982331	2.00E-11	2.00E-09	DOWN
Contig_116688	2272	-	#N/A	#N/A	5	1	172	119	0.134	0.018	4.693	3.138	0.076	3.9155	-5.687053319	2.03E-11	2.04E-09	DOWN
Contig_222260	2903	-	K20181	ko04138:Autophagy - yeast,	2	3	140	100	0.035	0.064	2.99	2.075	0.0495	2.5325	-5.676989934	2.04E-11	2.04E-09	DOWN
Contig_304218	1259	-	K00354	#N/A	9	0	226	205	0.438	0	11.149	9.777	0.219	10.463	-5.578221887	2.04E-11	2.05E-09	DOWN
Contig_75866	1609	-	#N/A	#N/A	548	425	42	60	21.036	15.356	1.605	2.223	18.196	1.914	3.248958605	2.05E-11	2.05E-09	UP
Contig_260449	3272	-	K02325	ko01100:Metabolic pathways,ko00230:Purine metabolism,ko00240:Pyrimidine metabolism,ko05166:HTLV-I infection,ko03420:Nucleotide excision repair,ko03030:DNA replication,ko03410:Base excision repair,	1	4	146	104	0.028	0.065	2.763	1.902	0.0465	2.3325	-5.648502555	2.08E-11	2.08E-09	DOWN
Contig_231317	2558	-	K04605	ko04072:Phospholipase D signaling pathway,ko04724:Glutamatergic synapse,ko04080:Neuroactive ligand-receptor interaction,ko05030:Cocaine addiction,	1	0	120	76	0.019	0	2.908	1.792	0.0095	2.35	-7.950517528	2.10E-11	2.10E-09	DOWN
Contig_37029	2402	-	#N/A	#N/A	92	125	956	970	2.36	3.037	24.673	24.264	2.6985	24.4685	-3.18069607	2.11E-11	2.10E-09	DOWN
Contig_224974	3758	-	K14951	#N/A	2	1	143	94	0.037	0.023	2.361	1.502	0.03	1.9315	-6.008615367	2.11E-11	2.11E-09	DOWN
Contig_25557	673	-	K03094	ko04141:Protein processing in endoplasmic reticulum,ko04120:Ubiquitin mediated proteolysis,ko04110:Cell cycle,ko04111:Cell cycle - yeast,ko04114:Oocyte meiosis,ko05168:Herpes simplex infection,ko04310:Wnt signaling pathway,ko04350:TGF-beta signaling pathway,ko04341:Hedgehog signaling pathway - fly,ko04710:Circadian rhythm,	25	4	643	429	2.308	0.371	59.244	38.331	1.3395	48.7875	-5.186745071	2.12E-11	2.11E-09	DOWN
Contig_35385	626	-	K02882	ko03010:Ribosome,	218	44	5837	4509	21.499	4.075	578.227	432.951	12.787	505.589	-5.305215342	2.12E-11	2.12E-09	DOWN
Contig_78802	646	-	K02910	ko03010:Ribosome,	165	39	4237	2687	15.761	3.483	406.773	250.013	9.622	328.393	-5.092942765	2.13E-11	2.12E-09	DOWN
Contig_206003	1524	-	K06641	ko05166:HTLV-I infection,ko04110:Cell cycle,ko04111:Cell cycle - yeast,ko04218:Cellular senescence,ko04115:p53 signaling pathway,	4	1	143	118	0.17	0.054	5.815	4.672	0.112	5.2435	-5.548959485	2.13E-11	2.12E-09	DOWN
Contig_278448	400	-	#N/A	#N/A	0	0	161	56	0	0	24.999	8.361	0	16.68	#NAME?	2.16E-11	2.15E-09	DOWN
Contig_208898	1632	-	K01611	ko01100:Metabolic pathways,ko00270:Cysteine and methionine metabolism,ko00330:Arginine and proline metabolism,	24	6	440	353	0.913	0.211	16.713	12.998	0.562	14.8555	-4.724283223	2.18E-11	2.16E-09	DOWN
Contig_219503	3161	-	K17478	#N/A	11	2	190	240	0.209	0.034	3.736	4.57	0.1215	4.153	-5.095125653	2.18E-11	2.16E-09	DOWN
Contig_231772	2929	-	K20493	#N/A	7	2	175	140	0.15	0.042	3.703	2.866	0.096	3.2845	-5.096495549	2.18E-11	2.16E-09	DOWN
Contig_234001	514	-	K20368	#N/A	12	9	248	169	1.382	1.062	29.952	19.794	1.222	24.873	-4.347264335	2.18E-11	2.16E-09	DOWN
Contig_178631	1599	-	#N/A	#N/A	13	5	253	184	0.52	0.179	9.831	6.916	0.3495	8.3735	-4.582466413	2.19E-11	2.18E-09	DOWN
Contig_1123	797	-	K02989	ko03010:Ribosome,	235	42	6776	5870	18.222	3.029	527.274	442.732	10.6255	485.003	-5.512391035	2.21E-11	2.19E-09	DOWN
Contig_121649	1067	-	K03104	ko03060:Protein export,	30	7	600	446	1.727	0.392	34.88	25.134	1.0595	30.007	-4.823843597	2.21E-11	2.19E-09	DOWN
Second_Contig899	2309	tr|W5HZ21|W5HZ21_WHEAT:SubName: Full=Uncharacterized protein {ECO:0000313|EnsemblPlants:Traes_7DL_4169F4782.1}; GN=unknown OS=Triticum aestivum	K08515	ko04130:SNARE interactions in vesicular transport,	16	6	317	213	0.42	0.157	8.516	5.536	0.2885	7.026	-4.606060353	2.22E-11	2.20E-09	DOWN
Contig_156472	3200	-	K01230	ko01100:Metabolic pathways,ko04141:Protein processing in endoplasmic reticulum,ko00510:N-Glycan biosynthesis,ko00513:Various types of N-glycan biosynthesis,	4	1	148	115	0.077	0.012	2.874	2.168	0.0445	2.521	-5.824046972	2.24E-11	2.21E-09	DOWN
Contig_160588	1570	-	#N/A	#N/A	13	2	342	210	0.521	0.087	13.497	8.041	0.304	10.769	-5.146669155	2.24E-11	2.21E-09	DOWN
Contig_277617	1031	-	K01183	ko01100:Metabolic pathways,ko00520:Amino sugar and nucleotide sugar metabolism,	1	0	97	88	0.056	0	5.821	5.134	0.028	5.4775	-7.611946942	2.24E-11	2.21E-09	DOWN
Contig_56512	925	-	K02981	ko03010:Ribosome,	345	81	8023	6067	23.053	5.093	537.92	394.251	14.073	466.0855	-5.049592819	2.24E-11	2.22E-09	DOWN
Contig_225352	2476	-	K19029	ko04152:AMPK signaling pathway,ko04919:Thyroid hormone signaling pathway,ko00051:Fructose and mannose metabolism,	9	0	217	210	0.217	0	5.447	5.103	0.1085	5.275	-5.603404146	2.25E-11	2.22E-09	DOWN
Contig_228490	3424	-	K11267	#N/A	2	1	119	106	0.039	0.012	2.159	1.853	0.0255	2.006	-6.297680549	2.26E-11	2.23E-09	DOWN
Contig_224887	3013	-	#N/A	#N/A	1	1	97	99	0.016	0.015	2.003	1.981	0.0155	1.992	-7.005805622	2.28E-11	2.25E-09	DOWN
Contig_219072	1208	-	K10380	ko05205:Proteoglycans in cancer,ko04624:Toll and Imd signaling pathway,	5	3	159	123	0.238	0.163	8.182	6.129	0.2005	7.1555	-5.157378439	2.29E-11	2.26E-09	DOWN
Contig_191838	2942	-	#N/A	#N/A	5	1	139	137	0.115	0.014	2.934	2.791	0.0645	2.8625	-5.471832722	2.32E-11	2.29E-09	DOWN
Contig_118513	676	-	#N/A	#N/A	29	4	777	572	2.614	0.333	71.275	50.827	1.4735	61.051	-5.372695961	2.32E-11	2.29E-09	DOWN
Contig_122702	1379	-	#N/A	#N/A	8	0	201	174	0.362	0	9.02	7.584	0.181	8.302	-5.51939733	2.32E-11	2.29E-09	DOWN
Contig_241620	456	-	#N/A	#N/A	0	7	140	178	0	0.884	19.106	23.467	0.442	21.2865	-5.589748577	2.33E-11	2.29E-09	DOWN
Contig_229931	514	-	#N/A	#N/A	0	0	137	59	0	0	16.524	6.957	0	11.7405	#NAME?	2.34E-11	2.30E-09	DOWN
Contig_41592	4224	-	K01187	ko01100:Metabolic pathways,ko00500:Starch and sucrose metabolism,ko00052:Galactose metabolism,	166	180	1464	1422	2.427	2.482	21.494	20.228	2.4545	20.861	-3.087307245	2.34E-11	2.30E-09	DOWN
Contig_219495	2327	-	K00700	ko01100:Metabolic pathways,ko01110:Biosynthesis of secondary metabolites,ko00500:Starch and sucrose metabolism,	3	1	121	118	0.073	0.017	3.223	3.039	0.045	3.131	-6.120554697	2.35E-11	2.31E-09	DOWN
Contig_220089	2007	-	#N/A	#N/A	6	1	183	127	0.183	0.043	5.641	3.804	0.113	4.7225	-5.385156119	2.38E-11	2.33E-09	DOWN
Contig_56004	1374	-	K16365	#N/A	8	4	193	139	0.38	0.183	8.692	6.102	0.2815	7.397	-4.715733448	2.38E-11	2.33E-09	DOWN
Contig_122791	706	-	#N/A	#N/A	10	5	198	165	0.882	0.373	17.416	14.08	0.6275	15.748	-4.649409348	2.39E-11	2.34E-09	DOWN
Contig_148369	2181	-	#N/A	#N/A	3	0	126	113	0.086	0	3.584	3.101	0.043	3.3425	-6.28044709	2.40E-11	2.35E-09	DOWN
Contig_219790	1474	-	K12493	ko04144:Endocytosis,	3	3	145	112	0.111	0.106	6.1	4.572	0.1085	5.336	-5.619991719	2.40E-11	2.35E-09	DOWN
Contig_204931	5003	-	#N/A	#N/A	6	5	163	136	0.074	0.059	2.025	1.639	0.0665	1.832	-4.783921353	2.43E-11	2.38E-09	DOWN
First_Contig6428	8525	tr|C1FER3|C1FER3_MICSR:SubName: Full=Uncharacterized protein {ECO:0000313|EMBL:ACO68616.1}; GN=MICPUN_77808 OS=Micromonas sp.	K19613	ko04014:Ras signaling pathway,	8	1	208	149	0.056	0.01	1.516	1.052	0.033	1.284	-5.282035368	2.45E-11	2.39E-09	DOWN
Contig_206519	1063	-	K14004	ko03013:RNA transport,ko04141:Protein processing in endoplasmic reticulum,ko04150:mTOR signaling pathway,	12	2	253	204	0.72	0.096	14.741	11.517	0.408	13.129	-5.008044072	2.46E-11	2.40E-09	DOWN
Contig_202207	751	-	K06685	ko04111:Cell cycle - yeast,ko04390:Hippo signaling pathway,ko04391:Hippo signaling pathway - fly,ko04392:Hippo signaling pathway - multiple species,	0	1	104	82	0	0.087	8.554	6.548	0.0435	7.551	-7.439508506	2.47E-11	2.41E-09	DOWN
Contig_241351	3616	-	#N/A	#N/A	1	2	105	104	0.012	0.035	1.8	1.735	0.0235	1.7675	-6.232905648	2.47E-11	2.42E-09	DOWN
Contig_209806	3992	-	K12571	ko03018:RNA degradation,	2	4	140	108	0.034	0.062	2.173	1.629	0.048	1.901	-5.307580316	2.48E-11	2.42E-09	DOWN
Contig_63554	1168	-	K00507	ko04152:AMPK signaling pathway,ko01212:Fatty acid metabolism,ko03320:PPAR signaling pathway,ko04212:Longevity regulating pathway - worm,ko01040:Biosynthesis of unsaturated fatty acids,	3	14	285	170	0.175	0.691	15.134	8.761	0.433	11.9475	-4.786197932	2.49E-11	2.43E-09	DOWN
Contig_86910	896	-	#N/A	#N/A	188	434	3108	3558	12.948	28.165	215.109	238.656	20.5565	226.8825	-3.464278781	2.49E-11	2.43E-09	DOWN
Contig_240350	2653	-	K03783	ko01100:Metabolic pathways,ko01110:Biosynthesis of secondary metabolites,ko00230:Purine metabolism,ko00240:Pyrimidine metabolism,ko00760:Nicotinate and nicotinamide metabolism,	2	0	137	92	0.054	0	3.194	2.086	0.027	2.64	-6.611434712	2.50E-11	2.43E-09	DOWN
Contig_129111	426	-	#N/A	#N/A	0	0	115	64	0	0	16.807	8.96	0	12.8835	#NAME?	2.51E-11	2.44E-09	DOWN
Contig_147742	2597	-	K09485	ko04141:Protein processing in endoplasmic reticulum,	11	2	211	204	0.271	0.046	5.038	4.728	0.1585	4.883	-4.945213032	2.51E-11	2.44E-09	DOWN
Contig_134978	2818	-	K02154	ko01100:Metabolic pathways,ko00190:Oxidative phosphorylation,ko05165:Human papillomavirus infection,ko04142:Lysosome,ko04145:Phagosome,ko04721:Synaptic vesicle cycle,ko04966:Collecting duct acid secretion,	26	7	445	368	0.576	0.143	9.795	7.852	0.3595	8.8235	-4.617287364	2.52E-11	2.45E-09	DOWN
Contig_152440	4090	-	#N/A	#N/A	4	1	150	113	0.057	0.009	2.268	1.662	0.033	1.965	-5.895919478	2.52E-11	2.45E-09	DOWN
Contig_192097	3968	-	K19036	#N/A	10	1	269	178	0.155	0.01	4.205	2.699	0.0825	3.452	-5.386894535	2.52E-11	2.45E-09	DOWN
Contig_208978	13894	-	#N/A	#N/A	30	4	688	669	0.132	0.016	3.07	2.894	0.074	2.982	-5.332611177	2.53E-11	2.45E-09	DOWN
Contig_208230	1477	-	#N/A	#N/A	2	0	145	89	0.096	0	6.079	3.638	0.048	4.8585	-6.661332753	2.54E-11	2.46E-09	DOWN
Contig_209553	4061	-	K20305	#N/A	3	0	122	116	0.041	0	1.865	1.724	0.0205	1.7945	-6.451814203	2.55E-11	2.47E-09	DOWN
Contig_156374	1526	-	K00671	#N/A	16	3	359	252	0.666	0.11	14.608	9.907	0.388	12.2575	-4.981464299	2.55E-11	2.47E-09	DOWN
Contig_225819	1277	-	K12872	ko03040:Spliceosome,	2	1	104	106	0.077	0.036	5.06	4.975	0.0565	5.0175	-6.472574034	2.55E-11	2.47E-09	DOWN
Contig_206257	2877	-	#N/A	#N/A	9	2	198	166	0.202	0.032	4.265	3.464	0.117	3.8645	-5.045701331	2.60E-11	2.52E-09	DOWN
Contig_244163	947	-	K02871	ko03010:Ribosome,	9	2	218	157	0.582	0.129	14.298	9.955	0.3555	12.1265	-5.092169844	2.64E-11	2.55E-09	DOWN
Contig_86861	4017	-	K13761	ko00230:Purine metabolism,	10	16	252	187	0.158	0.233	3.895	2.804	0.1955	3.3495	-4.098705239	2.65E-11	2.56E-09	DOWN
Contig_194876	950	-	K09497	#N/A	28	7	486	408	1.813	0.456	31.694	25.8	1.1345	28.747	-4.663282892	2.66E-11	2.57E-09	DOWN
Contig_204900	1488	-	K00223	ko01100:Metabolic pathways,ko01130:Biosynthesis of antibiotics,ko00100:Steroid biosynthesis,	16	2	332	306	0.67	0.088	13.85	12.36	0.379	13.105	-5.111775695	2.67E-11	2.58E-09	DOWN
Contig_89285	3522	-	#N/A	#N/A	9	0	275	183	0.165	0	4.836	3.123	0.0825	3.9795	-5.592049247	2.67E-11	2.58E-09	DOWN
Contig_230186	2335	-	K18912	ko00340:Histidine metabolism,	2	0	113	105	0.046	0	2.99	2.709	0.023	2.8495	-6.952931121	2.68E-11	2.58E-09	DOWN
Contig_221544	1034	-	K09651	#N/A	8	3	208	135	0.47	0.183	12.503	7.862	0.3265	10.1825	-4.962865012	2.69E-11	2.59E-09	DOWN
Contig_220818	2478	-	#N/A	#N/A	7	1	179	143	0.169	0.015	4.47	3.477	0.092	3.9735	-5.432632673	2.71E-11	2.61E-09	DOWN
Contig_231086	2025	-	#N/A	#N/A	5	0	152	133	0.154	0	4.647	3.951	0.077	4.299	-5.802998854	2.71E-11	2.61E-09	DOWN
Contig_218412	1125	-	K12194	ko04144:Endocytosis,ko04217:Necroptosis,	11	5	213	168	0.62	0.252	11.725	8.986	0.436	10.3555	-4.569925268	2.75E-11	2.65E-09	DOWN
Contig_213210	1199	-	K17550	#N/A	1	0	131	71	0.054	0	6.753	3.58	0.027	5.1665	-7.580084053	2.78E-11	2.68E-09	DOWN
Contig_52446	1293	-	K10144	ko04120:Ubiquitin mediated proteolysis,ko04115:p53 signaling pathway,	3	2	146	105	0.156	0.074	6.99	4.895	0.115	5.9425	-5.691364232	2.82E-11	2.71E-09	DOWN
Contig_207695	5214	-	K08873	ko03015:mRNA surveillance pathway,	2	0	119	100	0.029	0	1.414	1.154	0.0145	1.284	-6.468448492	2.82E-11	2.71E-09	DOWN
Contig_70477	1392	-	#N/A	#N/A	6	18	422	190	0.287	0.75	18.819	8.218	0.5185	13.5185	-4.704447281	2.82E-11	2.71E-09	DOWN
Contig_163227	2632	-	#N/A	#N/A	10	4	222	156	0.241	0.091	5.232	3.572	0.166	4.402	-4.728903999	2.83E-11	2.72E-09	DOWN
First_Contig5664	1557	-	#N/A	#N/A	12	1	290	222	0.457	0.019	11.551	8.571	0.238	10.061	-5.401668323	2.86E-11	2.75E-09	DOWN
Contig_98837	2012	-	K03251	ko03013:RNA transport,	26	4	617	456	0.808	0.112	19.007	13.622	0.46	16.3145	-5.148377102	2.90E-11	2.78E-09	DOWN
Contig_160819	8687	-	#N/A	#N/A	30	5	616	563	0.211	0.033	4.395	3.899	0.122	4.147	-5.087114994	2.96E-11	2.83E-09	DOWN
Contig_222625	1461	-	K05546	ko01100:Metabolic pathways,ko04141:Protein processing in endoplasmic reticulum,ko00510:N-Glycan biosynthesis,	2	0	119	88	0.087	0	5.06	3.602	0.0435	4.331	-6.637540961	2.97E-11	2.84E-09	DOWN
Contig_206313	1880	-	K11971	#N/A	1	0	104	81	0.023	0	3.439	2.579	0.0115	3.009	-8.031506435	2.98E-11	2.85E-09	DOWN
Contig_165122	2168	-	K04688	ko04714:Thermogenesis,ko04151:PI3K-Akt signaling pathway,ko05165:Human papillomavirus infection,ko04140:Autophagy - animal,ko04150:mTOR signaling pathway,ko05205:Proteoglycans in cancer,ko04152:AMPK signaling pathway,ko04910:Insulin signaling pathway,ko04371:Apelin signaling pathway,ko05225:Hepatocellular carcinoma,ko04666:Fc gamma R-mediated phagocytosis,ko05231:Choline metabolism in cancer,ko04…	11	2	253	179	0.299	0.066	7.224	4.954	0.1825	6.089	-5.060236944	3.00E-11	2.86E-09	DOWN
Contig_199285	973	-	#N/A	#N/A	2	1	149	82	0.137	0.065	9.491	5.058	0.101	7.2745	-6.170420892	3.02E-11	2.89E-09	DOWN
Contig_201381	1848	-	#N/A	#N/A	6	2	162	130	0.209	0.048	5.433	4.229	0.1285	4.831	-5.232481588	3.05E-11	2.91E-09	DOWN
Contig_231418	928	-	#N/A	#N/A	5	2	140	131	0.308	0.142	9.332	8.491	0.225	8.9115	-5.307671383	3.05E-11	2.92E-09	DOWN
Contig_235832	533	-	K02887	ko03010:Ribosome,	14	5	250	196	1.669	0.505	29.122	22.065	1.087	25.5935	-4.557353609	3.06E-11	2.92E-09	DOWN
Contig_152779	1688	-	K14564	ko03008:Ribosome biogenesis in eukaryotes,	33	3	1098	864	1.205	0.12	40.321	30.772	0.6625	35.5465	-5.745643251	3.08E-11	2.94E-09	DOWN
Contig_83060	511	-	#N/A	#N/A	44	9	992	708	5.315	1.021	120.448	83.321	3.168	101.8845	-5.007218441	3.10E-11	2.95E-09	DOWN
Contig_66922	1901	-	K01648	ko01100:Metabolic pathways,ko01110:Biosynthesis of secondary metabolites,ko01130:Biosynthesis of antibiotics,ko01120:Microbial metabolism in diverse environments,ko00020:Citrate cycle (TCA cycle),ko00720:Carbon fixation pathways in prokaryotes,	12	3	237	188	0.401	0.091	7.719	5.953	0.246	6.836	-4.796422176	3.10E-11	2.95E-09	DOWN
Contig_7439	1141	-	K03231	ko03013:RNA transport,ko05134:Legionellosis,	4	1	153	110	0.194	0.059	8.332	5.779	0.1265	7.0555	-5.801539035	3.10E-11	2.95E-09	DOWN
Contig_246399	411	-	#N/A	#N/A	8	2	163	162	1.158	0.282	24.577	23.757	0.72	24.167	-5.068897677	3.11E-11	2.96E-09	DOWN
Contig_136403	2509	-	#N/A	#N/A	5	2	161	118	0.115	0.036	3.988	2.829	0.0755	3.4085	-5.496516528	3.12E-11	2.97E-09	DOWN
Contig_190641	2470	-	K16857	ko04151:PI3K-Akt signaling pathway,ko05165:Human papillomavirus infection,ko04510:Focal adhesion,ko05205:Proteoglycans in cancer,ko04015:Rap1 signaling pathway,ko04145:Phagosome,ko05206:MicroRNAs in cancer,ko04115:p53 signaling pathway,ko04512:ECM-receptor interaction,ko04350:TGF-beta signaling pathway,	3	4	157	111	0.071	0.083	3.944	2.702	0.077	3.323	-5.431484037	3.13E-11	2.98E-09	DOWN
Contig_226419	684	-	K13984	ko04141:Protein processing in endoplasmic reticulum,	16	7	332	200	1.47	0.553	30.144	17.556	1.0115	23.85	-4.559421041	3.15E-11	2.99E-09	DOWN
Contig_131290	905	-	#N/A	#N/A	6	2	151	137	0.378	0.107	10.358	9.131	0.2425	9.7445	-5.328531509	3.15E-11	2.99E-09	DOWN
Contig_225522	1029	-	K00059	ko01100:Metabolic pathways,ko01130:Biosynthesis of antibiotics,ko01212:Fatty acid metabolism,ko01040:Biosynthesis of unsaturated fatty acids,ko00061:Fatty acid biosynthesis,ko00780:Biotin metabolism,ko00333:Prodigiosin biosynthesis,	0	1	101	82	0	0.053	6.115	4.79	0.0265	5.4525	-7.684781695	3.20E-11	3.04E-09	DOWN
Contig_204093	747	-	#N/A	#N/A	4	1	170	104	0.352	0.07	14.104	8.347	0.211	11.2255	-5.733392897	3.26E-11	3.09E-09	DOWN
Contig_172970	1754	-	K01966	ko01100:Metabolic pathways,ko01130:Biosynthesis of antibiotics,ko01120:Microbial metabolism in diverse environments,ko01200:Carbon metabolism,ko00630:Glyoxylate and dicarboxylate metabolism,ko00280:Valine, leucine and isoleucine degradation,ko00640:Propanoate metabolism,	20	2	487	399	0.721	0.056	17.222	13.666	0.3885	15.444	-5.312988051	3.27E-11	3.10E-09	DOWN
Contig_236326	2077	-	K00327	#N/A	5	1	137	135	0.14	0.019	4.104	3.911	0.0795	4.0075	-5.65560385	3.28E-11	3.11E-09	DOWN
Contig_186946	2579	-	K04612	ko04621:NOD-like receptor signaling pathway,	6	0	195	130	0.133	0	4.692	3.029	0.0665	3.8605	-5.859289562	3.29E-11	3.11E-09	DOWN
Contig_77645	3251	-	K19367	ko04144:Endocytosis,	7	1	194	135	0.142	0.024	3.696	2.49	0.083	3.093	-5.219751687	3.29E-11	3.11E-09	DOWN
Contig_85160	544	-	K12859	ko03040:Spliceosome,	2	0	136	81	0.185	0	15.553	8.925	0.0925	12.239	-7.047816605	3.29E-11	3.11E-09	DOWN
Contig_271032	1563	-	#N/A	#N/A	0	0	92	72	0	0	3.636	2.759	0	3.1975	#NAME?	3.31E-11	3.13E-09	DOWN
Contig_66205	1978	-	K04409	ko04010:MAPK signaling pathway,ko04810:Regulation of actin cytoskeleton,ko04014:Ras signaling pathway,ko04510:Focal adhesion,ko05205:Proteoglycans in cancer,ko04024:cAMP signaling pathway,ko04360:Axon guidance,ko04062:Chemokine signaling pathway,ko04666:Fc gamma R-mediated phagocytosis,ko04011:MAPK signaling pathway - yeast,ko04660:T cell receptor signaling pathway,ko04012:ErbB signaling pathway,…	6	3	172	124	0.19	0.091	5.386	3.782	0.1405	4.584	-5.027965009	3.32E-11	3.14E-09	DOWN
Contig_24203	606	-	#N/A	#N/A	7	12	230	151	0.71	1.194	23.565	14.956	0.952	19.2605	-4.338539772	3.34E-11	3.15E-09	DOWN
Contig_232674	5661	-	K13138	#N/A	2	1	116	105	0.017	0.008	1.267	1.112	0.0125	1.1895	-6.572283367	3.36E-11	3.17E-09	DOWN
Contig_29275	3027	-	#N/A	#N/A	64	141	1085	1083	1.306	2.712	22.223	21.496	2.009	21.8595	-3.443710933	3.42E-11	3.23E-09	DOWN
Contig_128823	1449	-	K09580	ko04141:Protein processing in endoplasmic reticulum,	47	7	1154	1031	2.021	0.262	49.377	42.781	1.1415	46.079	-5.335106643	3.43E-11	3.23E-09	DOWN
Contig_152336	6001	-	K18442	ko04144:Endocytosis,	11	1	238	209	0.115	0.007	2.462	2.089	0.061	2.2755	-5.221230533	3.44E-11	3.24E-09	DOWN
Contig_226709	479	-	#N/A	#N/A	15	2	357	246	1.905	0.218	46.251	30.826	1.0615	38.5385	-5.182124144	3.44E-11	3.24E-09	DOWN
Contig_232913	1151	-	#N/A	#N/A	3	1	134	105	0.138	0.027	7.239	5.466	0.0825	6.3525	-6.266786541	3.46E-11	3.26E-09	DOWN
Contig_243087	1472	-	K01556	ko01100:Metabolic pathways,ko00380:Tryptophan metabolism,	3	1	132	106	0.115	0.027	5.566	4.325	0.071	4.9455	-6.122153553	3.50E-11	3.29E-09	DOWN
Contig_140931	1716	-	K08762	ko03320:PPAR signaling pathway,	5	6	160	132	0.163	0.209	5.783	4.617	0.186	5.2	-4.805137097	3.51E-11	3.30E-09	DOWN
Contig_232146	797	-	K14560	ko03008:Ribosome biogenesis in eukaryotes,	6	0	163	144	0.457	0	12.659	10.885	0.2285	11.772	-5.687021472	3.54E-11	3.32E-09	DOWN
Contig_159477	2429	-	K00232	ko01100:Metabolic pathways,ko01110:Biosynthesis of secondary metabolites,ko04146:Peroxisome,ko01212:Fatty acid metabolism,ko04024:cAMP signaling pathway,ko00071:Fatty acid degradation,ko03320:PPAR signaling pathway,ko01040:Biosynthesis of unsaturated fatty acids,ko00592:alpha-Linolenic acid metabolism,	7	0	193	149	0.174	0	4.937	3.693	0.087	4.315	-5.632201348	3.55E-11	3.33E-09	DOWN
Contig_219509	1094	-	K03038	ko05169:Epstein-Barr virus infection,ko03050:Proteasome,	24	7	415	317	1.331	0.387	23.553	17.404	0.859	20.4785	-4.575308104	3.55E-11	3.33E-09	DOWN
Contig_228772	3138	-	K20161	#N/A	5	1	150	124	0.104	0.024	2.955	2.375	0.064	2.665	-5.379919818	3.55E-11	3.33E-09	DOWN
Contig_257739	2022	-	#N/A	#N/A	2	0	113	90	0.065	0	3.462	2.668	0.0325	3.065	-6.559303546	3.56E-11	3.34E-09	DOWN
Contig_32084	1230	-	K15437	#N/A	14	2	309	230	0.703	0.096	15.574	11.247	0.3995	13.4105	-5.069023715	3.58E-11	3.35E-09	DOWN
Contig_227478	2478	-	#N/A	#N/A	2	0	136	90	0.061	0	3.392	2.195	0.0305	2.7935	-6.517120767	3.59E-11	3.36E-09	DOWN
Contig_155672	501	-	#N/A	#N/A	2	0	116	100	0.248	0	14.314	11.959	0.124	13.1365	-6.727097014	3.60E-11	3.36E-09	DOWN
Contig_247822	1123	-	#N/A	#N/A	2	1	118	92	0.137	0.044	6.498	4.903	0.0905	5.7005	-5.977026864	3.62E-11	3.39E-09	DOWN
Contig_114879	908	-	#N/A	#N/A	10	0	263	211	0.674	0	17.98	13.942	0.337	15.961	-5.565658642	3.64E-11	3.40E-09	DOWN
Contig_132191	2809	-	K06276	ko04151:PI3K-Akt signaling pathway,ko04140:Autophagy - animal,ko04150:mTOR signaling pathway,ko04510:Focal adhesion,ko05205:Proteoglycans in cancer,ko04152:AMPK signaling pathway,ko04068:FoxO signaling pathway,ko04910:Insulin signaling pathway,ko04722:Neurotrophin signaling pathway,ko04071:Sphingolipid signaling pathway,ko04210:Apoptosis,ko04919:Thyroid hormone signaling pathway,ko05231:Choline m…	7	13	226	158	0.165	0.264	4.998	3.377	0.2145	4.1875	-4.287039638	3.65E-11	3.41E-09	DOWN
Contig_208566	2876	-	#N/A	#N/A	9	0	185	254	0.183	0	3.995	5.3	0.0915	4.6475	-5.666539312	3.65E-11	3.41E-09	DOWN
Contig_211926	978	-	#N/A	#N/A	1	0	162	64	0.079	0	10.254	3.936	0.0395	7.095	-7.488806221	3.66E-11	3.41E-09	DOWN
Contig_252090	1239	-	K03593	#N/A	2	0	118	87	0.088	0	5.895	4.207	0.044	5.051	-6.842921708	3.67E-11	3.42E-09	DOWN
Contig_205194	2394	-	K01868	ko00970:Aminoacyl-tRNA biosynthesis,	17	2	353	325	0.435	0.051	9.156	8.154	0.243	8.655	-5.154505601	3.70E-11	3.44E-09	DOWN
Contig_217274	2199	-	#N/A	#N/A	14	3	301	206	0.398	0.089	8.491	5.644	0.2435	7.0675	-4.859206301	3.73E-11	3.48E-09	DOWN
Contig_148783	591	-	K17972	#N/A	5	0	169	121	0.472	0	17.687	12.261	0.236	14.974	-5.98752899	3.75E-11	3.49E-09	DOWN
Contig_75305	563	-	K02966	ko03010:Ribosome,	193	43	4437	3323	21.151	4.412	488.71	354.747	12.7815	421.7285	-5.044185459	3.80E-11	3.53E-09	DOWN
Contig_201528	617	-	#N/A	#N/A	19	6	313	258	1.878	0.536	31.422	25.098	1.207	28.26	-4.549263884	3.81E-11	3.54E-09	DOWN
Contig_196555	1881	-	K01835	ko01100:Metabolic pathways,ko01110:Biosynthesis of secondary metabolites,ko01130:Biosynthesis of antibiotics,ko01120:Microbial metabolism in diverse environments,ko00230:Purine metabolism,ko00520:Amino sugar and nucleotide sugar metabolism,ko00500:Starch and sucrose metabolism,ko00010:Glycolysis / Gluconeogenesis,ko00030:Pentose phosphate pathway,ko00052:Galactose metabolism,ko00521:Streptomycin …	14	2	312	228	0.456	0.067	10.287	7.277	0.2615	8.782	-5.069666683	3.82E-11	3.54E-09	DOWN
Contig_217486	772	-	K12460	ko04722:Neurotrophin signaling pathway,	10	2	235	163	0.785	0.167	18.85	12.712	0.476	15.781	-5.051083244	3.81E-11	3.54E-09	DOWN
Contig_216311	3943	-	K14550	ko03008:Ribosome biogenesis in eukaryotes,	2	1	107	99	0.034	0.022	1.681	1.508	0.028	1.5945	-5.83153346	3.86E-11	3.58E-09	DOWN
Contig_244116	3377	-	K14007	ko04141:Protein processing in endoplasmic reticulum,	4	0	132	124	0.075	0	2.426	2.212	0.0375	2.319	-5.950468414	3.90E-11	3.62E-09	DOWN
Contig_205914	2416	-	K14856	#N/A	8	2	151	174	0.217	0.042	3.872	4.332	0.1295	4.102	-4.985303489	3.91E-11	3.63E-09	DOWN
Contig_234923	2803	-	#N/A	#N/A	1	1	95	96	0.015	0.028	2.096	2.055	0.0215	2.0755	-6.592978462	3.92E-11	3.63E-09	DOWN
Contig_131884	1703	-	#N/A	#N/A	2	0	119	86	0.087	0	4.335	3.031	0.0435	3.683	-6.403722186	3.95E-11	3.66E-09	DOWN
Contig_153804	4564	-	K08867	#N/A	4	1	122	130	0.05	0.019	1.655	1.711	0.0345	1.683	-5.608295005	3.97E-11	3.68E-09	DOWN
Contig_175548	1392	-	#N/A	#N/A	6	0	167	140	0.245	0	7.456	6.047	0.1225	6.7515	-5.784354411	3.97E-11	3.68E-09	DOWN
Contig_387379	575	-	#N/A	#N/A	1	0	94	86	0.141	0	10.136	8.994	0.0705	9.565	-7.083997901	3.98E-11	3.68E-09	DOWN
Contig_182460	820	-	K03259	ko03013:RNA transport,ko04151:PI3K-Akt signaling pathway,ko04150:mTOR signaling pathway,ko04910:Insulin signaling pathway,ko04066:HIF-1 signaling pathway,ko04211:Longevity regulating pathway,ko01521:EGFR tyrosine kinase inhibitor resistance,	3	3	123	122	0.222	0.213	9.307	8.911	0.2175	9.109	-5.388205375	4.10E-11	3.79E-09	DOWN
Contig_55866	1460	-	K09503	ko04141:Protein processing in endoplasmic reticulum,	19	2	402	386	0.806	0.089	17.055	15.874	0.4475	16.4645	-5.201327208	4.10E-11	3.79E-09	DOWN
Contig_195636	3530	-	#N/A	#N/A	6	2	154	132	0.113	0.033	2.698	2.24	0.073	2.469	-5.079886562	4.12E-11	3.80E-09	DOWN
Contig_26933	995	-	K02998	ko03010:Ribosome,	10	0	248	216	0.649	0	15.479	13.042	0.3245	14.2605	-5.457662278	4.12E-11	3.80E-09	DOWN
Contig_44307	399	-	#N/A	#N/A	12	0	386	254	1.812	0	60.038	38.227	0.906	49.1325	-5.761022789	4.12E-11	3.80E-09	DOWN
Contig_174196	845	-	K17607	ko04138:Autophagy - yeast,	6	2	197	115	0.472	0.115	14.489	8.179	0.2935	11.334	-5.271152794	4.18E-11	3.85E-09	DOWN
Contig_217628	2739	-	K00560	ko01100:Metabolic pathways,ko00240:Pyrimidine metabolism,ko01523:Antifolate resistance,ko00670:One carbon pool by folate,	4	1	163	104	0.086	0.016	3.697	2.29	0.051	2.9935	-5.875192213	4.28E-11	3.94E-09	DOWN
Contig_240365	2419	-	K12200	ko04144:Endocytosis,	13	5	221	188	0.337	0.113	5.665	4.664	0.225	5.1645	-4.520631775	4.28E-11	3.94E-09	DOWN
Contig_221193	983	-	K14815	#N/A	8	5	179	140	0.516	0.268	11.305	8.557	0.392	9.931	-4.663013437	4.29E-11	3.95E-09	DOWN
Contig_217683	403	-	#N/A	#N/A	11	0	285	239	1.635	0	43.933	35.686	0.8175	39.8095	-5.605750211	4.31E-11	3.96E-09	DOWN
Contig_208273	1496	-	K01697	ko01100:Metabolic pathways,ko01130:Biosynthesis of antibiotics,ko01230:Biosynthesis of amino acids,ko00260:Glycine, serine and threonine metabolism,ko00270:Cysteine and methionine metabolism,	12	0	355	258	0.496	0	14.718	10.379	0.248	12.5485	-5.661030989	4.35E-11	4.00E-09	DOWN
Contig_73961	438	-	#N/A	#N/A	35	13	555	387	4.99	1.775	78.531	53.086	3.3825	65.8085	-4.282112099	4.36E-11	4.01E-09	DOWN
Contig_235522	1405	-	K01867	ko00970:Aminoacyl-tRNA biosynthesis,	6	0	197	127	0.248	0	8.684	5.44	0.124	7.062	-5.831664795	4.40E-11	4.04E-09	DOWN
Contig_243763	651	-	#N/A	#N/A	3	1	136	102	0.297	0.093	12.923	9.396	0.195	11.1595	-5.838654455	4.42E-11	4.05E-09	DOWN
Contig_230182	1952	-	K18592	ko01100:Metabolic pathways,ko00480:Glutathione metabolism,ko00590:Arachidonic acid metabolism,ko00430:Taurine and hypotaurine metabolism,ko00460:Cyanoamino acid metabolism,	1	0	122	71	0.045	0	3.862	2.179	0.0225	3.0205	-7.068718575	4.42E-11	4.06E-09	DOWN
Contig_219522	763	-	K13280	ko03060:Protein export,	5	0	149	130	0.37	0	12.148	10.217	0.185	11.1825	-5.917573677	4.44E-11	4.07E-09	DOWN
Contig_248677	1137	-	K03027	ko01100:Metabolic pathways,ko00230:Purine metabolism,ko00240:Pyrimidine metabolism,ko05169:Epstein-Barr virus infection,ko03020:RNA polymerase,ko04623:Cytosolic DNA-sensing pathway,	1	0	101	80	0.077	0	5.529	4.238	0.0385	4.8835	-6.986913241	4.44E-11	4.07E-09	DOWN
Contig_169897	1669	-	#N/A	#N/A	7	1	195	132	0.255	0.03	7.23	4.767	0.1425	5.9985	-5.395567957	4.45E-11	4.07E-09	DOWN
Contig_227991	1956	-	#N/A	#N/A	12	0	315	272	0.372	0	9.983	8.358	0.186	9.1705	-5.623625869	4.45E-11	4.07E-09	DOWN
Contig_87068	2457	-	K02154	ko01100:Metabolic pathways,ko00190:Oxidative phosphorylation,ko05165:Human papillomavirus infection,ko04142:Lysosome,ko04145:Phagosome,ko04721:Synaptic vesicle cycle,ko04966:Collecting duct acid secretion,	43	11	747	603	1.075	0.262	18.867	14.751	0.6685	16.809	-4.652162528	4.44E-11	4.07E-09	DOWN
Contig_204534	4583	-	K04418	#N/A	7	1	166	145	0.088	0.008	2.248	1.899	0.048	2.0735	-5.432889831	4.45E-11	4.07E-09	DOWN
Contig_233598	1606	-	#N/A	#N/A	3	1	129	106	0.114	0.022	4.962	3.966	0.068	4.464	-6.036658471	4.46E-11	4.08E-09	DOWN
Contig_111594	3534	-	#N/A	#N/A	2	6	130	133	0.042	0.101	2.284	2.258	0.0715	2.271	-4.989240654	4.66E-11	4.25E-09	DOWN
Contig_221659	1461	-	K03036	ko05169:Epstein-Barr virus infection,ko03050:Proteasome,	30	8	568	391	1.269	0.313	24.093	16.102	0.791	20.0975	-4.667194546	4.67E-11	4.26E-09	DOWN
Contig_245749	1275	-	K12893	ko03040:Spliceosome,ko05168:Herpes simplex infection,	5	3	133	135	0.25	0.158	6.469	6.363	0.204	6.416	-4.975033084	4.68E-11	4.26E-09	DOWN
Contig_61185	967	-	#N/A	#N/A	134	300	2338	2059	8.572	18.04	149.934	127.959	13.306	138.9465	-3.38438065	4.68E-11	4.27E-09	DOWN
Contig_195289	2448	-	K12401	ko04142:Lysosome,	0	0	97	67	0	0	2.456	1.644	0	2.05	#NAME?	4.79E-11	4.36E-09	DOWN
Contig_207136	6845	-	K11853	#N/A	21	6	334	287	0.185	0.054	3.023	2.521	0.1195	2.772	-4.535844734	4.83E-11	4.40E-09	DOWN
First_Contig5092	5238	tr|A9SFY1|A9SFY1_PHYPA:SubName: Full=SNF2 superfamily chromatin remodeling protein {ECO:0000313|EMBL:EDQ69945.1}; GN=CHR1532 OS=Physcomitrella patens subsp. patens	K15192	#N/A	1	0	107	76	0.009	0	1.267	0.872	0.0045	1.0695	-7.892795766	4.87E-11	4.43E-09	DOWN
Contig_210282	4830	-	K19690	ko02020:Two-component system,	4	3	136	120	0.045	0.034	1.752	1.495	0.0395	1.6235	-5.361110921	4.88E-11	4.44E-09	DOWN
Contig_79523	767	-	K02940	ko03010:Ribosome,	217	47	5168	3763	17.513	3.544	417.893	294.915	10.5285	356.404	-5.081141714	4.90E-11	4.46E-09	DOWN
Contig_121864	3782	-	K11373	#N/A	6	1	172	125	0.095	0.011	2.814	1.987	0.053	2.4005	-5.501198766	4.91E-11	4.46E-09	DOWN
Contig_45046	1868	-	K12035	ko05206:MicroRNAs in cancer,	25	8	401	313	0.825	0.235	13.299	10.058	0.53	11.6785	-4.461718815	4.96E-11	4.50E-09	DOWN
Contig_212362	427	-	#N/A	#N/A	63	13	1166	1116	9.1	1.712	169.378	157.084	5.406	163.231	-4.916209751	4.97E-11	4.51E-09	DOWN
Contig_91206	896	-	K01070	ko01120:Microbial metabolism in diverse environments,ko01200:Carbon metabolism,ko00680:Methane metabolism,	3	4	136	118	0.199	0.244	9.397	7.946	0.2215	8.6715	-5.290902969	5.01E-11	4.55E-09	DOWN
Contig_283557	2876	-	K11274	#N/A	2	0	116	86	0.047	0	2.506	1.793	0.0235	2.1495	-6.515196543	5.04E-11	4.57E-09	DOWN
Contig_202678	1609	-	K00654	ko01100:Metabolic pathways,ko04138:Autophagy - yeast,ko04071:Sphingolipid signaling pathway,ko00600:Sphingolipid metabolism,	18	3	340	299	0.689	0.115	13.119	11.18	0.402	12.1495	-4.917557631	5.06E-11	4.59E-09	DOWN
Contig_164382	5099	-	K07204	ko04714:Thermogenesis,ko04151:PI3K-Akt signaling pathway,ko04140:Autophagy - animal,ko04150:mTOR signaling pathway,ko04138:Autophagy - yeast,ko04152:AMPK signaling pathway,ko04910:Insulin signaling pathway,ko05206:MicroRNAs in cancer,ko04211:Longevity regulating pathway,ko04213:Longevity regulating pathway - multiple species,ko04136:Autophagy - other,	7	1	185	134	0.087	0.017	2.254	1.582	0.052	1.918	-5.204947287	5.07E-11	4.59E-09	DOWN
Contig_102957	1047	-	K05758	ko04144:Endocytosis,ko04810:Regulation of actin cytoskeleton,ko04666:Fc gamma R-mediated phagocytosis,ko05132:Salmonella infection,	47	3	2347	1897	2.8	0.165	139.013	108.89	1.4825	123.9515	-6.385599815	5.16E-11	4.67E-09	DOWN
Contig_41518	1450	-	#N/A	#N/A	47	5	1622	1224	2.009	0.209	69.39	50.75	1.109	60.07	-5.759313393	5.16E-11	4.67E-09	DOWN
Contig_170287	669	-	#N/A	#N/A	14	4	291	188	1.298	0.33	26.958	16.881	0.814	21.9195	-4.751042285	5.18E-11	4.68E-09	DOWN
Contig_238238	1026	-	K08764	ko01100:Metabolic pathways,ko04146:Peroxisome,ko03320:PPAR signaling pathway,ko00120:Primary bile acid biosynthesis,	3	0	137	100	0.159	0	8.295	5.858	0.0795	7.0765	-6.475937317	5.22E-11	4.72E-09	DOWN
Contig_209685	1101	-	K03246	ko03013:RNA transport,	40	10	724	544	2.246	0.521	40.776	29.688	1.3835	35.232	-4.670491825	5.24E-11	4.73E-09	DOWN
Contig_68731	1881	-	#N/A	#N/A	29	2	963	807	0.937	0.058	31.75	25.798	0.4975	28.774	-5.853925455	5.24E-11	4.73E-09	DOWN
Contig_19062	2221	-	K01895	ko01100:Metabolic pathways,ko01110:Biosynthesis of secondary metabolites,ko01130:Biosynthesis of antibiotics,ko01120:Microbial metabolism in diverse environments,ko01200:Carbon metabolism,ko00620:Pyruvate metabolism,ko00010:Glycolysis / Gluconeogenesis,ko00640:Propanoate metabolism,ko00680:Methane metabolism,ko00720:Carbon fixation pathways in prokaryotes,	2	1	105	98	0.063	0.039	2.931	2.641	0.051	2.786	-5.771554201	5.25E-11	4.73E-09	DOWN
Contig_27221	481	-	K07874	ko05134:Legionellosis,	33	7	729	471	4.196	0.883	93.935	58.842	2.5395	76.3885	-4.910739083	5.28E-11	4.76E-09	DOWN
Contig_33322	943	-	K02866	ko03010:Ribosome,	266	59	5790	4634	17.454	3.64	380.774	295.354	10.547	338.064	-5.002391793	5.31E-11	4.78E-09	DOWN
Contig_220177	1438	-	K15030	#N/A	18	2	398	329	0.772	0.069	17.185	13.747	0.4205	15.466	-5.200850507	5.35E-11	4.82E-09	DOWN
Contig_81314	441	-	K02921	ko03010:Ribosome,	577	154	10846	8221	80.807	20.289	1525.261	1120.519	50.548	1322.89	-4.709895283	5.35E-11	4.82E-09	DOWN
Contig_3739	1008	-	#N/A	#N/A	67	73	0	0	4.085	4.22	0	0	4.1525	0	Inf	5.38E-11	4.84E-09	UP
Contig_128264	1815	-	#N/A	#N/A	25	4	550	413	0.84	0.122	18.806	13.688	0.481	16.247	-5.077992646	5.39E-11	4.84E-09	DOWN
Contig_195510	450	-	#N/A	#N/A	13	2	272	208	1.756	0.285	37.485	27.837	1.0205	32.661	-5.000220876	5.39E-11	4.85E-09	DOWN
Contig_256697	1550	-	K14209	ko04138:Autophagy - yeast,	0	1	102	78	0	0.029	4.063	3.038	0.0145	3.5505	-7.935825496	5.44E-11	4.89E-09	DOWN
Contig_199220	1531	-	#N/A	#N/A	9	1	190	178	0.365	0.027	7.715	6.998	0.196	7.3565	-5.230093979	5.45E-11	4.90E-09	DOWN
Contig_188337	2295	-	K19706	#N/A	6	2	185	116	0.171	0.04	5.007	3.031	0.1055	4.019	-5.251521673	5.46E-11	4.90E-09	DOWN
First_Contig6466	3841	tr|M1VED2|M1VED2_CYAM1:SubName: Full=Similar to lysyl oxidase {ECO:0000313|EMBL:BAM81252.1}; GN=CYME_CMN144C OS=Cyanidioschyzon merolae	K00280	#N/A	10	0	251	208	0.163	0	4.049	3.25	0.0815	3.6495	-5.484754951	5.48E-11	4.92E-09	DOWN
Contig_193475	3452	-	K03021	ko01100:Metabolic pathways,ko00230:Purine metabolism,ko00240:Pyrimidine metabolism,ko05169:Epstein-Barr virus infection,ko03020:RNA polymerase,ko04623:Cytosolic DNA-sensing pathway,	7	2	169	134	0.119	0.031	3.035	2.331	0.075	2.683	-5.160812649	5.49E-11	4.92E-09	DOWN
Contig_135059	693	-	K12196	ko04144:Endocytosis,ko04217:Necroptosis,	1	3	129	93	0.117	0.22	11.549	8.101	0.1685	9.825	-5.865636911	5.53E-11	4.96E-09	DOWN
Contig_207475	836	-	#N/A	#N/A	8	2	190	138	0.572	0.134	14.062	9.909	0.353	11.9855	-5.085478102	5.63E-11	5.04E-09	DOWN
Contig_309600	993	-	#N/A	#N/A	0	2	145	75	0	0.106	9.062	4.566	0.053	6.814	-7.006365778	5.65E-11	5.06E-09	DOWN
Contig_7853	1263	-	K07374	ko04145:Phagosome,ko04530:Tight junction,ko04210:Apoptosis,ko04540:Gap junction,	52	6	1510	1424	2.528	0.29	74.127	67.775	1.409	70.951	-5.654079501	5.67E-11	5.08E-09	DOWN
Contig_2541	740	-	K02893	ko03010:Ribosome,	170	34	4162	3151	14.159	2.64	348.763	255.931	8.3995	302.347	-5.169758003	5.70E-11	5.10E-09	DOWN
Contig_210514	557	-	#N/A	#N/A	2	5	111	141	0.175	0.513	12.334	15.269	0.344	13.8015	-5.326272698	5.72E-11	5.11E-09	DOWN
Contig_174502	856	-	K08851	#N/A	5	1	157	116	0.363	0.068	11.384	8.157	0.2155	9.7705	-5.502672619	5.73E-11	5.12E-09	DOWN
Contig_126240	1714	-	K01077	ko01100:Metabolic pathways,ko02020:Two-component system,ko00790:Folate biosynthesis,ko00730:Thiamine metabolism,	12	0	352	253	0.423	0	12.736	8.88	0.2115	10.808	-5.675298106	5.74E-11	5.12E-09	DOWN
Contig_206358	895	-	#N/A	#N/A	1	1	136	73	0.064	0.06	9.407	4.922	0.062	7.1645	-6.852453999	5.76E-11	5.14E-09	DOWN
Contig_36886	462	-	K02979	ko03010:Ribosome,	409	95	10288	6413	54.644	11.907	1380.929	834.375	33.2755	1107.652	-5.056900535	5.78E-11	5.15E-09	DOWN
Contig_38179	1528	-	#N/A	#N/A	0	0	99	65	0	0	4.019	2.559	0	3.289	#NAME?	5.79E-11	5.17E-09	DOWN
First_Contig5697	2134	tr|R1C7T6|R1C7T6_EMIHU:SubName: Full=Uncharacterized protein {ECO:0000313|EMBL:EOD18723.1, ECO:0000313|EnsemblProtists:EOD18723}; GN=EMIHUDRAFT_118282 OS=Emiliania huxleyi	K04345	ko04714:Thermogenesis,ko05169:Epstein-Barr virus infection,ko04010:MAPK signaling pathway,ko05165:Human papillomavirus infection,ko05166:HTLV-I infection,ko05203:Viral carcinogenesis,ko04140:Autophagy - animal,ko04014:Ras signaling pathway,ko05205:Proteoglycans in cancer,ko04138:Autophagy - yeast,ko04921:Oxytocin signaling pathway,ko04113:Meiosis - yeast,ko04723:Retrograde endocannabinoid signali…	0	0	117	59	0	0	3.396	1.67	0	2.533	#NAME?	5.83E-11	5.20E-09	DOWN
Contig_168890	1126	-	K03247	ko03013:RNA transport,	14	1	364	251	0.763	0.048	20.047	13.418	0.4055	16.7325	-5.36680729	5.84E-11	5.20E-09	DOWN
Contig_212022	522	-	#N/A	#N/A	27	10	443	302	3.18	1.086	52.605	34.753	2.133	43.679	-4.355983956	5.84E-11	5.20E-09	DOWN
Contig_16197	868	-	#N/A	#N/A	12	28	307	271	0.867	1.889	21.912	18.747	1.378	20.3295	-3.88292694	5.85E-11	5.20E-09	DOWN
Contig_231995	1572	-	#N/A	#N/A	5	2	169	110	0.189	0.059	6.683	4.221	0.124	5.452	-5.458373536	5.87E-11	5.22E-09	DOWN
Contig_233777	2234	-	K12591	ko03018:RNA degradation,	6	2	143	136	0.157	0.042	3.956	3.649	0.0995	3.8025	-5.256107912	5.88E-11	5.22E-09	DOWN
Contig_186763	2600	-	#N/A	#N/A	5	3	158	115	0.123	0.059	3.769	2.668	0.091	3.2185	-5.144378113	5.99E-11	5.32E-09	DOWN
Contig_141373	649	-	#N/A	#N/A	4	0	175	101	0.404	0	16.767	9.37	0.202	13.0685	-6.015594455	6.05E-11	5.37E-09	DOWN
Contig_45665	569	-	K02947	ko03010:Ribosome,	219	40	5402	4836	23.763	4.064	588.715	510.893	13.9135	549.804	-5.304360116	6.06E-11	5.37E-09	DOWN
Contig_175585	1672	-	#N/A	#N/A	3	0	131	102	0.119	0	4.87	3.66	0.0595	4.265	-6.163512263	6.07E-11	5.38E-09	DOWN
Contig_20024	560	-	#N/A	#N/A	12	3	286	168	1.332	0.318	31.688	18.004	0.825	24.846	-4.912475679	6.07E-11	5.38E-09	DOWN
Contig_204969	499	-	#N/A	#N/A	2	2	126	91	0.237	0.224	15.638	10.938	0.2305	13.288	-5.849213418	6.09E-11	5.39E-09	DOWN
Contig_88806	546	-	K02900	ko03010:Ribosome,	543	116	13328	9747	61.448	12.314	1513.867	1073.04	36.881	1293.4535	-5.132206606	6.09E-11	5.39E-09	DOWN
Contig_171838	9782	-	K10592	ko04120:Ubiquitin mediated proteolysis,	27	5	470	458	0.171	0.031	2.977	2.816	0.101	2.8965	-4.841883467	6.14E-11	5.43E-09	DOWN
Contig_209039	2152	-	#N/A	#N/A	2	0	102	93	0.063	0	2.933	2.603	0.0315	2.768	-6.457348304	6.15E-11	5.44E-09	DOWN
Contig_70336	435	-	K02920	ko03010:Ribosome,	149	29	3655	2800	21.172	3.873	521.081	386.853	12.5225	453.967	-5.179992911	6.20E-11	5.48E-09	DOWN
Contig_61605	2417	-	K05011	ko04978:Mineral absorption,	18	4	343	256	0.452	0.104	8.806	6.37	0.278	7.588	-4.770562891	6.20E-11	5.48E-09	DOWN
Contig_35809	2025	-	K19613	ko04014:Ras signaling pathway,	1	1	97	90	0.024	0.023	2.976	2.667	0.0235	2.8215	-6.907657783	6.26E-11	5.53E-09	DOWN
Contig_174860	722	-	#N/A	#N/A	3	1	133	101	0.221	0.068	11.458	8.385	0.1445	9.9215	-6.101416856	6.27E-11	5.54E-09	DOWN
Contig_213142	1566	-	K01754	ko01100:Metabolic pathways,ko01110:Biosynthesis of secondary metabolites,ko01130:Biosynthesis of antibiotics,ko01230:Biosynthesis of amino acids,ko01200:Carbon metabolism,ko00260:Glycine, serine and threonine metabolism,ko00290:Valine, leucine and isoleucine biosynthesis,	2	2	118	95	0.094	0.061	4.67	3.627	0.0775	4.1485	-5.742249666	6.28E-11	5.54E-09	DOWN
Contig_41230	401	-	#N/A	#N/A	141	350	3521	2290	21.65	50.709	544.471	343.23	36.1795	443.8505	-3.616829447	6.28E-11	5.54E-09	DOWN
Contig_221142	1896	-	K17734	#N/A	8	5	184	134	0.254	0.143	6.005	4.244	0.1985	5.1245	-4.690200335	6.30E-11	5.55E-09	DOWN
Contig_223539	1702	-	#N/A	#N/A	3	1	144	96	0.11	0.026	5.249	3.401	0.068	4.325	-5.991021576	6.30E-11	5.55E-09	DOWN
Contig_232650	650	-	#N/A	#N/A	2	0	127	80	0.156	0	12.118	7.364	0.078	9.741	-6.964451951	6.35E-11	5.59E-09	DOWN
Contig_209525	2642	-	#N/A	#N/A	7	14	214	164	0.164	0.311	5.027	3.738	0.2375	4.3825	-4.205754672	6.37E-11	5.60E-09	DOWN
Contig_255512	2504	-	K22078	#N/A	6	0	195	124	0.142	0	4.821	2.985	0.071	3.903	-5.780620628	6.37E-11	5.61E-09	DOWN
Contig_225205	828	-	#N/A	#N/A	0	0	105	62	0	0	7.83	4.469	0	6.1495	#NAME?	6.39E-11	5.62E-09	DOWN
Contig_208959	1587	-	K18469	#N/A	4	1	135	113	0.163	0.03	5.272	4.283	0.0965	4.7775	-5.629583121	6.43E-11	5.65E-09	DOWN
First_Contig6426	5622	tr|D8SB46|D8SB46_SELML:SubName: Full=Putative uncharacterized protein {ECO:0000313|EMBL:EFJ18188.1}; GN=SELMODRAFT_420151 OS=Selaginella moellendorffii	K19027	#N/A	0	0	79	77	0	0	0.876	0.828	0	0.852	#NAME?	6.45E-11	5.66E-09	DOWN
Contig_202120	2382	-	#N/A	#N/A	33	73	539	704	0.844	1.779	14.029	17.772	1.3115	15.9005	-3.59978242	6.49E-11	5.69E-09	DOWN
Contig_24854	3458	-	#N/A	#N/A	6	0	169	134	0.105	0	3.027	2.334	0.0525	2.6805	-5.674040902	6.51E-11	5.71E-09	DOWN
Contig_211554	2914	-	K10594	ko04120:Ubiquitin mediated proteolysis,	4	2	117	131	0.079	0.038	2.491	2.695	0.0585	2.593	-5.470041771	6.57E-11	5.76E-09	DOWN
Contig_131969	2276	-	K01895	ko01100:Metabolic pathways,ko01110:Biosynthesis of secondary metabolites,ko01130:Biosynthesis of antibiotics,ko01120:Microbial metabolism in diverse environments,ko01200:Carbon metabolism,ko00620:Pyruvate metabolism,ko00010:Glycolysis / Gluconeogenesis,ko00640:Propanoate metabolism,ko00680:Methane metabolism,ko00720:Carbon fixation pathways in prokaryotes,	2	4	117	115	0.062	0.095	3.201	3.044	0.0785	3.1225	-5.313865108	6.58E-11	5.76E-09	DOWN
Contig_22738	2336	-	K10885	ko03450:Non-homologous end-joining,	4	1	138	111	0.104	0.019	3.655	2.849	0.0615	3.252	-5.724597037	6.62E-11	5.80E-09	DOWN
Contig_71675	858	-	#N/A	#N/A	2	0	112	86	0.113	0	8.127	6.036	0.0565	7.0815	-6.969660306	6.64E-11	5.81E-09	DOWN
Contig_219707	2910	-	K17302	#N/A	16	2	336	276	0.346	0.039	7.155	5.71	0.1925	6.4325	-5.062449201	6.69E-11	5.85E-09	DOWN
Contig_183006	3566	-	K11857	#N/A	20	4	348	307	0.352	0.061	6.048	5.167	0.2065	5.6075	-4.763144029	6.70E-11	5.86E-09	DOWN
Contig_231846	2188	-	K12035	ko05206:MicroRNAs in cancer,	2	0	118	83	0.058	0	3.355	2.288	0.029	2.8215	-6.604265639	6.72E-11	5.87E-09	DOWN
Contig_126691	1278	-	K08870	#N/A	17	4	297	249	0.833	0.178	14.404	11.725	0.5055	13.0645	-4.691797009	6.73E-11	5.88E-09	DOWN
Contig_223800	1202	-	#N/A	#N/A	1	0	85	90	0.054	0	4.393	4.5	0.027	4.4465	-7.363566968	6.75E-11	5.89E-09	DOWN
Contig_70608	779	-	K02934	ko03010:Ribosome,	163	32	4064	3000	12.952	2.403	323.497	231.465	7.6775	277.481	-5.175608572	6.78E-11	5.92E-09	DOWN
Contig_243265	1680	-	K12837	ko03040:Spliceosome,	5	0	154	123	0.167	0	5.691	4.412	0.0835	5.0515	-5.91879184	6.79E-11	5.92E-09	DOWN
Contig_236413	2534	-	K20642	#N/A	1	1	104	84	0.029	0.014	2.549	1.994	0.0215	2.2715	-6.723164835	6.83E-11	5.95E-09	DOWN
Contig_245322	881	-	#N/A	#N/A	0	0	87	70	0	0	6.112	4.795	0	5.4535	#NAME?	6.87E-11	5.99E-09	DOWN
Contig_162667	1377	-	#N/A	#N/A	12	2	264	184	0.549	0.077	11.875	8.012	0.313	9.9435	-4.989519191	6.91E-11	6.01E-09	DOWN
Contig_31676	1259	-	K02915	ko03010:Ribosome,	310	61	7244	6268	15.22	2.803	356.807	299.252	9.0115	328.0295	-5.185914485	6.91E-11	6.01E-09	DOWN
Contig_243838	960	-	#N/A	#N/A	5	0	163	118	0.339	0	10.522	7.411	0.1695	8.9665	-5.725187772	7.04E-11	6.12E-09	DOWN
Contig_212942	884	-	#N/A	#N/A	13	4	226	187	0.881	0.252	15.825	12.716	0.5665	14.2705	-4.654816118	7.09E-11	6.16E-09	DOWN
Contig_101366	1990	-	K20310	#N/A	5	4	157	117	0.147	0.114	4.884	3.532	0.1305	4.208	-5.011012993	7.14E-11	6.20E-09	DOWN
Contig_24439	2529	-	#N/A	#N/A	17	44	442	375	0.424	1.022	10.851	8.924	0.723	9.8875	-3.773538237	7.17E-11	6.23E-09	DOWN
Contig_97900	835	-	#N/A	#N/A	0	0	109	60	0	0	8.121	4.292	0	6.2065	#NAME?	7.20E-11	6.25E-09	DOWN
Contig_223557	4271	-	K17701	ko04015:Rap1 signaling pathway,	1	1	105	83	0.021	0.02	1.528	1.167	0.0205	1.3475	-6.038517553	7.22E-11	6.26E-09	DOWN
Contig_83058	464	-	#N/A	#N/A	34	5	776	621	4.564	0.606	103.759	80.394	2.585	92.0765	-5.154596809	7.27E-11	6.30E-09	DOWN
Contig_143910	883	-	K02729	ko03050:Proteasome,	29	6	619	403	2.009	0.41	43.456	27.413	1.2095	35.4345	-4.872672018	7.30E-11	6.32E-09	DOWN
Contig_240377	494	-	K03671	ko04621:NOD-like receptor signaling pathway,ko05418:Fluid shear stress and atherosclerosis,	4	0	125	123	0.454	0	15.672	14.992	0.227	15.332	-6.077709796	7.32E-11	6.34E-09	DOWN
Contig_229801	5908	-	K21852	#N/A	14	0	443	312	0.146	0	4.647	3.174	0.073	3.9105	-5.743312809	7.37E-11	6.38E-09	DOWN
Contig_220530	3259	-	#N/A	#N/A	9	1	183	179	0.167	0.024	3.482	3.3	0.0955	3.391	-5.150066241	7.39E-11	6.40E-09	DOWN
First_Contig8802	1311	tr|D8U198|D8U198_VOLCA:SubName: Full=Putative uncharacterized protein {ECO:0000313|EMBL:EFJ46519.1}; GN=VOLCADRAFT_93072 OS=Volvox carteri f. nagariensis.	#N/A	#N/A	20	24	302	247	0.966	1.055	14.271	11.304	1.0105	12.7875	-3.661593013	7.40E-11	6.40E-09	DOWN
Contig_188356	1509	-	K10380	ko05205:Proteoglycans in cancer,ko04624:Toll and Imd signaling pathway,	2	0	116	83	0.09	0	4.761	3.321	0.045	4.041	-6.48864354	7.50E-11	6.48E-09	DOWN
Contig_171283	1237	-	K00428	#N/A	12	2	255	185	0.622	0.079	12.77	8.99	0.3505	10.88	-4.956120302	7.57E-11	6.53E-09	DOWN
Contig_73878	1529	-	K00797	ko01100:Metabolic pathways,ko00270:Cysteine and methionine metabolism,ko00330:Arginine and proline metabolism,ko00480:Glutathione metabolism,ko00410:beta-Alanine metabolism,	41	7	911	696	1.676	0.282	36.935	27.366	0.979	32.1505	-5.037388504	7.57E-11	6.53E-09	DOWN
Contig_84295	3696	-	K12830	ko03040:Spliceosome,	11	3	200	175	0.176	0.052	3.356	2.843	0.114	3.0995	-4.764929774	7.61E-11	6.57E-09	DOWN
Second_Contig655	2396	tr|A0A022QIN8|A0A022QIN8_ERYGU:SubName: Full=Uncharacterized protein {ECO:0000313|EMBL:EYU26395.1}; GN=MIMGU_mgv1a003454mg OS=Erythranthe guttata	#N/A	#N/A	15	3	338	208	0.394	0.064	8.747	5.222	0.229	6.9845	-4.930737338	7.62E-11	6.57E-09	DOWN
Contig_111602	1096	-	K01074	ko01100:Metabolic pathways,ko04142:Lysosome,ko01212:Fatty acid metabolism,ko00062:Fatty acid elongation,	10	5	213	146	0.542	0.284	12.028	7.993	0.413	10.0105	-4.599228443	7.64E-11	6.59E-09	DOWN
Contig_223272	2058	-	#N/A	#N/A	3	0	104	125	0.096	0	3.133	3.657	0.048	3.395	-6.144233358	7.69E-11	6.63E-09	DOWN
Contig_58782	4476	-	K08017	#N/A	4	3	140	113	0.053	0.035	1.938	1.519	0.044	1.7285	-5.29587327	7.72E-11	6.65E-09	DOWN
First_Contig6393	3230	tr|F2DIT4|F2DIT4_HORVD:SubName: Full=Predicted protein {ECO:0000313|EMBL:BAJ95005.1}; GN=unknown OS=Hordeum vulgare var. distichum	K05692	ko04714:Thermogenesis,ko04810:Regulation of actin cytoskeleton,ko04510:Focal adhesion,ko05205:Proteoglycans in cancer,ko04015:Rap1 signaling pathway,ko04921:Oxytocin signaling pathway,ko04145:Phagosome,ko05164:Influenza A,ko04611:Platelet activation,ko04530:Tight junction,ko04210:Apoptosis,ko05225:Hepatocellular carcinoma,ko04919:Thyroid hormone signaling pathway,ko05418:Fluid shear stress and at…	0	0	86	70	0	0	1.657	1.298	0	1.4775	#NAME?	7.73E-11	6.66E-09	DOWN
Contig_164834	2080	-	#N/A	#N/A	18	6	299	228	0.538	0.172	8.913	6.575	0.355	7.744	-4.447188023	7.79E-11	6.70E-09	DOWN
Contig_231492	4508	-	K10403	ko04914:Progesterone-mediated oocyte maturation,	1	0	96	79	0.016	0	1.323	1.051	0.008	1.187	-7.21310422	7.79E-11	6.70E-09	DOWN
Contig_220005	567	-	#N/A	#N/A	2	0	102	105	0.166	0	11.196	11.155	0.083	11.1755	-7.073012328	7.81E-11	6.71E-09	DOWN
Contig_216155	2828	-	K11643	ko05165:Human papillomavirus infection,ko05203:Viral carcinogenesis,	3	3	128	111	0.07	0.067	2.801	2.361	0.0685	2.581	-5.235682343	7.88E-11	6.77E-09	DOWN
Contig_208124	438	-	K01900	ko01100:Metabolic pathways,ko01110:Biosynthesis of secondary metabolites,ko01130:Biosynthesis of antibiotics,ko01120:Microbial metabolism in diverse environments,ko01200:Carbon metabolism,ko00640:Propanoate metabolism,ko00020:Citrate cycle (TCA cycle),	2	0	103	90	0.289	0	14.516	12.34	0.1445	13.428	-6.538031139	7.97E-11	6.85E-09	DOWN
Contig_186237	1414	-	K15100	#N/A	11	2	240	170	0.483	0.062	10.537	7.22	0.2725	8.8785	-5.025987823	8.14E-11	6.98E-09	DOWN
Contig_43814	1388	-	#N/A	#N/A	0	0	84	71	0	0	3.741	3.053	0	3.397	#NAME?	8.16E-11	7.00E-09	DOWN
Contig_85076	1169	-	K16330	ko00240:Pyrimidine metabolism,	1	1	113	78	0.045	0.043	5.998	4.006	0.044	5.002	-6.828857724	8.17E-11	7.01E-09	DOWN
Contig_209510	1139	-	K05012	#N/A	9	2	174	168	0.464	0.111	9.497	8.877	0.2875	9.187	-4.997959968	8.18E-11	7.01E-09	DOWN
Contig_223161	940	-	#N/A	#N/A	8	3	198	128	0.516	0.21	13.048	8.194	0.363	10.621	-4.870806248	8.20E-11	7.03E-09	DOWN
Contig_199604	2536	-	K20032	#N/A	2	0	116	93	0.049	0	2.832	2.206	0.0245	2.519	-6.683925563	8.23E-11	7.05E-09	DOWN
Contig_114483	5283	-	K17065	ko04621:NOD-like receptor signaling pathway,ko04217:Necroptosis,ko04214:Apoptosis - fly,ko04668:TNF signaling pathway,ko04139:Mitophagy - yeast,	13	1	316	224	0.147	0.014	3.712	2.547	0.0805	3.1295	-5.280799583	8.25E-11	7.06E-09	DOWN
Contig_201020	976	-	K17795	#N/A	12	3	226	178	0.778	0.164	14.348	10.945	0.471	12.6465	-4.746867295	8.26E-11	7.06E-09	DOWN
Contig_214979	4538	-	K14794	#N/A	11	2	204	186	0.155	0.025	2.783	2.459	0.09	2.621	-4.864048542	8.27E-11	7.07E-09	DOWN
Contig_245805	516	-	#N/A	#N/A	0	0	90	67	0	0	10.851	7.796	0	9.3235	#NAME?	8.28E-11	7.08E-09	DOWN
Contig_90727	1607	-	K01647	ko01100:Metabolic pathways,ko01110:Biosynthesis of secondary metabolites,ko01130:Biosynthesis of antibiotics,ko01120:Microbial metabolism in diverse environments,ko01230:Biosynthesis of amino acids,ko01200:Carbon metabolism,ko00630:Glyoxylate and dicarboxylate metabolism,ko01210:2-Oxocarboxylic acid metabolism,ko00020:Citrate cycle (TCA cycle),	40	5	1066	839	1.525	0.166	41.125	31.367	0.8455	36.246	-5.421873228	8.32E-11	7.10E-09	DOWN
Contig_210121	2250	-	K10798	ko04210:Apoptosis,ko04217:Necroptosis,ko03410:Base excision repair,ko04212:Longevity regulating pathway - worm,ko04214:Apoptosis - fly,	13	2	268	201	0.353	0.052	7.384	5.379	0.2025	6.3815	-4.977901763	8.39E-11	7.16E-09	DOWN
First_Contig554	2781	-	#N/A	#N/A	1	2	106	92	0.018	0.033	2.369	1.985	0.0255	2.177	-6.41570035	8.40E-11	7.17E-09	DOWN
Contig_206410	4283	-	K19755	#N/A	9	1	182	178	0.126	0.017	2.63	2.5	0.0715	2.565	-5.164871774	8.41E-11	7.17E-09	DOWN
Contig_151940	2415	-	#N/A	#N/A	900	784	111	132	23.031	18.88	2.86	3.274	20.9555	3.067	2.772428873	8.43E-11	7.18E-09	UP
Contig_120603	3516	-	K00816	ko01100:Metabolic pathways,ko00380:Tryptophan metabolism,ko00450:Selenocompound metabolism,ko05204:Chemical carcinogenesis,	257	320	2125	2245	4.521	5.295	37.477	38.372	4.908	37.9245	-2.949923006	8.44E-11	7.19E-09	DOWN
Contig_149372	650	-	K10579	ko04120:Ubiquitin mediated proteolysis,	0	0	85	70	0	0	8.075	6.454	0	7.2645	#NAME?	8.51E-11	7.25E-09	DOWN
Contig_215276	3098	-	#N/A	#N/A	2	4	128	104	0.043	0.068	2.553	2.011	0.0555	2.282	-5.36166721	8.52E-11	7.25E-09	DOWN
Contig_253575	2249	-	K11997	#N/A	2	0	128	87	0.042	0	3.53	2.321	0.021	2.9255	-7.12215008	8.54E-11	7.26E-09	DOWN
Contig_204050	1998	-	K03456	ko04151:PI3K-Akt signaling pathway,ko05165:Human papillomavirus infection,ko04111:Cell cycle - yeast,ko04113:Meiosis - yeast,ko04152:AMPK signaling pathway,ko04114:Oocyte meiosis,ko03015:mRNA surveillance pathway,ko04071:Sphingolipid signaling pathway,ko04530:Tight junction,ko04728:Dopaminergic synapse,ko04730:Long-term depression,ko04261:Adrenergic signaling in cardiomyocytes,ko04390:Hippo signa…	20	1	555	464	0.608	0.024	17.22	13.953	0.316	15.5865	-5.624228634	8.56E-11	7.28E-09	DOWN
Contig_44124	863	-	K02865	ko03010:Ribosome,	326	76	6452	5199	23.326	5.111	463.671	362.134	14.2185	412.9025	-4.859959975	8.57E-11	7.28E-09	DOWN
Contig_221870	1795	-	K20168	ko04137:Mitophagy - animal,	1	0	123	67	0.051	0	4.247	2.243	0.0255	3.245	-6.991577421	8.60E-11	7.31E-09	DOWN
Contig_120780	1021	-	K09584	ko04141:Protein processing in endoplasmic reticulum,	22	1	700	543	1.341	0.075	42.546	31.941	0.708	37.2435	-5.717095488	8.64E-11	7.33E-09	DOWN
Contig_256394	1528	-	K01273	#N/A	1	1	108	80	0.035	0.032	4.392	3.137	0.0335	3.7645	-6.812153353	8.69E-11	7.37E-09	DOWN
Contig_207529	801	-	#N/A	#N/A	1	3	155	82	0.096	0.183	12.013	6.163	0.1395	9.088	-6.025625808	8.70E-11	7.38E-09	DOWN
Contig_257803	523	-	#N/A	#N/A	2	5	198	92	0.266	0.51	23.442	10.607	0.388	17.0245	-5.455411965	8.73E-11	7.40E-09	DOWN
Contig_199019	2314	-	#N/A	#N/A	949	1393	193	167	25.344	35.016	5.17	4.332	30.18	4.751	2.667289694	8.74E-11	7.40E-09	UP
Contig_57097	2436	-	#N/A	#N/A	139	347	16	16	3.515	8.295	0.397	0.394	5.905	0.3955	3.90018746	8.76E-11	7.42E-09	UP
Contig_55645	2277	-	K10380	ko05205:Proteoglycans in cancer,ko04624:Toll and Imd signaling pathway,	0	0	98	63	0	0	2.682	1.661	0	2.1715	#NAME?	8.83E-11	7.47E-09	DOWN
Contig_114458	1769	-	K14835	#N/A	2	1	103	95	0.06	0.038	3.625	3.23	0.049	3.4275	-6.128231107	8.88E-11	7.51E-09	DOWN
Contig_177600	1523	-	K01514	ko00230:Purine metabolism,	0	0	91	66	0	0	3.703	2.605	0	3.154	#NAME?	8.92E-11	7.54E-09	DOWN
Contig_251906	1427	-	K01444	ko04142:Lysosome,ko00511:Other glycan degradation,	0	0	86	69	0	0	3.751	2.914	0	3.3325	#NAME?	8.95E-11	7.56E-09	DOWN
Contig_241112	5249	-	#N/A	#N/A	2	0	106	87	0.019	0	1.25	0.995	0.0095	1.1225	-6.884572216	8.96E-11	7.57E-09	DOWN
Contig_167942	4302	-	K08712	ko02010:ABC transporters,	31	2	1083	871	0.438	0.027	15.618	12.173	0.2325	13.8955	-5.901243221	9.00E-11	7.60E-09	DOWN
[truncated: 21,087 more rows]
