# Supplementary material for: Comparative transcriptome analyses of oleaginous Botryococcus braunii race A reveal significant differences in gene expression upon cobalt enrichment
Source: Biotechnol Biofuels. 2018 Dec 18;11:333. doi: 10.1186/s13068-018-1331-5 (PMC6297975; doi:10.1186/s13068-018-1331-5)
Supplement: Supplementary file 14 — Additional file 14: Dataset S13. Comparison of qRT-PCR with RNA-seq results using 10 randomly selected unigenes. [file 13068_2018_1331_MOESM14_ESM.xlsx]

## Sheet: Analysis
Group	G-2d				Z-2d				G-4d				Z-4d				G-8d				Z-8d				P_Value	P_Value	P_Value
Analysis	2-ΔCt		Average for 2-ΔCt	SD for 2-ΔCt	2-ΔCt		Average for 2-ΔCt	SD for 2-ΔCt	2-ΔCt		Average for 2-ΔCt	SD for 2-ΔCt	2-ΔCt		Average for 2-ΔCt	SD for 2-ΔCt	2-ΔCt		Average for 2-ΔCt	SD for 2-ΔCt	2-ΔCt		Average for 2-ΔCt	SD for 2-ΔCt
Gene	G-2d-1	G-2d-2			Z-2d-1	Z-2d-2			G-4d-1	G-4d-2			Z-4d-1	Z-4d-2			G-8d-1	G-8d-2			Z-8d-1	Z-8d-2			G-2d VS Z-2d	G-4d VS Z-4d	G-8d VS Z-8d
Contig_23891	0.0588016	0.0265036	0.0426526	0.0228381	0.00192179	0.00172802	0.0018249	0.000137018	0.0361298	0.025761	0.0309454	0.00733184	0.0107439	0.00341397	0.00707895	0.00518307	0.00679961	0.00790876	0.00735418	0.000784289	0.0803254	0.0682671	0.0742962	0.00852653	0.127267	0.0640446	0.0080814
Contig_28376	0.00352051	0.0024018	0.00296116	0.000791045	0.0111408	0.00348007	0.00731045	0.00541697	0.00428249	0.00333831	0.0038104	0.000667639	0.0069827	0.00965171	0.0083172	0.00188728	0.00547725	0.0185771	0.0120272	0.00926297	0.0534129	0.032136	0.0427745	0.0150451	0.377946	0.086103	0.132951
Contig_32534	0.00130355	0.000565573	0.000934564	0.000521832	0.000871628	0.000798548	0.000835088	5.16753e-05	0.00167844	0.00140067	0.00153955	0.00019641	0.00204833	0.00195177	0.00200005	6.82799e-05	0.00114747	0.00183416	0.00149081	0.000485565	0.0118881	0.0114858	0.011687	0.000284469	0.813624	0.0886089	0.00151966
Contig_4458	0.00268102	0.00311835	0.00289969	0.000309238	0.0370085	0.0114752	0.0242419	0.0180547	0.00441206	0.00331755	0.0038648	0.000773933	0.00677139	0.012373	0.00957217	0.0039609	0.00353763	0.00397269	0.00375516	0.000307635	0.00114165	0.000873442	0.00100755	0.00018965	0.23659	0.18351	0.00853945
Contig_22911	0.00103392	0.00103224	0.00103308	1.18147e-06	0.000490996	0.00137185	0.000931421	0.000622854	0.00201361	0.00116941	0.00159151	0.000596938	0.000872434	0.00186449	0.00136846	0.000701493	0.0014898	0.00188878	0.00168929	0.000282119	0.000748868	0.000617189	0.000683029	9.31114e-05	0.838917	0.764649	0.0409262
Contig_6284	0.000989966	0.000402516	0.000696241	0.00041539	0.00100564	0.000731595	0.000868619	0.000193781	0.000996622	0.000603371	0.000799996	0.00027807	0.000754949	0.000631323	0.000693136	8.74165e-05	0.000728222	0.00159084	0.00115953	0.000609959	0.00327112	0.0030198	0.00314546	0.000177712	0.647999	0.655797	0.0475513
Contig_77139	0.0166539	0.0101035	0.0133787	0.0046318	0.00186536	0.00162201	0.00174368	0.00017207	0.0113986	0.0080824	0.0097405	0.0023449	0.00423428	0.00190016	0.00306722	0.00165048	0.000515764	0.00101992	0.00076784	0.000356489	0.00583521	0.00398557	0.00491039	0.0013079	0.0710009	0.0812312	0.0495938
Contig_79226	0.0866494	0.0722763	0.0794628	0.0101633	0.124251	0.12526	0.124756	0.000713371	0.078909	0.0857135	0.0823113	0.00481154	0.13061	0.129438	0.130024	0.000828464	0.0789455	0.0647041	0.0718248	0.0100702	0.12077	0.170637	0.145703	0.0352611	0.0243782	0.00519477	0.104275
Contig_96857	0.101438	0.0926756	0.0970567	0.00619578	2.60204e-05	0.000152666	8.93432e-05	8.9552e-05	0.0729811	0.0712154	0.0720983	0.00124853	6.19873e-05	1.43029e-05	3.81451e-05	3.3718e-05	0.00955188	0.00587172	0.0077118	0.00260226	0.000154511	0.000137718	0.000146114	1.1875e-05	0.00203552	0.000150174	0.0543743
First_Contig1467	0.0397014	0.0431349	0.0414182	0.00242787	0.00531763	0.0102872	0.00780244	0.00351404	0.0179816	0.011555	0.0147683	0.00454427	0.0114091	0.00721893	0.00931403	0.00296293	0.00194232	0.00286616	0.00240424	0.000653248	0.00763759	0.00760589	0.00762174	2.24138e-05	0.00797559	0.290984	0.00775598
Real-Time PCR data
Group	G-2d		Z-2d		G-4d		Z-4d		G-8d		Z-8d
Analysis	2-ΔCt
Gene	G-2d-1	G-2d-2	Z-2d-1	Z-2d-2	G-4d-1	G-4d-2	Z-4d-1	Z-4d-2	G-8d-1	G-8d-2	Z-8d-1	Z-8d-2
Contig_23891	0.0588016	0.0265036	0.00192179	0.00172802	0.0361298	0.025761	0.0107439	0.00341397	0.00679961	0.00790876	0.0803254	0.0682671
Contig_28376	0.00352051	0.0024018	0.0111408	0.00348007	0.00428249	0.00333831	0.0069827	0.00965171	0.00547725	0.0185771	0.0534129	0.032136
Contig_32534	0.00130355	0.000565573	0.000871628	0.000798548	0.00167844	0.00140067	0.00204833	0.00195177	0.00114747	0.00183416	0.0118881	0.0114858
Contig_4458	0.00268102	0.00311835	0.0370085	0.0114752	0.00441206	0.00331755	0.00677139	0.012373	0.00353763	0.00397269	0.00114165	0.000873442
Contig_22911	0.00103392	0.00103224	0.000490996	0.00137185	0.00201361	0.00116941	0.000872434	0.00186449	0.0014898	0.00188878	0.000748868	0.000617189
Contig_6284	0.000989966	0.000402516	0.00100564	0.000731595	0.000996622	0.000603371	0.000754949	0.000631323	0.000728222	0.00159084	0.00327112	0.0030198
Contig_77139	0.0166539	0.0101035	0.00186536	0.00162201	0.0113986	0.0080824	0.00423428	0.00190016	0.000515764	0.00101992	0.00583521	0.00398557
Contig_79226	0.0866494	0.0722763	0.124251	0.12526	0.078909	0.0857135	0.13061	0.129438	0.0789455	0.0647041	0.12077	0.170637
Contig_96857	0.101438	0.0926756	2.60204e-05	0.000152666	0.0729811	0.0712154	6.19873e-05	1.43029e-05	0.00955188	0.00587172	0.000154511	0.000137718
First_Contig1467	0.0397014	0.0431349	0.00531763	0.0102872	0.0179816	0.011555	0.0114091	0.00721893	0.00194232	0.00286616	0.00763759	0.00760589
FPKM value
Gene	G-2d-1_FPKM	G-2d-2_FPKM	Z-2d-1_FPKM	Z-2d-2_FPKM	G-4d-1_FPKM	G-4d-2_FPKM	Z-4d-1_FPKM	Z-4d-2_FPKM	G-8d-1_FPKM	G-8d-2_FPKM	Z-8d-1_FPKM	Z-8d-2_FPKM
Contig_23891	66.461	75.24	0	3.984	53.108	44.768	20.153	6.256	12.633	17.632	86.763	48.785
Contig_28376	3.156	2.081	5.112	2.262	2.361	2.756	3.755	7.868	7.67	30.204	70.639	46.487
Contig_32534	5.551	2.997	4.645	1.798	4.414	5.932	2.91	2.579	2.604	6.734	22.508	15.026
Contig_4458	4.319	5.376	67.196	29.2	7.769	7.779	18.37	31.931	12.13	12.441	3.183	3.3
Contig_22911	21.593	28.784	324.03	312.937	46.003	76.73	261.361	598.3	598.399	644.329	1001.96	1222.39
Contig_6284	22.99	15.688	4.964	3.998	16.355	15.031	10.853	3.8	6.841	17.888	62.336	36.398
Contig_77139	16.893	14.609	0.918	0.902	10.324	8.357	1.924	1.783	1.344	3.188	12.957	7.299
Contig_79226	3.807	5.694	30.997	11.315	4.729	8.324	15.644	10.388	5.666	5.657	5.227	4.448
Contig_96857	104.241	103.392	0.167	0.202	50.916	65.092	0.204	0.22	20.203	12.042	0.59	1.023
First_Contig1467	40.009	64.158	11.791	12.261	23.91	14.466	13.08	8.174	2.958	6.444	10.894	8.892
Fold change
Group	G-2d			Z-2d			G-2d/Z-2d	Fold Change	Regulation	P Value
Gene Name	G-2d-1	G-2d-2	Average ΔCt	Z-2d-1	Z-2d-2	Average ΔCt	ΔΔCt	2-ΔΔCt
Analysis	ΔCt	ΔCt		ΔCt	ΔCt
Contig_23891	4.088	5.23767	4.66283	9.02333	9.17667	9.1	-4.43717	21.6631	UP	0.0166561
Contig_28376	8.15	8.70167	8.42583	6.488	8.16667	7.32733	1.0985	0.467002	DOWN	0.339717
Contig_32534	9.58333	10.788	10.1857	10.164	10.2903	10.2272	-0.0415	1.02918	UP	0.951604
Contig_4458	8.543	8.325	8.434	4.756	6.44533	5.60067	2.83333	0.140308	DOWN	0.0797015
Contig_22911	9.91767	9.92	9.91883	10.992	9.50967	10.2508	-0.332	1.25876	UP	0.698042
Contig_6284	9.98033	11.2787	10.6295	9.95767	10.4167	10.1872	0.442333	0.735943	DOWN	0.586412
Contig_77139	5.908	6.629	6.2685	9.06633	9.268	9.16717	-2.89867	7.45737	UP	0.0162714
Contig_79226	3.52867	3.79033	3.6595	3.00867	2.997	3.00283	0.656667	0.634342	DOWN	0.037549
Contig_96857	3.30133	3.43167	3.3665	15.23	12.6773	13.9537	-10.5872	1538.35	UP	0.0142604
First_Contig1467	4.65467	4.535	4.59483	7.555	6.603	7.079	-2.48417	5.59511	UP	0.0353312
Fold change
Group	G-4d			Z-4d			G-4d/Z-4d	Fold Change	Regulation	P Value
Gene Name	G-4d-1	G-4d-2	Average ΔCt	Z-4d-1	Z-4d-2	Average ΔCt	ΔΔCt	2-ΔΔCt
Analysis	ΔCt	ΔCt		ΔCt	ΔCt
Contig_23891	4.79067	5.27867	5.03467	6.54033	8.19433	7.36733	-2.33267	5.03736	UP	0.113782
Contig_28376	7.86733	8.22667	8.047	7.162	6.695	6.9285	1.1185	0.460572	DOWN	0.0629077
Contig_32534	9.21867	9.47967	9.34917	8.93133	9.001	8.96617	0.383	0.766841	DOWN	0.105121
Contig_4458	7.82433	8.23567	8.03	7.20633	6.33667	6.7715	1.2585	0.417978	DOWN	0.120291
Contig_22911	8.956	9.74	9.348	10.1627	9.067	9.61483	-0.266833	1.20316	UP	0.730288
Contig_6284	9.97067	10.6947	10.3327	10.3713	10.6293	10.5003	-0.167667	1.12324	UP	0.705204
Contig_77139	6.455	6.951	6.703	7.88367	9.03967	8.46167	-1.75867	3.38385	UP	0.107642
Contig_79226	3.66367	3.54433	3.604	2.93667	2.94967	2.94317	0.660833	0.632513	DOWN	0.00814835
Contig_96857	3.77633	3.81167	3.794	13.9777	16.0933	15.0355	-11.2415	2421.19	UP	0.00874145
First_Contig1467	5.79733	6.43533	6.11633	6.45367	7.114	6.78383	-0.6675	1.58832	UP	0.283168
Fold change
Group	G-8d			Z-8d			G-8d/Z-8d	Fold Change	Regulation	P Value
Gene Name	G-8d-1	G-8d-2	Average ΔCt	Z-8d-1	Z-8d-2	Average ΔCt	ΔΔCt	2-ΔΔCt
Analysis	ΔCt	ΔCt		ΔCt	ΔCt
Contig_23891	7.20033	6.98233	7.09133	3.638	3.87267	3.75533	3.336	0.0990294	DOWN	0.0022967
Contig_28376	7.51233	5.75033	6.63133	4.22667	4.95967	4.59317	2.03817	0.243473	DOWN	0.166189
Contig_32534	9.76733	9.09067	9.429	6.39433	6.444	6.41917	3.00983	0.124151	DOWN	0.0124669
Contig_4458	8.143	7.97567	8.05933	9.77467	10.161	9.96783	-1.9085	3.75419	UP	0.0119485
Contig_22911	9.39067	9.04833	9.2195	10.383	10.662	10.5225	-1.303	2.46741	UP	0.0275376
Contig_6284	10.4233	9.296	9.85967	8.256	8.37133	8.31367	1.546	0.342458	DOWN	0.11217
Contig_77139	10.921	9.93733	10.4292	7.421	7.971	7.696	2.73317	0.150396	DOWN	0.0399742
Contig_79226	3.663	3.95	3.8065	3.04967	2.551	2.80033	1.00617	0.497867	DOWN	0.0729193
Contig_96857	6.71	7.412	7.061	12.66	12.826	12.743	-5.682	51.3396	UP	0.00400522
First_Contig1467	9.008	8.44667	8.72733	7.03267	7.03867	7.03567	1.69167	0.309569	DOWN	0.0264427
Comparison
Group	G-2d		Z-2d		P_Value
Analysis	Average for 2-ΔCt	SD for 2-ΔCt	Average for 2-ΔCt	SD for 2-ΔCt	G-2d组 VS Z-2d组
Gene
Contig_23891	0.0426526	0.0228381	0.0018249	0.000137018	0.127267
Contig_28376	0.00296116	0.000791045	0.00731045	0.00541697	0.377946
Contig_32534	0.000934564	0.000521832	0.000835088	5.16753e-05	0.813624
Contig_4458	0.00289969	0.000309238	0.0242419	0.0180547	0.23659
Contig_22911	0.00103308	1.18147e-06	0.000931421	0.000622854	0.838917
Contig_6284	0.000696241	0.00041539	0.000868619	0.000193781	0.647999
Contig_77139	0.0133787	0.0046318	0.00174368	0.00017207	0.0710009
Contig_79226	0.0794628	0.0101633	0.124756	0.000713371	0.0243782
Contig_96857	0.0970567	0.00619578	8.93432e-05	8.9552e-05	0.00203552
First_Contig1467	0.0414182	0.00242787	0.00780244	0.00351404	0.00797559
Group	G-4d		Z-4d		P_Value
Analysis	Average for 2-ΔCt	SD for 2-ΔCt	Average for 2-ΔCt	SD for 2-ΔCt	G-4d VS Z-4d
Gene
Contig_23891	0.0309454	0.00733184	0.00707895	0.00518307	0.0640446
Contig_28376	0.0038104	0.000667639	0.0083172	0.00188728	0.086103
Contig_32534	0.00153955	0.00019641	0.00200005	6.82799e-05	0.0886089
Contig_4458	0.0038648	0.000773933	0.00957217	0.0039609	0.18351
Contig_22911	0.00159151	0.000596938	0.00136846	0.000701493	0.764649
Contig_6284	0.000799996	0.00027807	0.000693136	8.74165e-05	0.655797
Contig_77139	0.0097405	0.0023449	0.00306722	0.00165048	0.0812312
Contig_79226	0.0823113	0.00481154	0.130024	0.000828464	0.00519477
Contig_96857	0.0720983	0.00124853	3.81451e-05	3.3718e-05	0.000150174
First_Contig1467	0.0147683	0.00454427	0.00931403	0.00296293	0.290984
Group	G-8d		Z-8d		P_Value
Analysis	Average for 2-ΔCt	SD for 2-ΔCt	Average for 2-ΔCt	SD for 2-ΔCt	G-8d VS Z-8d
Gene
Contig_23891	0.00735418	0.000784289	0.0742962	0.00852653	0.0080814
Contig_28376	0.0120272	0.00926297	0.0427745	0.0150451	0.132951
Contig_32534	0.00149081	0.000485565	0.011687	0.000284469	0.00151966
Contig_4458	0.00375516	0.000307635	0.00100755	0.00018965	0.00853945
Contig_22911	0.00168929	0.000282119	0.000683029	9.31114e-05	0.0409262
Contig_6284	0.00115953	0.000609959	0.00314546	0.000177712	0.0475513
Contig_77139	0.00076784	0.000356489	0.00491039	0.0013079	0.0495938
Contig_79226	0.0718248	0.0100702	0.145703	0.0352611	0.104275
Contig_96857	0.0077118	0.00260226	0.000146114	1.1875e-05	0.0543743
First_Contig1467	0.00240424	0.000653248	0.00762174	2.24138e-05	0.00775598
						internal reference	Gene ID	Primers
						EF-1 alpha	Contig_5747	GGTGCGTCGATGATGGTGTA
								CCATCTCCTGCACCACCAA
							Contig_23891	TCCATCAGCCTCCACATTCC
								TAGCAAGCGTTACAGTGCTTATGTC
							Contig_28376	GACGTTGTTTGCAGAGTTTCCA
								TCAGACCAAGCAAGATTACTCAAGA
							Contig_32534	GCCGCATTCTCAACGTCAT
								TGAATGCTCGCTTGGAGAAA
							Contig_4458	CGACCACCCTTCCACCTACA
								GACTCGTGCGTGACGTTGAA
							Contig_22911	GCTGCGATGCGCTTGACTA
								TCCCATTGCAGGCACCTT
							Contig_6284	TTCCAATGCCTGTTAATCAAGTTC
								TTCACTCCACGTCACTTCCAAA
							Contig_77139	TGGCTTGTTCTTTCATTGCTTTT
								TGTGTTGCACCAGATTACATCTATATTC
							Contig_79226	TTGATCGGTGGAGCAGAGTGT
								GCTACAGTGCGTGCCATGTG
							Contig_96857	GCTGCTGTGGGATGTTTGC
								CCCGCTTCTACACCACAGACTT
							First_Contig1467	GCGGCCTGTGCATTGG
								TGCGTCTTCTCGGTGAAAAA

## Sheet: Correlation
Group	G-2d		Z-2d		G-4d		Z-4d		G-8d		Z-8d
Analysis	2-ΔCt
Gene	G-2d-1	G-2d-2	Z-2d-1	Z-2d-2	G-4d-1	G-4d-2	Z-4d-1	Z-4d-2	G-8d-1	G-8d-2	Z-8d-1	Z-8d-2																q-PCR	RNA-seq
Contig_23891	0.0588016	0.0265036	0.00192179	0.00172802	0.0361298	0.025761	0.0107439	0.00341397	0.00679961	0.00790876	0.0803254	0.0682671		30.5973	15.3376	3.36281	7.54576	0.0846508	0.11585		4.93533	3.939	1.74967	2.91567	-3.56233	-3.10967		4.93533	5.18812
Contig_28376	0.00352051	0.0024018	0.0111408	0.00348007	0.00428249	0.00333831	0.0069827	0.00965171	0.00547725	0.0185771	0.0534129	0.032136		0.316001	0.690159	0.613301	0.345878	0.102545	0.578077		-1.662	-0.535	-0.705333	-1.53167	-3.28567	-0.790667		-1.662	-0.695791
Contig_32534	0.00130355	0.000565573	0.000871628	0.000798548	0.00167844	0.00140067	0.00204833	0.00195177	0.00114747	0.00183416	0.0118881	0.0114858		1.49554	0.708251	0.819415	0.717641	0.0965219	0.159689		0.580667	-0.497667	-0.287333	-0.478667	-3.373	-2.64667		0.580667	0.257069
Contig_4458	0.00268102	0.00311835	0.0370085	0.0114752	0.00441206	0.00331755	0.00677139	0.012373	0.00353763	0.00397269	0.00114165	0.000873442		0.0724435	0.271746	0.651574	0.268129	3.09871	4.54832		-3.787	-1.87967	-0.618	-1.899	1.63167	2.18533		-3.787	-3.95961
Contig_22911	0.00103392	0.00103224	0.000490996	0.00137185	0.00201361	0.00116941	0.000872434	0.00186449	0.0014898	0.00188878	0.000748868	0.000617189		2.10575	0.75245	2.30804	0.627201	1.9894	3.06029		1.07433	-0.410333	1.20667	-0.673	0.992333	1.61367		1.07433	-3.90749
Contig_6284	0.000989966	0.000402516	0.00100564	0.000731595	0.000996622	0.000603371	0.000754949	0.000631323	0.000728222	0.00159084	0.00327112	0.0030198		0.984411	0.550189	1.32012	0.955724	0.222622	0.526802		-0.0226667	-0.862	0.400667	-0.0653333	-2.16733	-0.924667		-0.0226667	2.21143
Contig_77139	0.0166539	0.0101035	0.00186536	0.00162201	0.0113986	0.0080824	0.00423428	0.00190016	0.000515764	0.00101992	0.00583521	0.00398557		8.92798	6.229	2.69198	4.25355	0.0883883	0.255903		3.15833	2.639	1.42867	2.08867	-3.5	-1.96633		3.15833	4.20179
Contig_79226	0.0866494	0.0722763	0.124251	0.12526	0.078909	0.0857135	0.13061	0.129438	0.0789455	0.0647041	0.12077	0.170637		0.697372	0.577009	0.604159	0.662197	0.653685	0.379192		-0.52	-0.793333	-0.727	-0.594667	-0.613333	-1.399		-0.52	-3.0254
Contig_96857	0.101438	0.0926756	2.60204e-05	0.000152666	0.0729811	0.0712154	6.19873e-05	1.43029e-05	0.00955188	0.00587172	0.000154511	0.000137718		3898.4	607.048	1177.35	4979.09	61.8199	42.636		11.9287	9.24567	10.2013	12.2817	5.95	5.414		11.9287	9.28586
First_Contig1467	0.0397014	0.0431349	0.00531763	0.0102872	0.0179816	0.011555	0.0114091	0.00721893	0.00194232	0.00286616	0.00763759	0.00760589		7.46599	4.19305	1.57607	1.60066	0.254311	0.376834		2.90033	2.068	0.656333	0.678667	-1.97533	-1.408		2.90033	1.76264
																												3.939	4.23921
																												-0.535	-0.120322
																												-0.497667	0.737126
FPKM																												-1.87967	-2.44136
Gene	G-2d-1_FPKM	G-2d-2_FPKM	Z-2d-1_FPKM	Z-2d-2_FPKM	G-4d-1_FPKM	G-4d-2_FPKM	Z-4d-1_FPKM	Z-4d-2_FPKM	G-8d-1_FPKM	G-8d-2_FPKM	Z-8d-1_FPKM	Z-8d-2_FPKM																-0.410333	-3.44253
Contig_23891	66.461	75.24	1.823	3.984	53.108	44.768	20.153	6.256	12.633	17.632	86.763	48.785		36.4569	18.8855	2.63524	7.15601	0.145604	0.361423		5.18812	4.23921	1.39793	2.83916	-2.77988	-1.46824		-0.862	1.97231
Contig_28376	3.156	2.081	5.112	2.262	2.361	2.756	3.755	7.868	7.67	30.204	70.639	46.487		0.617371	0.919982	0.628762	0.35028	0.10858	0.64973		-0.695791	-0.120322	-0.669415	-1.51342	-3.20317	-0.622088		2.639	4.01759
Contig_32534	5.551	2.997	4.645	1.798	4.414	5.932	2.91	2.579	2.604	6.734	22.508	15.026		1.19505	1.66685	1.51684	2.30012	0.115692	0.448157		0.257069	0.737126	0.601067	1.20171	-3.11164	-1.15793		-0.793333	-0.990722
Contig_4458	4.319	5.376	67.196	29.2	7.769	7.779	18.37	31.931	12.13	12.441	3.183	3.3		0.0642747	0.18411	0.422918	0.243619	3.81087	3.77		-3.95961	-2.44136	-1.24155	-2.0373	1.93012	1.91456		9.24567	8.99955
Contig_22911	21.593	28.784	324.03	312.937	46.003	76.73	261.361	598.3	598.399	644.329	1001.96	1222.39		0.0666389	0.0919802	0.176013	0.128247	0.597231	0.527105		-3.90749	-3.44253	-2.50624	-2.96301	-0.743638	-0.923839		2.068	2.38755
Contig_6284	22.99	15.688	4.964	3.998	16.355	15.031	10.853	3.8	6.841	17.888	62.336	36.398		4.63135	3.92396	1.50696	3.95553	0.109744	0.491456		2.21143	1.97231	0.591638	1.98387	-3.18779	-1.02487		1.74967	1.39793
Contig_77139	16.893	14.609	0.918	0.902	10.324	8.357	1.924	1.783	1.344	3.188	12.957	7.299		18.402	16.1962	5.3659	4.68704	0.103728	0.436772		4.20179	4.01759	2.42382	2.22868	-3.26913	-1.19505		-0.705333	-0.669415
Contig_79226	3.807	5.694	30.997	11.315	4.729	8.324	15.644	10.388	5.666	5.657	5.227	4.448		0.122818	0.503226	0.302288	0.801309	1.08399	1.27181		-3.0254	-0.990722	-1.726	-0.319569	0.116347	0.34688		-0.287333	0.601067
Contig_96857	104.241	103.392	0.167	0.202	50.916	65.092	0.204	0.22	20.203	12.042	0.59	1.023		624.198	511.842	249.588	295.873	34.2424	11.7713		9.28586	8.99955	7.96341	8.20883	5.09771	3.5572		-0.618	-1.24155
First_Contig1467	40.009	64.158	11.791	12.261	23.91	14.466	13.08	8.174	2.958	6.444	10.894	8.892		3.39318	5.23269	1.82798	1.76976	0.271526	0.724696		1.76264	2.38755	0.870252	0.823552	-1.88084	-0.464551		1.20667	-2.50624
																												0.400667	0.591638
																												1.42867	2.42382
																												-0.727	-1.726
																												10.2013	7.96341
																												0.656333	0.870252
																												2.91567	2.83916
																												-1.53167	-1.51342
																												-0.478667	1.20171
																												-1.899	-2.0373
																												-0.673	-2.96301
																												-0.0653333	1.98387
																												2.08867	2.22868
																												-0.594667	-0.319569
																												12.2817	8.20883
																												0.678667	0.823552
																												-3.56233	-2.77988
																												-3.28567	-3.20317
																												-3.373	-3.11164
																												1.63167	1.93012
																												0.992333	-0.743638
																												-2.16733	-3.18779
																												-3.5	-3.26913
																												-0.613333	0.116347
																												5.95	5.09771
																												-1.97533	-1.88084
																												-3.10967	-1.46824
																												-0.790667	-0.622088
																												-2.64667	-1.15793
																												2.18533	1.91456
																												1.61367	-0.923839
																												-0.924667	-1.02487
																												-1.96633	-1.19505
																												-1.399	0.34688
																												5.414	3.5572
																												-1.408	-0.464551
